# Supplementary material for: A multi-strategy antimicrobial discovery approach reveals new ways to treat Chlamydia
Source: PLoS Biol. 2025 Apr 29;23(4):e3003123. doi: 10.1371/journal.pbio.3003123 (PMC12040169; doi:10.1371/journal.pbio.3003123)
Supplement: S1 Data — The data underlying S1 and S2 Figs. (A) Resorufin fluorescence at different HeLa cell seeding densities. Data are displayed in S1B Fig. (B) GFP fluorescence at different infection doses. Data are displayed in S1C Fig. (C) Host cell viability (via resorufin fluorescence) at different infection doses. Data are displayed in S1D Fig. (D) DMSO tolerance of CTL2-GFP and HeLa cells, as measured by GFP and resorufin fluorescence, respectively. Data are displayed in S1F Fig. (E) Plate uniformity and signal variability of the bacterial growth inhibition assay, based on measuring GFP fluorescence derived from CTL2-GFP. Replicate 1 is displayed in S1G Fig. (F) Plate uniformity and signal variability of the host cell viability assay, based on measuring resorufin fluorescence. Replicate 1 is displayed in S1H Fig. (G) Eight clinical antibiotics tested for bacterial growth inhibition and host cell viability with the bulk fluorescence readouts of the screening assay protocol. Data displayed in S2A Fig. (H) MICs of eight antibiotics as determined in this study and compared with previously reported data. Data displayed in S2B Fig. (XLSX) [file pbio.3003123.s017.xlsx]

## Sheet: S1A Data
S1A Data. Resorufin fluorescence at different HeLa cell seeding densities. Data are displayed in S1B Fig.
	Resorufin fluorescence
Cells/well	Replicate 1	Replicate 2	Replicate 3	Mean	SD
0	2799	2761	2784.33	2781.44	19.164
500	7506.67	7631.33	8151.67	7763.22	342.129
1000	13147.3	13536.7	14560	13748	729.66
2000	23922	22867.7	28152	24980.6	2796.68
4000	36066	37817	41916.7	38599.9	3002.88
6000	42738.7	43222.3	48105	44688.7	2968.5
8000	48323.7	47523.3	48271	48039.3	447.647
10000	48927.7	47567	50793	49095.9	1619.57

## Sheet: S1B Data
S1B Data. GFP fluorescence at different infection doses. Data are displayed in S1C Fig.
		GFP fluorescence
IFU/cell	Condition	Replicate 1	Replicate 2	Replicate 3	Mean	SD
0	Untreated	10879.7	11378	11350.3	11202.7	280.065
1	Untreated	12059.3	12657.3	12064.3	12260.3	343.821
5	Untreated	14060	14832.7	13534.3	14142.3	653.074
10	Untreated	18088.3	17471.3	14137	16565.6	2125.69
20	Untreated	23469.3	21504.3	17261.7	20745.1	3172.71
30	Untreated	25193.7	25249.3	18248.3	22897.1	4026.06
0	Ciprofloxacin	11088	11612.7	11305	11335.2	263.638
1	Ciprofloxacin	11111	11630	11497	11412.7	269.582
5	Ciprofloxacin	11064.3	11388.7	11449	11300.7	206.884
10	Ciprofloxacin	12059.3	11775	12250	12028.1	239.034
20	Ciprofloxacin	11064.3	11591.3	11630	11428.6	316.019
30	Ciprofloxacin	11415.3	11652.7	11695.3	11587.8	150.859

## Sheet: S1C Data
S1C Data. Host cell viability (via resorufin fluorescence) at different infection doses. Data are displayed in S1D Fig.
		Resorufin fluorescence
IFU/cell	Condition	Replicate 1	Replicate 2	Replicate 3	Mean	SD
0	Untreated	45459.7	47270.3	41407.3	44712.4	3002.07
1	Untreated	44249.3	42177.7	37565	41330.7	3421.71
5	Untreated	44999	45479.3	38201.3	42893.2	4070.39
10	Untreated	44063	43785.3	31647	39831.8	7089.58
20	Untreated	42111	41915	36459	40161.7	3208.1
30	Untreated	42200	41324.7	35820.3	39781.7	3458.42
0	Staurosporine	7661.33	5318.67	6938.67	6639.56	1199.63
1	Staurosporine	8631.67	4939	6701.33	6757.33	1846.97
5	Staurosporine	7615.67	4944.33	6749.67	6436.56	1362.91
10	Staurosporine	7864	5207	6180.67	6417.22	1344.2
20	Staurosporine	7688.33	5694.33	6358.33	6580.33	1015.37
30	Staurosporine	7282.67	4681	6382	6115.22	1321.19

## Sheet: S1D Data
S1D Data. DMSO tolerance of CTL2-GFP and HeLa cells, as measured by GFP and resorufin fluorescence, respectively. Data are displayed in S1F Fig.
	GFP fluorescence				Resorufin fluorescence
DMSO (%)	Replicate 1	Replicate 2	Mean	SD	Replicate 1	Replicate 2	Replicate 3	Mean	SD
6.4	10494.5	10808	10651.2	221.678	5503.5	12808	6260	8190.5	4016.72
3.2	10639.5	10387	10513.2	178.544	13483	17902	12592.5	14659.2	2843.45
1.6	12582.5	11809	12195.8	546.947	39660.2	35248	22974	32627.4	8646.29
0.8	18632	15441	17036.5	2256.38	44032	45716	30911.5	40219.8	8105.11
0.4	18363.5	17321.5	17842.5	736.805	45267.8	45139	32744	41050.2	7193.71
0.2	21279.5	18479.5	19879.5	1979.9	42536.8	42882	33563	39660.6	5283.48
0.1	21951.5	19381.5	20666.5	1817.26	47097.8	42860	33285	41080.9	7076.15
0.05	21486.5	20191.5	20839	915.703	43688.5	43995	33932.5	40538.7	5723.16
0.025	22008	20219	21113.5	1265.01	44380.8	43087	34493	40653.6	5374.29
0.0125	22337	18619	20478	2629.02	45057.2	48266	33912.5	42411.9	7533.53
0.00625	23211.5	19857	21534.2	2371.99	46019	45250	34257.5	41842.2	6579.76
0	22247	18089	20168	2940.15	43946.2	45375.2	36077.8	41799.7	5006.61

## Sheet: S1E Data
S1E Data. Plate uniformity and signal variability of the bacterial growth inhibition assay, based on measuring GFP fluorescence derived from CTL2-GFP. Replicate 1 is displayed in S1G Fig.
Replicate 1	1	2	3	4	5	6	7	8	9	10	11	12	13	14	15	16	17	18	19	20	21	22	23	24
A	24477	25507	16118	15949	10575	10717	24260	24112	15992	16604	10580	10872	22658	25648	15897	15939	10750	10710	24994	23727	16117	17082	10954	10430
B	27910	24966	15926	16649	10373	10736	24582	25729	16470	16092	10989	11056	24991	25880	16575	15875	10856	10858	25926	25605	16320	15243	10839	10240
C	22962	25465	16679	15409	10669	10655	26088	23269	15624	16988	10880	11193	22684	25700	15341	16410	10653	10753	22315	23813	16181	16730	10899	10972
D	23241	24197	16119	15917	10749	10636	23620	23782	15349	16203	10804	11292	22800	22469	15347	16172	10614	10780	25736	27196	16613	15582	10649	10733
E	24967	25092	16213	16386	10789	10491	23579	24713	16787	16071	11022	10911	21692	24245	16472	15858	11192	11186	24679	28257	16251	16366	10877	10687
F	23985	25242	16632	16503	10846	10606	21869	25194	15993	15679	10705	10645	25938	23883	15908	15508	11005	11122	23532	26466	16820	15326	10843	11072
G	25313	24724	16657	15072	10448	11055	21691	21706	15955	16329	10758	11096	24780	25587	15730	15655	10932	11362	23377	26986	15103	15377	11171	10975
H	26063	26040	15945	16703	10938	10601	23542	24196	16154	16637	10971	10923	24520	25980	16337	14923	10872	11404	26515	24160	15371	16510	11017	10785
I	27749	24479	17079	15326	10793	10851	23309	24623	16208	15493	10662	11299	23844	27764	15574	15518	10929	11341	24006	25040	16112	18130	11163	11004
J	25442	24194	15873	16643	10713	10680	22612	23542	16019	15623	10807	11474	21909	24872	15477	15074	11080	10961	22826	23873	16534	16021	11201	10986
K	26585	24064	15843	15329	11120	10918	23952	22472	15553	16283	10898	11016	23969	24419	15545	15353	11227	10985	23473	26660	16059	17220	10670	11140
L	25029	22590	14577	15729	11048	11013	22738	22162	15945	15046	10662	11205	23114	24318	15346	14284	11290	10986	21384	25379	15527	16530	10540	10799
M	27799	28090	16721	16458	11108	10958	23731	25138	15383	16182	10920	10972	23751	24080	16209	16262	10953	10867	25134	26233	15923	16339	11010	10671
N	25394	23046	15496	15780	10646	10397	24580	23717	16468	16445	10873	11403	26022	24790	17198	16005	11053	11435	25349	23237	16095	16412	10829	10932
O	24417	25159	15811	16333	10773	10977	25761	23717	16155	16277	11034	10678	24952	26593	16543	16822	10872	11231	23519	26332	16420	17221	10884	11004
P	22011	20819	15207	14651	10837	10611	24458	23567	14579	15380	10713	11078	23214	25177	16212	15552	10646	10753	24148	24542	16303	16326	10972	11341
	H	H	M	M	L	L	H	H	M	M	L	L	H	H	M	M	L	L	H	H	M	M	L	L
Replicate 2	1	2	3	4	5	6	7	8	9	10	11	12	13	14	15	16	17	18	19	20	21	22	23	24
A	22858	27328	13104	12638	9174	9208	23671	21249	12963	12528	9130	9062	22336	21132	12686	12930	9067	9126	20967	21734	13193	13341	9178	9265
B	21037	23553	13063	12468	9172	9127	24224	20183	13246	12928	9140	9103	22765	22253	13358	12813	9018	9582	21610	22771	12765	13079	9357	8918
C	21513	20995	12529	12715	9195	9264	20792	20331	13070	13358	9135	9057	21700	21837	12019	13047	9401	9537	22973	22457	12895	13580	9259	9455
D	20988	26162	12402	12691	9011	9134	22235	19486	12360	12462	9380	9406	22742	20999	12980	13072	9503	9193	21282	25241	13082	12369	9079	9117
E	21084	22149	13047	13373	9182	9045	21010	23401	13151	13364	8862	9104	22048	22522	11872	12586	9419	8952	22150	20919	12897	12976	9171	9035
F	21927	26362	12567	13906	9190	9196	22157	23751	13550	12832	9587	9390	19620	21215	13208	12551	9057	9408	21033	22001	13251	12687	9201	9226
G	20764	22321	12472	12995	9280	8988	22671	24845	13479	13276	9351	9233	20363	21443	12660	12319	9039	8952	20618	21292	12794	12870	9312	9011
H	19816	25188	12758	12439	9304	9547	21019	21290	12312	12580	9221	9143	21887	22002	13128	12899	9264	9029	21995	21447	12969	12552	8911	9191
I	21043	20151	13114	12851	9041	8957	26882	22987	12660	11998	9505	9395	22602	22077	12457	12548	9107	9546	22867	21246	13075	12727	9076	9179
J	21115	19263	12803	12457	9122	9377	22222	22829	12454	12455	9104	9195	18959	23032	13116	12483	9136	9324	20585	21030	12320	13016	9089	9351
K	19759	20146	12590	12257	9506	9135	20597	22555	12650	12709	9528	9086	21081	19980	12319	12667	9398	9053	22247	21077	13024	12254	8974	9307
L	18514	23454	12535	11672	9242	9037	20083	20604	11868	12524	9255	9298	19042	20025	12181	12565	9311	9127	18275	21909	12536	12717	9448	9134
M	20936	21053	12761	12400	9042	9554	24371	23674	12446	12943	9096	9157	21449	22349	13270	12296	9243	9314	22561	22786	13642	13374	9011	9092
N	20435	19943	12616	12891	9131	9282	21437	21966	12873	12977	9052	9445	22184	20103	13268	12752	9276	9482	21768	23255	13058	13214	9406	9154
O	21705	21878	12659	12197	8954	9208	20218	22798	12644	12951	9315	9166	20471	20736	12067	12997	9111	9157	22312	19359	13069	12593	9090	9062
P	19359	23285	11911	12651	8978	8962	20350	19478	12124	12235	9206	9233	18894	20678	11770	12351	9172	9368	19884	21312	12690	13061	9100	9191
	H	H	M	M	L	L	H	H	M	M	L	L	H	H	M	M	L	L	H	H	M	M	L	L
Replicate 3	1	2	3	4	5	6	7	8	9	10	11	12	13	14	15	16	17	18	19	20	21	22	23	24
A	24822	26818	15161	15528	9354	9293	21462	24667	15679	14994	9202	9445	26046	23139	15240	15102	9232	9401	26491	26228	15241	14366	9273	9672
B	23205	25178	14544	14669	9321	9393	24356	26052	14622	15197	9169	9487	25458	23472	14110	14336	9494	9123	26320	27129	14751	15026	9330	9675
C	23213	24292	14888	14191	9560	9349	21024	22674	14047	14412	9243	9533	23593	24094	14437	14676	9255	9337	24575	26675	13946	13571	9249	9367
D	22300	21684	15320	14631	8933	9127	21653	23615	14544	13751	8967	9392	21397	26429	13871	13588	9372	9327	23595	21794	14220	14773	9322	9600
E	26974	22466	13642	14800	10441	9356	22354	23143	13300	13697	9284	9387	27870	23153	13812	13680	9223	9368	23348	23789	13889	14157	9450	9298
F	28151	25637	13782	13828	9254	9499	24793	22534	14005	13709	9709	9064	24260	23792	13023	13520	9449	9073	26823	23208	12759	13751	9318	9147
G	23469	22675	13299	13085	9437	9462	22820	26059	13770	14712	9291	9584	24787	23413	14621	13010	9561	9408	24166	26846	14013	14280	9371	9313
H	21640	21752	16324	15072	9433	9295	22483	23012	13881	13862	9499	9519	23087	22712	13488	13410	9332	9291	23135	24359	14038	13815	9159	9357
I	22865	21590	13567	14736	9553	9549	22067	23513	13658	13435	9368	9592	20557	22656	13663	14468	9502	9327	22184	23382	14171	15070	9293	9367
J	28540	22201	14149	13358	9266	9356	20695	22566	14291	13996	9165	9378	25832	24330	14923	13403	9361	9319	22899	26187	13978	14046	9290	9479
K	23209	22109	13467	13297	9610	9499	23845	21948	14388	14155	9451	9468	20859	24375	14145	14171	9327	9440	22379	28163	14042	14130	9161	9421
L	22878	22222	13005	14262	9149	9557	18779	21758	13658	13958	9576	9333	21624	21680	14504	13025	9388	9463	21849	23572	14333	13524	9229	9524
M	22778	23475	13797	14083	9811	9540	23499	20435	14005	14598	9293	9554	22093	25037	14885	15242	9417	9555	21506	28402	15102	15554	9739	9395
N	26172	23851	15247	14885	9291	11885	24394	20726	13761	14731	9514	9519	23375	22324	13752	15101	9631	9343	23232	24607	13870	14665	9448	9527
O	22303	24288	13713	14707	9367	9345	22669	23589	14386	14300	9223	9212	23324	21099	14255	14873	9337	9417	21225	28510	14468	14512	9218	9422
P	24284	23642	11953	14192	9428	9181	23624	20899	14064	14618	9247	9402	22794	24835	15413	14583	9341	9377	21413	21319	14148	14349	9481	9358
	H	H	M	M	L	L	H	H	M	M	L	L	H	H	M	M	L	L	H	H	M	M	L	L

## Sheet: S1F Data
S1F Data. Plate uniformity and signal variability of the host cell viability assay, based on measuring resorufin fluorescence. Replicate 1 is displayed in S1H Fig.
Replicate 1	1	2	3	4	5	6	7	8	9	10	11	12	13	14	15	16	17	18	19	20	21	22	23	24
A	48490	44246	20701	18545	5543	5516	46049	44774	20985	19426	5243	5002	50264	41914	18575	20266	5089	5229	42846	42432	18238	20409	5227	5347
B	43544	43134	19190	17850	5120	4929	42329	43257	16083	16427	4962	4959	42180	40706	17076	17982	5096	4880	40902	41882	18718	18596	5219	5013
C	44428	44569	19510	18525	5006	5090	44049	42388	17674	17592	5168	5098	43002	40907	17284	17189	5027	5002	43361	44352	17169	17874	4820	4999
D	42786	44369	18202	18172	4948	4908	42480	43889	16895	16716	4835	4722	42005	43064	17474	17817	4896	4847	42360	42742	18281	18139	5199	4719
E	54214	44528	19645	19415	5315	5540	44848	43809	18229	17250	5010	4994	43617	43733	16964	18558	4836	5194	44771	44573	18258	18390	4947	5078
F	45654	44300	18586	17275	5024	4764	44015	43374	17575	17099	5199	5390	43839	44585	18256	17085	5109	4939	46757	44608	18101	20123	5024	4902
G	47347	50975	18821	17780	5339	6059	47329	43925	17879	17444	5087	5381	42718	46152	18002	18545	5139	5119	47194	42931	18854	19560	4983	5071
H	43810	45892	19448	17054	5000	4829	44096	44873	17352	17469	4934	4975	43292	44831	17168	18482	5136	4783	43965	47048	17645	18550	5224	5072
I	52928	58283	21241	19352	5572	5448	53989	48777	24434	18221	5346	5318	53666	53068	18904	18840	5666	5602	44566	43375	19694	20014	5096	5185
J	48318	46272	19197	18383	5472	5038	44083	44115	18948	19836	5250	5147	43838	43072	17972	18059	5521	4849	43498	45809	18532	19197	5188	5285
K	52953	53811	19957	20152	6133	5143	44596	44433	22245	18015	4831	5399	44506	49216	18276	18747	4714	5624	45795	43847	22824	19900	5093	6039
L	45176	44940	21176	19306	5724	5095	42958	44753	18447	16765	5197	5541	43754	44473	18495	18024	5079	4715	46399	48188	18437	20214	5262	4968
M	50841	55105	22633	20163	5188	5122	49220	51562	22271	18963	5070	5035	42201	47184	18612	20095	5479	6175	49326	46340	19415	18812	6316	5544
N	44301	46692	20025	19151	6402	5259	45150	52384	17841	18498	5062	5139	47681	47357	18038	18061	5050	5660	46023	47182	19106	19995	5134	5082
O	50613	52490	20564	21456	5365	6277	45332	45202	21631	20908	5339	5742	49735	47914	18464	21279	5237	5736	48139	47633	20129	20343	5598	5504
P	45848	48223	23860	22139	6313	5282	50751	45233	20208	18326	5755	5255	44767	44790	21878	19106	5181	5330	45891	47665	18963	18352	5737	5264
	H	H	M	M	L	L	H	H	M	M	L	L	H	H	M	M	L	L	H	H	M	M	L	L
Replicate 2	1	2	3	4	5	6	7	8	9	10	11	12	13	14	15	16	17	18	19	20	21	22	23	24
A	40164	47312	23195	22356	4228	4180	39268	37480	22907	18631	3894	4550	42955	37284	20428	15713	3640	3957	37537	35658	15855	16884	3908	4066
B	36937	49368	18897	19510	4377	4404	37042	38793	15316	14304	3794	4071	42217	38286	18365	19073	3806	4509	35717	43239	15391	16224	4398	3930
C	37585	35289	20576	20856	3877	4417	40347	36437	19313	17878	4081	3796	36610	36045	17701	16943	3758	3672	38950	36661	14539	16314	3291	3261
D	27052	25900	11159	10831	2641	2914	26936	27242	11132	11254	2591	2722	28962	31721	11183	11573	3348	3193	32829	34047	13499	15257	3425	3314
E	30793	32634	21893	19628	4010	4757	44377	40278	20373	19168	3994	4354	42439	38494	19074	17965	4274	3892	37246	40472	17973	19783	4297	4003
F	39964	39955	17414	19071	3797	3846	36277	38633	16262	17671	4183	4092	39703	40170	15952	18018	4325	4580	43929	43803	16238	17306	3760	4288
G	44442	43293	25225	21771	5389	4866	47985	53708	22998	19765	4608	4507	39067	37090	18478	17699	4293	3896	37680	42530	19596	16000	4376	4335
H	50994	40031	16487	16843	3996	3356	34194	30562	15210	14480	3665	3787	33647	34116	13468	17157	4079	3695	36155	35871	17142	17210	4406	4150
I	47945	45101	28155	24503	4448	4600	40262	45004	20896	20373	4435	4484	38270	42082	19273	17450	4576	4033	41437	42729	18196	19135	4034	4379
J	45844	41919	18657	16561	4171	4534	41695	37399	17845	18208	4256	4029	40447	41134	17421	20241	4596	4348	44707	42119	18643	17124	4833	3993
K	47334	43089	24462	22593	4350	4629	47000	37692	23032	20781	5004	4559	43469	43427	18227	16806	4469	4301	44106	40784	18692	19275	4052	3803
L	49186	45295	18987	19175	4058	4047	40741	43388	19198	17523	4363	4205	43023	44026	17698	16639	4385	3955	48039	47996	18688	20082	3749	4486
M	46873	50153	30669	22985	5303	5117	40256	54432	20278	22123	4323	4682	44489	42438	18597	16546	4454	4544	40602	38785	17695	16112	4272	3861
N	44888	49745	19077	19490	4994	4129	38721	49662	19214	15601	4729	4595	40264	44658	18558	19908	4529	4018	41293	51318	18210	21723	4027	3829
O	47810	48806	23658	26175	4796	4307	44416	40249	25120	19359	4648	4408	40863	45615	20236	20949	4474	4315	38863	40326	18248	17756	4301	4803
P	43649	51414	17179	18579	4557	4497	37617	37728	18912	18110	4597	4515	43389	48637	18165	18026	4284	4245	40657	46712	17131	20190	4457	3947
	H	H	M	M	L	L	H	H	M	M	L	L	H	H	M	M	L	L	H	H	M	M	L	L
Replicate 3	1	2	3	4	5	6	7	8	9	10	11	12	13	14	15	16	17	18	19	20	21	22	23	24
A	54444	52685	21160	21174	4600	4682	44989	44720	21062	20051	4567	4579	44745	42819	18026	17384	4337	4489	44525	42058	17589	18278	4370	4563
B	48156	48998	18383	16918	4029	4063	47598	41577	17321	16959	3977	4097	41297	41847	16869	17180	4032	4071	41268	43480	17884	17287	4228	4214
C	45409	42734	19872	18404	4451	4394	45390	41775	19610	17611	4274	4076	42476	41102	17962	18529	4043	4101	41978	40165	17033	16958	4122	4332
D	41941	41978	16730	16934	4064	3965	39194	41773	16016	17571	4148	3843	40745	41485	15895	16244	4114	4060	39911	41673	17688	18142	4293	4126
E	52103	43099	19719	18604	4344	4203	46876	42507	19210	17135	4280	4091	46886	41664	16269	18052	4033	4277	42450	41617	17319	16652	4176	4153
F	43543	42476	16431	15675	4184	4210	41469	42469	15378	17338	4044	3931	40325	42419	15866	16231	3878	4041	40750	41795	16910	17728	4192	4292
G	44267	42417	17575	16855	4062	4180	42459	41104	16417	16988	3971	3955	40465	39832	16239	14949	3721	4049	41369	39706	17496	16837	4192	4088
H	43645	41491	15276	14517	3918	4109	40309	39666	14732	15149	3899	3885	39865	39377	14824	14800	3919	4044	39859	40795	14736	16447	4072	4163
I	52465	48617	19568	19564	4340	4392	42948	41190	19030	17567	4119	4030	41017	39468	17223	16790	4005	4105	42636	42322	17949	17199	4268	4471
J	42423	47004	16858	16420	4133	4106	40064	41077	16176	15403	3950	3978	39432	40425	15371	15315	3967	4040	39647	42895	16726	17152	4232	4254
K	51033	46549	19045	18189	4092	4150	47088	45434	19341	17469	4148	4152	41750	41150	17714	17129	4067	4264	43054	40262	18352	18337	4097	4490
L	42011	47697	16314	18446	4078	3888	39770	42485	16325	17235	4036	3901	40202	43770	16535	16810	3952	4134	40134	41547	16232	17877	4192	4254
M	51460	48636	19011	18082	4369	4225	47395	44041	19177	17981	4238	4150	42014	40996	18100	17254	4008	3970	41624	40794	18211	18177	4165	4313
N	49314	43773	16937	17922	4297	4137	41269	41935	17013	16740	4109	4083	40687	42430	16752	17246	3974	4219	40221	42075	17644	18232	4138	4273
O	51201	48544	19921	20203	4169	4167	47461	41439	19124	17732	4190	4133	42385	41358	17799	18103	4108	4340	42388	41796	17529	17070	4321	4203
P	49066	43542	16719	17475	4339	4392	41090	42564	16045	16230	4215	4264	40467	41477	16211	16438	4207	4382	47923	48157	17719	17537	4362	4245
	H	H	M	M	L	L	H	H	M	M	L	L	H	H	M	M	L	L	H	H	M	M	L	L

## Sheet: S1G Data
S1G Data. Eight clinical antibiotics tested for bacterial growth inhibition and host cell viability with the bulk fluorescence readouts of the screening assay protocol. Data displayed in S2A Fig.
		Host cell viability					Bacterial growth
Antibiotic	Concentration (µg/ml)	Replicate 1	Replicate 2	Replicate 3	Mean	SD	Replicate 1	Replicate 2	Replicate 3	Mean	SD
Kanamycin	1000	0.952906	0.903876	0.968416	0.941733	0.0336895	0.121111	0.071933	0.054264	0.082436	0.0346391
Kanamycin	316.23	0.910845	0.864282	0.922161	0.899096	0.0306761	0.384938	0.252078	0.329802	0.322273	0.0667493
Kanamycin	100	0.907566	0.879385	0.887717	0.891556	0.0144774	0.663289	0.576317	0.571756	0.603787	0.0515804
Kanamycin	31.62	0.913859	0.837672	0.935155	0.895562	0.0512525	0.914223	0.677361	0.767868	0.786484	0.119523
Kanamycin	10	0.888529	0.837092	0.894959	0.873527	0.0317167	1.04599	0.769877	0.761102	0.85899	0.162007
Kanamycin	3.16	0.880936	0.854933	0.869556	0.868475	0.0130352	0.926631	0.774938	0.764632	0.822067	0.0907016
Kanamycin	1	0.89974	0.857368	0.919277	0.892128	0.0316486	1.04846	0.825892	0.874651	0.916333	0.116991
Kanamycin	0.32	0.88139	0.877001	0.902347	0.886913	0.0135455	1.05385	0.88066	0.898087	0.944201	0.0953624
Kanamycin	0.1	0.876737	0.852863	0.909362	0.879654	0.0283622	1.1662	0.825615	0.848569	0.946796	0.19036
Kanamycin	0.032	0.912801	0.881909	0.935673	0.910128	0.0269815	1.029	0.954216	0.900832	0.961349	0.0643811
Kanamycin	0.01	0.875944	0.941577	0.975463	0.930995	0.0505964	1.1085	0.87449	0.93275	0.971912	0.121819
Gentamicin	1000	0.967163	0.979152	1.00961	0.98531	0.0218857	0.056917	0.065486	0.007619	0.0433407	0.0312312
Gentamicin	316.23	0.926688	0.897353	0.913218	0.91242	0.0146838	0.134199	0.055399	0.044753	0.078117	0.0488593
Gentamicin	100	0.93021	0.891157	0.906446	0.909271	0.0196792	0.373055	0.212215	0.277636	0.287635	0.0808849
Gentamicin	31.62	0.89698	0.871449	0.935786	0.901405	0.032396	0.822688	0.552954	0.612057	0.662566	0.141783
Gentamicin	10	0.910676	0.866793	0.932157	0.903209	0.0333157	0.905252	0.796151	0.753111	0.818171	0.0784244
Gentamicin	3.16	0.867419	0.865443	0.927394	0.886752	0.0352109	1.07209	0.77986	0.843274	0.898407	0.153717
Gentamicin	1	0.882681	0.865052	0.915519	0.887751	0.0256126	0.986359	0.849879	0.825084	0.887107	0.0868439
Gentamicin	0.32	0.866489	0.907825	0.95842	0.910911	0.0460431	1.03638	0.8478	0.873083	0.919087	0.102361
Gentamicin	0.1	0.838843	0.855942	0.892027	0.862271	0.0271509	1.03158	0.918235	0.857982	0.935933	0.0881433
Gentamicin	0.032	0.91425	0.874868	0.911728	0.900282	0.0220453	1.17857	0.985482	1.01963	1.06123	0.103049
Gentamicin	0.01	0.893807	0.949564	0.928917	0.924096	0.0281894	1.19552	1.0338	0.975355	1.06823	0.114051
Spectinomycin	2000	0.892432	0.954787	0.939869	0.929029	0.0325601	0	0.007543	0	0.00251433	0.00435495
Spectinomycin	632.46	0.814073	0.867273	0.903789	0.861712	0.0451158	0.019517	0.013248	0.001049	0.0112713	0.00939133
Spectinomycin	200	0.822249	0.838013	0.887977	0.849413	0.0343149	0.027247	0.012867	0.004893	0.0150023	0.0113289
Spectinomycin	63.25	0.839234	0.857507	0.897179	0.86464	0.0296237	0.180918	0.086353	0.03985	0.102374	0.0718856
Spectinomycin	20	0.81181	0.85309	0.897827	0.854242	0.0430201	0.495677	0.196201	0.151487	0.281122	0.187151
Spectinomycin	6.32	0.815681	0.849835	0.903335	0.856284	0.0441814	0.514958	0.341024	0.303082	0.386355	0.112978
Spectinomycin	2	0.855352	0.85863	0.91722	0.877067	0.0348118	0.876941	0.538985	0.532043	0.649323	0.197154
Spectinomycin	0.63	0.883844	0.872105	0.898961	0.88497	0.0134634	0.962301	0.81272	0.635247	0.803423	0.163725
Spectinomycin	0.2	0.842978	0.856611	0.915778	0.871789	0.0387006	1.05224	0.907212	0.857394	0.93895	0.101227
Spectinomycin	0.063	0.911733	0.931508	0.939027	0.927423	0.0140982	1.13158	1.01446	0.831016	0.992353	0.151498
Spectinomycin	0.02	0.874474	0.897933	0.995601	0.922669	0.0642406	1.03325	1.02119	0.989818	1.01475	0.0224207
Chloramphenicol	500	0.851026	0.688546	0.800846	0.780139	0.0831956	0.003206	0.011598	0	0.00493467	0.00598912
Chloramphenicol	158.11	0.952113	0.834871	0.869248	0.885411	0.0602689	0	0	0	0	0
Chloramphenicol	50	0.935403	0.882224	0.877592	0.898406	0.0321236	0.006936	0	0.000853	0.00259633	0.00378238
Chloramphenicol	15.81	0.960045	0.907497	0.894133	0.920558	0.0348432	0.004218	0.014461	0.010168	0.00961567	0.00514379
Chloramphenicol	5	0.899158	0.870616	0.901245	0.89034	0.017113	0.017654	0.016299	0.005089	0.013014	0.00689661
Chloramphenicol	1.58	0.86799	0.863752	0.873865	0.868536	0.00507853	0.022256	0.005726	0	0.00932733	0.0115568
Chloramphenicol	0.5	0.903981	0.93812	0.944438	0.928846	0.0217645	0.077364	0.015085	0.001687	0.0313787	0.040384
Chloramphenicol	0.16	0.945196	0.868093	0.943288	0.918859	0.043975	0.714688	0.024964	0.092016	0.277223	0.380337
Chloramphenicol	0.05	0.910401	0.946283	0.916572	0.924419	0.0191848	1.01081	0.155367	0.317888	0.494687	0.454299
Chloramphenicol	0.016	0.935286	0.907497	0.941846	0.92821	0.0182351	0.954048	0.723671	0.618627	0.765449	0.171569
Chloramphenicol	0.005	0.917423	0.965411	0.956978	0.946604	0.0256208	1.04178	0.892619	0.462129	0.798842	0.300988
Ciprofloxacin	300	0.450338	0.422128	0.520403	0.46429	0.0506012	0.011868	0.05935	0.090447	0.0538883	0.0395732
Ciprofloxacin	94.87	0.819552	0.704949	0.640292	0.721598	0.0907823	0.002353	0.013491	0.002912	0.006252	0.00627539
Ciprofloxacin	30	0.899994	0.811958	0.786103	0.832685	0.0597076	0.00639	0	0	0.00213	0.00368927
Ciprofloxacin	9.49	0.936545	0.941224	0.932449	0.936739	0.00439073	0.046565	0.004146	0	0.0169037	0.025771
Ciprofloxacin	3	0.89644	0.901983	0.961676	0.920033	0.0361702	0.029499	0.008742	0	0.012747	0.0151518
Ciprofloxacin	0.95	0.909502	0.886577	0.932368	0.909482	0.0228955	0.039189	0.00983	0	0.0163397	0.0203894
Ciprofloxacin	0.3	0.925704	0.89652	0.924964	0.915729	0.0166399	0.101538	0.053284	0.05245	0.0690907	0.0281033
Ciprofloxacin	0.095	0.924002	0.885555	0.900986	0.903514	0.0193478	0.474939	0.086908	0.144084	0.23531	0.209484
Ciprofloxacin	0.03	0.904626	0.860724	0.869864	0.878405	0.0231636	1.00504	0.170966	0.476543	0.550849	0.421972
Ciprofloxacin	0.0095	0.857837	0.895939	0.929014	0.894263	0.0356181	1.05937	0.64041	0.820672	0.84015	0.210158
Ciprofloxacin	0.003	0.888593	0.921831	0.943126	0.91785	0.0274836	1.09481	0.850573	0.981484	0.975621	0.122222
Doxycyline	20	0.893035	0.788161	0.759144	0.813447	0.070436	0.021012	0.060217	0.046763	0.042664	0.0199213
Doxycyline	6.32	0.934091	0.821812	0.823447	0.859783	0.0643575	0.002177	0.016992	0	0.00638967	0.00924618
Doxycyline	2	0.898354	0.842732	0.90191	0.880999	0.0331876	0.003868	0.017096	0.000706	0.00722333	0.00869493
Doxycyline	0.63	0.927989	0.923761	0.931914	0.927888	0.00407744	0.009381	0.003764	0	0.00438167	0.0047209
Doxycyline	0.2	0.874558	0.84229	0.889937	0.868928	0.0243173	0.025499	0.019349	0	0.0149493	0.0133067
Doxycyline	0.063	0.901707	0.838896	0.901164	0.880589	0.0361082	0.0408	0.017096	0	0.0192987	0.020489
Doxycyline	0.02	0.877805	0.889252	0.90455	0.890536	0.0134186	0.264141	0.054428	0.095693	0.138087	0.111098
Doxycyline	0.0063	0.907831	0.851185	0.949136	0.902717	0.0491753	0.822106	0.20192	0.289746	0.437924	0.335597
Doxycyline	0.002	0.883506	0.866932	0.915989	0.888809	0.0249547	1.06317	0.546438	0.687903	0.765839	0.267039
Doxycyline	0.00063	0.87991	0.870061	0.946285	0.898752	0.0414583	0.928708	0.762805	0.845088	0.845534	0.0829524
Doxycyline	0.0002	0.90764	0.906929	0.966715	0.927095	0.0343141	1.12799	0.941806	0.932701	1.00083	0.110216
Tetracycline	0.2	0.705403	0.562447	0.562883	0.610244	0.0824101	0.040024	0.160082	0.148398	0.116168	0.0662009
Tetracycline	0.06325	0.802757	0.925162	0.817323	0.848414	0.0668635	0.03313	0.044237	0.046322	0.0412297	0.00709156
Tetracycline	0.02	0.812878	0.905453	0.968837	0.895723	0.0784335	0.011924	0.019072	0	0.010332	0.00963515
Tetracycline	0.00632	0.803814	1.00302	0.90839	0.905076	0.0996463	0.015303	0.000125	0.009257	0.00822833	0.00764111
Tetracycline	0.002	0.871703	0.956062	0.908957	0.912241	0.0422753	0.015713	0.016403	0.010482	0.0141993	0.00323774
Tetracycline	0.00063	0.869979	0.905579	0.910561	0.895373	0.0221325	0.016101	0.009054	0.002667	0.009274	0.0067197
Tetracycline	0.0002	0.902913	0.931104	0.892788	0.908935	0.0198552	0.008023	0.015675	0.022298	0.015332	0.00714368
Tetracycline	6.3e-05	0.868117	0.981044	1.03988	0.963013	0.087289	0.048645	0.013595	0.527189	0.196476	0.286941
Tetracycline	2e-05	0.878027	0.960125	0.896255	0.911469	0.0431117	0.257714	0.098797	0.186248	0.18092	0.0795924
Tetracycline	6.3e-06	0.905144	0.953828	0.92686	0.928611	0.0243892	0.365249	0.816499	0.360543	0.514097	0.261898
Tetracycline	2e-06	0.904499	0.984224	0.925158	0.93796	0.0413756	0.77028	1.05547	0.969276	0.931674	0.146265
Erythromycin	200	0.853342	1.05871	0.969517	0.960521	0.102977	0.023711	0	0	0.00790367	0.0136896
Erythromycin	63.25	0.896282	0.890766	0.924996	0.904015	0.0183785	0.022332	0	0	0.007444	0.0128934
Erythromycin	20	0.906107	0.888419	0.890698	0.895075	0.00962199	0.011303	0	0	0.00376767	0.00652579
Erythromycin	6.32	0.94307	0.902551	0.928658	0.92476	0.0205389	0.011264	0.017006	0	0.00942333	0.00865113
Erythromycin	2	0.936904	0.862099	0.9121	0.903701	0.0381032	0.00206	0.008257	0	0.003439	0.00429776
Erythromycin	0.63	0.858451	0.853721	0.901991	0.871388	0.0266086	0.01907	0.001269	0	0.00677967	0.0106626
Erythromycin	0.2	0.918428	0.892129	0.867693	0.89275	0.0253732	0.01874	0.010142	0.003501	0.0107943	0.00764041
Erythromycin	0.063	0.910845	0.890375	0.860872	0.887364	0.0251222	0.015014	0.005102	0.000804	0.00697333	0.00728749
Erythromycin	0.02	0.873162	0.864471	0.867061	0.868231	0.00446213	0.010004	0.002572	0.002226	0.004934	0.00439416
Erythromycin	0.0063	0.942372	0.85333	0.889953	0.895218	0.0447539	0.012662	0.013734	0	0.00879867	0.0076387
Erythromycin	0.002	0.904235	0.866276	0.888932	0.886481	0.0190978	0.098723	0.004201	0	0.034308	0.0558246

## Sheet: S1H Data
S1H Data. MICs of eight antibiotics as determined in this study and compared with previously reported data. Data displayed in S2B Fig.
	MIC (µg/ml)
	Our study	Literature (lowest)	Literature (highest)
Kanamycin	1942	100	10000
Gentamicin	276.2	100	10000
Spectinomycin	73.02	64	250
Chloramphenicol	0.4244	0.4	10
Ciprofloxacin	0.2009	0.25	2
Doxycycline	0.02768	0.016	0.125
Tetracycline	0.02217	0.015	0.625
Erythromycin	0.005257	0.031	2
