# Supplementary material for: A multi-strategy antimicrobial discovery approach reveals new ways to treat Chlamydia
Source: PLoS Biol. 2025 Apr 29;23(4):e3003123. doi: 10.1371/journal.pbio.3003123 (PMC12040169; doi:10.1371/journal.pbio.3003123)
Supplement: S2 Data — The data underlying Figs 1 and S5. (A) Chemical diversity of the screening library of 36,785 compounds, illustrated by principal component analysis based on molecular descriptors calculated with PaDEL-Descriptor. Data are displayed in Fig 1A. (B) Host cell viability and Chlamydia growth data from the experimental compound library screen. Data are displayed in Fig 1C and 1D. (C) Host cell viability and Chlamydia growth data from the retesting of the 271 hits from the experimental compound library screen. Data are displayed in Fig 1F–1I. (D) Estimated IC50 of the 271 hits. Data are displayed in Fig 1H. (E) Maximal structural similarity, represented by Tanimoto coefficients, between the hits and 506 known antibiotics in the Drug Repurposing Hub. Data are displayed in Fig 1I. (F) The 52 priority compounds from the experimental compound library screen, tested at 11 concentrations in triplicate. Data are displayed in Figs 1J and 1K, and S5. (G) Quantitative PCR-based validation of antichlamydial activity of selected compounds identified in the experimental compound library screen. Data are displayed in Fig 1K. (XLSX) [file pbio.3003123.s018.xlsx]

## Sheet: S2A Data
S2A Data. Chemical diversity of the screening library of 36,785 compounds, illustrated by principal component analysis based on molecular descriptors calculated with PaDEL-Descriptor. Data are displayed in Fig 1A.
Compound	Library	Component 1	Component 2
BRD-A00077618-236-08-9	DRH (Drugs)	1.75479	-23.7286
BRD-A00578795-001-04-3	DRH (Drugs)	5.85202	-4.37167
BRD-A00147595-001-01-5	DRH (Drugs)	-8.69156	-5.86915
BRD-A00559310-003-02-9	DRH (Drugs)	-19.7777	11.5838
BRD-A00520476-001-08-2	DRH (Drugs)	-15.8503	8.58176
BRD-A00376169-001-01-6	DRH (Drugs)	13.2968	-0.79362
BRD-A00092689-236-04-9	DRH (Drugs)	-6.17685	10.0722
BRD-A00827783-001-24-6	DRH (Drugs)	16.3157	-5.78445
BRD-A00842753-001-01-9	DRH (Drugs)	-23.1716	-6.67379
BRD-A00758722-001-04-9	DRH (Drugs)	-0.93071	15.0913
BRD-A00218260-001-03-4	DRH (Drugs)	-2.57322	-1.41894
BRD-A01976766-001-06-8	DRH (Drugs)	16.1362	2.04881
BRD-A01907367-001-01-7	DRH (Drugs)	-28.0552	-2.34127
BRD-A01493904-003-13-9	DRH (Drugs)	-0.72529	8.71069
BRD-A01563671-001-02-7	DRH (Drugs)	-11.4022	-5.705
BRD-A02232681-001-01-8	DRH (Drugs)	77.7358	12.2007
BRD-A01307728-001-02-9	DRH (Drugs)	-31.5695	-7.45876
BRD-A02933148-001-01-8	DRH (Drugs)	34.4423	9.65366
BRD-A02971356-001-07-2	DRH (Drugs)	68.8307	-16.69
BRD-A02006392-001-19-8	DRH (Drugs)	-3.55025	-5.26589
BRD-A02710418-003-13-4	DRH (Drugs)	16.9491	18.195
BRD-A02532772-003-01-7	DRH (Drugs)	1.56956	14.4718
BRD-A02990301-003-05-8	DRH (Drugs)	26.134	0.823838
BRD-A04322457-003-18-7	DRH (Drugs)	28.5766	3.82136
BRD-A04447196-001-01-8	DRH (Drugs)	52.9141	9.29408
BRD-A03359064-001-02-3	DRH (Drugs)	-1.75906	0.834309
BRD-A03216249-003-24-3	DRH (Drugs)	13.9354	13.2785
BRD-A01098288-001-06-0	DRH (Drugs)	-31.3423	-2.38244
BRD-A04506385-001-01-2	DRH (Drugs)	23.3752	-11.2753
BRD-A04971881-003-01-3	DRH (Drugs)	16.9213	6.37066
BRD-A04497688-001-05-9	DRH (Drugs)	-7.23308	12.8432
BRD-A04649065-001-01-7	DRH (Drugs)	19.7133	18.5591
BRD-A04661934-001-03-9	DRH (Drugs)	-8.68733	7.62574
BRD-A05515753-001-03-2	DRH (Drugs)	33.2569	-6.65986
BRD-A05334458-001-02-8	DRH (Drugs)	7.82998	3.40941
BRD-A05674712-001-06-0	DRH (Drugs)	85.3293	13.1438
BRD-A05457250-001-08-4	DRH (Drugs)	-0.31173	-16.4946
BRD-A05523972-001-01-5	DRH (Drugs)	42.8206	-2.32482
BRD-A05926236-001-04-6	DRH (Drugs)	-21.7384	7.48792
BRD-A06916187-001-03-9	DRH (Drugs)	-2.36537	12.3573
BRD-A06352418-001-25-9	DRH (Drugs)	-22.2884	15.2921
BRD-A07164067-001-01-2	DRH (Drugs)	23.1834	5.03497
BRD-A07207424-001-14-0	DRH (Drugs)	9.25511	7.91935
BRD-A07232941-001-03-5	DRH (Drugs)	17.4495	10.1479
BRD-A06352508-001-03-7	DRH (Drugs)	-16.4786	-4.22083
BRD-A07704283-001-01-3	DRH (Drugs)	-11.8109	9.71741
BRD-A06426627-001-04-3	DRH (Drugs)	-1.48899	-15.9948
BRD-A07947329-001-02-9	DRH (Drugs)	-4.06846	10.845
BRD-A06629414-001-02-3	DRH (Drugs)	-20.2439	-10.0254
BRD-A07600638-060-05-2	DRH (Drugs)	-19.569	-15.5601
BRD-A08187463-001-12-9	DRH (Drugs)	-4.78444	1.92129
BRD-A06784547-001-03-9	DRH (Drugs)	-23.8144	-4.38762
BRD-A07815743-001-01-1	DRH (Drugs)	-11.3527	-9.64831
BRD-A08255417-001-13-9	DRH (Drugs)	-10.5444	13.885
BRD-A08772153-001-01-6	DRH (Drugs)	-2.00299	29.8665
BRD-A08840375-001-01-3	DRH (Drugs)	-1.79719	9.99506
BRD-A08316590-001-01-3	DRH (Drugs)	32.7733	4.24992
BRD-A08660406-001-06-7	DRH (Drugs)	-55.7538	-22.9359
BRD-A09004963-001-01-3	DRH (Drugs)	33.6195	14.1979
BRD-A09062839-003-10-0	DRH (Drugs)	18.9468	13.1648
BRD-A08899266-001-06-9	DRH (Drugs)	-21.6823	-16.4785
BRD-A09368919-001-01-7	DRH (Drugs)	23.9704	14.7383
BRD-A09370961-001-02-9	DRH (Drugs)	-18.3163	-17.9973
BRD-A09467419-003-23-9	DRH (Drugs)	-12.9346	12.1664
BRD-A09487507-001-02-1	DRH (Drugs)	-6.79139	-0.72175
BRD-A09472452-015-26-7	DRH (Drugs)	-6.04643	-11.4018
BRD-A08641215-065-05-5	DRH (Drugs)	-57.7089	-1.7038
BRD-A09722536-002-18-0	DRH (Drugs)	36.3108	5.06508
BRD-A09735281-001-03-3	DRH (Drugs)	-25.3817	6.31906
BRD-A09533288-003-29-6	DRH (Drugs)	-16.7864	13.434
BRD-A09554849-236-08-9	DRH (Drugs)	1.77766	-21.6171
BRD-A09828896-004-12-8	DRH (Drugs)	10.1165	0.323829
BRD-A09925278-003-05-6	DRH (Drugs)	37.9507	6.73845
BRD-A09911125-001-01-4	DRH (Drugs)	11.9204	6.91627
BRD-A09994331-003-02-4	DRH (Drugs)	-4.48008	-14.4059
BRD-A10070317-003-30-9	DRH (Drugs)	12.0305	10.6859
BRD-A10131665-001-02-0	DRH (Drugs)	-33.6593	19.2686
BRD-A10523515-001-11-1	DRH (Drugs)	-14.4508	-17.9139
BRD-A10420615-001-05-1	DRH (Drugs)	-8.51566	-0.1005
BRD-A10039652-001-02-0	DRH (Drugs)	-31.787	-7.41296
BRD-A10662413-043-11-2	DRH (Drugs)	-0.76083	20.5115
BRD-A10903566-003-08-9	DRH (Drugs)	15.8643	9.41831
BRD-A10773072-001-03-4	DRH (Drugs)	17.4607	22.0421
BRD-A10739734-003-10-6	DRH (Drugs)	22.6811	10.9131
BRD-A11069678-001-01-8	DRH (Drugs)	1.96903	-4.71704
BRD-A11662333-001-03-3	DRH (Drugs)	104.566	22.8757
BRD-A11070335-236-02-1	DRH (Drugs)	10.7363	-17.1197
BRD-A10967948-003-06-3	DRH (Drugs)	-2.02888	10.6968
BRD-A11731518-001-01-7	DRH (Drugs)	67.8001	-15.2959
BRD-A12077521-003-01-5	DRH (Drugs)	-17.3846	-4.65253
BRD-A12454076-001-01-9	DRH (Drugs)	81.4678	1.37878
BRD-A12237696-001-05-9	DRH (Drugs)	50.9135	-1.5023
BRD-A12147465-003-01-4	DRH (Drugs)	-4.27631	6.66172
BRD-A12994259-001-02-1	DRH (Drugs)	11.1005	-12.5854
BRD-A13078313-304-09-9	DRH (Drugs)	-6.61554	-9.84063
BRD-A13084692-001-20-7	DRH (Drugs)	-15.7516	0.812406
BRD-A14208071-004-19-8	DRH (Drugs)	-4.55395	15.9945
BRD-A13323580-001-05-5	DRH (Drugs)	47.8647	20.1809
BRD-A13116749-003-01-6	DRH (Drugs)	11.7489	-8.53887
BRD-A13175897-004-01-0	DRH (Drugs)	-18.9591	18.0493
BRD-A14344385-001-04-0	DRH (Drugs)	34.9174	-13.0647
BRD-A14440173-001-03-4	DRH (Drugs)	42.7175	13.4447
BRD-A14262390-065-01-8	DRH (Drugs)	27.6672	11.683
BRD-A14240607-003-26-1	DRH (Drugs)	54.1596	0.614925
BRD-A14234430-001-01-4	DRH (Drugs)	89.4081	23.9202
BRD-A14574269-051-03-0	DRH (Drugs)	22.5471	10.2534
BRD-A14757586-001-03-2	DRH (Drugs)	80.7902	-13.9528
BRD-A14577621-001-01-5	DRH (Drugs)	-3.99172	1.84863
BRD-A15435692-003-03-9	DRH (Drugs)	-2.05914	4.29805
BRD-A14886633-001-01-6	DRH (Drugs)	-3.80931	15.4312
BRD-A15530910-001-03-9	DRH (Drugs)	-3.68313	5.267
BRD-A15687940-001-05-6	DRH (Drugs)	9.7144	8.69537
BRD-A15909516-001-07-4	DRH (Drugs)	-3.56708	-12.3598
BRD-A16263897-001-06-6	DRH (Drugs)	37.8059	-4.27533
BRD-A15739803-001-01-0	DRH (Drugs)	-3.95985	-24.103
BRD-A16347691-001-13-1	DRH (Drugs)	43.8958	10.3554
BRD-A16311756-003-08-5	DRH (Drugs)	2.28519	17.3561
BRD-A16296925-001-01-3	DRH (Drugs)	3.74619	-0.82239
BRD-A16560607-001-02-5	DRH (Drugs)	-8.79419	-0.45661
BRD-A17224697-001-01-0	DRH (Drugs)	46.0889	17.2962
BRD-A16694057-001-08-9	DRH (Drugs)	-6.49965	11.036
BRD-A17009129-001-01-3	DRH (Drugs)	-13.1165	-9.1799
BRD-A17411484-001-11-9	DRH (Drugs)	11.7737	-7.72685
BRD-A17655518-001-24-4	DRH (Drugs)	26.9794	9.83467
BRD-A17407635-001-04-0	DRH (Drugs)	-25.6507	3.44062
BRD-A17462676-003-11-6	DRH (Drugs)	-2.8643	3.53656
BRD-A17846016-001-14-9	DRH (Drugs)	15.3946	1.75371
BRD-A14941520-051-01-0	DRH (Drugs)	-22.5279	6.89091
BRD-A18043272-001-09-9	DRH (Drugs)	34.0379	1.82717
BRD-A17883755-001-06-1	DRH (Drugs)	12.6335	-6.97889
BRD-A18396475-001-16-1	DRH (Drugs)	92.2788	-11.5681
BRD-A18074780-003-02-0	DRH (Drugs)	51.6691	30.507
BRD-A00047421-001-01-7	DRH (Drugs)	-52.1586	-4.83651
BRD-A18056626-003-23-9	DRH (Drugs)	52.5583	22.9072
BRD-A18605525-001-12-4	DRH (Drugs)	-1.31883	33.8071
BRD-A18579359-001-05-9	DRH (Drugs)	1.03438	1.97667
BRD-A18696154-001-02-2	DRH (Drugs)	29.1598	5.62283
BRD-A18598741-001-01-2	DRH (Drugs)	-4.23844	-7.21417
BRD-A19053834-050-09-5	DRH (Drugs)	-0.42717	13.2965
BRD-A19232309-001-08-6	DRH (Drugs)	138.535	27.2053
BRD-A19381518-001-04-9	DRH (Drugs)	48.8127	-15.8789
BRD-A19401019-001-01-3	DRH (Drugs)	30.273	18.7905
BRD-A19633847-050-32-1	DRH (Drugs)	9.93874	37.8344
BRD-A19609491-001-02-9	DRH (Drugs)	-11.6772	-4.14094
BRD-A19795905-001-08-0	DRH (Drugs)	-6.4745	1.69493
BRD-A19661776-003-27-6	DRH (Drugs)	7.95944	18.502
BRD-A19958636-065-04-4	DRH (Drugs)	74.9455	36.1904
BRD-A20119038-003-07-8	DRH (Drugs)	44.8438	31.5635
BRD-A20239487-001-25-6	DRH (Drugs)	14.2148	6.73453
BRD-A18992208-003-02-7	DRH (Drugs)	-33.91	2.45992
BRD-A20348246-001-15-8	DRH (Drugs)	19.23	-7.07208
BRD-A20589515-001-02-9	DRH (Drugs)	48.8704	-13.6081
BRD-A20686268-001-01-4	DRH (Drugs)	29.4027	17.5623
BRD-A20550616-001-02-9	DRH (Drugs)	137.335	6.63664
BRD-A20781140-001-02-5	DRH (Drugs)	41.8269	-5.82852
BRD-A21276153-001-01-1	DRH (Drugs)	79.3663	35.8385
BRD-A20742938-036-03-7	DRH (Drugs)	9.33288	13.3792
BRD-A21280314-001-06-8	DRH (Drugs)	24.4254	2.38841
BRD-A20830788-001-01-9	DRH (Drugs)	-13.3335	-9.98463
BRD-A21446384-001-01-1	DRH (Drugs)	15.0656	15.085
BRD-A21474126-001-01-6	DRH (Drugs)	36.8235	16.966
BRD-A21858158-001-22-7	DRH (Drugs)	-1.54351	11.4496
BRD-A22101059-001-15-5	DRH (Drugs)	68.8699	-7.83491
BRD-A19458515-001-01-2	DRH (Drugs)	-47.0616	3.57146
BRD-A22106989-001-06-8	DRH (Drugs)	-5.89814	9.18202
BRD-A22128695-001-02-6	DRH (Drugs)	60.8464	6.50942
BRD-A22267103-003-13-1	DRH (Drugs)	1.0222	19.5024
BRD-A22152765-003-10-0	DRH (Drugs)	-0.32058	25.5368
BRD-A22642447-001-02-7	DRH (Drugs)	15.1027	-1.62763
BRD-A22707317-001-11-6	DRH (Drugs)	0.68236	-2.35639
BRD-A22303829-001-01-6	DRH (Drugs)	-18.8358	-12.3936
BRD-A22971209-001-01-0	DRH (Drugs)	84.5465	-6.06217
BRD-A22844106-001-29-9	DRH (Drugs)	4.04673	-17.4608
BRD-A23072235-050-17-7	DRH (Drugs)	16.3302	18.886
BRD-A23127772-001-02-3	DRH (Drugs)	0.013386	21.8882
BRD-A23124853-001-01-4	DRH (Drugs)	-12.4406	-6.71586
BRD-A23418262-001-01-5	DRH (Drugs)	-9.34915	-16.0844
BRD-A23970436-236-04-2	DRH (Drugs)	19.6112	4.9633
BRD-A23747351-001-06-8	DRH (Drugs)	-11.8352	-0.27672
BRD-A24122750-001-03-7	DRH (Drugs)	30.2013	-10.2425
BRD-A21428877-003-02-7	DRH (Drugs)	-34.4159	2.43808
BRD-A24397426-001-10-4	DRH (Drugs)	-5.4363	-1.51328
BRD-A24252652-001-02-9	DRH (Drugs)	-20.8159	-2.1113
BRD-A24429032-003-03-2	DRH (Drugs)	3.6662	7.54249
BRD-A24857382-001-03-4	DRH (Drugs)	27.1917	-6.56057
BRD-A24587114-066-21-7	DRH (Drugs)	19.5946	7.03714
BRD-A25043798-001-02-9	DRH (Drugs)	-0.5862	8.60525
BRD-A25234499-001-18-3	DRH (Drugs)	18.7629	0.797803
BRD-A25366096-001-09-9	DRH (Drugs)	-5.12093	1.84168
BRD-A24560335-300-02-9	DRH (Drugs)	-22.2144	-3.3375
BRD-A25569250-001-03-3	DRH (Drugs)	-14.7052	-6.02216
BRD-A25004090-001-08-4	DRH (Drugs)	-27.0899	3.10122
BRD-A25619068-003-03-4	DRH (Drugs)	19.7661	8.2351
BRD-A25625670-001-01-9	DRH (Drugs)	6.57945	-10.6695
BRD-A25800195-001-02-2	DRH (Drugs)	89.1357	-12.0638
BRD-A25988899-001-01-6	DRH (Drugs)	-17.2471	-3.16268
BRD-A26105646-001-06-1	DRH (Drugs)	23.305	-8.33914
BRD-A26384407-001-25-1	DRH (Drugs)	4.5376	-20.0483
BRD-A21544762-303-01-5	DRH (Drugs)	-35.2677	22.6558
BRD-A26458246-004-02-1	DRH (Drugs)	1.02949	3.29401
BRD-A26032986-050-03-9	DRH (Drugs)	-18.6787	8.86975
BRD-A26835809-300-01-3	DRH (Drugs)	11.9386	-2.45004
BRD-A26503646-001-16-6	DRH (Drugs)	-1.51363	14.1339
BRD-A26711594-003-10-6	DRH (Drugs)	-20.3461	-1.05212
BRD-A27143604-001-02-0	DRH (Drugs)	19.0769	0.897147
BRD-A27274504-001-01-6	DRH (Drugs)	4.80078	6.00743
BRD-A27370296-001-03-0	DRH (Drugs)	7.85094	11.0444
BRD-A27732521-003-08-3	DRH (Drugs)	13.5042	18.4965
BRD-A27887842-001-04-0	DRH (Drugs)	-10.2679	4.85427
BRD-A27924917-001-03-3	DRH (Drugs)	27.0245	-14.4668
BRD-A28044053-001-01-7	DRH (Drugs)	1.34005	-0.10793
BRD-A25608658-001-01-1	DRH (Drugs)	-44.2013	10.3055
BRD-A28318179-003-09-9	DRH (Drugs)	88.8548	18.2854
BRD-A28329383-001-03-9	DRH (Drugs)	22.4993	-10.7618
BRD-A27911617-001-01-7	DRH (Drugs)	-16.4413	-9.40236
BRD-A28856712-003-25-2	DRH (Drugs)	27.1924	16.471
BRD-A28887267-001-19-3	DRH (Drugs)	19.7044	-2.5905
BRD-A28940325-001-23-2	DRH (Drugs)	12.431	-27.6454
BRD-A28422330-001-10-1	DRH (Drugs)	-11.0282	-3.39257
BRD-A28958257-001-02-0	DRH (Drugs)	-6.97592	10.6003
BRD-A29014990-001-03-9	DRH (Drugs)	-10.0034	-1.06769
BRD-A29125379-314-01-7	DRH (Drugs)	-7.83747	-28.0994
BRD-A27376179-001-01-3	DRH (Drugs)	-24.076	-4.86154
BRD-A29148886-003-01-4	DRH (Drugs)	-15.4745	-2.4916
BRD-A29260609-003-26-0	DRH (Drugs)	0.352442	5.62451
BRD-A29349577-001-23-0	DRH (Drugs)	18.7082	13.5247
BRD-A29289453-001-05-4	DRH (Drugs)	-2.42716	2.43167
BRD-A29520968-001-03-5	DRH (Drugs)	25.6947	-8.63646
BRD-A29485665-001-14-4	DRH (Drugs)	-9.14168	-23.122
BRD-A29644307-050-17-0	DRH (Drugs)	14.8959	12.9001
BRD-A29623586-001-01-3	DRH (Drugs)	2.02123	6.40313
BRD-A29844814-300-01-5	DRH (Drugs)	43.6418	13.6077
BRD-A29734509-011-13-6	DRH (Drugs)	-3.26552	10.943
BRD-A30205217-001-11-2	DRH (Drugs)	28.5072	-0.39052
BRD-A29944538-003-09-9	DRH (Drugs)	1.31857	6.35788
BRD-A30590053-003-03-9	DRH (Drugs)	-5.52809	22.2791
BRD-A30000356-001-02-9	DRH (Drugs)	-27.192	4.14085
BRD-A30655177-001-14-0	DRH (Drugs)	23.2421	-16.382
BRD-A30693873-003-11-0	DRH (Drugs)	-7.95529	5.25715
BRD-A30815329-001-12-1	DRH (Drugs)	-2.05564	-4.5949
BRD-A30774155-001-01-2	DRH (Drugs)	-3.43449	1.91336
BRD-A31095847-001-03-9	DRH (Drugs)	-17.0107	6.27944
BRD-A31159102-003-30-4	DRH (Drugs)	5.82684	-2.61267
BRD-A28467416-002-01-0	DRH (Drugs)	-21.5547	2.64361
BRD-A31204924-001-18-3	DRH (Drugs)	20.7863	0.312739
BRD-A31454688-001-01-6	DRH (Drugs)	3.62078	27.3656
BRD-A31521121-001-25-6	DRH (Drugs)	23.8648	-2.35807
BRD-A31564021-001-02-6	DRH (Drugs)	98.8438	-20.6673
BRD-A32269193-001-02-9	DRH (Drugs)	30.3884	-2.43159
BRD-A32597168-001-03-6	DRH (Drugs)	21.9337	4.12173
BRD-A32988684-003-08-7	DRH (Drugs)	58.7542	25.8807
BRD-A32796301-001-01-6	DRH (Drugs)	-15.4408	-2.84394
BRD-A33168282-003-18-0	DRH (Drugs)	14.7679	1.00926
BRD-A33317514-001-01-3	DRH (Drugs)	129.094	12.686
BRD-A33178345-001-01-4	DRH (Drugs)	7.96479	17.7223
BRD-A33479817-003-03-7	DRH (Drugs)	7.35899	21.4415
BRD-A33447119-001-11-6	DRH (Drugs)	4.99002	-10.4278
BRD-A33603104-003-02-9	DRH (Drugs)	-9.42663	10.7376
BRD-A33506612-001-01-2	DRH (Drugs)	-14.9982	5.53246
BRD-A33749298-001-18-3	DRH (Drugs)	-0.60455	1.52468
BRD-A33894669-065-01-9	DRH (Drugs)	-11.0412	3.72691
BRD-A34006693-001-15-4	DRH (Drugs)	17.0706	-6.29784
BRD-A34205213-001-03-9	DRH (Drugs)	-21.9361	-8.92793
BRD-A34255068-001-38-6	DRH (Drugs)	8.4229	8.91754
BRD-A33697453-008-03-9	DRH (Drugs)	-10.2792	3.83941
BRD-A34358106-003-02-4	DRH (Drugs)	-12.1111	4.84049
BRD-A30984645-001-01-5	DRH (Drugs)	-32.4442	0.33728
BRD-A34455052-001-01-8	DRH (Drugs)	-13.1279	25.7359
BRD-A34751532-001-06-9	DRH (Drugs)	11.1675	9.31986
BRD-A34603619-001-01-9	DRH (Drugs)	-21.4951	-6.72286
BRD-A34299591-001-25-7	DRH (Drugs)	-19.9882	6.89371
BRD-A35868371-005-01-6	DRH (Drugs)	-4.5992	13.877
BRD-A35425966-001-02-3	DRH (Drugs)	-16.9235	2.7663
BRD-A35623999-001-06-5	DRH (Drugs)	11.2878	-5.52763
BRD-A36013532-001-01-3	DRH (Drugs)	-14.3601	-0.95933
BRD-A35912562-001-02-8	DRH (Drugs)	-17.0917	10.6613
BRD-A36010170-001-04-0	DRH (Drugs)	-27.4204	1.86469
BRD-A30370660-001-04-1	DRH (Drugs)	-49.438	-17.8225
BRD-A36267905-003-19-2	DRH (Drugs)	4.43341	10.839
BRD-A36978621-001-01-9	DRH (Drugs)	-14.5333	-11.7567
BRD-A36074203-003-08-9	DRH (Drugs)	10.2567	7.15237
BRD-A36057565-001-01-0	DRH (Drugs)	-30.6132	-0.91857
BRD-A37347161-003-03-9	DRH (Drugs)	0.540227	12.1027
BRD-A37390343-003-03-5	DRH (Drugs)	-0.13284	25.241
BRD-A37752546-001-01-9	DRH (Drugs)	4.94071	19.0005
BRD-A37492983-001-10-3	DRH (Drugs)	7.05399	-17.8319
BRD-A37873789-001-01-9	DRH (Drugs)	64.5753	34.96
BRD-A37942872-001-21-9	DRH (Drugs)	4.45158	10.1114
BRD-A38675539-001-13-5	DRH (Drugs)	-4.62284	-13.3347
BRD-A38218502-001-01-2	DRH (Drugs)	-24.387	-5.43573
BRD-A38706605-001-01-2	DRH (Drugs)	-10.6879	19.3791
BRD-A38747044-001-03-1	DRH (Drugs)	23.7236	7.7376
BRD-A39189014-003-21-9	DRH (Drugs)	29.2373	5.85679
BRD-A39052811-048-12-8	DRH (Drugs)	-10.0466	-0.6174
BRD-A39230911-001-10-2	DRH (Drugs)	29.0888	-6.99521
BRD-A39172021-001-14-5	DRH (Drugs)	-14.6023	-11.2367
BRD-A39515206-001-01-9	DRH (Drugs)	73.998	6.34698
BRD-A39255369-001-03-1	DRH (Drugs)	-11.5888	4.01752
BRD-A40084411-003-09-9	DRH (Drugs)	9.05618	3.55165
BRD-A40257118-001-02-0	DRH (Drugs)	0.398611	-14.0388
BRD-A39935389-001-06-9	DRH (Drugs)	10.7393	1.04853
BRD-A39794701-003-02-9	DRH (Drugs)	-17.3837	6.91118
BRD-A40302156-001-01-9	DRH (Drugs)	5.48774	-3.12762
BRD-A40504327-003-02-9	DRH (Drugs)	23.4923	16.0607
BRD-A40472231-304-01-7	DRH (Drugs)	-19.5003	-7.59728
BRD-A40546373-001-01-8	DRH (Drugs)	13.5193	4.07733
BRD-A40777960-001-04-2	DRH (Drugs)	94.623	2.11757
BRD-A40413915-003-01-2	DRH (Drugs)	-20.3779	3.56527
BRD-A40787240-066-04-6	DRH (Drugs)	-8.94724	-7.45127
BRD-A40940854-001-01-1	DRH (Drugs)	22.5013	9.04978
BRD-A41304429-001-17-1	DRH (Drugs)	14.1671	7.26742
BRD-A41250306-001-11-7	DRH (Drugs)	-1.6279	-10.4877
BRD-A41387824-001-06-0	DRH (Drugs)	109.229	7.46049
BRD-A41385909-001-02-1	DRH (Drugs)	28.6311	19.3001
BRD-A41657926-001-03-0	DRH (Drugs)	36.721	-22.9741
BRD-A41451487-001-12-0	DRH (Drugs)	-4.08474	4.27
BRD-A41692738-001-10-0	DRH (Drugs)	-7.10983	7.0671
BRD-A41835910-001-02-2	DRH (Drugs)	47.5648	2.39544
BRD-A41698174-003-13-8	DRH (Drugs)	-18.0013	-4.25999
BRD-A41840684-001-01-8	DRH (Drugs)	4.75329	-17.0894
BRD-A42167015-003-10-2	DRH (Drugs)	5.77758	7.11313
BRD-A42270467-001-04-4	DRH (Drugs)	-0.47203	-3.55515
BRD-A42335949-300-10-6	DRH (Drugs)	-15.3816	20.0918
BRD-A42628519-001-12-4	DRH (Drugs)	16.5873	-14.9184
BRD-A42699921-001-02-8	DRH (Drugs)	18.7769	-20.0683
BRD-A42379279-065-03-8	DRH (Drugs)	-31.3447	-10.05
BRD-A42759514-001-20-5	DRH (Drugs)	42.7452	-6.58877
BRD-A42881122-001-01-1	DRH (Drugs)	0.361435	10.7392
BRD-A42746051-001-02-9	DRH (Drugs)	-15.6768	9.39749
BRD-A43435802-001-02-0	DRH (Drugs)	91.1131	-11.3226
BRD-A43518428-001-02-7	DRH (Drugs)	25.2249	-7.47919
BRD-A43005764-003-01-5	DRH (Drugs)	-12.3127	4.08213
BRD-A43671941-003-11-9	DRH (Drugs)	14.2456	11.6316
BRD-A43598550-001-09-4	DRH (Drugs)	0.415287	20.3188
BRD-A43809092-003-02-1	DRH (Drugs)	17.9341	13.92
BRD-A43882281-001-14-8	DRH (Drugs)	17.2326	8.91494
BRD-A43885598-001-09-9	DRH (Drugs)	-17.8453	-3.46694
BRD-A44008656-036-25-8	DRH (Drugs)	9.58002	14.7901
BRD-A44090213-001-25-6	DRH (Drugs)	6.55375	-2.70999
BRD-A44181516-001-01-8	DRH (Drugs)	10.9539	-6.57635
BRD-A44188509-001-01-2	DRH (Drugs)	22.7395	2.28385
BRD-A37348498-015-01-4	DRH (Drugs)	-55.212	-1.6701
BRD-A44500574-001-04-9	DRH (Drugs)	-17.8223	3.71472
BRD-A44971162-001-01-9	DRH (Drugs)	-7.27049	-5.67773
BRD-A45107007-001-06-7	DRH (Drugs)	-11.1871	-9.10187
BRD-A45419686-001-04-9	DRH (Drugs)	-7.80009	14.738
BRD-A45499626-001-04-9	DRH (Drugs)	0.74303	-14.3821
BRD-A45543382-001-11-9	DRH (Drugs)	-19.26	-19.5958
BRD-A45664787-001-04-8	DRH (Drugs)	-5.15307	11.8438
BRD-A44696962-001-01-4	DRH (Drugs)	-29.1492	11.3674
BRD-A45889380-300-06-3	DRH (Drugs)	-10.3942	11.6694
BRD-A45906415-001-01-9	DRH (Drugs)	8.81408	-8.49605
BRD-A45929034-001-09-5	DRH (Drugs)	17.8163	11.6333
BRD-A46136514-001-01-2	DRH (Drugs)	22.8042	11.1116
BRD-A46335897-003-27-8	DRH (Drugs)	7.77695	14.9112
BRD-A46393198-003-16-6	DRH (Drugs)	31.5142	11.6349
BRD-A46876182-003-02-8	DRH (Drugs)	5.48607	9.67719
BRD-A46813902-001-02-9	DRH (Drugs)	-11.7256	3.01535
BRD-A47494775-003-11-3	DRH (Drugs)	-2.00492	3.51567
BRD-A47706533-001-02-6	DRH (Drugs)	34.5271	3.23399
BRD-A47598013-004-17-8	DRH (Drugs)	-2.29251	5.77144
BRD-A47790386-001-02-8	DRH (Drugs)	-11.0353	-2.2643
BRD-A47940219-001-02-9	DRH (Drugs)	23.9492	-8.9951
BRD-A48376327-003-01-5	DRH (Drugs)	-0.79553	22.6031
BRD-A48420483-001-02-3	DRH (Drugs)	15.9271	10.2081
BRD-A48261811-001-07-3	DRH (Drugs)	-22.6771	-3.87412
BRD-A48938994-001-15-8	DRH (Drugs)	31.4803	16.5094
BRD-A49160188-003-12-7	DRH (Drugs)	-10.9616	12.96
BRD-A49358627-001-14-6	DRH (Drugs)	15.9479	-3.38744
BRD-A49544621-003-03-6	DRH (Drugs)	0.028608	4.96535
BRD-A49622760-001-01-9	DRH (Drugs)	12.2893	-3.72045
BRD-A49838158-001-01-1	DRH (Drugs)	7.0382	1.17323
BRD-A49906757-004-09-8	DRH (Drugs)	-1.23636	3.53382
BRD-A49947412-001-03-9	DRH (Drugs)	28.0575	-21.6068
BRD-A49952467-001-03-9	DRH (Drugs)	26.4629	-7.20326
BRD-A50016482-001-01-7	DRH (Drugs)	3.1694	9.7168
BRD-A50062753-001-01-3	DRH (Drugs)	-1.88048	1.63784
BRD-A50157456-065-21-4	DRH (Drugs)	23.8561	5.82448
BRD-A50675490-001-01-0	DRH (Drugs)	2.19083	7.18103
BRD-A50675702-001-07-1	DRH (Drugs)	1.1914	-38.0656
BRD-A18627414-001-05-6	DRH (Drugs)	-70.6532	-9.25066
BRD-A50998626-001-03-9	DRH (Drugs)	-13.441	-1.89899
BRD-A50737080-001-03-0	DRH (Drugs)	-18.6525	-14.388
BRD-A51078674-003-01-0	DRH (Drugs)	5.91085	6.37862
BRD-A51355958-003-01-9	DRH (Drugs)	26.4048	9.61884
BRD-A51407134-001-02-7	DRH (Drugs)	12.7436	41.3572
BRD-A44511856-001-01-4	DRH (Drugs)	-46.5594	9.89337
BRD-A51747092-003-03-0	DRH (Drugs)	20.3558	11.6441
BRD-A51382177-236-03-0	DRH (Drugs)	-26.9429	6.71823
BRD-A51497544-001-01-4	DRH (Drugs)	-7.96786	4.02924
BRD-A51820102-008-28-9	DRH (Drugs)	2.00821	1.63404
BRD-A51831848-001-02-9	DRH (Drugs)	98.061	-18.8376
BRD-A51964809-003-12-6	DRH (Drugs)	-19.2617	-0.75595
BRD-A52551912-001-02-9	DRH (Drugs)	-4.31066	-2.10461
BRD-A52588987-004-09-0	DRH (Drugs)	7.74677	6.18169
BRD-A52169337-001-01-9	DRH (Drugs)	-30.6691	-13.7971
BRD-A01412266-001-01-0	DRH (Drugs)	-64.9274	2.83349
BRD-A52922642-001-03-7	DRH (Drugs)	-19.4985	12.5651
BRD-A53037217-001-04-9	DRH (Drugs)	-10.4886	-14.0069
BRD-A53037300-001-01-0	DRH (Drugs)	58.8227	-3.47442
BRD-A53134341-001-04-0	DRH (Drugs)	24.255	-10.8842
BRD-A52660433-066-03-9	DRH (Drugs)	-0.02913	20.3162
BRD-A53472930-001-01-7	DRH (Drugs)	31.6106	-6.92655
BRD-A52394261-419-01-7	DRH (Drugs)	-41.5697	-27.1498
BRD-A53151380-001-01-2	DRH (Drugs)	-22.4526	7.04045
BRD-A53561827-004-22-3	DRH (Drugs)	-6.71578	10.2509
BRD-A53576514-048-14-3	DRH (Drugs)	9.94211	17.8547
BRD-A54139254-001-10-9	DRH (Drugs)	13.2928	-0.21878
BRD-A54234250-004-02-9	DRH (Drugs)	2.82732	11.6964
BRD-A54236247-003-04-3	DRH (Drugs)	43.6212	12.8836
BRD-A54275602-001-01-0	DRH (Drugs)	11.6878	-2.66751
BRD-A54635441-078-09-1	DRH (Drugs)	-3.2731	13.2726
BRD-A53539450-004-01-7	DRH (Drugs)	-15.6016	15.9585
BRD-A48465967-300-01-1	DRH (Drugs)	-58.5412	10.4854
BRD-A53813595-001-03-4	DRH (Drugs)	-16.5549	3.49402
BRD-A54927599-001-17-7	DRH (Drugs)	-4.8188	-0.51843
BRD-A55204514-003-01-2	DRH (Drugs)	9.57587	0.669939
BRD-A55455283-001-02-1	DRH (Drugs)	60.6472	24.842
BRD-A55272860-001-16-1	DRH (Drugs)	0.075601	-1.26582
BRD-A55469827-001-07-4	DRH (Drugs)	38.8702	6.29124
BRD-A55464252-001-01-2	DRH (Drugs)	7.7286	13.6995
BRD-A55664972-236-02-6	DRH (Drugs)	13.528	15.3808
BRD-A55748233-001-08-7	DRH (Drugs)	26.9256	1.85211
BRD-A55902763-001-01-3	DRH (Drugs)	23.9301	-5.87112
BRD-A55946879-001-04-9	DRH (Drugs)	4.66532	-6.21567
BRD-A55416093-001-06-4	DRH (Drugs)	-14.6945	4.72619
BRD-A56012032-001-14-8	DRH (Drugs)	21.8375	-1.87956
BRD-A56241705-003-01-2	DRH (Drugs)	-2.53062	2.7527
BRD-A55962179-001-23-9	DRH (Drugs)	-1.01702	-1.92753
BRD-A56152450-001-03-8	DRH (Drugs)	119.239	19.1297
BRD-A56359832-001-15-2	DRH (Drugs)	23.7965	-6.25045
BRD-A56592690-001-04-3	DRH (Drugs)	51.6613	10.8784
BRD-A56613951-004-01-1	DRH (Drugs)	3.10682	20.1439
BRD-A56320380-300-01-6	DRH (Drugs)	-31.8534	28.0944
BRD-A56675431-001-13-9	DRH (Drugs)	2.39434	-16.801
BRD-A56690687-001-02-9	DRH (Drugs)	-16.197	5.16074
BRD-A56987319-001-13-7	DRH (Drugs)	30.173	0.938577
BRD-A57133233-003-12-9	DRH (Drugs)	6.30993	16.317
BRD-A57592049-001-01-6	DRH (Drugs)	27.3892	3.25115
BRD-A57798112-001-04-9	DRH (Drugs)	-5.71666	-24.811
BRD-A56371469-001-03-3	DRH (Drugs)	-19.1684	2.66266
BRD-A57806482-001-01-4	DRH (Drugs)	11.7074	0.007685
BRD-A57957888-001-08-0	DRH (Drugs)	68.3854	3.5929
BRD-A57886255-001-01-1	DRH (Drugs)	5.89766	-2.20505
BRD-A58048407-001-20-4	DRH (Drugs)	-11.3077	-2.41408
BRD-A58193911-003-18-7	DRH (Drugs)	-3.99074	10.0169
BRD-A58955223-001-03-8	DRH (Drugs)	61.5428	11.3303
BRD-A58947127-001-01-6	DRH (Drugs)	-9.4694	-5.20692
BRD-A59198242-003-03-9	DRH (Drugs)	20.4501	13.2626
BRD-A59303141-001-11-9	DRH (Drugs)	16.3732	-14.6871
BRD-A59329714-001-01-5	DRH (Drugs)	43.18	17.7317
BRD-A59337442-051-07-9	DRH (Drugs)	1.90494	5.04498
BRD-A59378440-001-01-3	DRH (Drugs)	30.1545	8.74191
BRD-A08079565-001-01-8	DRH (Drugs)	-53.1901	-2.67643
BRD-A60197193-001-13-8	DRH (Drugs)	-5.05835	0.626425
BRD-A59747053-003-01-3	DRH (Drugs)	18.8475	11.5145
BRD-A60402836-001-01-0	DRH (Drugs)	70.2901	9.92681
BRD-A56892734-001-09-4	DRH (Drugs)	-42.2373	-6.45152
BRD-A60217728-001-11-2	DRH (Drugs)	-25.1212	-18.7695
BRD-A60498477-001-01-2	DRH (Drugs)	-0.60501	3.03146
BRD-A60594020-034-01-1	DRH (Drugs)	9.33559	10.0608
BRD-A60765580-001-03-4	DRH (Drugs)	-5.26067	4.80248
BRD-A61154809-001-15-9	DRH (Drugs)	1.52047	0.474604
BRD-A56754222-001-01-2	DRH (Drugs)	-69.9294	-11.2439
BRD-A61188230-001-01-6	DRH (Drugs)	19.6445	26.4406
BRD-A61194565-003-28-8	DRH (Drugs)	20.7892	-11.0245
BRD-A61676498-001-06-6	DRH (Drugs)	10.6913	2.61757
BRD-A61633223-001-02-8	DRH (Drugs)	-2.15091	-7.99619
BRD-A60635434-001-01-1	DRH (Drugs)	-30.3841	-4.41991
BRD-A61392169-001-02-7	DRH (Drugs)	-0.94282	8.16858
BRD-A60294240-001-04-9	DRH (Drugs)	-18.0133	10.2268
BRD-A61793559-001-15-6	DRH (Drugs)	-2.03217	-11.4285
BRD-A62071884-001-06-1	DRH (Drugs)	9.56202	-0.84952
BRD-A61850409-001-10-7	DRH (Drugs)	-20.1577	22.8881
BRD-A62021152-003-04-2	DRH (Drugs)	19.8667	-4.09879
BRD-A62057054-001-04-9	DRH (Drugs)	3.44176	17.7873
BRD-A62209527-001-05-9	DRH (Drugs)	-1.90367	-19.7588
BRD-A62133859-001-03-7	DRH (Drugs)	3.68692	12.584
BRD-A62182663-001-04-8	DRH (Drugs)	-0.07857	-12.4805
BRD-A62197763-001-01-1	DRH (Drugs)	-12.8075	9.66729
BRD-A62562325-001-03-3	DRH (Drugs)	34.0958	7.64202
BRD-A62893078-001-02-3	DRH (Drugs)	18.2243	1.36335
BRD-A62798249-001-04-4	DRH (Drugs)	-9.00172	-1.91719
BRD-A62421304-004-19-9	DRH (Drugs)	-4.47187	9.12617
BRD-A63267145-001-01-0	DRH (Drugs)	50.6872	-7.89459
BRD-A63444178-001-01-5	DRH (Drugs)	-0.62736	0.979319
BRD-A63431791-001-01-9	DRH (Drugs)	0.016463	-2.33224
BRD-A63675168-001-01-6	DRH (Drugs)	15.1882	-12.0058
BRD-A63546914-003-03-8	DRH (Drugs)	0.767362	7.63505
BRD-A62336573-001-03-1	DRH (Drugs)	-28.9075	-6.06535
BRD-A63752151-001-01-2	DRH (Drugs)	12.3105	-18.3152
BRD-A64092382-003-18-3	DRH (Drugs)	36.8964	14.8235
BRD-A63780829-001-11-4	DRH (Drugs)	-15.964	-15.6076
BRD-A64004759-003-01-9	DRH (Drugs)	-6.5506	5.39599
BRD-A64011898-001-01-0	DRH (Drugs)	3.13692	22.6781
BRD-A64227845-004-10-9	DRH (Drugs)	3.55537	7.75694
BRD-A63344375-001-02-9	DRH (Drugs)	-18.7227	-1.66468
BRD-A64125466-236-04-6	DRH (Drugs)	-16.3184	9.29153
BRD-A64406146-001-01-2	DRH (Drugs)	7.43068	-4.71895
BRD-A64610707-001-04-4	DRH (Drugs)	12.5064	-3.5949
BRD-A64743628-001-01-5	DRH (Drugs)	55.5892	32.0298
BRD-A64808605-003-03-9	DRH (Drugs)	-2.60763	10.1042
BRD-A53504839-001-01-9	DRH (Drugs)	-49.438	-17.8225
BRD-A64698388-003-01-7	DRH (Drugs)	-8.13025	13.1595
BRD-A65051990-001-12-9	DRH (Drugs)	-4.03118	-9.73111
BRD-A65145453-001-07-9	DRH (Drugs)	27.4391	-1.43725
BRD-A64977602-001-16-7	DRH (Drugs)	7.96589	15.4706
BRD-A09761158-001-02-1	DRH (Drugs)	-77.3692	-12.1553
BRD-A65248799-001-01-7	DRH (Drugs)	-13.1147	-0.94553
BRD-A65280694-003-13-7	DRH (Drugs)	6.72859	15.1684
BRD-A65440446-001-06-9	DRH (Drugs)	24.3775	5.42948
BRD-A65683612-001-07-7	DRH (Drugs)	23.4387	1.75621
BRD-A65597028-003-08-1	DRH (Drugs)	20.654	3.86047
BRD-A65793993-001-01-6	DRH (Drugs)	15.1496	-2.07388
BRD-A65818372-001-05-3	DRH (Drugs)	-23.4172	-20.371
BRD-A66025870-237-06-9	DRH (Drugs)	-5.17298	-4.51537
BRD-A66143912-001-01-1	DRH (Drugs)	34.2108	4.05464
BRD-A66284731-001-02-0	DRH (Drugs)	42.0726	17.9534
BRD-A66116161-001-02-3	DRH (Drugs)	-14.1745	-2.47144
BRD-A66419424-001-02-4	DRH (Drugs)	-17.1482	-16.5714
BRD-A64553394-001-04-4	DRH (Drugs)	-20.6923	7.85246
BRD-A66563878-003-10-9	DRH (Drugs)	27.859	12.8478
BRD-A66788520-001-01-7	DRH (Drugs)	45.1598	1.29104
BRD-A66920069-003-02-9	DRH (Drugs)	40.8514	2.18256
BRD-A67006024-001-05-5	DRH (Drugs)	41.8302	-1.71831
BRD-A66521565-001-03-9	DRH (Drugs)	-22.4302	-3.89602
BRD-A66869276-001-02-9	DRH (Drugs)	-24.4597	-3.21676
BRD-A67060370-001-02-9	DRH (Drugs)	12.0833	-5.7686
BRD-A67036568-001-02-1	DRH (Drugs)	-15.7209	-4.3488
BRD-A67097164-001-18-7	DRH (Drugs)	34.2461	4.53452
BRD-A67265925-236-01-8	DRH (Drugs)	56.1075	-5.70511
BRD-A67182178-001-01-7	DRH (Drugs)	28.2971	0.43252
BRD-A67521319-001-01-6	DRH (Drugs)	16.2328	5.84341
BRD-A67531813-001-01-6	DRH (Drugs)	3.86448	-18.7737
BRD-A67748489-001-10-0	DRH (Drugs)	12.4168	-2.2508
BRD-A67616246-001-07-9	DRH (Drugs)	-0.12288	17.2532
BRD-A67799922-003-28-6	DRH (Drugs)	8.14408	15.2887
BRD-A67862938-034-14-9	DRH (Drugs)	-10.0378	14.6397
BRD-A67975844-001-03-9	DRH (Drugs)	23.8765	3.04226
BRD-A68083442-001-01-6	DRH (Drugs)	-16.2825	-5.02173
BRD-A67956599-002-01-3	DRH (Drugs)	-35.4728	-19.7346
BRD-A68304895-003-03-0	DRH (Drugs)	16.3485	16.4485
BRD-A68281735-001-19-9	DRH (Drugs)	-2.77672	10.6837
BRD-A68509429-003-03-9	DRH (Drugs)	34.7618	0.087206
BRD-A68589262-001-04-3	DRH (Drugs)	7.36122	6.24123
BRD-A67976398-001-02-9	DRH (Drugs)	-23.2496	-7.23316
BRD-A68942014-003-01-7	DRH (Drugs)	31.7314	4.85418
BRD-A68631409-001-05-4	DRH (Drugs)	-1.58784	3.65512
BRD-A68888262-003-16-9	DRH (Drugs)	-8.94953	7.95961
BRD-A68997559-065-04-5	DRH (Drugs)	-14.091	3.46729
BRD-A69126730-001-01-3	DRH (Drugs)	4.17393	-0.90712
BRD-A69777949-001-25-9	DRH (Drugs)	14.1297	-8.76692
BRD-A70083328-001-23-5	DRH (Drugs)	47.5332	-1.83289
BRD-A69917777-065-02-2	DRH (Drugs)	3.98891	9.86904
BRD-A70182876-001-11-9	DRH (Drugs)	2.08312	4.18582
BRD-A70514680-003-12-9	DRH (Drugs)	12.8021	2.97801
BRD-A70197423-001-01-3	DRH (Drugs)	-9.04999	21.4058
BRD-A70649075-008-30-8	DRH (Drugs)	1.74764	2.6766
BRD-A70858459-001-01-7	DRH (Drugs)	-14.4193	8.21027
BRD-A71157293-003-10-0	DRH (Drugs)	-4.07334	3.39981
BRD-A71033472-003-24-9	DRH (Drugs)	1.59372	19.4898
BRD-A71262238-001-08-4	DRH (Drugs)	-8.31425	8.40056
BRD-A71407503-001-02-6	DRH (Drugs)	16.881	-8.79411
BRD-A71725768-001-01-3	DRH (Drugs)	2.05822	9.36688
BRD-A71765060-001-01-4	DRH (Drugs)	28.1937	9.53996
BRD-A71774530-001-05-9	DRH (Drugs)	-10.383	-33.2926
BRD-A72075775-001-10-4	DRH (Drugs)	-18.7906	-17.5295
BRD-A72212290-300-01-4	DRH (Drugs)	-9.65056	17.0129
BRD-A72297358-001-01-8	DRH (Drugs)	19.2222	2.81704
BRD-A72351335-001-04-5	DRH (Drugs)	-6.4321	15.3346
BRD-A72441487-001-05-7	DRH (Drugs)	18.327	7.74065
BRD-A72603112-236-05-7	DRH (Drugs)	23.7263	6.95263
BRD-A72988804-001-11-1	DRH (Drugs)	16.876	-6.55861
BRD-A65671304-001-08-3	DRH (Drugs)	-32.9685	-1.88128
BRD-A72483914-001-05-9	DRH (Drugs)	-11.1003	7.4584
BRD-A73427433-240-01-3	DRH (Drugs)	30.6183	-14.9662
BRD-A73566563-001-01-6	DRH (Drugs)	19.4041	11.7905
BRD-A73679382-236-01-8	DRH (Drugs)	-18.532	-0.60659
BRD-A73385064-001-01-5	DRH (Drugs)	-14.3038	2.33313
BRD-A73891132-001-02-9	DRH (Drugs)	5.38002	-1.4495
BRD-A73368467-003-18-4	DRH (Drugs)	-25.0403	7.93747
BRD-A73930134-001-02-2	DRH (Drugs)	24.8922	-9.3306
BRD-A73908300-001-09-1	DRH (Drugs)	18.4738	-2.57958
BRD-A64173453-015-03-1	DRH (Drugs)	-52.5112	-6.19226
BRD-A74208568-003-02-3	DRH (Drugs)	-4.50275	4.34296
BRD-A74387232-001-03-9	DRH (Drugs)	43.7031	-15.1111
BRD-A74347210-001-01-7	DRH (Drugs)	11.4606	23.7672
BRD-A74648924-001-02-3	DRH (Drugs)	14.8525	-8.45745
BRD-A74328360-409-01-0	DRH (Drugs)	9.954	-29.675
BRD-A74391928-051-03-9	DRH (Drugs)	-5.63161	12.382
BRD-A74667430-001-25-1	DRH (Drugs)	3.76086	3.81015
BRD-A75015151-001-08-9	DRH (Drugs)	21.579	-4.8844
BRD-A75263867-001-01-1	DRH (Drugs)	46.8879	20.1621
BRD-A74914197-001-02-9	DRH (Drugs)	-18.0792	-11.3721
BRD-A75224450-001-02-4	DRH (Drugs)	4.383	10.6068
BRD-A75552914-001-16-8	DRH (Drugs)	1.76937	-15.982
BRD-A75817871-001-06-7	DRH (Drugs)	2.15782	0.246613
BRD-A75514485-001-01-9	DRH (Drugs)	-5.13403	3.88073
BRD-A76533773-001-01-9	DRH (Drugs)	31.4369	-5.53855
BRD-A77118605-237-09-5	DRH (Drugs)	29.828	16.0237
BRD-A72716251-001-01-5	DRH (Drugs)	-30.3621	7.96527
BRD-A77291778-003-22-0	DRH (Drugs)	5.79378	11.2806
BRD-A75838038-001-01-4	DRH (Drugs)	-17.586	17.3763
BRD-A77218119-001-04-3	DRH (Drugs)	-8.30059	-1.03609
BRD-A78134170-001-01-3	DRH (Drugs)	12.5309	3.34229
BRD-A78093359-001-07-9	DRH (Drugs)	-9.20127	-3.21044
BRD-A78195072-001-06-2	DRH (Drugs)	100.383	3.5003
BRD-A78111609-001-01-2	DRH (Drugs)	-7.85974	5.01692
BRD-A78377521-001-06-3	DRH (Drugs)	10.8265	-4.22092
BRD-A78322124-003-16-5	DRH (Drugs)	5.39597	7.09968
BRD-A78277353-001-01-9	DRH (Drugs)	-6.9514	2.62809
BRD-A78588743-001-03-4	DRH (Drugs)	15.1621	21.2261
BRD-A78391468-001-02-8	DRH (Drugs)	-21.6794	0.103621
BRD-A78723049-001-01-2	DRH (Drugs)	-21.0538	-18.546
BRD-A78952587-001-02-3	DRH (Drugs)	-19.9896	-0.11685
BRD-A79643124-001-01-9	DRH (Drugs)	25.5898	-9.45286
BRD-A79431551-001-01-1	DRH (Drugs)	14.0671	-7.4218
BRD-A78965079-036-01-8	DRH (Drugs)	-17.8178	-5.65551
BRD-A79672927-001-22-3	DRH (Drugs)	8.18911	7.02119
BRD-A79726147-001-02-9	DRH (Drugs)	-8.44258	-25.3036
BRD-A79769222-001-01-3	DRH (Drugs)	9.1983	-5.47837
BRD-A79857384-001-03-6	DRH (Drugs)	27.9311	-9.70025
BRD-A79981887-003-16-4	DRH (Drugs)	17.9142	-0.09509
BRD-A76661185-300-02-4	DRH (Drugs)	-33.6829	-4.21905
BRD-A80017228-001-25-7	DRH (Drugs)	-8.50754	-23.8908
BRD-A80383043-001-03-3	DRH (Drugs)	35.8959	-19.3232
BRD-A80321291-001-05-7	DRH (Drugs)	-3.6319	-2.51483
BRD-A80280426-001-03-8	DRH (Drugs)	6.1172	3.42952
BRD-A80871782-004-06-9	DRH (Drugs)	50.9581	9.14795
BRD-A80567330-001-01-7	DRH (Drugs)	-11.7871	-6.17343
BRD-A80908310-003-13-8	DRH (Drugs)	2.61423	16.1101
BRD-A81233518-004-16-1	DRH (Drugs)	-1.27328	12.6924
BRD-A81539525-433-01-5	DRH (Drugs)	35.6939	-21.7859
BRD-A81370665-001-06-9	DRH (Drugs)	-9.09949	-3.62837
BRD-A81603255-001-02-9	DRH (Drugs)	5.56702	-1.49212
BRD-A82522119-001-01-7	DRH (Drugs)	-3.37972	15.5723
BRD-A82013137-300-01-1	DRH (Drugs)	-7.86814	12.1486
BRD-A82035391-001-03-5	DRH (Drugs)	-16.6477	-1.02282
BRD-A73871920-236-03-6	DRH (Drugs)	-48.5311	8.76308
BRD-A82892199-001-04-1	DRH (Drugs)	-15.4893	25.47
BRD-A83029242-001-08-7	DRH (Drugs)	-6.34509	-0.0458
BRD-A83650191-004-03-6	DRH (Drugs)	4.52327	-2.92822
BRD-A83937277-001-10-5	DRH (Drugs)	23.844	1.5194
BRD-A84020532-001-08-9	DRH (Drugs)	13.361	-7.8149
BRD-A83792282-001-02-9	DRH (Drugs)	-12.4642	-10.108
BRD-A84465106-001-05-3	DRH (Drugs)	-8.12839	-2.90854
BRD-A84389633-001-05-7	DRH (Drugs)	6.42643	13.6494
BRD-A84202322-001-02-9	DRH (Drugs)	-14.5439	-9.09244
BRD-A84481105-003-31-3	DRH (Drugs)	-5.09176	16.297
BRD-A85242401-001-11-5	DRH (Drugs)	59.8901	-10.4155
BRD-A84687895-001-05-9	DRH (Drugs)	-6.85509	-8.29048
BRD-A85295731-001-06-4	DRH (Drugs)	70.0279	-5.106
BRD-A85424553-001-07-9	DRH (Drugs)	8.75855	19.2226
BRD-A85472596-001-03-9	DRH (Drugs)	-15.2451	-9.42146
BRD-A85548292-001-01-8	DRH (Drugs)	-3.90966	0.798069
BRD-A85667082-001-10-1	DRH (Drugs)	-32.484	4.96983
BRD-A85876464-003-02-9	DRH (Drugs)	-8.51538	7.62529
BRD-A85261566-001-02-5	DRH (Drugs)	-50.2201	-5.41463
BRD-A86248581-001-01-4	DRH (Drugs)	22.9645	-3.46087
BRD-A86044036-001-26-5	DRH (Drugs)	17.2766	-5.52769
BRD-A86468475-300-01-3	DRH (Drugs)	-12.17	0.899885
BRD-A86665761-001-01-1	DRH (Drugs)	4.03921	6.11652
BRD-A86871940-001-02-9	DRH (Drugs)	10.1938	0.59101
BRD-A87125127-001-02-2	DRH (Drugs)	39.7505	-16.0329
BRD-A87130939-001-07-9	DRH (Drugs)	4.97711	5.31973
BRD-A87606379-001-22-4	DRH (Drugs)	2.91035	8.47824
BRD-A87673115-001-04-1	DRH (Drugs)	2.34766	4.26606
BRD-A88080608-001-04-2	DRH (Drugs)	4.63288	8.1489
BRD-A88644406-001-02-9	DRH (Drugs)	9.76376	-5.38644
BRD-A88684804-001-04-3	DRH (Drugs)	24.8473	4.59042
BRD-A88787317-001-02-9	DRH (Drugs)	-17.7449	-4.38742
BRD-A89082344-001-07-9	DRH (Drugs)	-12.2367	25.522
BRD-A89164055-001-04-9	DRH (Drugs)	24.1166	-13.7589
BRD-A89175223-051-14-8	DRH (Drugs)	3.96421	15.6323
BRD-A86523169-001-02-9	DRH (Drugs)	-31.2967	-8.61735
BRD-A89207210-001-01-6	DRH (Drugs)	-7.9337	11.0827
BRD-A89196962-300-01-7	DRH (Drugs)	-37.1484	-4.97083
BRD-A89594340-003-12-3	DRH (Drugs)	55.428	13.961
BRD-A89337244-001-03-7	DRH (Drugs)	-13.9823	2.52781
BRD-A90201073-001-01-2	DRH (Drugs)	-9.97739	-9.71744
BRD-A90515964-001-18-9	DRH (Drugs)	35.1192	3.8764
BRD-A90272038-001-02-5	DRH (Drugs)	45.7717	-11.7243
BRD-A90551241-001-09-0	DRH (Drugs)	1.82558	-20.6349
BRD-A90625545-001-03-9	DRH (Drugs)	-23.3395	4.63928
BRD-A90751343-001-02-9	DRH (Drugs)	-3.21132	-1.73082
BRD-A90799790-001-20-7	DRH (Drugs)	-6.59292	-3.21046
BRD-A90807417-001-04-5	DRH (Drugs)	-1.56574	-4.80413
BRD-A90926615-001-02-7	DRH (Drugs)	10.4668	-3.3533
BRD-A91008255-003-24-8	DRH (Drugs)	-6.30278	21.9779
BRD-A91031770-001-01-8	DRH (Drugs)	-5.8476	-10.7114
BRD-A91386192-001-07-9	DRH (Drugs)	22.537	7.70433
BRD-A91448670-001-06-4	DRH (Drugs)	60.6445	-6.08412
BRD-A91699651-316-10-9	DRH (Drugs)	3.0833	15.6258
BRD-A91733352-300-03-7	DRH (Drugs)	1.99985	17.667
BRD-A91444184-300-01-9	DRH (Drugs)	-14.7743	17.9335
BRD-A92096630-001-02-8	DRH (Drugs)	55.4403	-8.24183
BRD-A92262698-001-02-5	DRH (Drugs)	41.7826	-1.0953
BRD-A91822151-001-05-0	DRH (Drugs)	1.79065	-0.64752
BRD-A92341659-001-03-2	DRH (Drugs)	-17.3626	-8.36142
BRD-A92448440-001-01-3	DRH (Drugs)	0.35531	5.82783
BRD-A92872453-001-01-8	DRH (Drugs)	32.9946	-2.89969
BRD-A92800748-001-05-5	DRH (Drugs)	-15.9978	-2.11994
BRD-A92960111-314-01-2	DRH (Drugs)	-36.0804	-8.05146
BRD-A92974210-396-01-0	DRH (Drugs)	-36.5489	8.04436
BRD-A93000692-001-08-1	DRH (Drugs)	0.067753	7.3207
BRD-A93255169-001-28-3	DRH (Drugs)	14.7376	-10.0525
BRD-A93477898-001-04-2	DRH (Drugs)	48.7976	-5.91231
BRD-A93683007-001-01-9	DRH (Drugs)	15.1866	11.3272
BRD-A93699261-236-02-6	DRH (Drugs)	39.0562	-12.5506
BRD-A93717708-051-02-9	DRH (Drugs)	-18.4589	7.32652
BRD-A94033181-001-01-4	DRH (Drugs)	29.7261	11.0694
BRD-A94055480-001-01-5	DRH (Drugs)	21.621	-1.95253
BRD-A93963402-001-01-6	DRH (Drugs)	-23.8944	3.55978
BRD-A94276798-001-01-4	DRH (Drugs)	-4.68561	10.7731
BRD-A94323479-001-02-8	DRH (Drugs)	-16.4153	-3.29519
BRD-A94580299-001-11-9	DRH (Drugs)	-11.8402	-1.81229
BRD-A94543220-001-24-7	DRH (Drugs)	2.31122	10.7693
BRD-A94624445-236-18-8	DRH (Drugs)	-16.6727	-9.25469
BRD-A94709349-001-08-3	DRH (Drugs)	24.3203	4.19939
BRD-A94965935-001-01-6	DRH (Drugs)	14.3509	0.749288
BRD-A95300432-001-01-3	DRH (Drugs)	-8.88719	-10.9951
BRD-A95340155-001-09-7	DRH (Drugs)	9.42126	-20.7189
BRD-A95602221-003-02-1	DRH (Drugs)	-6.40604	6.98304
BRD-A94640958-001-01-7	DRH (Drugs)	-27.6365	-6.54756
BRD-A95683721-001-03-8	DRH (Drugs)	-8.29155	10.4598
BRD-A95755460-001-02-9	DRH (Drugs)	-6.93529	7.68246
BRD-A95802703-001-01-0	DRH (Drugs)	19.7909	9.11026
BRD-A96051074-001-02-2	DRH (Drugs)	27.8875	-5.54997
BRD-A95869247-001-29-9	DRH (Drugs)	-1.49395	-10.2491
BRD-A96292436-003-16-1	DRH (Drugs)	56.9276	-6.8311
BRD-A96407378-001-15-1	DRH (Drugs)	68.6969	-15.4213
BRD-A96456596-001-02-2	DRH (Drugs)	-21.8786	-4.12015
BRD-A96466199-001-01-4	DRH (Drugs)	13.3995	-5.04188
BRD-A96510685-213-03-7	DRH (Drugs)	18.0119	14.0603
BRD-A41063939-001-01-0	DRH (Drugs)	-97.027	-8.84374
BRD-A96644976-001-01-5	DRH (Drugs)	65.6383	22.2619
BRD-A96977263-001-03-7	DRH (Drugs)	40.041	17.4114
BRD-A96529864-001-01-3	DRH (Drugs)	-3.92022	14.1391
BRD-A97701745-001-14-5	DRH (Drugs)	14.7456	8.92072
BRD-A97730597-003-11-5	DRH (Drugs)	12.109	14.7951
BRD-A97479839-003-13-3	DRH (Drugs)	-0.87455	13.0041
BRD-A81177136-001-12-7	DRH (Drugs)	-41.3894	-4.50002
BRD-A97739905-001-26-5	DRH (Drugs)	13.8835	-2.55214
BRD-A98083480-001-01-3	DRH (Drugs)	25.5474	15.9373
BRD-A98427211-075-06-1	DRH (Drugs)	5.51112	8.50733
BRD-A98990573-003-01-3	DRH (Drugs)	13.2376	7.58008
BRD-A98378129-001-03-0	DRH (Drugs)	-10.9609	-18.9094
BRD-A99117172-065-04-0	DRH (Drugs)	1.01366	11.3907
BRD-A99388803-001-01-5	DRH (Drugs)	4.67524	8.06337
BRD-A99367815-001-04-9	DRH (Drugs)	-17.362	7.0273
BRD-A99182808-001-05-8	DRH (Drugs)	-2.37294	-12.1689
BRD-A99633051-001-08-8	DRH (Drugs)	70.3778	9.99218
BRD-A99899486-004-01-9	DRH (Drugs)	-9.40387	11.4775
BRD-A99888680-001-06-9	DRH (Drugs)	-16.5111	3.01069
BRD-K00002423-001-02-9	DRH (Drugs)	-15.9154	5.29438
BRD-K00002562-001-02-9	DRH (Drugs)	41.3668	-18.4211
BRD-K00003093-001-01-9	DRH (Drugs)	-8.52402	-1.57018
BRD-K00003094-001-01-9	DRH (Drugs)	-7.51992	-10.6288
BRD-K00003095-001-01-9	DRH (Drugs)	-2.31467	-4.69249
BRD-K00003096-001-01-9	DRH (Drugs)	-16.1954	1.79829
BRD-K00002882-001-02-9	DRH (Drugs)	-26.9346	-1.84758
BRD-K00003097-001-01-9	DRH (Drugs)	-12.7676	-8.8683
BRD-K00002625-402-02-9	DRH (Drugs)	-56.6566	-1.46959
BRD-K00003098-001-01-9	DRH (Drugs)	-10.8589	17.5636
BRD-K00003099-001-01-9	DRH (Drugs)	-17.3769	-3.73548
BRD-K00003101-001-02-9	DRH (Drugs)	-20.2147	1.70049
BRD-K00003102-001-01-9	DRH (Drugs)	-14.034	-8.94068
BRD-A84810646-001-01-6	DRH (Drugs)	-54.0139	8.13599
BRD-K00003106-001-01-9	DRH (Drugs)	-14.6443	2.60094
BRD-K00003100-001-01-9	DRH (Drugs)	-32.7702	-6.01766
BRD-K00003108-001-01-9	DRH (Drugs)	-23.1781	-5.26108
BRD-K00003107-001-01-9	DRH (Drugs)	-21.0363	-9.52163
BRD-K00003105-003-01-9	DRH (Drugs)	-26.7032	-9.44137
BRD-K00003109-001-01-9	DRH (Drugs)	-4.51168	-14.7345
BRD-K00003110-001-01-9	DRH (Drugs)	-8.28113	-2.96282
BRD-K00003111-001-01-9	DRH (Drugs)	-17.3766	4.29406
BRD-K00003103-001-01-9	DRH (Drugs)	-24.8779	8.58409
BRD-K00003113-001-01-9	DRH (Drugs)	1.82674	-12.1964
BRD-K00003112-001-01-9	DRH (Drugs)	-1.49037	-0.23005
BRD-K00003116-001-01-9	DRH (Drugs)	-15.6401	-14.3696
BRD-K00003114-001-01-9	DRH (Drugs)	-20.5407	-10.8179
BRD-K00003115-001-01-9	DRH (Drugs)	-14.1302	1.66114
BRD-K00003118-011-01-9	DRH (Drugs)	-14.6851	-16.5335
BRD-K00003119-066-01-9	DRH (Drugs)	-9.04481	-6.10862
BRD-K00003121-300-01-9	DRH (Drugs)	-3.13329	2.78837
BRD-K00003117-001-01-9	DRH (Drugs)	-21.7725	-12.0245
BRD-K00003120-001-01-9	DRH (Drugs)	2.46645	1.72135
BRD-K00003122-001-01-9	DRH (Drugs)	-10.8014	-7.61541
BRD-K00003123-001-01-9	DRH (Drugs)	-7.24488	-16.3434
BRD-K00003125-001-01-9	DRH (Drugs)	-19.9151	-2.59946
BRD-K00003127-001-01-9	DRH (Drugs)	-11.8819	-8.42138
BRD-K00003129-001-01-9	DRH (Drugs)	-17.9036	-11.9358
BRD-K00003130-003-01-9	DRH (Drugs)	19.8025	-4.67393
BRD-K00003124-389-01-9	DRH (Drugs)	-38.4193	15.6899
BRD-K00003126-001-01-9	DRH (Drugs)	-19.121	-1.44868
BRD-K00003132-001-01-9	DRH (Drugs)	-40.0654	-1.2969
BRD-K00003128-001-01-9	DRH (Drugs)	-41.2053	3.40554
BRD-K00003135-001-01-9	DRH (Drugs)	-58.9549	8.29383
BRD-K00003131-001-01-9	DRH (Drugs)	-59.7555	-3.09691
BRD-K00003136-001-01-9	DRH (Drugs)	-18.6579	0.16033
BRD-K00003137-001-01-9	DRH (Drugs)	-19.3978	-6.21788
BRD-K00003138-001-01-9	DRH (Drugs)	-16.6224	-15.9112
BRD-K00003139-001-01-9	DRH (Drugs)	-19.3835	-5.74202
BRD-K00003140-001-01-9	DRH (Drugs)	-12.3621	-5.04741
BRD-K00003141-003-01-9	DRH (Drugs)	1.95564	-0.50213
BRD-K00003142-003-01-9	DRH (Drugs)	12.579	4.39709
BRD-A65562236-001-01-2	DRH (Drugs)	-50.8878	8.68705
BRD-K00003144-001-01-9	DRH (Drugs)	-5.49805	-8.90206
BRD-K00003145-001-01-9	DRH (Drugs)	-12.6671	-23.1691
BRD-K00003143-001-01-9	DRH (Drugs)	-26.7375	-13.6497
BRD-K00003147-001-01-9	DRH (Drugs)	-14.7168	-2.7056
BRD-K00003146-318-01-9	DRH (Drugs)	-33.7777	-17.9755
BRD-K00003149-001-01-9	DRH (Drugs)	-17.4209	7.30331
BRD-K00003150-001-01-9	DRH (Drugs)	-12.037	10.5594
BRD-K00003152-001-01-9	DRH (Drugs)	-21.2254	-9.06335
BRD-A64242993-001-05-6	DRH (Drugs)	-55.8159	4.56044
BRD-K00003151-001-01-9	DRH (Drugs)	-25.0849	0.637586
BRD-K00003155-003-01-9	DRH (Drugs)	-25.3096	12.3059
BRD-K00003154-001-01-9	DRH (Drugs)	-16.9302	8.2399
BRD-K00003157-001-01-9	DRH (Drugs)	-15.5995	4.64238
BRD-K00003159-300-01-9	DRH (Drugs)	-16.8985	-4.2321
BRD-K00003160-003-01-9	DRH (Drugs)	-19.4961	-0.24391
BRD-K00003148-001-01-9	DRH (Drugs)	-41.6778	-3.98264
BRD-K00003162-001-01-9	DRH (Drugs)	-4.18455	-10.4719
BRD-K00003164-001-01-9	DRH (Drugs)	0.574653	-9.06444
BRD-K00003165-300-01-9	DRH (Drugs)	22.1293	-3.6068
BRD-K00003166-001-01-9	DRH (Drugs)	-6.50952	8.87936
BRD-A96503329-001-01-7	DRH (Drugs)	-49.5604	-17.5055
BRD-K00003168-003-01-9	DRH (Drugs)	-13.1211	0.808746
BRD-K00003167-001-01-9	DRH (Drugs)	-15.4267	-9.54253
BRD-K00003169-001-01-9	DRH (Drugs)	-6.37319	-7.02385
BRD-K00003171-001-01-9	DRH (Drugs)	-0.57396	8.07443
BRD-K00003170-001-01-9	DRH (Drugs)	-18.7438	-4.00117
BRD-K00003172-001-01-9	DRH (Drugs)	-0.63292	-13.5128
BRD-K00003174-001-01-9	DRH (Drugs)	-37.9703	12.2062
BRD-K00003175-001-01-9	DRH (Drugs)	-21.523	-9.1181
BRD-K00003173-001-01-9	DRH (Drugs)	-30.0658	3.65634
BRD-K00003176-001-01-9	DRH (Drugs)	-20.0541	0.664671
BRD-K00003177-001-01-9	DRH (Drugs)	-8.51726	-9.45302
BRD-K00003178-003-01-9	DRH (Drugs)	-5.89578	-7.15181
BRD-K00003180-001-01-9	DRH (Drugs)	-12.6237	3.15232
BRD-K00003182-001-01-9	DRH (Drugs)	-15.4681	-16.8831
BRD-K00003181-001-01-9	DRH (Drugs)	-38.8915	7.67049
BRD-K00003184-001-01-9	DRH (Drugs)	-7.98318	-2.77544
BRD-K00003185-001-01-9	DRH (Drugs)	-21.6958	-1.84904
BRD-K00003186-003-01-9	DRH (Drugs)	-43.9598	0.957634
BRD-K00003187-236-01-9	DRH (Drugs)	-23.7422	-16.1413
BRD-K00003188-046-01-9	DRH (Drugs)	-24.7432	2.60467
BRD-A84907376-300-03-8	DRH (Drugs)	-45.2176	14.3857
BRD-K00003190-001-01-9	DRH (Drugs)	-13.7317	-5.70249
BRD-K00003191-001-01-9	DRH (Drugs)	-28.8621	-11.7916
BRD-K00003192-001-01-9	DRH (Drugs)	-5.6648	-4.85753
BRD-K00003189-001-01-9	DRH (Drugs)	-18.3629	4.30173
BRD-K00003194-001-01-9	DRH (Drugs)	-14.3837	3.67523
BRD-K00003195-001-01-9	DRH (Drugs)	-10.0314	1.51954
BRD-K00003196-001-01-9	DRH (Drugs)	-33.2075	-0.13381
BRD-K00003197-001-02-9	DRH (Drugs)	-18.855	-3.01889
BRD-K00003199-001-01-9	DRH (Drugs)	-14.0705	-7.84292
BRD-K00003198-001-01-9	DRH (Drugs)	-32.8047	6.00889
BRD-K00003202-001-01-9	DRH (Drugs)	-15.949	-1.58198
BRD-K00003133-001-01-9	DRH (Drugs)	-53.071	-1.22047
BRD-K00003204-003-01-9	DRH (Drugs)	15.3024	6.93763
BRD-K00003201-001-01-9	DRH (Drugs)	-60.218	-4.02639
BRD-K00003205-003-01-9	DRH (Drugs)	-9.18952	8.4578
BRD-K00003207-001-01-9	DRH (Drugs)	16.424	-10.1771
BRD-K00003206-001-01-9	DRH (Drugs)	-1.67065	1.64765
BRD-K00003208-001-01-9	DRH (Drugs)	9.37552	-18.6859
BRD-K00003209-001-01-9	DRH (Drugs)	-12.061	-7.17627
BRD-K00003210-001-01-9	DRH (Drugs)	21.1217	-2.62603
BRD-K00003203-001-01-9	DRH (Drugs)	-20.4017	-3.23372
BRD-K00003213-001-01-9	DRH (Drugs)	-28.664	-22.5558
BRD-K00003214-001-01-9	DRH (Drugs)	-20.7052	9.58242
BRD-K00003215-043-01-9	DRH (Drugs)	-34.9841	14.9248
BRD-K00003216-001-01-9	DRH (Drugs)	-32.0762	-12.0554
BRD-K00003217-304-01-9	DRH (Drugs)	6.35059	4.63572
BRD-K00003218-001-01-9	DRH (Drugs)	-33.294	0.081353
BRD-K00003220-001-01-9	DRH (Drugs)	-9.9589	-5.42534
BRD-K00003221-001-01-9	DRH (Drugs)	-14.4072	-6.86593
BRD-K00003222-001-01-9	DRH (Drugs)	-26.2824	-20.2231
BRD-K00003223-003-01-9	DRH (Drugs)	-4.42367	1.24799
BRD-K00003224-001-01-9	DRH (Drugs)	-23.7793	-9.35188
BRD-K00003225-003-01-9	DRH (Drugs)	-11.1402	-10.8046
BRD-K00003226-001-01-9	DRH (Drugs)	15.8807	-0.74961
BRD-K00003227-001-01-9	DRH (Drugs)	-11.1535	2.12472
BRD-K00003228-001-01-9	DRH (Drugs)	-17.8194	-17.2838
BRD-K00003229-001-01-9	DRH (Drugs)	-9.13548	-16.1054
BRD-K00003230-001-01-9	DRH (Drugs)	-21.2544	-4.88026
BRD-K00003231-001-01-9	DRH (Drugs)	-7.88876	-20.9734
BRD-K00003232-001-01-9	DRH (Drugs)	-11.864	-18.0604
BRD-K00003233-001-01-9	DRH (Drugs)	-15.0576	12.6508
BRD-K00003234-001-01-9	DRH (Drugs)	-12.0833	-16.8395
BRD-K00003235-001-01-9	DRH (Drugs)	-16.0504	8.83142
BRD-K00003236-001-01-9	DRH (Drugs)	-27.7362	-5.33392
BRD-K00003237-001-01-9	DRH (Drugs)	-14.667	-8.23146
BRD-K00003156-066-01-9	DRH (Drugs)	-42.3479	12.252
BRD-K00003239-001-01-9	DRH (Drugs)	-21.191	-22.3864
BRD-K00003238-001-01-9	DRH (Drugs)	-34.1012	-7.82673
BRD-K00003240-300-01-9	DRH (Drugs)	-30.0383	-9.60593
BRD-K00003243-236-01-9	DRH (Drugs)	-3.14104	-13.2783
BRD-K00003242-001-01-9	DRH (Drugs)	-15.6335	-9.3516
BRD-K00003244-001-01-9	DRH (Drugs)	-27.0971	0.861516
BRD-K00003246-001-01-9	DRH (Drugs)	-15.7105	1.25136
BRD-K00003247-001-01-9	DRH (Drugs)	-16.5187	-12.6503
BRD-K00003248-001-01-9	DRH (Drugs)	-16.9117	3.64299
BRD-K00003249-001-01-9	DRH (Drugs)	21.8998	-10.879
BRD-K00003250-001-01-9	DRH (Drugs)	-10.4185	6.41498
BRD-K00003245-001-01-9	DRH (Drugs)	-31.9826	4.61416
BRD-K00003252-001-01-9	DRH (Drugs)	-7.34327	-1.04741
BRD-K00003251-001-01-9	DRH (Drugs)	-20.4575	1.49218
BRD-K00003254-001-01-9	DRH (Drugs)	-24.9622	-11.7622
BRD-K00003253-001-01-9	DRH (Drugs)	-31.9809	0.748101
BRD-K00003211-001-01-9	DRH (Drugs)	-48.128	-3.27873
BRD-K00003257-001-01-9	DRH (Drugs)	-39.4166	-11.5173
BRD-K00003258-001-01-9	DRH (Drugs)	-16.8148	12.0508
BRD-K00003259-050-01-9	DRH (Drugs)	7.98726	11.7691
BRD-K00003256-001-01-9	DRH (Drugs)	-30.8172	-4.34841
BRD-K00003261-001-01-9	DRH (Drugs)	-16.6245	-4.54244
BRD-K00003262-001-01-9	DRH (Drugs)	-12.21	14.9137
BRD-K00003255-001-01-9	DRH (Drugs)	-22.5535	3.21651
BRD-K00003263-001-01-9	DRH (Drugs)	-13.4482	-6.09981
BRD-K00003265-001-01-9	DRH (Drugs)	-7.64771	-0.20268
BRD-K00003264-001-01-9	DRH (Drugs)	-23.038	-10.819
BRD-K00003266-001-01-9	DRH (Drugs)	-24.2412	1.28448
BRD-K00003267-003-01-9	DRH (Drugs)	-7.91478	-1.78447
BRD-K00003270-003-01-9	DRH (Drugs)	13.4999	-6.88288
BRD-K00003269-001-01-9	DRH (Drugs)	-16.7339	9.35177
BRD-K00003272-001-01-9	DRH (Drugs)	2.8814	-6.34205
BRD-K00003273-003-01-9	DRH (Drugs)	-5.69457	6.0354
BRD-K00003271-001-01-9	DRH (Drugs)	-24.5051	-7.55883
BRD-K00003275-001-01-9	DRH (Drugs)	-22.1309	-13.9245
BRD-K00003276-001-01-9	DRH (Drugs)	-4.04414	-11.068
BRD-K00003134-001-01-9	DRH (Drugs)	-64.7818	-7.97053
BRD-K00003274-001-01-9	DRH (Drugs)	-17.6325	-2.54399
BRD-K00003279-001-01-9	DRH (Drugs)	10.1823	-13.3354
BRD-K00003277-003-01-9	DRH (Drugs)	-16.3657	0.178704
BRD-K00003260-001-01-9	DRH (Drugs)	-48.1733	-11.3661
BRD-K00003278-003-01-9	DRH (Drugs)	-26.4345	0.914158
BRD-K00003280-300-01-9	DRH (Drugs)	-15.3888	-5.45426
BRD-K00003284-236-01-9	DRH (Drugs)	-10.5796	-7.50445
BRD-K00003282-001-01-9	DRH (Drugs)	14.3894	-2.9531
BRD-K00003283-001-01-9	DRH (Drugs)	-8.65598	5.63346
BRD-K00003286-001-01-9	DRH (Drugs)	-9.2303	-7.67277
BRD-K00003285-001-01-9	DRH (Drugs)	-19.1628	7.33079
BRD-K00003289-001-01-9	DRH (Drugs)	-0.56741	-2.78667
BRD-K00003287-001-01-9	DRH (Drugs)	-3.30193	-5.06052
BRD-K00003292-001-01-9	DRH (Drugs)	-17.8653	4.5329
BRD-K00003290-003-01-9	DRH (Drugs)	12.1605	15.2224
BRD-K00003288-003-01-9	DRH (Drugs)	-30.7928	-8.0004
BRD-K00003291-001-01-9	DRH (Drugs)	-21.3841	-3.85325
BRD-K00003296-001-01-9	DRH (Drugs)	-5.0638	-6.51063
BRD-K00003295-300-01-9	DRH (Drugs)	-20.0601	13.3198
BRD-K00003293-001-01-9	DRH (Drugs)	-38.8576	-1.42958
BRD-K00003294-050-01-9	DRH (Drugs)	-22.0837	-2.84204
BRD-K00003297-001-01-9	DRH (Drugs)	-14.0264	-12.6424
BRD-K00003299-001-01-9	DRH (Drugs)	-7.89643	19.8385
BRD-K00003301-001-01-9	DRH (Drugs)	-3.48071	7.72646
BRD-K00003302-001-01-9	DRH (Drugs)	-27.5181	-4.98823
BRD-K00003303-001-01-9	DRH (Drugs)	-4.14811	-22.3467
BRD-K00003305-001-01-9	DRH (Drugs)	-22.536	-2.2804
BRD-K00003306-001-01-9	DRH (Drugs)	11.1426	-9.03446
BRD-K00003304-001-01-9	DRH (Drugs)	-14.7508	-5.29595
BRD-K00003307-001-01-9	DRH (Drugs)	-10.3931	-14.1549
BRD-K00003309-001-01-9	DRH (Drugs)	-9.54428	2.42417
BRD-K00003310-001-01-9	DRH (Drugs)	-21.2988	3.75018
BRD-K00003311-001-01-9	DRH (Drugs)	-12.2963	-2.36857
BRD-K00003312-003-01-9	DRH (Drugs)	-3.25026	2.90956
BRD-K00003298-001-01-9	DRH (Drugs)	-55.9423	-9.22675
BRD-K00003314-001-01-9	DRH (Drugs)	20.6544	-16.6281
BRD-K00003158-001-01-9	DRH (Drugs)	-68.1753	-6.51158
BRD-K00003315-001-01-9	DRH (Drugs)	-10.5857	-13.244
BRD-K00003317-312-01-9	DRH (Drugs)	2.96612	9.35364
BRD-K00003316-001-01-9	DRH (Drugs)	-22.515	16.4027
BRD-K00003318-300-01-9	DRH (Drugs)	-2.46411	16.5026
BRD-K00003161-015-01-9	DRH (Drugs)	-62.54	-6.45389
BRD-K00003321-001-01-9	DRH (Drugs)	-36.7691	-0.19738
BRD-K00003308-001-01-9	DRH (Drugs)	-33.5152	-10.1578
BRD-K00003324-003-01-9	DRH (Drugs)	-11.2655	14.9584
BRD-K00003325-001-01-9	DRH (Drugs)	-1.39656	-30.0622
BRD-K00003319-001-01-9	DRH (Drugs)	-52.3109	-7.73765
BRD-K00003183-001-01-9	DRH (Drugs)	-18.3883	-13.5729
BRD-K00003327-001-01-9	DRH (Drugs)	-30.9788	-13.23
BRD-K00003329-001-01-9	DRH (Drugs)	-7.27575	5.59705
BRD-K00003313-001-01-9	DRH (Drugs)	-45.7624	-3.62856
BRD-K00003320-001-01-9	DRH (Drugs)	-63.7479	-17.2422
BRD-K00003331-001-01-9	DRH (Drugs)	-58.4078	8.02046
BRD-K00003332-001-01-9	DRH (Drugs)	-39.0206	-7.3537
BRD-K00003334-001-01-9	DRH (Drugs)	-55.9809	-14.574
BRD-K00003335-001-01-9	DRH (Drugs)	-43.8314	-10.0099
BRD-K00003336-001-01-9	DRH (Drugs)	-17.0859	0.494525
BRD-K00003337-019-01-9	DRH (Drugs)	-60.0797	-4.60426
BRD-K00003333-001-01-9	DRH (Drugs)	-52.1431	-9.86057
BRD-K00003339-001-01-9	DRH (Drugs)	-14.2622	14.8692
BRD-K00003212-001-01-9	DRH (Drugs)	-18.5673	-9.15859
BRD-K00003340-300-01-9	DRH (Drugs)	-14.5115	-10.849
BRD-K00003341-001-01-9	DRH (Drugs)	-4.77716	-6.46765
BRD-K00003338-001-01-9	DRH (Drugs)	-30.1846	3.69403
BRD-K00003343-001-01-9	DRH (Drugs)	-16.2011	-11.8933
BRD-K00003342-001-01-9	DRH (Drugs)	-14.4415	3.18646
BRD-K00003344-001-01-9	DRH (Drugs)	-9.11247	-13.006
BRD-K00003346-003-01-9	DRH (Drugs)	-20.3616	-6.92927
BRD-K00003347-003-01-9	DRH (Drugs)	-18.1382	-13.9602
BRD-K00003348-001-01-9	DRH (Drugs)	-4.39599	8.79505
BRD-K00003352-003-01-9	DRH (Drugs)	-19.2782	-10.8876
BRD-K00003351-003-01-9	DRH (Drugs)	-18.5652	-12.2195
BRD-K00003349-001-01-9	DRH (Drugs)	-32.5534	-5.39304
BRD-K00003354-001-01-9	DRH (Drugs)	-21.7636	6.25523
BRD-K00003353-003-01-9	DRH (Drugs)	-20.2486	-13.0247
BRD-K00003356-001-01-9	DRH (Drugs)	-16.942	-13.6907
BRD-K00003355-001-01-9	DRH (Drugs)	-36.6413	11.0526
BRD-K00003357-001-01-9	DRH (Drugs)	-11.3156	-1.25698
BRD-K00003359-001-01-9	DRH (Drugs)	-22.0327	-5.23744
BRD-K00003358-001-01-9	DRH (Drugs)	-19.4545	-2.09211
BRD-K00003360-001-01-9	DRH (Drugs)	-25.6822	-2.35931
BRD-K00003361-001-01-9	DRH (Drugs)	-3.77108	-2.64799
BRD-K00003363-001-01-9	DRH (Drugs)	4.77484	-3.63093
BRD-K00003365-300-01-9	DRH (Drugs)	8.9797	13.8178
BRD-K00003364-001-01-9	DRH (Drugs)	-23.3704	-10.6611
BRD-K00003366-001-01-9	DRH (Drugs)	-7.85042	2.47452
BRD-K00003326-001-01-9	DRH (Drugs)	-53.8016	7.82686
BRD-K00003367-001-01-9	DRH (Drugs)	-32.1724	1.19907
BRD-K00003369-001-01-9	DRH (Drugs)	-7.10562	-26.8005
BRD-K00003368-001-01-9	DRH (Drugs)	-14.2876	-16.3763
BRD-K00003371-001-01-9	DRH (Drugs)	-5.83702	0.885977
BRD-K00003372-003-01-9	DRH (Drugs)	8.41312	4.08998
BRD-K00003373-001-01-9	DRH (Drugs)	-16.7181	-14.7893
BRD-K00003374-001-01-9	DRH (Drugs)	-16.8449	-15.4062
BRD-K00003376-001-01-9	DRH (Drugs)	-19.4939	-19.0171
BRD-K00003362-066-01-9	DRH (Drugs)	-30.5124	11.9926
BRD-K00003377-001-01-9	DRH (Drugs)	-18.8265	-3.82642
BRD-K00003378-001-01-9	DRH (Drugs)	-1.05474	-7.2
BRD-K00003379-001-01-9	DRH (Drugs)	-9.88504	-2.52519
BRD-K00003381-001-01-9	DRH (Drugs)	-3.89369	-2.91231
BRD-K00003382-001-01-9	DRH (Drugs)	-7.77229	5.85604
BRD-K00003383-001-01-9	DRH (Drugs)	23.127	-13.2399
BRD-K00003375-004-01-9	DRH (Drugs)	-26.8208	13.7261
BRD-K00003380-001-01-9	DRH (Drugs)	-31.6248	-3.06326
BRD-K00003384-001-01-9	DRH (Drugs)	-2.44261	-18.8012
BRD-K00003386-001-01-9	DRH (Drugs)	-5.39264	-12.1914
BRD-K00003387-001-01-9	DRH (Drugs)	-16.4875	7.1293
BRD-K00003389-001-01-9	DRH (Drugs)	18.1516	17.0929
BRD-K00003388-001-01-9	DRH (Drugs)	-13.419	7.28082
BRD-K00003391-236-01-9	DRH (Drugs)	27.3975	10.7544
BRD-K00003390-003-01-9	DRH (Drugs)	2.92103	9.52529
BRD-K00003393-300-01-9	DRH (Drugs)	11.2245	9.78119
BRD-K00003370-001-01-9	DRH (Drugs)	-30.9667	-9.38033
BRD-K00003392-001-01-9	DRH (Drugs)	-13.3267	-1.3549
BRD-K00003394-001-01-9	DRH (Drugs)	4.84679	-17.7716
BRD-K00003385-001-01-9	DRH (Drugs)	-27.072	-6.1393
BRD-K00003395-001-01-9	DRH (Drugs)	-11.3253	3.2872
BRD-K00003398-001-01-9	DRH (Drugs)	-14.7466	0.06587
BRD-K00003400-001-01-9	DRH (Drugs)	21.7802	-12.7222
BRD-K00003397-001-01-9	DRH (Drugs)	-14.5315	-5.52387
BRD-K00003401-001-01-9	DRH (Drugs)	0.374032	-2.22167
BRD-K00003399-001-01-9	DRH (Drugs)	-15.4841	4.40312
BRD-K00003396-001-01-9	DRH (Drugs)	-31.1461	-10.5955
BRD-K00003403-001-01-9	DRH (Drugs)	22.9341	10.842
BRD-K00003402-001-01-9	DRH (Drugs)	10.7089	-6.26919
BRD-K00003404-001-01-9	DRH (Drugs)	-10.9135	6.66206
BRD-K00003407-001-01-9	DRH (Drugs)	10.6145	-15.9141
BRD-K00003405-001-01-9	DRH (Drugs)	-15.3962	3.65489
BRD-K00003410-001-01-9	DRH (Drugs)	15.5342	12.5436
BRD-K00003411-001-01-9	DRH (Drugs)	3.62379	3.35956
BRD-K00003406-001-01-9	DRH (Drugs)	-33.1482	-5.30015
BRD-K00003408-001-01-9	DRH (Drugs)	-18.2658	1.94995
BRD-K00003413-001-01-9	DRH (Drugs)	-21.8695	1.73921
BRD-K00003412-300-01-9	DRH (Drugs)	-19.9528	6.16944
BRD-K00003415-001-01-9	DRH (Drugs)	-5.12708	0.792497
BRD-K00003416-001-01-9	DRH (Drugs)	-18.5975	2.84299
BRD-K00003418-001-01-9	DRH (Drugs)	-12.2585	2.59354
BRD-K00003409-001-01-9	DRH (Drugs)	-24.3244	0.417702
BRD-K00003420-001-01-9	DRH (Drugs)	-10.908	-10.7654
BRD-K00003421-001-01-9	DRH (Drugs)	-18.2682	5.07937
BRD-K00003419-001-01-9	DRH (Drugs)	-24.1441	0.338368
BRD-K00003422-003-01-9	DRH (Drugs)	-8.93614	4.19769
BRD-K00003424-001-01-9	DRH (Drugs)	-23.1815	-0.76415
BRD-K00003417-001-01-9	DRH (Drugs)	-23.6989	13.2032
BRD-K00003425-001-01-9	DRH (Drugs)	-18.5193	-10.7243
BRD-K00003427-001-01-9	DRH (Drugs)	-5.61929	-2.50269
BRD-K00003426-001-01-9	DRH (Drugs)	-18.6296	-5.43625
BRD-K00003428-001-01-9	DRH (Drugs)	-12.7143	1.13574
BRD-K00003429-001-01-9	DRH (Drugs)	-8.05191	-2.45119
BRD-K00003430-001-01-9	DRH (Drugs)	-25.1309	-1.22904
BRD-K00003432-001-01-9	DRH (Drugs)	-7.25109	6.06312
BRD-K00003433-001-01-9	DRH (Drugs)	-6.0152	-2.19383
BRD-K00003434-001-01-9	DRH (Drugs)	1.65469	4.123
BRD-K00003423-001-01-9	DRH (Drugs)	-25.5128	5.9287
BRD-K00003435-003-01-9	DRH (Drugs)	6.04144	17.1837
BRD-K00003437-001-01-9	DRH (Drugs)	-7.13345	0.961953
BRD-K00003436-001-01-9	DRH (Drugs)	-5.32639	-4.08498
BRD-K00003438-001-01-9	DRH (Drugs)	-8.64204	-21.961
BRD-K00003439-001-01-9	DRH (Drugs)	-29.1599	-11.8686
BRD-K00003441-001-01-9	DRH (Drugs)	-10.8143	0.138833
BRD-K00003443-001-01-9	DRH (Drugs)	8.10206	-11.4157
BRD-K00003442-001-01-9	DRH (Drugs)	-10.7865	-0.2715
BRD-K00003431-001-01-9	DRH (Drugs)	-31.5055	-0.48517
BRD-K00003444-001-01-9	DRH (Drugs)	-27.843	-1.57521
BRD-K00003447-001-01-9	DRH (Drugs)	-5.28717	-4.78646
BRD-K00003446-001-01-9	DRH (Drugs)	-15.9091	5.34298
BRD-K00003449-001-01-9	DRH (Drugs)	-16.9457	-19.7966
BRD-K00003445-001-01-9	DRH (Drugs)	-44.4717	0.587597
BRD-K00003328-001-01-9	DRH (Drugs)	-56.0193	3.04444
BRD-K00003450-001-01-9	DRH (Drugs)	4.53196	-10.1505
BRD-K00003452-001-01-9	DRH (Drugs)	-0.36511	-9.74441
BRD-K00003448-001-01-9	DRH (Drugs)	-17.949	13.7828
BRD-K00003451-001-01-9	DRH (Drugs)	-6.66835	2.36746
BRD-K00003454-001-01-9	DRH (Drugs)	-13.2183	-7.16763
BRD-K00003455-001-01-9	DRH (Drugs)	5.33292	12.7859
BRD-K00003453-003-01-9	DRH (Drugs)	-11.7208	7.9255
BRD-K00003459-001-01-9	DRH (Drugs)	-16.6987	-14.0962
BRD-K00003458-001-01-9	DRH (Drugs)	-28.9537	-20.1223
BRD-K00003457-001-01-9	DRH (Drugs)	-19.7817	-11.8558
BRD-K00003456-001-01-9	DRH (Drugs)	-12.8073	-13.1719
BRD-K00003460-001-01-9	DRH (Drugs)	-5.89055	-21.3615
BRD-K00003462-001-01-9	DRH (Drugs)	-10.9516	-14.5483
BRD-K00003464-001-01-9	DRH (Drugs)	-3.92198	0.697502
BRD-K00003461-001-01-9	DRH (Drugs)	0.539974	-3.00812
BRD-K00003466-001-01-9	DRH (Drugs)	-4.95994	-14.1054
BRD-K00003465-001-01-9	DRH (Drugs)	-28.6583	5.02306
BRD-K00003300-001-01-9	DRH (Drugs)	-69.6777	-3.32877
BRD-K00003470-001-01-9	DRH (Drugs)	1.56762	-31.4862
BRD-K00003469-015-01-9	DRH (Drugs)	-34.4653	-0.76149
BRD-K00003463-001-01-9	DRH (Drugs)	-29.7572	-1.39186
BRD-K00003471-001-01-9	DRH (Drugs)	-4.38182	2.22257
BRD-K00003473-001-01-9	DRH (Drugs)	8.2132	11.1141
BRD-K00003467-001-01-9	DRH (Drugs)	-15.4855	4.55039
BRD-K00003474-001-01-9	DRH (Drugs)	-1.50754	-17.8818
BRD-K00003475-001-01-9	DRH (Drugs)	-17.3737	-10.833
BRD-K00003478-001-01-9	DRH (Drugs)	-15.9585	11.999
BRD-K00003479-003-01-9	DRH (Drugs)	-3.67528	6.8227
BRD-K00003414-001-01-9	DRH (Drugs)	-62.3121	6.92968
BRD-K00003476-075-01-9	DRH (Drugs)	-29.4266	-5.28792
BRD-K00003481-001-01-9	DRH (Drugs)	-6.85663	-15.813
BRD-K00003483-003-01-9	DRH (Drugs)	22.1325	-11.3959
BRD-K00003484-074-01-9	DRH (Drugs)	24.2858	9.76831
BRD-K00003472-001-01-9	DRH (Drugs)	-59.0116	7.97664
BRD-K00003477-001-01-9	DRH (Drugs)	-14.2818	9.99982
BRD-K00003486-003-01-9	DRH (Drugs)	-5.74583	4.15154
BRD-K00003485-001-01-9	DRH (Drugs)	-20.5165	-3.22949
BRD-K00003488-001-01-9	DRH (Drugs)	14.2829	-10.1252
BRD-K00003487-001-01-9	DRH (Drugs)	-16.5223	-4.95968
BRD-K00003490-001-01-9	DRH (Drugs)	-11.5044	0.177141
BRD-K00003491-001-01-9	DRH (Drugs)	-14.3231	-5.05248
BRD-K00003492-001-01-9	DRH (Drugs)	-4.09581	-10.0186
BRD-K00003493-001-01-9	DRH (Drugs)	-5.3648	-15.3306
BRD-K00003494-001-01-9	DRH (Drugs)	-2.79949	18.9292
BRD-K00003489-001-01-9	DRH (Drugs)	-41.1314	12.864
BRD-K00003497-001-01-9	DRH (Drugs)	9.45199	2.28214
BRD-K00003498-001-01-9	DRH (Drugs)	14.0121	5.45732
BRD-K00003496-001-01-9	DRH (Drugs)	-20.1363	-9.19462
BRD-K00003495-001-01-9	DRH (Drugs)	-27.9316	-8.29417
BRD-K00003500-001-01-9	DRH (Drugs)	-1.25365	2.98091
BRD-K00003502-001-01-9	DRH (Drugs)	-14.5652	-12.9769
BRD-K00003482-001-01-9	DRH (Drugs)	-32.4935	-1.33684
BRD-K00003499-001-01-9	DRH (Drugs)	-25.1513	-5.18208
BRD-K00003504-001-01-9	DRH (Drugs)	-13.0012	2.69017
BRD-K00003503-001-01-9	DRH (Drugs)	-21.8995	-13.2849
BRD-K00003507-001-01-9	DRH (Drugs)	19.8455	3.60575
BRD-K00003505-001-01-9	DRH (Drugs)	-17.661	-1.90489
BRD-K00003506-001-01-9	DRH (Drugs)	-13.3219	4.33697
BRD-K00003501-001-01-9	DRH (Drugs)	-27.746	1.80418
BRD-K00003480-001-01-9	DRH (Drugs)	-31.2916	-11.8599
BRD-K00003510-001-01-9	DRH (Drugs)	-23.4802	4.57693
BRD-K00003512-001-01-9	DRH (Drugs)	-23.145	8.10336
BRD-K00003509-001-01-9	DRH (Drugs)	-23.0401	5.37928
BRD-K00003322-363-01-9	DRH (Drugs)	-74.4232	-9.31317
BRD-K00003508-001-01-9	DRH (Drugs)	-28.5448	7.24925
BRD-K00003515-003-01-9	DRH (Drugs)	-22.137	1.11668
BRD-K00003517-001-01-9	DRH (Drugs)	55.9123	-5.13139
BRD-K00003511-001-01-9	DRH (Drugs)	-12.9054	-5.34697
BRD-K00003514-342-01-9	DRH (Drugs)	-36.9362	-27.6692
BRD-K00003521-001-01-9	DRH (Drugs)	-2.24819	9.85327
BRD-K00003518-004-01-9	DRH (Drugs)	-3.40152	10.4677
BRD-K00003522-001-01-9	DRH (Drugs)	59.9131	-3.00774
BRD-K00003524-001-01-9	DRH (Drugs)	42.5684	7.10987
BRD-K00003526-001-01-9	DRH (Drugs)	-22.1667	-9.40091
BRD-K00003527-001-01-9	DRH (Drugs)	-22.3785	-9.46832
BRD-K00003520-001-01-9	DRH (Drugs)	-25.9674	8.9011
BRD-K00003523-236-01-9	DRH (Drugs)	-30.6954	4.87101
BRD-K00003529-458-01-9	DRH (Drugs)	2.61423	16.1101
BRD-K00003530-003-01-9	DRH (Drugs)	-4.21913	16.5572
BRD-K00003528-457-01-9	DRH (Drugs)	-21.9189	8.78344
BRD-K00003532-001-01-9	DRH (Drugs)	-26.3605	-13.6566
BRD-K00003533-001-01-9	DRH (Drugs)	-7.85895	-10.9835
BRD-K00003537-001-01-9	DRH (Drugs)	6.82243	12.6388
BRD-K00003531-001-01-9	DRH (Drugs)	-27.3272	-14.5945
BRD-K00003330-001-01-9	DRH (Drugs)	-73.5121	-10.4373
BRD-K00003543-412-01-9	DRH (Drugs)	-13.8734	-25.8126
BRD-K00003540-001-01-9	DRH (Drugs)	-26.2863	4.0338
BRD-K00003546-001-01-9	DRH (Drugs)	-2.04256	10.0225
BRD-K00003547-001-01-9	DRH (Drugs)	-16.8885	-3.12352
BRD-K00003548-001-01-9	DRH (Drugs)	-26.2204	-3.32568
BRD-K00003513-363-01-9	DRH (Drugs)	-63.4608	-32.7385
BRD-K00003542-001-01-9	DRH (Drugs)	-45.3412	8.88372
BRD-K00003550-001-01-9	DRH (Drugs)	-4.05413	5.52903
BRD-K00003551-050-01-9	DRH (Drugs)	8.24765	9.08169
BRD-K00003554-001-01-9	DRH (Drugs)	-32.9245	-2.80656
BRD-K00003556-316-01-9	DRH (Drugs)	11.968	10.0527
BRD-K00003557-001-01-9	DRH (Drugs)	-29.2298	2.32837
BRD-K00003558-001-01-9	DRH (Drugs)	-25.3334	4.87907
BRD-K00003545-001-01-9	DRH (Drugs)	-43.4512	-1.43693
BRD-K00003516-057-01-9	DRH (Drugs)	-49.2968	8.8319
BRD-K00003562-001-01-9	DRH (Drugs)	19.7613	-12.0627
BRD-K00003565-001-01-9	DRH (Drugs)	1.32969	12.4183
BRD-K00003568-001-01-9	DRH (Drugs)	-9.84335	-3.85577
BRD-K00003569-003-01-9	DRH (Drugs)	-30.7593	-2.25408
BRD-K00003570-001-01-9	DRH (Drugs)	-13.2651	-15.9822
BRD-K00003572-001-01-9	DRH (Drugs)	-16.3201	-7.91578
BRD-K00003574-001-01-9	DRH (Drugs)	-14.1021	-2.76926
BRD-K00003576-001-01-9	DRH (Drugs)	-21.9772	-10.602
BRD-K00003549-001-01-9	DRH (Drugs)	-44.2173	8.53
BRD-K00003525-003-01-9	DRH (Drugs)	-70.3959	-9.49383
BRD-K00003534-001-01-9	DRH (Drugs)	-70.3488	-8.10552
BRD-K00003555-001-01-9	DRH (Drugs)	-51.3723	7.54261
BRD-K00003587-001-01-9	DRH (Drugs)	26.4159	5.1984
BRD-K00003580-001-01-9	DRH (Drugs)	-43.3719	9.31388
BRD-K00003590-314-01-9	DRH (Drugs)	-21.8693	-21.1009
BRD-K00003582-015-01-9	DRH (Drugs)	-53.062	-10.3721
BRD-K00003591-001-01-9	DRH (Drugs)	-54.1161	-1.292
BRD-K00003598-001-01-9	DRH (Drugs)	23.1834	5.03497
BRD-K00003599-004-01-9	DRH (Drugs)	-12.5491	7.52532
BRD-K00003600-001-01-9	DRH (Drugs)	-8.93688	11.1395
BRD-K00003604-315-01-9	DRH (Drugs)	-17.271	5.42075
BRD-K00003605-001-01-9	DRH (Drugs)	-5.32334	10.558
BRD-K00003607-003-01-9	DRH (Drugs)	0.965836	4.34643
BRD-K00003609-001-01-9	DRH (Drugs)	-7.98869	-11.8554
BRD-K00003611-001-01-9	DRH (Drugs)	-71.4069	-15.4885
BRD-K00003615-001-01-9	DRH (Drugs)	-11.3254	5.98592
BRD-K00003616-001-01-9	DRH (Drugs)	-12.5202	10.5632
BRD-K00003617-003-01-9	DRH (Drugs)	-11.8287	0.270193
BRD-K00003468-001-01-9	DRH (Drugs)	-85.2338	-12.8776
BRD-K00003560-001-01-9	DRH (Drugs)	-61.6565	-8.01578
BRD-K00003630-001-01-9	DRH (Drugs)	4.27854	-1.54351
BRD-K00003635-050-01-9	DRH (Drugs)	-8.07493	7.32956
BRD-K00003636-001-01-9	DRH (Drugs)	4.46221	16.8853
BRD-K00003637-003-01-9	DRH (Drugs)	54.3909	17.4295
BRD-K00003641-003-01-9	DRH (Drugs)	-14.1526	11.5777
BRD-K00003654-304-01-9	DRH (Drugs)	-17.9694	-3.86377
BRD-K00003655-001-01-9	DRH (Drugs)	-6.13244	13.9776
BRD-K00003656-001-01-9	DRH (Drugs)	-0.06243	-13.6763
BRD-K00003660-001-01-9	DRH (Drugs)	-35.7235	8.54319
BRD-K00003661-003-01-9	DRH (Drugs)	-16.2536	-15.2893
BRD-K00003664-001-01-9	DRH (Drugs)	16.3118	11.4359
BRD-K00003668-004-01-9	DRH (Drugs)	5.75669	1.65185
BRD-K00003671-001-01-9	DRH (Drugs)	52.1518	16.8306
BRD-K00003672-003-01-9	DRH (Drugs)	-1.43751	-4.08955
BRD-K00003673-236-01-9	DRH (Drugs)	-23.3046	0.791078
BRD-K00003674-002-01-9	DRH (Drugs)	43.3111	22.4629
BRD-K00003675-409-01-9	DRH (Drugs)	9.954	-29.675
BRD-K00003682-001-01-9	DRH (Drugs)	-3.80171	-15.6127
BRD-K00003683-001-01-9	DRH (Drugs)	95.0213	3.53844
BRD-K00003688-001-01-9	DRH (Drugs)	8.20734	14.6913
BRD-K00003690-003-01-9	DRH (Drugs)	4.9487	7.43814
BRD-K00003691-003-01-9	DRH (Drugs)	2.4315	22.7918
BRD-K00003699-065-01-9	DRH (Drugs)	59.9081	15.2429
BRD-K00003701-003-01-9	DRH (Drugs)	19.9604	3.64682
BRD-K00003581-001-01-9	DRH (Drugs)	-50.6417	9.28002
BRD-K00003705-001-01-9	DRH (Drugs)	-44.1126	6.26059
BRD-K00003592-001-01-9	DRH (Drugs)	-66.7381	-15.476
BRD-K00003629-001-01-9	DRH (Drugs)	-70.6532	-9.25066
BRD-K00003709-001-01-9	DRH (Drugs)	-12.5412	-27.6563
BRD-K00003711-001-01-9	DRH (Drugs)	-11.3412	8.54475
BRD-K00003559-001-01-9	DRH (Drugs)	-106.917	-9.85778
BRD-K00003710-001-01-9	DRH (Drugs)	-9.89989	4.62591
BRD-K00003713-001-01-9	DRH (Drugs)	8.50296	18.0662
BRD-K00003714-002-01-9	DRH (Drugs)	63.7327	5.1714
BRD-K00003712-001-01-9	DRH (Drugs)	-30.1616	-8.2826
BRD-K00003716-015-01-9	DRH (Drugs)	-4.01509	-3.43583
BRD-K00003715-001-01-9	DRH (Drugs)	-27.7383	2.08385
BRD-K00003718-001-01-9	DRH (Drugs)	53.1043	17.074
BRD-K00003719-003-01-9	DRH (Drugs)	26.5796	10.1912
BRD-K00003731-001-01-9	DRH (Drugs)	-1.94436	-7.25241
BRD-K00003732-001-01-9	DRH (Drugs)	16.1324	10.9349
BRD-K00003730-001-01-9	DRH (Drugs)	-37.6623	4.52897
BRD-K00004000-001-01-9	DRH (Drugs)	-0.80227	3.56494
BRD-K00004205-001-01-9	DRH (Drugs)	52.9813	-5.48094
BRD-K00004209-001-01-9	DRH (Drugs)	13.0762	0.456233
BRD-K00004210-045-01-9	DRH (Drugs)	-1.861	13.2223
BRD-K00003733-001-01-9	DRH (Drugs)	-28.2074	6.26307
BRD-K00004211-001-01-9	DRH (Drugs)	7.91578	5.1358
BRD-K00004212-001-01-9	DRH (Drugs)	3.63164	9.25056
BRD-K00004213-050-01-9	DRH (Drugs)	-0.00893	10.0619
BRD-K00003578-001-01-9	DRH (Drugs)	-73.9487	-8.92607
BRD-K00004218-003-01-9	DRH (Drugs)	-3.98804	8.43495
BRD-K00004217-003-01-9	DRH (Drugs)	-2.1913	14.8487
BRD-K00004219-003-01-9	DRH (Drugs)	-1.33106	5.80137
BRD-K00004221-300-01-9	DRH (Drugs)	-3.85151	6.73644
BRD-K00004222-001-01-9	DRH (Drugs)	3.75914	-4.30724
BRD-K00004223-001-01-9	DRH (Drugs)	15.1124	-3.49141
BRD-K00004224-001-01-9	DRH (Drugs)	5.18563	10.6487
BRD-K00004225-004-01-9	DRH (Drugs)	4.52327	-2.92822
BRD-K00004232-003-02-9	DRH (Drugs)	-3.04773	-2.14555
BRD-K00004226-003-01-9	DRH (Drugs)	7.60173	14.9358
BRD-K00004233-003-01-9	DRH (Drugs)	1.21076	17.1353
BRD-K00004235-334-01-9	DRH (Drugs)	-3.06545	12.7235
BRD-K00004238-003-01-9	DRH (Drugs)	-22.2441	0.065417
BRD-K00004242-001-01-9	DRH (Drugs)	-4.07751	15.5718
BRD-K00004243-001-01-9	DRH (Drugs)	-11.8743	7.82966
BRD-K00004244-001-01-9	DRH (Drugs)	9.30946	-8.22283
BRD-K00004279-001-01-9	DRH (Drugs)	9.20327	-17.142
BRD-K00004280-001-01-9	DRH (Drugs)	-2.51531	-13.7667
BRD-K00004281-001-01-9	DRH (Drugs)	-20.6613	-3.2458
BRD-K00004284-300-01-9	DRH (Drugs)	6.45868	-0.29538
BRD-K00004282-003-01-9	DRH (Drugs)	-29.2131	2.76246
BRD-K00004287-003-01-9	DRH (Drugs)	13.5452	12.7684
BRD-K00004289-001-01-9	DRH (Drugs)	-6.62505	0.830443
BRD-K00004290-001-01-9	DRH (Drugs)	-0.36582	0.899008
BRD-K00004291-003-01-9	DRH (Drugs)	35.9924	23.4509
BRD-K00004286-001-01-9	DRH (Drugs)	-14.8927	15.1379
BRD-K00004294-001-01-9	DRH (Drugs)	-0.30649	-5.75873
BRD-K00004295-001-01-9	DRH (Drugs)	43.0462	-25.3376
BRD-K00003588-065-01-9	DRH (Drugs)	-65.3696	-13.3452
BRD-K00004299-003-01-9	DRH (Drugs)	33.4317	18.7842
BRD-K00004300-003-01-9	DRH (Drugs)	-5.40527	8.21531
BRD-K00004301-001-01-9	DRH (Drugs)	9.23145	13.9142
BRD-K00004296-001-01-9	DRH (Drugs)	-20.5661	4.09448
BRD-K00004304-001-01-9	DRH (Drugs)	-15.7568	-6.60892
BRD-K00004293-001-01-9	DRH (Drugs)	-25.7148	8.72877
BRD-K00004305-001-01-9	DRH (Drugs)	-7.99158	-10.3683
BRD-K00004308-001-01-9	DRH (Drugs)	-7.19851	-18.8177
BRD-K00004309-051-01-9	DRH (Drugs)	24.0999	10.3907
BRD-K00004310-001-01-9	DRH (Drugs)	8.8847	16.7232
BRD-K00004214-003-01-9	DRH (Drugs)	-31.4735	6.49217
BRD-K00004306-001-01-9	DRH (Drugs)	-16.611	-4.27967
BRD-K00004314-001-01-9	DRH (Drugs)	0.236243	1.75345
BRD-K00004316-003-01-9	DRH (Drugs)	11.345	5.42467
BRD-K00004311-001-01-9	DRH (Drugs)	-16.145	-9.00172
BRD-K00004319-001-01-9	DRH (Drugs)	-16.5905	14.1274
BRD-K00004320-300-01-9	DRH (Drugs)	-10.8805	7.03999
BRD-K00004524-001-01-9	DRH (Drugs)	-8.39157	0.777654
BRD-K00004526-001-01-9	DRH (Drugs)	1.81488	6.86002
BRD-K00004529-001-01-9	DRH (Drugs)	38.0774	-8.88102
BRD-K00004530-001-01-9	DRH (Drugs)	51.4028	-4.14724
BRD-K00004525-001-01-9	DRH (Drugs)	-10.149	0.269515
BRD-K00004531-001-01-9	DRH (Drugs)	8.81408	-8.49605
BRD-K00004532-009-01-9	DRH (Drugs)	11.0035	22.3723
BRD-K00004535-001-01-9	DRH (Drugs)	54.377	19.9458
BRD-K00004536-001-01-9	DRH (Drugs)	-34.2046	-8.08329
BRD-K00004292-003-02-9	DRH (Drugs)	-34.8216	-1.8272
BRD-K00004538-001-01-9	DRH (Drugs)	-29.0896	9.44054
BRD-K00004541-001-01-9	DRH (Drugs)	17.1321	4.16316
BRD-K00004537-001-01-9	DRH (Drugs)	-47.1444	-2.64457
BRD-K00004543-005-01-9	DRH (Drugs)	0.510355	12.8145
BRD-K00004544-001-01-9	DRH (Drugs)	-14.7571	14.5437
BRD-K00004545-001-01-9	DRH (Drugs)	5.06294	-14.9953
BRD-K00004546-001-01-9	DRH (Drugs)	1.41866	-7.9678
BRD-K00004547-001-01-9	DRH (Drugs)	31.5486	13.6032
BRD-K00004548-001-01-9	DRH (Drugs)	-6.98371	0.903032
BRD-K00004302-001-01-9	DRH (Drugs)	-46.2555	8.35464
BRD-K00004550-001-01-9	DRH (Drugs)	-15.4009	-12.2763
BRD-K00004551-001-01-9	DRH (Drugs)	-8.13974	1.84924
BRD-K00004552-001-01-9	DRH (Drugs)	-3.10309	20.9975
BRD-K00004553-001-01-9	DRH (Drugs)	-12.3487	-3.46091
BRD-K00004554-001-01-9	DRH (Drugs)	18.384	-8.58336
BRD-K00004555-001-01-9	DRH (Drugs)	-6.46041	-2.09244
BRD-K00004556-001-01-9	DRH (Drugs)	5.7695	-6.48175
BRD-K00003704-316-01-9	DRH (Drugs)	-79.9444	-14.6228
BRD-K00004557-001-01-9	DRH (Drugs)	9.4206	-6.23453
BRD-K00004560-001-01-9	DRH (Drugs)	-19.6308	5.60593
BRD-K00004561-001-01-9	DRH (Drugs)	-10.0348	4.1269
BRD-K00004562-001-01-9	DRH (Drugs)	66.9014	-9.95055
BRD-K00004563-001-01-9	DRH (Drugs)	22.5839	14.3479
BRD-K00004564-001-01-9	DRH (Drugs)	-3.55971	-4.30682
BRD-K00004565-001-01-9	DRH (Drugs)	-13.7922	-3.62649
BRD-K00004566-001-01-9	DRH (Drugs)	25.1107	15.4563
BRD-K00004567-001-01-9	DRH (Drugs)	-15.0433	-6.50606
BRD-K00004559-001-01-9	DRH (Drugs)	-31.2777	4.32164
BRD-K00004568-001-01-9	DRH (Drugs)	4.10626	-12.2388
BRD-K00004569-001-01-9	DRH (Drugs)	3.35924	11.6486
BRD-K00004571-001-01-9	DRH (Drugs)	31.6665	11.3785
BRD-K00003706-003-01-9	DRH (Drugs)	-69.8141	-16.9079
BRD-K00004573-001-01-9	DRH (Drugs)	-12.5013	1.66643
BRD-K00004572-001-01-9	DRH (Drugs)	-13.6038	2.15059
BRD-K00004570-001-01-9	DRH (Drugs)	-34.2807	23.5689
BRD-K00004576-001-01-9	DRH (Drugs)	-11.6962	-9.32982
BRD-K00004575-001-01-9	DRH (Drugs)	-11.7205	-16.382
BRD-K00004577-001-01-9	DRH (Drugs)	-9.14358	10.1782
BRD-K00004578-001-01-9	DRH (Drugs)	-13.9532	-4.13601
BRD-K00004574-001-01-9	DRH (Drugs)	-33.281	12.6053
BRD-K00004580-001-01-9	DRH (Drugs)	23.0876	-3.85437
BRD-K00004581-001-01-9	DRH (Drugs)	-21.523	-0.91098
BRD-K00004583-001-01-9	DRH (Drugs)	-4.67431	13.6385
BRD-K00004584-001-01-9	DRH (Drugs)	5.06533	0.351302
BRD-K00004585-001-01-9	DRH (Drugs)	-9.10913	4.92856
BRD-K00004579-001-01-9	DRH (Drugs)	-40.5869	-3.01001
BRD-K00004586-001-01-9	DRH (Drugs)	-22.1888	-3.5008
BRD-K00004588-001-01-9	DRH (Drugs)	20.0516	14.9543
BRD-K00004587-001-01-9	DRH (Drugs)	-7.24289	-7.94206
BRD-K00004589-001-01-9	DRH (Drugs)	0.048128	-10.3973
BRD-K00004590-001-01-9	DRH (Drugs)	-15.4454	8.62762
BRD-K00004591-001-01-9	DRH (Drugs)	-31.7518	-8.57722
BRD-K00004593-001-01-9	DRH (Drugs)	4.17581	-4.41792
BRD-K00004594-001-01-9	DRH (Drugs)	-13.0322	-6.81933
BRD-K00004592-001-01-9	DRH (Drugs)	-30.6543	-2.43868
BRD-K00004596-001-01-9	DRH (Drugs)	-31.3822	17.4944
BRD-K00003717-001-01-9	DRH (Drugs)	-101.237	-10.9461
BRD-K00004598-001-01-9	DRH (Drugs)	-12.6219	-11.6163
BRD-K00004597-001-01-9	DRH (Drugs)	-28.4889	-3.05696
BRD-K00004600-001-01-9	DRH (Drugs)	-18.9709	-11.6148
BRD-K00004601-001-01-9	DRH (Drugs)	-15.5805	-7.58151
BRD-K00004582-001-01-9	DRH (Drugs)	-36.3048	-8.74327
BRD-K00004603-001-01-9	DRH (Drugs)	-17.7214	-10.7746
BRD-K00004604-001-01-9	DRH (Drugs)	-8.45042	6.04913
BRD-K00004605-001-01-9	DRH (Drugs)	-9.5102	-5.34164
BRD-K00004606-001-01-9	DRH (Drugs)	-14.7424	-12.1912
BRD-K00004607-001-01-9	DRH (Drugs)	-12.1144	-22.1843
BRD-K00004608-001-01-9	DRH (Drugs)	-23.6363	-2.08029
BRD-K00004609-001-01-9	DRH (Drugs)	-21.6256	10.2302
BRD-K00004610-001-01-9	DRH (Drugs)	-15.927	-5.55146
BRD-K00004611-001-01-9	DRH (Drugs)	-15.6516	14.613
BRD-K00004612-001-01-9	DRH (Drugs)	18.9954	1.06216
BRD-K00004613-001-01-9	DRH (Drugs)	20.1176	5.04267
BRD-K00004614-001-01-9	DRH (Drugs)	-10.1675	9.25526
BRD-K00004615-001-01-9	DRH (Drugs)	20.7756	-2.79752
BRD-K00004595-001-01-9	DRH (Drugs)	-26.6174	-8.93479
BRD-K00004616-001-01-9	DRH (Drugs)	-13.9107	-0.03077
BRD-K00004617-001-01-9	DRH (Drugs)	-8.57555	2.2152
BRD-K00004619-001-01-9	DRH (Drugs)	-3.77049	17.4921
BRD-K00004620-001-01-9	DRH (Drugs)	2.3394	-12.2787
BRD-K00004618-001-01-9	DRH (Drugs)	-10.2015	11.5887
BRD-K00004623-001-01-9	DRH (Drugs)	35.5672	-3.35676
BRD-K00004622-001-01-9	DRH (Drugs)	-16.572	-23.9436
BRD-K00004624-001-01-9	DRH (Drugs)	-9.70082	1.72053
BRD-K00004625-001-01-9	DRH (Drugs)	10.0811	0.676961
BRD-K00004626-001-01-9	DRH (Drugs)	32.3002	-4.85661
BRD-K00004627-001-01-9	DRH (Drugs)	-21.9675	2.76998
BRD-K00004630-001-01-9	DRH (Drugs)	10.5839	-2.83538
BRD-K00004631-001-01-9	DRH (Drugs)	-22.9989	-7.56803
BRD-K00004632-001-01-9	DRH (Drugs)	-4.09672	0.098062
BRD-K00004629-001-01-9	DRH (Drugs)	-45.8403	-3.57467
BRD-K00004633-001-01-9	DRH (Drugs)	-9.55552	1.83504
BRD-K00004634-001-01-9	DRH (Drugs)	-26.2246	-3.74142
BRD-K00004636-001-01-9	DRH (Drugs)	-0.94339	10.7345
BRD-K00004638-001-01-9	DRH (Drugs)	-18.6722	-8.72626
BRD-K00004635-001-01-9	DRH (Drugs)	-14.8411	10.6349
BRD-K00004640-001-01-9	DRH (Drugs)	9.9696	19.4993
BRD-K00004641-001-01-9	DRH (Drugs)	7.65526	5.61906
BRD-K00004639-001-01-9	DRH (Drugs)	-20.684	13.8298
BRD-K00004643-001-01-9	DRH (Drugs)	18.9713	-27.8496
BRD-K00004644-001-01-9	DRH (Drugs)	5.14409	-6.37535
BRD-K00004642-001-01-9	DRH (Drugs)	-12.5605	-8.78045
BRD-K00004645-001-01-9	DRH (Drugs)	7.63538	-18.2187
BRD-K00004647-001-01-9	DRH (Drugs)	13.2428	7.47412
BRD-K00004648-001-01-9	DRH (Drugs)	-12.2495	-4.92597
BRD-K00004649-001-01-9	DRH (Drugs)	-5.29807	6.62687
BRD-K00004650-001-01-9	DRH (Drugs)	49.3922	14.2666
BRD-K00004318-001-01-9	DRH (Drugs)	-37.7545	3.2776
BRD-K00004651-001-01-9	DRH (Drugs)	41.6457	22.9647
BRD-K00004652-001-01-9	DRH (Drugs)	-1.28909	0.513406
BRD-K00004653-001-01-9	DRH (Drugs)	-4.54782	15.1855
BRD-K00004646-001-01-9	DRH (Drugs)	-40.6464	21.1948
BRD-K00004656-001-01-9	DRH (Drugs)	3.42462	5.70602
BRD-K00004655-001-01-9	DRH (Drugs)	-4.7206	0.542343
BRD-K00004657-001-01-9	DRH (Drugs)	16.3604	-3.70491
BRD-K00004658-001-01-9	DRH (Drugs)	50.3167	13.6917
BRD-K00004659-001-01-9	DRH (Drugs)	95.7761	2.20944
BRD-K00004660-001-01-9	DRH (Drugs)	48.6165	-4.65737
BRD-K00004661-001-01-9	DRH (Drugs)	16.2874	6.46338
BRD-K00004662-001-01-9	DRH (Drugs)	31.1507	-3.02164
BRD-K00004663-001-01-9	DRH (Drugs)	29.0101	2.88053
BRD-K00004664-001-01-9	DRH (Drugs)	40.4049	9.36594
BRD-K00004665-001-01-9	DRH (Drugs)	28.0219	3.24396
BRD-K00004654-001-01-9	DRH (Drugs)	-17.8966	3.2534
BRD-K00004668-001-01-9	DRH (Drugs)	-17.4309	-2.20507
BRD-K00004666-001-01-9	DRH (Drugs)	-7.91058	-16.6254
BRD-K00004599-001-01-9	DRH (Drugs)	-38.914	0.673394
BRD-K00004670-001-01-9	DRH (Drugs)	12.4549	13.5881
BRD-K00004672-001-01-9	DRH (Drugs)	-23.3228	11.1204
BRD-K00004671-001-01-9	DRH (Drugs)	-0.43588	-1.3159
BRD-K00004669-001-01-9	DRH (Drugs)	-31.9715	-26.2404
BRD-K00004674-001-01-9	DRH (Drugs)	-9.88727	-24.5952
BRD-K00004675-001-01-9	DRH (Drugs)	-17.5073	-16.8129
BRD-K00004673-001-01-9	DRH (Drugs)	-23.0027	-15.8465
BRD-K00004677-001-01-9	DRH (Drugs)	65.6968	1.1579
BRD-K00004679-001-01-9	DRH (Drugs)	119.786	1.12445
BRD-K00004678-001-01-9	DRH (Drugs)	-14.7879	-4.91808
BRD-K00004680-001-01-9	DRH (Drugs)	-7.3733	4.43425
BRD-K00004681-001-01-9	DRH (Drugs)	13.817	3.33157
BRD-K00004682-001-01-9	DRH (Drugs)	21.5809	-11.7481
BRD-K00004683-001-01-9	DRH (Drugs)	34.1851	1.80721
BRD-K00004684-001-01-9	DRH (Drugs)	24.1737	11.8472
BRD-K00004685-001-01-9	DRH (Drugs)	20.5159	5.46688
BRD-K00004687-001-01-9	DRH (Drugs)	19.5587	-5.0935
BRD-K00004686-001-01-9	DRH (Drugs)	1.82124	4.65044
BRD-K00004688-001-01-9	DRH (Drugs)	10.2517	15.207
BRD-K00004689-001-01-9	DRH (Drugs)	-10.7609	11.4771
BRD-K00004690-001-01-9	DRH (Drugs)	-17.552	7.63961
BRD-K00004691-001-01-9	DRH (Drugs)	-8.69975	11.5811
BRD-K00004693-001-01-9	DRH (Drugs)	59.7884	-26.728
BRD-K00004695-001-01-9	DRH (Drugs)	84.5927	-10.3717
BRD-K00004696-001-01-9	DRH (Drugs)	7.6745	-2.32584
BRD-K00004697-001-01-9	DRH (Drugs)	22.2361	-8.22213
BRD-K00004694-001-01-9	DRH (Drugs)	-31.4291	-8.70534
BRD-K00004699-001-01-9	DRH (Drugs)	-0.59114	-9.86768
BRD-K00004698-001-01-9	DRH (Drugs)	-6.5315	-5.38014
BRD-K00004533-001-01-9	DRH (Drugs)	-66.3681	-12.7083
BRD-K00004700-001-01-9	DRH (Drugs)	-26.771	-9.22648
BRD-K00004703-001-01-9	DRH (Drugs)	-2.6882	-6.20169
BRD-K00004702-001-01-9	DRH (Drugs)	-15.7977	-13.6632
BRD-K00004705-001-01-9	DRH (Drugs)	3.01615	15.1159
BRD-K00004706-001-01-9	DRH (Drugs)	10.2837	2.14545
BRD-K00004707-001-01-9	DRH (Drugs)	34.9899	2.65202
BRD-K00004708-001-01-9	DRH (Drugs)	7.83583	-10.9318
BRD-K00004709-001-01-9	DRH (Drugs)	23.0696	2.72122
BRD-K00004710-001-01-9	DRH (Drugs)	-9.01612	-6.90774
BRD-K00004711-001-01-9	DRH (Drugs)	-13.9929	2.96069
BRD-K00004712-001-01-9	DRH (Drugs)	7.65388	3.78699
BRD-K00004713-001-01-9	DRH (Drugs)	5.4366	-7.53852
BRD-K00004714-001-01-9	DRH (Drugs)	4.07723	8.83276
BRD-K00004715-001-01-9	DRH (Drugs)	-11.7448	15.6782
BRD-K00004602-001-01-9	DRH (Drugs)	-94.579	-20.8325
BRD-K00004717-001-01-9	DRH (Drugs)	-10.247	13.5507
BRD-K00004718-001-01-9	DRH (Drugs)	78.2506	-6.28069
BRD-K00004719-001-01-9	DRH (Drugs)	-14.9604	-8.41246
BRD-K00004542-001-01-9	DRH (Drugs)	-53.4893	-20.2868
BRD-K00004721-001-01-9	DRH (Drugs)	-25.9685	-5.51453
BRD-K00004720-001-01-9	DRH (Drugs)	-19.8843	7.01496
BRD-K00004701-001-01-9	DRH (Drugs)	-33.8791	-9.18188
BRD-K00004667-001-01-9	DRH (Drugs)	-44.321	-1.57558
BRD-K00004724-001-01-9	DRH (Drugs)	0.785488	-2.54031
BRD-K00004716-001-01-9	DRH (Drugs)	-24.9047	-13.9518
BRD-K00004722-001-01-9	DRH (Drugs)	-20.5352	-6.51437
BRD-K00004725-001-01-9	DRH (Drugs)	-15.4052	-14.0418
BRD-K00004728-001-01-9	DRH (Drugs)	15.8704	-10.8275
BRD-K00004726-001-01-9	DRH (Drugs)	-13.5057	0.504511
BRD-K00004723-001-01-9	DRH (Drugs)	-51.212	-7.14468
BRD-K00004727-001-01-9	DRH (Drugs)	-2.44252	2.26331
BRD-K00004730-001-01-9	DRH (Drugs)	-18.1689	-4.55434
BRD-K00004729-001-01-9	DRH (Drugs)	9.09624	-16.7038
BRD-K00004733-001-01-9	DRH (Drugs)	4.08408	1.39425
BRD-K00004734-001-01-9	DRH (Drugs)	1.8291	-10.9128
BRD-K00004735-001-01-9	DRH (Drugs)	3.58428	5.8466
BRD-K00004737-001-01-9	DRH (Drugs)	-3.18724	-3.07996
BRD-K00004731-001-01-9	DRH (Drugs)	-14.2054	6.35338
BRD-K00004739-001-01-9	DRH (Drugs)	21.2094	-1.0874
BRD-K00004740-001-01-9	DRH (Drugs)	3.23727	-6.8044
BRD-K00004738-001-01-9	DRH (Drugs)	-20.0949	-6.77202
BRD-K00004741-001-01-9	DRH (Drugs)	-6.56346	2.10158
BRD-K00004744-001-01-9	DRH (Drugs)	7.71078	0.017889
BRD-K00004736-001-01-9	DRH (Drugs)	-27.4558	2.42244
BRD-K00004742-001-01-9	DRH (Drugs)	-8.11118	6.46322
BRD-K00004745-001-01-9	DRH (Drugs)	17.0806	-2.90874
BRD-K00004743-001-01-9	DRH (Drugs)	-4.27085	2.69564
BRD-K00004748-001-01-9	DRH (Drugs)	19.209	-5.16147
BRD-K00004747-001-01-9	DRH (Drugs)	3.5606	8.82284
BRD-K00004746-001-01-9	DRH (Drugs)	-17.53	2.00523
BRD-K00004750-001-01-9	DRH (Drugs)	-18.3144	-7.23609
BRD-K00004752-001-01-9	DRH (Drugs)	-35.8951	-8.26981
BRD-K00004749-001-01-9	DRH (Drugs)	-29.8097	-2.32434
BRD-K00004751-001-01-9	DRH (Drugs)	-34.694	-12.7666
BRD-K00004966-001-01-9	DRH (Drugs)	-19.8336	-4.18662
BRD-K00004549-001-01-9	DRH (Drugs)	-48.7758	-10.2218
BRD-K00004971-001-01-9	DRH (Drugs)	25.3997	-9.51386
BRD-K00005140-065-02-9	DRH (Drugs)	-30.1116	-6.76665
BRD-K00004965-342-01-9	DRH (Drugs)	-40.4348	-9.4566
BRD-K00005239-001-01-9	DRH (Drugs)	-14.345	-3.73271
BRD-K00005241-001-01-9	DRH (Drugs)	-18.2926	-10.9498
BRD-K00005240-001-01-9	DRH (Drugs)	-9.40809	-4.63249
BRD-K00005243-001-01-9	DRH (Drugs)	37.7837	-5.57842
BRD-K00005242-001-01-9	DRH (Drugs)	-25.8988	5.18895
BRD-K00005244-001-01-9	DRH (Drugs)	-24.193	-8.63266
BRD-K00004676-001-01-9	DRH (Drugs)	-40.5828	-4.18726
BRD-K00005247-001-01-9	DRH (Drugs)	-18.7608	-14.5734
BRD-K00005248-001-01-9	DRH (Drugs)	40.5099	-16.1874
BRD-K00004968-001-01-9	DRH (Drugs)	-47.2841	8.10736
BRD-K00005246-001-01-9	DRH (Drugs)	-26.4431	-5.10029
BRD-K00005326-001-01-9	DRH (Drugs)	-9.13484	-6.14061
BRD-K00005327-001-01-9	DRH (Drugs)	-5.37287	2.36146
BRD-K00005328-001-01-9	DRH (Drugs)	-11.506	-4.91256
BRD-K00005329-074-01-9	DRH (Drugs)	-7.8537	-2.09325
BRD-K00005249-001-01-9	DRH (Drugs)	-13.7222	8.8539
BRD-K00005330-001-01-9	DRH (Drugs)	-1.9311	-2.24523
BRD-K00005331-001-01-9	DRH (Drugs)	-7.96595	-17.6092
BRD-K00005333-001-01-9	DRH (Drugs)	6.69198	1.34561
BRD-K00005334-001-01-9	DRH (Drugs)	54.4467	12.1122
BRD-K00005335-001-01-9	DRH (Drugs)	8.98551	-9.14134
BRD-K00005336-001-01-9	DRH (Drugs)	-4.9055	8.72341
BRD-K00005245-001-01-9	DRH (Drugs)	-53.7288	6.30981
BRD-K00005337-001-01-9	DRH (Drugs)	-11.083	0.529346
BRD-K00005339-001-01-9	DRH (Drugs)	-2.32183	14.2002
BRD-K00005264-001-02-9	DRH (Drugs)	-36.3706	-1.57713
BRD-K00005340-001-01-9	DRH (Drugs)	5.36276	-11.6557
BRD-K00005341-001-01-9	DRH (Drugs)	4.80984	-2.05823
BRD-K00005342-001-01-9	DRH (Drugs)	-6.87145	-9.71209
BRD-K00005338-001-01-9	DRH (Drugs)	-26.6726	-0.13777
BRD-K00005345-001-01-9	DRH (Drugs)	9.79319	20.2633
BRD-K00005344-001-01-9	DRH (Drugs)	4.14434	27.2086
BRD-K00005343-001-01-9	DRH (Drugs)	-12.8276	-15.6628
BRD-K00005346-001-01-9	DRH (Drugs)	-14.0346	6.73343
BRD-K00005349-304-01-9	DRH (Drugs)	-21.6247	-7.06601
BRD-K00005347-001-01-9	DRH (Drugs)	-8.43811	11.6841
BRD-K00005348-001-01-9	DRH (Drugs)	-24.3903	11.1701
BRD-K00005352-001-01-9	DRH (Drugs)	1.40355	9.33557
BRD-K00004970-001-01-9	DRH (Drugs)	-48.4252	8.03996
BRD-K00005351-050-01-9	DRH (Drugs)	-5.83247	18.9405
BRD-K00010129-001-01-9	DRH (Drugs)	-2.1174	11.7269
BRD-K00005353-001-01-9	DRH (Drugs)	-11.1822	-2.00236
BRD-K00005238-001-01-9	DRH (Drugs)	-40.4335	-8.15181
BRD-K00010386-001-01-9	DRH (Drugs)	-12.2464	2.82877
BRD-K00010387-001-01-9	DRH (Drugs)	-31.3243	9.25718
BRD-K00010388-001-01-9	DRH (Drugs)	-8.84949	-18.6304
BRD-K00010385-001-01-9	DRH (Drugs)	-28.8139	-5.08526
BRD-K00010938-001-01-9	DRH (Drugs)	12.4939	12.1642
BRD-K00005354-001-01-9	DRH (Drugs)	-28.0689	7.85765
BRD-K00023644-001-01-9	DRH (Drugs)	-25.2773	-15.0157
BRD-K00024724-001-01-9	DRH (Drugs)	12.8867	-8.83081
BRD-K00024725-001-01-9	DRH (Drugs)	70.7599	-2.25842
BRD-K00021095-001-01-9	DRH (Drugs)	-22.3433	-7.5721
BRD-K00025439-001-01-9	DRH (Drugs)	-19.5934	0.263889
BRD-K00004704-001-01-9	DRH (Drugs)	-37.4584	-13.017
BRD-K00025573-001-04-9	DRH (Drugs)	54.3859	-7.8259
BRD-K00025572-001-01-9	DRH (Drugs)	-10.3241	5.57492
BRD-K00010389-001-01-9	DRH (Drugs)	-25.7047	-5.86331
BRD-K00025601-002-01-9	DRH (Drugs)	-21.847	1.9536
BRD-K00025603-001-01-9	DRH (Drugs)	11.2792	7.66258
BRD-K00026984-001-02-9	DRH (Drugs)	-22.2643	-10.5605
BRD-K00025599-001-01-9	DRH (Drugs)	-25.3815	-0.66792
BRD-K00091711-001-03-8	DRH (Drugs)	1.29407	-10.3048
BRD-K00077635-304-01-2	DRH (Drugs)	-20.9697	-0.49277
BRD-K00141480-001-17-9	DRH (Drugs)	0.54237	2.74183
BRD-K00234327-001-04-8	DRH (Drugs)	17.6596	8.46198
BRD-K00152668-001-01-5	DRH (Drugs)	-11.4429	5.9257
BRD-K00256256-001-06-1	DRH (Drugs)	-13.6017	-21.9564
BRD-K00259736-001-16-4	DRH (Drugs)	-10.3726	0.757689
BRD-K00317371-001-05-3	DRH (Drugs)	10.7228	-5.08161
BRD-K00312224-001-10-3	DRH (Drugs)	-9.64326	-0.0689
BRD-K00354853-001-01-2	DRH (Drugs)	5.43635	3.92693
BRD-K00405906-001-03-9	DRH (Drugs)	90.9885	-2.03481
BRD-K00486786-001-02-2	DRH (Drugs)	11.3519	-11.056
BRD-K00337317-001-06-6	DRH (Drugs)	-13.2985	1.83002
BRD-K00228584-001-02-9	DRH (Drugs)	-41.7213	6.76007
BRD-K00495673-001-05-2	DRH (Drugs)	62.202	-6.35471
BRD-K00519864-341-02-5	DRH (Drugs)	3.86784	3.42551
BRD-K00494077-066-02-7	DRH (Drugs)	-12.1979	-15.5
BRD-K00521308-019-01-9	DRH (Drugs)	-24.8166	-8.46505
BRD-K00531707-001-01-3	DRH (Drugs)	-7.17013	6.90836
BRD-K00535541-001-04-8	DRH (Drugs)	28.0978	2.26665
BRD-K00603606-003-24-0	DRH (Drugs)	18.667	9.77942
BRD-K00573984-003-01-5	DRH (Drugs)	-17.6845	2.95914
BRD-K00615600-001-12-9	DRH (Drugs)	-2.64919	4.4856
BRD-K00025602-004-02-9	DRH (Drugs)	-36.4715	5.31002
BRD-K00610438-003-03-3	DRH (Drugs)	-12.1725	0.224387
BRD-K00627859-003-03-7	DRH (Drugs)	-4.66364	3.29119
BRD-K00656370-001-10-5	DRH (Drugs)	13.8216	5.23912
BRD-K00662280-001-10-2	DRH (Drugs)	12.4988	-15.8515
BRD-K00673382-001-17-1	DRH (Drugs)	13.66	-11.5587
BRD-K00633793-003-03-4	DRH (Drugs)	-9.66281	12.4599
BRD-K00652956-001-01-5	DRH (Drugs)	-17.4041	2.43113
BRD-K00739965-001-01-9	DRH (Drugs)	10.3066	-4.43972
BRD-K00768353-001-01-8	DRH (Drugs)	-1.16754	6.50909
BRD-K00795468-001-02-1	DRH (Drugs)	112.926	2.18771
BRD-K00674894-001-02-2	DRH (Drugs)	-0.32105	-1.7622
BRD-K00818915-001-02-9	DRH (Drugs)	1.74765	1.38539
BRD-K00911807-003-01-2	DRH (Drugs)	47.3955	-0.43003
BRD-K00926464-001-02-9	DRH (Drugs)	10.9989	-8.26169
BRD-K00938507-001-18-9	DRH (Drugs)	14.8251	-13.1239
BRD-K00989047-001-01-2	DRH (Drugs)	16.0642	-0.16981
BRD-K00911143-001-01-9	DRH (Drugs)	-15.9441	7.46169
BRD-K01036220-001-01-0	DRH (Drugs)	6.56885	-30.9288
BRD-K01039503-001-01-2	DRH (Drugs)	-14.3487	1.71686
BRD-K01054709-001-01-3	DRH (Drugs)	15.5422	-5.06787
BRD-K00824317-001-18-9	DRH (Drugs)	-19.8365	3.03593
BRD-K01109406-001-03-7	DRH (Drugs)	6.25991	-23.2166
BRD-K01129913-001-01-5	DRH (Drugs)	1.89364	-18.4372
BRD-K01080633-001-02-9	DRH (Drugs)	-8.86162	-0.91551
BRD-K01095011-001-15-9	DRH (Drugs)	-12.9797	15.0489
BRD-K01244426-236-12-1	DRH (Drugs)	-12.678	-11.0007
BRD-K01231377-001-01-8	DRH (Drugs)	-10.8652	-0.77433
BRD-K01174345-001-01-9	DRH (Drugs)	-29.2191	4.1336
BRD-K01292611-003-17-8	DRH (Drugs)	64.9608	5.05874
BRD-K01291782-001-02-9	DRH (Drugs)	3.9092	-1.59155
BRD-K01295354-001-02-8	DRH (Drugs)	72.601	-26.6364
BRD-K01377300-001-01-1	DRH (Drugs)	-3.87664	-12.4021
BRD-K01363385-003-01-5	DRH (Drugs)	-11.1768	15.3233
BRD-K01294196-001-01-5	DRH (Drugs)	-28.2596	-2.522
BRD-K00010937-001-01-9	DRH (Drugs)	-59.0676	-5.48169
BRD-K01493881-001-29-4	DRH (Drugs)	12.7398	-13.203
BRD-K01492390-001-02-9	DRH (Drugs)	-17.4508	-10.9987
BRD-K01292756-001-27-6	DRH (Drugs)	-19.9206	5.49239
BRD-K01567962-001-30-9	DRH (Drugs)	22.0865	-5.06355
BRD-K01577834-001-15-1	DRH (Drugs)	15.1202	-8.92994
BRD-K01573278-001-03-9	DRH (Drugs)	-17.4479	2.29392
BRD-K01612348-001-11-4	DRH (Drugs)	-7.14764	0.180625
BRD-K01614093-001-05-9	DRH (Drugs)	4.68699	-17.91
BRD-K01624185-001-05-7	DRH (Drugs)	4.90364	-7.9625
BRD-K01638814-051-16-8	DRH (Drugs)	40.7627	20.3572
BRD-K01649396-003-08-9	DRH (Drugs)	12.0069	6.2676
BRD-K01653460-001-01-1	DRH (Drugs)	63.0327	5.13507
BRD-K01436366-001-22-2	DRH (Drugs)	-31.647	5.77727
BRD-K01662324-066-01-1	DRH (Drugs)	5.60672	-0.26477
BRD-K01663662-003-20-2	DRH (Drugs)	1.44751	17.7146
BRD-K01666412-001-02-0	DRH (Drugs)	92.7499	9.53468
BRD-K01666923-236-01-9	DRH (Drugs)	40.041	17.4114
BRD-K01507359-001-23-7	DRH (Drugs)	-46.6716	-2.4096
BRD-K01666925-304-01-9	DRH (Drugs)	-42.7661	-19.5965
BRD-K01666936-453-01-9	DRH (Drugs)	-2.88087	-30.9865
BRD-K01669786-001-03-0	DRH (Drugs)	44.4597	-7.43984
BRD-K01674964-300-10-5	DRH (Drugs)	85.6572	13.5268
BRD-K01666935-065-02-9	DRH (Drugs)	-53.5042	0.84319
BRD-K01742705-001-01-7	DRH (Drugs)	-8.85471	-5.11393
BRD-K01683783-001-02-6	DRH (Drugs)	-26.0087	-0.87904
BRD-K01767299-050-03-9	DRH (Drugs)	10.5091	7.34059
BRD-K01666924-319-01-9	DRH (Drugs)	-65.3922	-11.4506
BRD-K01773083-001-01-4	DRH (Drugs)	-1.16617	-9.22188
BRD-K01815685-001-15-5	DRH (Drugs)	54.9447	2.97334
BRD-K01824921-001-19-9	DRH (Drugs)	2.29308	9.22038
BRD-K01824719-001-08-9	DRH (Drugs)	9.88445	-5.34918
BRD-K01773560-001-01-6	DRH (Drugs)	-15.2718	11.5145
BRD-K01824979-003-03-9	DRH (Drugs)	4.34414	-2.03712
BRD-K01824977-369-02-9	DRH (Drugs)	-18.211	-1.9266
BRD-K01824983-001-02-9	DRH (Drugs)	-1.3854	19.095
BRD-K01824991-001-04-9	DRH (Drugs)	-3.07644	25.1473
BRD-K01824972-001-05-9	DRH (Drugs)	-32.3679	-19.3365
BRD-K01825000-001-02-9	DRH (Drugs)	43.5039	17.6921
BRD-K01824994-008-03-9	DRH (Drugs)	-0.81153	4.29923
BRD-K01825013-385-04-9	DRH (Drugs)	-7.83747	-28.0994
BRD-K01825019-001-06-9	DRH (Drugs)	14.4806	-1.6052
BRD-K01825098-001-02-9	DRH (Drugs)	0.518945	2.56117
BRD-K01825110-001-02-9	DRH (Drugs)	-11.3151	17.2059
BRD-K01825102-300-04-9	DRH (Drugs)	-14.5595	8.51252
BRD-K01825113-001-02-9	DRH (Drugs)	-31.0433	22.0657
BRD-K01825118-065-05-9	DRH (Drugs)	19.4921	6.97874
BRD-K01825117-074-11-9	DRH (Drugs)	-7.8537	-2.09325
BRD-K01825132-003-02-9	DRH (Drugs)	74.7563	6.41598
BRD-K01825010-001-02-9	DRH (Drugs)	-32.2555	-3.35983
BRD-K01825159-050-02-9	DRH (Drugs)	12.5685	12.7162
BRD-K01825125-066-05-9	DRH (Drugs)	-17.8186	-0.32514
BRD-K01825158-003-02-9	DRH (Drugs)	-9.98945	-16.3862
BRD-K01825162-050-02-9	DRH (Drugs)	2.9461	21.1856
BRD-K01825165-001-02-9	DRH (Drugs)	23.8648	3.30343
BRD-K01825513-003-03-9	DRH (Drugs)	11.3337	12.283
BRD-K01825499-003-02-9	DRH (Drugs)	-3.15172	-9.29056
BRD-K01825579-003-03-9	DRH (Drugs)	32.0227	8.65508
BRD-K01825575-001-03-9	DRH (Drugs)	2.35591	16.8104
BRD-K01825580-001-03-9	DRH (Drugs)	-4.88307	12.8415
BRD-K01825581-238-05-9	DRH (Drugs)	-17.6322	-13.0844
BRD-K01825585-003-03-9	DRH (Drugs)	45.057	4.72692
BRD-K01825583-003-03-9	DRH (Drugs)	-2.41403	9.71933
BRD-K01825586-001-02-9	DRH (Drugs)	39.0722	31.2159
BRD-K01825590-008-03-9	DRH (Drugs)	-0.02585	-0.87393
BRD-K01825592-001-02-9	DRH (Drugs)	4.8458	16.3425
BRD-K01825594-311-04-9	DRH (Drugs)	-11.0165	14.1702
BRD-K01825595-001-03-9	DRH (Drugs)	22.38	11.6114
BRD-K01825598-036-02-9	DRH (Drugs)	10.2455	14.8119
BRD-K01825622-003-02-9	DRH (Drugs)	-1.23802	9.34909
BRD-K01825659-008-03-9	DRH (Drugs)	-5.8789	-1.39679
BRD-K01825663-001-01-9	DRH (Drugs)	-1.30466	-4.04329
BRD-K01825665-332-02-9	DRH (Drugs)	-5.93297	-1.36819
BRD-K01825666-330-02-9	DRH (Drugs)	4.63947	10.4055
BRD-K01825667-050-01-9	DRH (Drugs)	9.43879	10.1247
BRD-K01825672-001-01-9	DRH (Drugs)	-8.09725	-0.13685
BRD-K01825673-051-02-9	DRH (Drugs)	9.81148	10.2294
BRD-K01825503-003-03-9	DRH (Drugs)	-34.1724	2.4566
BRD-K01825675-051-01-9	DRH (Drugs)	6.46507	5.7001
BRD-K01825677-050-02-9	DRH (Drugs)	21.1915	15.5487
BRD-K01825680-001-02-9	DRH (Drugs)	-12.7862	-16.3303
BRD-K01825681-050-02-9	DRH (Drugs)	10.5087	24.0227
BRD-K01825682-074-02-9	DRH (Drugs)	89.2589	10.8314
BRD-K01825679-003-04-9	DRH (Drugs)	-18.4553	-11.5871
BRD-K01825683-003-03-9	DRH (Drugs)	-10.8283	11.033
BRD-K01825674-001-01-9	DRH (Drugs)	-3.97308	8.40346
BRD-K01825685-035-01-9	DRH (Drugs)	-9.1174	5.97797
BRD-K01825687-001-02-9	DRH (Drugs)	-15.1318	24.2235
BRD-K01825690-001-02-9	DRH (Drugs)	14.5188	3.18858
BRD-K01825691-001-04-9	DRH (Drugs)	15.1362	5.13096
BRD-K01825697-213-01-9	DRH (Drugs)	85.7293	7.36676
BRD-K01825694-003-01-9	DRH (Drugs)	41.9703	-6.87887
BRD-K01825701-003-03-9	DRH (Drugs)	-3.74819	-7.21616
BRD-K01825700-213-01-9	DRH (Drugs)	75.1169	5.10949
BRD-K01825698-213-01-9	DRH (Drugs)	-6.80861	-1.3675
BRD-K01825729-003-01-9	DRH (Drugs)	10.3085	19.3877
BRD-K01825804-003-02-9	DRH (Drugs)	17.6204	11.6898
BRD-K01825750-234-03-9	DRH (Drugs)	12.6443	-3.66362
BRD-K01825817-003-02-9	DRH (Drugs)	16.3102	13.9905
BRD-K01825818-236-02-9	DRH (Drugs)	-10.8035	3.48521
BRD-K01825837-003-02-9	DRH (Drugs)	5.38164	6.90856
BRD-K01825841-004-02-9	DRH (Drugs)	-9.46047	12.6442
BRD-K01825842-003-02-9	DRH (Drugs)	8.81652	9.86424
BRD-K01825844-001-01-9	DRH (Drugs)	46.8553	36.1488
BRD-K01826006-003-01-9	DRH (Drugs)	21.1832	14.5136
BRD-K01825730-304-02-9	DRH (Drugs)	-32.3095	-18.2854
BRD-K01826018-001-01-9	DRH (Drugs)	-11.3974	4.15131
BRD-K01825984-001-01-9	DRH (Drugs)	-10.5568	8.20688
BRD-K01826017-001-02-9	DRH (Drugs)	-5.22514	-7.39412
BRD-K01826025-236-01-9	DRH (Drugs)	20.9896	-15.133
BRD-K01826024-001-01-9	DRH (Drugs)	1.6508	20.2878
BRD-K01825587-300-02-9	DRH (Drugs)	-33.7241	2.32278
BRD-K01826026-001-01-9	DRH (Drugs)	2.35406	17.4521
BRD-K01826269-001-04-9	DRH (Drugs)	-3.06666	-1.17096
BRD-K01826304-001-01-9	DRH (Drugs)	-13.6489	-3.16475
BRD-K01826509-001-09-9	DRH (Drugs)	43.7026	19.0837
BRD-K01826330-001-01-9	DRH (Drugs)	6.4515	2.52553
BRD-K01826512-003-11-9	DRH (Drugs)	12.1329	16.0456
BRD-K01826479-213-01-9	DRH (Drugs)	-6.95012	-3.43368
BRD-K01826511-001-16-9	DRH (Drugs)	-0.09557	-0.77088
BRD-K01826510-300-06-9	DRH (Drugs)	-4.64091	12.5939
BRD-K01826521-001-11-9	DRH (Drugs)	26.3682	12.5146
BRD-K01826515-003-11-9	DRH (Drugs)	-4.06136	-7.97775
BRD-K01826519-003-08-9	DRH (Drugs)	-8.82895	2.64208
BRD-K01826520-300-10-9	DRH (Drugs)	-6.53255	6.47129
BRD-K01826529-004-11-9	DRH (Drugs)	7.27043	9.1048
BRD-K01826531-311-08-9	DRH (Drugs)	1.91644	18.6537
BRD-K01826533-300-02-9	DRH (Drugs)	-6.20132	2.99434
BRD-K01826535-001-02-9	DRH (Drugs)	-12.9892	4.34596
BRD-K01826541-003-08-9	DRH (Drugs)	-2.08519	9.08209
BRD-K01826536-065-03-9	DRH (Drugs)	-12.3357	0.363452
BRD-K01826546-001-06-9	DRH (Drugs)	1.17912	6.89802
BRD-K01826548-003-14-9	DRH (Drugs)	7.76875	17.3526
BRD-K01826545-050-03-9	DRH (Drugs)	-3.07704	16.1276
BRD-K01826553-236-10-9	DRH (Drugs)	1.31209	4.21917
BRD-K01826562-001-15-9	DRH (Drugs)	4.4211	17.3319
BRD-K01826561-003-17-9	DRH (Drugs)	-11.3724	10.5484
BRD-K01826567-050-16-9	DRH (Drugs)	13.3312	13.5236
BRD-K01826568-046-15-9	DRH (Drugs)	13.9234	14.7648
BRD-K01826559-001-11-9	DRH (Drugs)	-20.0605	-13.8364
BRD-K01826569-003-19-9	DRH (Drugs)	-9.29473	3.04441
BRD-K01826724-001-08-9	DRH (Drugs)	35.9694	-4.00817
BRD-K01826702-066-07-9	DRH (Drugs)	15.8535	16.14
BRD-K01826729-003-06-9	DRH (Drugs)	22.8709	8.51131
BRD-K01826560-300-20-9	DRH (Drugs)	-8.63631	16.4348
BRD-K01826731-065-09-9	DRH (Drugs)	28.6737	4.13236
BRD-K01826732-004-09-9	DRH (Drugs)	13.1192	19.5774
BRD-K01826734-003-14-9	DRH (Drugs)	-1.94514	0.715375
BRD-K01826728-003-08-9	DRH (Drugs)	-1.99463	9.94049
BRD-K01826745-050-08-9	DRH (Drugs)	10.9299	10.6356
BRD-K01826742-323-07-9	DRH (Drugs)	1.1999	-15.8716
BRD-K01826750-003-15-9	DRH (Drugs)	11.968	10.0527
BRD-K01826746-001-05-9	DRH (Drugs)	1.72935	-14.4824
BRD-K01826747-003-10-9	DRH (Drugs)	9.05419	5.56316
BRD-K01826751-003-08-9	DRH (Drugs)	-2.66936	1.88579
BRD-K01826767-001-05-9	DRH (Drugs)	32.7102	6.53643
BRD-K01826765-236-11-9	DRH (Drugs)	-3.24264	1.62715
BRD-K01826763-104-12-9	DRH (Drugs)	-11.1002	12.6758
BRD-K01826780-004-09-9	DRH (Drugs)	13.1096	19.6619
BRD-K01826778-004-06-9	DRH (Drugs)	-4.41403	14.353
BRD-K01826782-001-02-9	DRH (Drugs)	24.2457	-0.28594
BRD-K01826783-003-07-9	DRH (Drugs)	19.7416	4.86785
BRD-K01826784-003-09-9	DRH (Drugs)	-4.78654	24.3043
BRD-K01826790-066-06-9	DRH (Drugs)	7.17338	-3.43203
BRD-K01826777-003-08-9	DRH (Drugs)	-10.491	11.2607
BRD-K01826799-003-03-9	DRH (Drugs)	5.60942	3.63471
BRD-K01826796-001-03-9	DRH (Drugs)	-5.54086	-6.35569
BRD-K01826800-305-08-9	DRH (Drugs)	-14.4342	11.0415
BRD-K01826806-050-02-9	DRH (Drugs)	30.9751	3.7978
BRD-K01826803-003-03-9	DRH (Drugs)	-6.83243	8.67716
BRD-K01826811-003-03-9	DRH (Drugs)	-8.75744	-2.26471
BRD-K01826815-004-03-9	DRH (Drugs)	12.7212	4.75558
BRD-K01826817-001-04-9	DRH (Drugs)	48.4098	-9.26495
BRD-K01826904-001-08-9	DRH (Drugs)	-2.19526	1.80773
BRD-K01826819-003-04-9	DRH (Drugs)	-4.73279	11.8097
BRD-K01827100-001-10-9	DRH (Drugs)	-10.8962	5.25029
BRD-K01827265-004-09-9	DRH (Drugs)	-7.41476	9.49271
BRD-K01827268-396-12-9	DRH (Drugs)	-13.7195	-11.0765
BRD-K01826797-003-04-9	DRH (Drugs)	-21.4087	3.79829
BRD-K01827286-340-05-9	DRH (Drugs)	17.8667	-0.46453
BRD-K01827279-001-20-9	DRH (Drugs)	-2.78846	-7.91226
BRD-K01827280-046-12-9	DRH (Drugs)	5.26214	16.2088
BRD-K01827294-050-06-9	DRH (Drugs)	30.9751	3.7978
BRD-K01827291-066-05-9	DRH (Drugs)	-19.5118	-11.6703
BRD-K01827307-074-10-9	DRH (Drugs)	-8.25489	10.556
BRD-K01827427-001-05-9	DRH (Drugs)	50.0299	22.4891
BRD-K01902415-001-13-3	DRH (Drugs)	9.28329	-7.90748
BRD-K01828772-001-06-9	DRH (Drugs)	-4.21578	-9.96739
BRD-K01868942-003-02-7	DRH (Drugs)	4.82797	6.62703
BRD-K01942991-005-09-0	DRH (Drugs)	31.2905	20.7621
BRD-K01950558-001-15-9	DRH (Drugs)	3.67436	-16.64
BRD-K01980392-003-11-6	DRH (Drugs)	77.4355	4.00835
BRD-K01995783-001-02-4	DRH (Drugs)	-2.83655	5.21723
BRD-K02074536-001-04-9	DRH (Drugs)	-13.2126	-9.95064
BRD-K02113016-001-19-6	DRH (Drugs)	-15.3686	-0.57059
BRD-K01942833-001-01-8	DRH (Drugs)	-36.4902	13.9877
BRD-K02123250-001-06-7	DRH (Drugs)	-8.18983	-10.4815
BRD-K02130563-001-15-5	DRH (Drugs)	-4.86486	2.66781
BRD-K01826774-344-07-9	DRH (Drugs)	-57.1982	10.1078
BRD-K02152879-236-01-0	DRH (Drugs)	-12.373	-12.9144
BRD-K02160913-001-02-7	DRH (Drugs)	-5.01023	-2.01288
BRD-K02206208-001-01-4	DRH (Drugs)	-9.51697	1.34604
BRD-K02213468-001-02-3	DRH (Drugs)	-5.99106	-3.22509
BRD-K02260986-001-03-9	DRH (Drugs)	31.7897	4.51824
BRD-K02135007-001-01-8	DRH (Drugs)	-28.6854	-2.60327
BRD-K02265150-001-26-5	DRH (Drugs)	4.57234	4.60972
BRD-K02241333-001-02-7	DRH (Drugs)	-13.5842	0.922143
BRD-K02275692-300-01-8	DRH (Drugs)	-19.224	-8.67638
BRD-K02017404-300-06-2	DRH (Drugs)	-22.7201	1.72685
BRD-K02389548-001-04-1	DRH (Drugs)	-1.61526	4.55614
BRD-K02404261-001-16-7	DRH (Drugs)	41.4416	-1.40462
BRD-K02314383-001-01-3	DRH (Drugs)	0.023912	24.2626
BRD-K02407574-001-09-7	DRH (Drugs)	15.2315	2.61574
BRD-K02460719-001-01-9	DRH (Drugs)	1.1962	1.45527
BRD-K02475039-001-01-0	DRH (Drugs)	22.3775	-1.20057
BRD-K02464583-001-03-9	DRH (Drugs)	47.9778	-2.0051
BRD-K02501528-001-01-1	DRH (Drugs)	29.1542	-1.46389
BRD-K02490038-236-03-8	DRH (Drugs)	-34.5078	2.19359
BRD-K02594908-001-16-4	DRH (Drugs)	59.0346	-13.6526
BRD-K02528732-001-01-6	DRH (Drugs)	-17.5525	2.42321
BRD-K02637541-001-22-2	DRH (Drugs)	-4.67227	-18.1226
BRD-K02680176-075-12-9	DRH (Drugs)	2.54853	31.3483
BRD-K00004732-001-01-9	DRH (Drugs)	-14.9568	-12.0318
BRD-K02715688-001-09-9	DRH (Drugs)	-10.338	1.29411
BRD-K02729857-001-01-9	DRH (Drugs)	13.004	-14.5495
BRD-K02733959-236-06-9	DRH (Drugs)	-9.09668	-15.5541
BRD-K02750403-001-02-2	DRH (Drugs)	-10.1847	13.6914
BRD-K02764365-001-13-6	DRH (Drugs)	15.6671	-1.95033
BRD-K02816415-001-01-9	DRH (Drugs)	36.0558	-21.6825
BRD-K02780233-001-02-5	DRH (Drugs)	-6.51561	24.9122
BRD-K02898090-001-02-7	DRH (Drugs)	33.872	-8.47398
BRD-K02867583-300-15-9	DRH (Drugs)	4.64134	12.6046
BRD-K02292852-001-06-9	DRH (Drugs)	-32.0167	-12.5244
BRD-K02900412-001-11-3	DRH (Drugs)	-1.10598	8.84474
BRD-K02908048-003-06-4	DRH (Drugs)	20.534	18.1876
BRD-K02703275-001-07-5	DRH (Drugs)	-27.1416	4.92614
BRD-K02943813-001-01-9	DRH (Drugs)	-22.4047	-5.50292
BRD-K02950022-001-02-9	DRH (Drugs)	-19.0154	-14.0771
BRD-K02965577-001-04-9	DRH (Drugs)	-15.7717	18.8064
BRD-K02554563-001-01-6	DRH (Drugs)	-27.4559	8.21808
BRD-K02976377-001-08-2	DRH (Drugs)	41.7298	-2.46163
BRD-K02992638-001-11-8	DRH (Drugs)	31.1135	-6.85053
BRD-K02995728-003-01-9	DRH (Drugs)	-11.8537	7.31235
BRD-K03019184-439-01-0	DRH (Drugs)	-10.2217	21.4869
BRD-K02965346-001-07-5	DRH (Drugs)	-28.6216	-6.0403
BRD-K03042257-001-01-2	DRH (Drugs)	-7.71684	-10.751
BRD-K03044000-001-01-8	DRH (Drugs)	92.4662	-1.14194
BRD-K03039262-001-03-7	DRH (Drugs)	-15.3824	24.0441
BRD-K02953697-001-10-9	DRH (Drugs)	-27.9708	-8.2726
BRD-K03070961-001-10-1	DRH (Drugs)	11.7785	23.1531
BRD-K03083257-001-01-6	DRH (Drugs)	2.3529	48.5466
BRD-K03095347-001-06-1	DRH (Drugs)	10.6823	-4.43567
BRD-K03109492-001-03-0	DRH (Drugs)	4.4071	-0.20098
BRD-K03128577-005-07-0	DRH (Drugs)	0.062949	21.7768
BRD-K03128512-001-03-6	DRH (Drugs)	-16.8722	-10.0781
BRD-K03155172-001-03-0	DRH (Drugs)	-0.88013	-20.9359
BRD-K03063480-001-06-6	DRH (Drugs)	-16.1072	-1.84822
BRD-K03067624-312-22-9	DRH (Drugs)	-23.0008	14.9237
BRD-K03164761-001-04-9	DRH (Drugs)	7.24186	-4.78775
BRD-K03165895-001-01-9	DRH (Drugs)	-6.20362	-0.69522
BRD-K03194791-001-04-8	DRH (Drugs)	-1.95705	-13.6988
BRD-K03243820-001-24-6	DRH (Drugs)	14.9517	-20.9966
BRD-K03273112-001-01-8	DRH (Drugs)	9.14609	-9.52007
BRD-K03289534-001-01-4	DRH (Drugs)	4.22451	1.86841
BRD-K03294269-001-08-0	DRH (Drugs)	18.7202	3.94149
BRD-K02988401-001-01-2	DRH (Drugs)	-26.196	19.5632
BRD-K03301001-003-03-3	DRH (Drugs)	-7.22922	5.02249
BRD-K03326591-001-01-4	DRH (Drugs)	81.8528	26.0109
BRD-K03336321-001-02-9	DRH (Drugs)	-7.54978	1.94297
BRD-K03319035-003-18-9	DRH (Drugs)	3.56274	18.9348
BRD-K03149601-001-02-6	DRH (Drugs)	-13.318	-8.22195
BRD-K03384561-001-03-9	DRH (Drugs)	2.09908	-3.64609
BRD-K03353589-236-01-4	DRH (Drugs)	-10.295	-0.06337
BRD-K03406345-001-21-1	DRH (Drugs)	25.1821	-10.9241
BRD-K03390685-001-01-7	DRH (Drugs)	-15.0626	-11.4997
BRD-K03399463-001-01-6	DRH (Drugs)	-38.2862	-4.23539
BRD-K03391209-001-02-0	DRH (Drugs)	-19.9033	-2.46113
BRD-K03504028-001-09-9	DRH (Drugs)	-14.2365	-4.29357
BRD-K03564313-001-04-9	DRH (Drugs)	36.2734	-9.88479
BRD-K03549949-001-02-9	DRH (Drugs)	-17.197	-7.82501
BRD-K03635852-001-02-0	DRH (Drugs)	42.9125	0.77549
BRD-K03503561-001-01-4	DRH (Drugs)	-13.0636	-9.01638
BRD-K03739921-001-06-8	DRH (Drugs)	85.1625	-10.3137
BRD-K03601870-001-02-9	DRH (Drugs)	-22.5957	7.07574
BRD-K03665769-001-01-1	DRH (Drugs)	2.24239	4.19448
BRD-K03808106-001-01-9	DRH (Drugs)	35.1803	-4.31557
BRD-K03871161-001-01-9	DRH (Drugs)	63.0607	-0.16177
BRD-K03827870-001-02-9	DRH (Drugs)	-16.903	-1.42312
BRD-K03886848-001-01-8	DRH (Drugs)	-13.6229	-16.5558
BRD-K03765900-001-01-9	DRH (Drugs)	-18.8754	0.318883
BRD-K03289018-001-02-7	DRH (Drugs)	-23.7365	6.53906
BRD-K03972660-001-12-9	DRH (Drugs)	0.415287	20.3188
BRD-K03894385-001-01-1	DRH (Drugs)	-14.475	2.87608
BRD-K03907181-236-06-8	DRH (Drugs)	-23.7443	-16.0201
BRD-K03981224-001-19-3	DRH (Drugs)	-4.06223	14.8515
BRD-K03988082-001-01-7	DRH (Drugs)	-9.45823	-6.18252
BRD-K04111260-001-12-6	DRH (Drugs)	4.51819	1.13251
BRD-K04035716-011-01-9	DRH (Drugs)	-12.3223	-15.5169
BRD-K04112579-001-07-0	DRH (Drugs)	14.7169	-4.83305
BRD-K04185004-003-12-7	DRH (Drugs)	5.1095	11.6284
BRD-K04032780-001-01-8	DRH (Drugs)	-20.5064	5.1528
BRD-K04176066-001-09-1	DRH (Drugs)	3.06675	-11.6567
BRD-K04175245-001-14-9	DRH (Drugs)	-16.4355	5.58661
BRD-K04196797-001-24-4	DRH (Drugs)	15.7248	-4.32161
BRD-K04264130-001-01-4	DRH (Drugs)	74.5097	-21.8
BRD-K04210847-001-21-9	DRH (Drugs)	-9.52832	10.8924
BRD-K04282412-001-16-3	DRH (Drugs)	4.06829	1.688
BRD-K04288422-001-04-4	DRH (Drugs)	56.8775	-5.46085
BRD-K04358951-001-02-9	DRH (Drugs)	47.0464	6.89776
BRD-K04301924-236-03-2	DRH (Drugs)	-1.2116	-15.8095
BRD-K00005332-019-01-9	DRH (Drugs)	-96.9086	-9.42627
BRD-K04414442-001-09-1	DRH (Drugs)	-10.9126	5.39728
BRD-K04394237-001-04-5	DRH (Drugs)	-14.253	14.0597
BRD-K04426574-001-02-0	DRH (Drugs)	-32.4542	11.5065
BRD-K04430056-001-18-5	DRH (Drugs)	62.6805	-12.2463
BRD-K04466929-001-12-9	DRH (Drugs)	-1.47942	-6.76717
BRD-K04552268-001-02-4	DRH (Drugs)	108.614	1.33589
BRD-K04266228-001-04-6	DRH (Drugs)	-17.1332	4.47966
BRD-K04568635-300-01-4	DRH (Drugs)	-23.8134	31.7379
BRD-K04603573-376-01-3	DRH (Drugs)	24.7118	39.3017
BRD-K04623885-001-10-9	DRH (Drugs)	-1.50254	-5.21512
BRD-K04635846-003-01-6	DRH (Drugs)	-6.98954	-10.5696
BRD-K04622161-001-04-9	DRH (Drugs)	-19.8491	-6.95999
BRD-K04643877-001-03-2	DRH (Drugs)	21.203	-8.63425
[truncated: 41,356 more rows]

## Sheet: S2B Data
S2B Data. Host cell viability and Chlamydia growth data from the experimental compound library screen. Data are displayed in Fig 1C-D.
Compound ID (CBCS)	Compound ID (Manuscript)	SMILES	Bulk resorufin fluorescence	Bulk GFP fluorescence	Nuclei count	Total inclusion area	Inclusion count	Decision tree category	Hit
CBK282870	c1e	O=C1Oc2nc3ccccc3cc2CN1C1CC1	0.878518	0.0305663	0.916167	0.00421761	0.00881633	A	Yes
CBK286415	c2e	O[C@@]1(CC[C@@H]2CN(C[C@H]12)C(=O)c1ccc(o1)c1ccc(F)cc1)c1ccc(F)cc1	0.941317	0.173049	0.868818	0.0651147	0.102564	A	Yes
CBK261958	c3e	c1([N+](=O)[O-])oc(cc1)/C=N\NC(=O)c1nc(cc(n1)c1ccccc1)c1ccccc1	0.955056	0.0477866	1.04997	0.00263979	0.00916808	A	Yes
CBK285951	c4e	O=C(CC1CCN(CCc2ccccc2)CC1)Nc1cccc(c1)n1cccn1	0.885105	0.136626	0.687546	0.00729026	0.0156155	C	Yes
CBK263516	c5e	c12c(n(c(c1)C)c1ccccc1)cc(c(c2OCC(CNC(C)C)O)OC)Br	0.938182	0.108995	0.464048	0.020554	0.0528011	C	Yes
CBK288515	c6e	CNC(=S)N1CCN(CC1)c1nsc2ccccc12	0.831879	0.175581	0.30544	0.00276807	0.00668958	C	Yes
CBK016707G	c7e	c12c(nc(nc1[nH]c(c2)C1CC1)N1CCCC1)N1CCCC1	1.12557	0.110597	0.106055	0	0	C	Yes
CBK074399	c8e	c1(sc(c(c1N)C#N)Nc1cc(C(F)(F)F)ccc1)C(=O)c1cc2c(OCO2)cc1	0.89244	0.109748	0.889459	0.0167533	0.0704382	A	Yes
CBK083365T	c9e	N1(CC2CC(CCC2C1)NC(=O)Nc1ccc(c(c1)F)F)CCOc1ccccc1	1.0451	0	0.544721	0.00153437	0.00569098	C	Yes
CBK263263	c10e	c1(oc(cc1)/C=N/NC(=O)c1cc(F)ccc1)Sc1c2ncccc2ccc1	0.879019	0.142174	0.436498	0.175319	0.43514	C	Yes
CBK020594	c11e	n1c(csc1N)Nc1ccc(cc1)CCCC	0.824941	0.141935	0.287486	0.00291515	0.00706298	C	Yes
CBK003411C	c12e	[C@@H]1([C@@H](N(C(=O)c2cc(c(cc2)Cl)Cl)C)CCC1)N1CCCC1	0.900216	0.11667	1.37717	0.00732341	0.0356168	A	Yes
CBK267009	c13e	N1=C(SC(C1=O)CC(=O)c1ccccc1)Nc1ccc(cc1)O	0.984747	0.513816	0.9492	0.338483	0.430009	H	Yes
CBK304114	c14e	c1(c2n(ccn2)C)nc(sc1)CC(n1ncc(c1)Cl)C	0.901269	0.153385	0.417899	0.045059	0.134185	C	Yes
CBK017871C	c15e	c1ccc(c2c1N(CC2)C(=O)c1sc2c(cccc2)c1)CCN(CCC)CCC	0.931813	0.0884898	0.154575	0.00911396	0.0210383	C	Yes
CBK200359	c16e	N(C(=O)c1c(ccs1)OCC)C1Cc2c(C1)cccc2	0.825643	0.270076	1.11759	0	0	A	Yes
CBK266724C	c17e	n1c(nc2c(c1NCCO)cccc2)Nc1ccc(Br)cc1	0.876675	0.120496	0.568128	0.00801524	0.0262841	C	Yes
CBK306724	c18e	c1(nc(nc2c1CCNCC2)NCCOC)N1CCCCCC1	1.03675	0.0864183	0.996187	0.0140673	0.043769	A	Yes
CBK261262	c19e	C\1(=N/NC(=S)N)/C(=C(/C(=N\NC(=S)N)/C(=C1C)C)C)C	0.918771	0.171685	1.0398	0.184503	0.576383	A	Yes
CBK018086	c20e	c1(c(c(no1)C)c1ccc(cc1)Cl)c1c(c2c(OCCO2)cc1)O	0.858286	0.0335361	0.696309	0.00157039	0.00248319	C	Yes
CBK003977A	c21e	C(Oc1c(ccc(n1)N1CCNCC1)C(F)(F)F)COc1c(cccc1F)F	0.869819	0.241924	0.523673	0.0956923	0.355907	C	Yes
CBK039915	c22e	c12[nH]c3c(c1CCOC12CCN(Cc2c(c4ccccc4)cccc2)CC1)cc(cc3)C	0.891139	0.343876	0.745711	0.290118	0.729719	C	Yes
CBK262874	c23e	c12[nH]c3c(c1CCCC2NC1CCN(CC1)CCc1ccccc1)cc([N+](=O)[O-])cc3	0.771356	0.247593	0.196993	0.0755231	0.17725	C	Yes
CBK263542	c24e	C1(=CC(=O)CC(C1)c1ccc(cc1)OC)Nc1cc(ccc1O)Cl	1.05034	0.20088	1.09498	0.229139	0.683993	A	Yes
CBK289366	c25e	O(C)CC(=O)N[C@H]1C[C@H]2C(=O)Nc3ccc(/C=C/c4ccccc4)cc3C(=O)N2C1	0.902293	0.0892212	1.08352	0.0244548	0.119208	A	Yes
CBK020563	c26e	c1(c2cccs2)cc([nH]n1)NC(=O)Nc1ccc(cc1)OC(F)(F)F	0.825167	0.16102	0.80359	0.0972151	0.419639	A	Yes
CBK268392C	c27e	n1c(nc2c(c1NCCO)cccc2)Nc1ccc(N(C)C)cc1	0.876454	0.10622	0.86804	0.0227733	0.0781113	A	Yes
CBK286432	c28e	CC(=O)N1CCc2sccc2C1c1ccccc1NCc1ccoc1	0.915696	0.24592	0.922011	0.254444	0.746853	A	Yes
CBK038927T	c29e	N1CCCN(c2c(NC(=O)c3cc4c(cc3)cccc4)cccc2)CC1	0.973417	0.0656873	0.972149	0.0636615	0.200152	A	Yes
CBK016514	c30e	c1c(ccc(c1)C)C1=CCC(C(C1CC)C)C(=O)NCCCN(C)C	0.796138	0.27683	0.459132	0.0420105	0.141285	C	Yes
CBK304243	c31e	c1(c(c(cc(c1F)F)Br)CNCc1ncc[nH]1)N1CCCCC1	0.992377	0.167953	0.314295	0.0211054	0.0424216	C	Yes
CBK282432	c32e	COc1ccc2cc3CN(CC4CC4)C(=O)Oc3nc2c1	0.868412	0.0279448	1.05164	0.0396623	0.131868	A	Yes
CBK262967	c33e	c1(NC(=N)Nc2ccc(cc2)CCCC)nc(cc(n1)C)C	0.910101	0.492012	1.07252	0.350563	0.622411	A	Yes
CBK039331	c34e	c12[nH]c3c(c1CCNC12CCN(CCC(F)(F)F)CC1)cc(cc3)Cl	0.910099	0.384919	0.874724	0.338496	0.919646	A	Yes
CBK068446	c35e	c1(c2cccnc2)oc(nn1)SCC(=O)c1ccccc1	1.39325	0	1.5381	0.0265011	0.149533	A	Yes
CBK149485	c36e	c1cc(ccc1NC(=O)C)c1cccc(c1)COC1CCN(CC1)C(=O)c1ccc(cc1)OC(C)C	1.0012	0.109178	0.893514	0.0563369	0.250177	A	Yes
CBK010384C	c37e	c1cc(cc2c1nc(nc2C)NC(=N)N)OCC	0.786356	0.195285	0.14835	0.0119781	0.0258203	C	Yes
CBK285796	c38e	Cc1cccc(c1)c1ccc(CC2(CCN(CC2)C(=O)CCc2ccccc2)C(=O)N)cc1	1.10047	0.389162	1.07888	0.412393	0.695485	A	Yes
CBK081111	c39e	c1(c(cc(cc1)NC(=O)N[C@@H]1CN(C[C@H]1c1cc(c(cc1)OC)OC)C)Cl)Cl	0.992694	0.123546	0.769795	0.0688601	0.201461	A	Yes
CBK015420D	c40e	c1(cc2c(cc1)OCO2)C(NCc1cc(ccc1)OC)C(=O)[O-]	0.89108	0.280043	0.849377	0.246805	0.658833	A	Yes
CBK261120	c41e	n1(c2c([N+](=O)[O-])cc([N+](=O)[O-])cc2)cnc2c1cccc2	0.919184	0.161468	1.0653	0.105554	0.353124	A	Yes
CBK159756	c42e	C(=O)(NCCc1c2c([nH]c1)ccc(Cl)c2)c1c(c(ccc1F)Cl)F	0.930106	0.124242	1.00691	0.0461897	0.204831	A	Yes
CBK268051	c43e	c1(c(c2c(c(c1)Br)cccn2)O)CN1CCN(c2ccc(cc2)F)CC1	0.926589	0.26152	0.721986	0.245219	0.733027	C	Yes
CBK286106	c44e	CCC(N(C)C(=O)Cn1cc(ccc1=O)C(=O)NC1CCCCC1)c1ccc(F)cc1	0.898302	0.168484	1.28217	0.0879742	0.252681	A	Yes
CBK264323	c45e	C1(=C(C(=O)c2c(C1=O)cccc2)NCCO)Nc1cc(Cl)ccc1	0.917254	0.345586	1.2516	0.356606	0.834569	A	Yes
CBK003994A	c46e	c1(c(nc(cc1)N1CCNCC1)OCc1cc2c(cc1)OCCO2)C(F)(F)F	1.13029	0.745912	0.762131	0.299028	0.721223	H	Yes
CBK304887	c47e	n1n(cc(c1)CCNC(=O)NC(COc1cc(ccc1)C)C)C	0.985123	0.100772	1.06638	0.148301	0.426337	A	Yes
CBK266403	c48e	c1(cn(c2c1cccc2)C)C(c1cn(c2c1cccc2)C)c1ccc(OCC(=O)O)cc1	0.944594	0.187257	0.530659	0.00280974	0.00948617	C	Yes
CBK268402C	c49e	n1c(c2c(nc1Nc1c(O)cccc1)cccc2)NC1CCCC1	0.848446	0.471199	1.00336	0.368575	0.740821	A	Yes
CBK265476	c50e	c1(cc(nc2c1cccc2)c1cc(Br)ccc1)C(=O)NCCCn1cncc1	0.913809	0.172456	1.16626	0.0893664	0.435419	A	Yes
CBK024723	c51e	c1ccc2c(c1)C1(C=C2CCNCCc2ccccc2)CCCC1	0.968881	0.169991	0.266207	0.0315593	0.0866134	C	Yes
CBK286228	c52e	COc1ccc(CC(=O)N2CCCC(C2)c2nc(C)c3CCCN(CC4CC4)c3n2)cc1	1.00431	0.0548625	1.36566	0.0347737	0.11035	A	Yes
CBK027460		c1(n(c(nn1)C)N)N/N=C/c1cc(c(cc1)O)OCC	0.889088	0.0706566	0.801301	0.115161	0.427016	A	Yes
CBK062263		S(=O)(=O)(NCc1cc(on1)C)c1c2c(ccc1)non2	1.05878	0.913354	0.931242	0.927852	0.890222	I	No
CBK084282		N1(CCC(Oc2nccnc2NS(=O)(=O)C)CC1)CCc1c[nH]c2c1cccc2	1.19064	0.832679	0.918505	0.945173	0.876565	I	No
CBK049960C		s1c(cc2c1ccnc2N1CCNCC1)S(=O)(=O)Cc1c(ccc(c1)Cl)C(F)(F)F	1.15096	0.724191	1.02182	0.804073	0.952302	I	No
CBK006917		N1(C(c2cc3c(o2)cccc3)SC(C1=O)C)c1c(cc(cc1)F)F	1.06851	0.986689	1.03385	1.06813	1.02928	I	No
CBK085404T		C12(c3c(c4c([nH]3)ccc(c4)F)CCN1)CCN(C2)CCOc1ccccc1	0.980291	0.949516	0.686402	0.748664	0.789653	K	No
CBK062911		N1(CCN(CCC1)S(=O)(=O)c1ccc(cc1)C(=O)CCC)Cc1c(c2ccc(F)cc2)n[nH]c1	1.20843	0.961032	0.975115	0.898601	0.972168	I	No
CBK112736		c1nn(nc1c1c(cc(cc1)F)F)c1ccc(cc1)O	0.979573	1.15875	0.883831	0.985464	0.929953	I	No
CBK034732		s1ccc(c1NS(=O)(=O)c1ccc(cc1)OC)C#N	1.10338	1.28299	0.975823	0.992554	0.957268	I	No
CBK089493		S(c1nccnc1NC(C)C)c1c2c(ccc1)cccc2	1.00301	1.00393	0.912136	0.925918	0.942369	I	No
CBK009892		c1(c2c(C(CN(C)C)O)cccc2ccc1)OC(C)C	0.985365	1.24043	1.04871	1.08653	1.01066	I	No
CBK084338		N1(CCC(Oc2nccnc2OCCN2C(=O)CCC2=O)CC1)Cc1ccc(cc1)Cl	1.07913	1.0174	0.996344	0.951818	0.996999	I	No
CBK058083		c1(oc(=O)c2c(c1)cccc2)C(=O)NCC(=O)OCC	0.978608	1.14346	0.965208	0.950248	0.888981	I	No
CBK155047		c1(ccc(cc1)c1cnc(cc1)OC1CCN(CC1)C(=O)CC(c1ccccc1)(C)C)C(=O)N(C)C	1.00824	0.723181	0.916382	0.723057	0.815727	I	No
CBK063074		N1(CCN(CC1)S(=O)(=O)c1c(cc(C(F)(F)F)cc1)Cl)Cc1cc(c(O)c(c1)C)C	1.03084	1.04669	0.951056	0.839805	0.923745	I	No
CBK200126		C(COC(=O)Nc1cc2c(nc1)cccc2)c1cccnc1	0.935242	0.68015	0.966623	0.780658	0.939886	I	No
CBK063081		N1(CCN(CCC1)S(=O)(=O)c1ccc(cc1)CCC(=O)OC)Cc1oc(cc1)C	0.997791	1.27215	1.13929	1.08275	1.09881	I	No
CBK067649		c1cc(ccc1c1ccnc2c1ccc(n2)N)OC(F)(F)F	0.891257	1.00278	0.798915	0.783787	0.816968	I	No
CBK001379		c1(N2CCNCC2)nc(ccc1)Cl	0.952692	1.23249	0.985729	0.95708	0.972168	I	No
CBK082959T		N1(CCC(Oc2nccnc2OCc2noc(c2)C)CC1)CC(=O)N(CC)CC	1.02024	1.0211	1.09966	1.06239	1.06156	I	No
CBK111359		[N+](=O)([O-])c1cc(c(cc1)C)NS(=O)(=O)Cc1ccc(cc1)Cl	0.717916	1.01342	1.08904	1.01862	1.11371	M	No
CBK084373		N1(CC(Oc2nc(cnc2)OCC2Oc3c(OC2)cccc3)CC1)CC(=O)Nc1c(C)cccc1C	0.985365	0.80325	0.974407	0.903077	0.990792	I	No
CBK159780		C(=O)(NCCc1c2c([nH]c1)ccc(Cl)c2)c1ccc(cc1)S(=O)(=O)N	0.95185	1.11942	1.1039	1.1152	1.14723	I	No
CBK131510		N1(CCC2(c3c(N(C2)C(=O)CO)cccc3)CC1)Cc1cc(=O)[nH]c(=O)[nH]1	1.05987	1.00184	1.05508	1.07247	1.00072	I	No
CBK154754		c1(c2[nH]nnn2)ccc(cc1)NS(=O)(=O)CC(F)(F)F	1.06665	0.951806	0.941149	0.981034	0.948577	I	No
CBK200281		N1(C(=O)c2c(nc(cc2)OC)OC)CCc2c1cccc2	1.06435	1.00002	1.00271	1.04049	0.996999	I	No
CBK200186		N1(C(=O)c2c(ccs2)OCC)CCC(Cc2ccccc2)CC1	1.13806	0.9279	0.987852	0.999504	1.00817	I	No
CBK085496		c1(cn2c(c(n1)N1CCC[C@@H]1CO)ncc2)Br	1.00749	1.27841	0.975823	1.11729	1.01438	I	No
CBK126712		N1(CCC2(CC1)c1ccccc1N(C2)C(=O)NCC)Cc1nc(sc1)C	1.03361	0.968439	0.923458	1.03541	0.987067	I	No
CBK122739		C(=O)(Nc1c2ccccc2nc(c1)C)c1cc2c(OCCO2)cc1	1.02784	0.863992	0.907182	0.935317	0.946094	I	No
CBK017848		c1(oc(cc1)C=C1C(=O)NC(=O)NC1=O)[N+](=O)[O-]	1.05549	1.16663	0.980068	1.03149	0.973409	I	No
CBK115799		O(c1nccc(n1)C(F)(F)F)CCCc1ccncc1	0.975217	1.11713	0.940441	1.00079	0.933678	I	No
CBK034063		C(=O)(O)c1ccc(NS(=O)(=O)c2c(cc(cc2)C(F)(F)F)[N+](=O)[O-])cc1	1.12967	1.07598	0.979361	1.0675	0.957268	I	No
CBK144946		c1ccccc1N1N=C(CC1=O)N	0.972692	0.884801	0.942564	0.937251	0.932437	I	No
CBK000214		c1c(nc(nc1C(F)(F)F)NCCC)O	0.958039	1.21733	1.04729	1.05829	1.01562	I	No
CBK001632C		c1ccc2c(c1N1CCNCC1)ccn2S(=O)(=O)c1cc2c(cc1)CCN(C2)C(=O)C	1.00509	0.708164	0.852695	0.713869	0.874082	I	No
CBK200243		O(C(=O)N1CCN(c2ccccc2)CC1)C(c1ccccc1)C	1.04388	1.14851	0.912136	1.01067	0.902638	I	No
CBK015647		C1(=S)NCC(O1)COc1ccc(cc1)Cl	0.989425	0.967429	0.856941	0.892249	0.836834	I	No
CBK126679		N1(CCC2(c3c(N(C2)S(=O)(=O)C)cccc3)CC1)Cc1cc(=O)[nH]c(=O)[nH]1	1.03373	1.17902	0.995636	1.10156	1.03176	I	No
CBK017690		c12-c3c(SCc1c(nn2c1ccccc1)C(=O)C(C(=O)NC1CCCCC1)C#N)cccc3	1.029	1.09275	1.05225	1.03397	1.01686	I	No
CBK132196		N1(C(=O)CC2C(=O)NC(=O)N2)CCC(CC1)(C(=O)OCC)c1ccccc1	0.936974	1.10508	0.981484	0.946169	0.951061	I	No
CBK091396		N1(C(=O)c2c(C(=O)c3ccccc3)cccc2)CCC(CC1)(c1ccccc1)C#N	1.07304	0.694965	0.908598	0.849731	0.937403	I	No
CBK016040		n12-c3c(SC(Cc1nnc2C)c1ccccc1)cccc3	0.929227	0.98918	1.09966	1.05127	1.03673	I	No
CBK003851		c1(nc([nH]c(=O)c1)N1CCOCC1)CCCC	1.01861	0.922984	1.02182	0.927407	0.93492	I	No
CBK004307		c1c(nc(nc1C(F)(F)F)N1CCCC1C(=O)Nc1ccccc1F)O	1.04772	0.849716	0.792546	0.909804	0.860424	I	No
CBK067108		S(=O)(=O)(Nc1cccc(c1)c1ocnc1)c1c(noc1C)C	0.971355	0.985948	0.859771	0.954256	0.920021	I	No
CBK083044T		N1(CCN(c2nccnc2Oc2ccc(c(c2)OC)OC)CC1)Cc1ccc(cc1)C(F)(F)F	1.01658	0.787829	0.830051	0.774611	0.901397	I	No
CBK083742		c1(ccsc1)c1c2ccccc2c(NS(=O)(=O)C)cc1	0.986776	0.998272	0.717537	0.84652	0.800828	K	No
CBK073372		c1(c(oc(n1)COc1c(C)cccc1)NCc1cc2c(OCO2)cc1)C#N	1.08843	1.124	0.955301	1.00805	0.917538	I	No
CBK067569		S(=O)(=O)(Nc1c(c[nH]c(=O)n1)F)c1c(noc1C)C	1.02591	1.20151	0.975115	0.948595	0.995758	I	No
CBK083596		n1c(c(nc2c1cccc2)Cl)N1CCCC1	1.01227	1.1079	0.917089	1.01184	0.946094	I	No
CBK003583		C(=O)(c1ccc(cc1)F)C1CCN(CC1)CC(COc1c2c(ccc1)CCCC2)O	1.01017	1.22333	1.03031	0.930149	0.941128	I	No
CBK004549		C(=O)(O)c1c(NS(=O)(=O)c2c(c(ccc2)Cl)C)ccs1	0.97742	1.02588	0.968746	1.00085	0.974651	I	No
CBK126763		N1(CCC2(c3c(N(C2)CCO)cccc3)CC1)Cc1ncc[nH]1	1.01737	1.30023	0.967331	1.08709	1.01066	I	No
CBK093786		S(c1ccccn1)c1nccc(n1)C(F)(F)F	0.99341	1.05322	0.917089	1.01427	0.922504	I	No
CBK153634		c1cnc(c(n1)OCc1cc(cc(c1)Cl)Cl)OC1CCN(CC1)CCCC#N	0.939251	1.05686	0.806699	0.747187	0.804553	I	No
CBK200014C		c12c(cccc2)c(ccc1NS(=O)(=O)c1c(cc(cc1)Br)F)N1CCNCC1	0.95388	0.727626	0.807407	0.649788	0.803311	I	No
CBK062981		N1(CCN(CCC1)S(=O)(=O)c1ccc(cc1)CCC(=O)OC)Cc1cc(Br)ccc1	1.01945	1.18158	0.832174	0.858333	0.838076	I	No
CBK002239		c1(sccc1)CNCC(COc1c2c(ccc1)CCCC2)O	0.961306	1.06582	0.900814	0.907929	0.908846	I	No
CBK063097		N1(CCN(CCC1)S(=O)(=O)c1c(cc(C(F)(F)F)cc1)Cl)Cc1cc(n(c1)C)C(=O)OC	0.994251	1.0475	0.94964	0.878104	0.905122	I	No
CBK154865		c1(cncc(n1)Cl)c1[nH]c2c(c1)cccc2	1.00504	0.843117	0.987145	0.90732	1.02431	I	No
CBK003872C		c1ccc2c(c1)N(CC(O2)CO)C	1.04096	1.21935	1.03243	1.02888	1.01066	I	No
CBK084383		N1(CC(Oc2nc(cnc2)OCC2Oc3c(OC2)cccc3)CC1)CCc1ccc(cc1)F	0.998137	1.00615	0.899399	0.806663	0.900155	I	No
CBK002596		c1cc(c(Cl)c(Cl)c1)Oc1c(cccn1)[N+](=O)[O-]	0.980192	1.12831	0.936903	0.966116	0.963476	I	No
CBK115319		c12ccccc1n(c(c2O)C#N)c1c(c(ccc1)C)C	1.06041	0.837864	0.963793	0.891827	0.902638	I	No
CBK013595		c12c(cc(c(=O)[nH]1)C#N)c1c(n2CC)cccc1	0.938979	1.15423	1.02394	0.990375	0.992033	I	No
CBK126445		C1N(CCN(c2cc(ccc2OC)Cl)C1)CCN1CCCCC1	1.00079	1.0844	0.912843	1.01204	0.988308	I	No
CBK160163		N(c1c([nH]c2c1cccc2)C(=O)OCC)C(=O)CN1C(=O)CSC1=O	1.02257	0.852275	0.833589	0.91802	0.826901	I	No
CBK131512		N1(CCC2(c3c(N(C2)C(=O)CO)cccc3)CC1)CCOc1ccc(cc1)OC	1.02789	1.00218	0.799623	0.848255	0.857941	I	No
CBK156381		N(C(=O)Nc1ccc(cc1)C)(CCC#N)C1CCCCC1	1.05539	0.990999	1.02465	0.989789	1.06653	I	No
CBK200336		N1(C(=O)c2c(nccc2)OC)CCc2c(cccc2)C1	0.968954	1.07545	0.875339	0.9185	0.869115	I	No
CBK161658		O(c1c(cc(cn1)C(F)(F)F)Cl)c1ccc(NC(=O)OC(C)(C)C)cc1	0.992172	1.01928	0.862602	0.88019	0.912571	I	No
CBK063312		N(C(=O)CNC(=O)c1ccccc1C)c1nc2ncc(cc2cc1)Br	0.965142	0.909583	0.954594	0.777154	0.840559	I	No
CBK126668		N1(CCC2(c3c(N(C2)S(=O)(=O)C)cccc3)CC1)Cc1ccc(OC(F)(F)F)cc1	0.993731	0.948439	0.954594	0.815394	0.875323	I	No
CBK115519		[nH]1c(=O)[nH]c(c(c1=S)C(=O)Nc1cc2c(cc1)OCO2)C	1.00447	1.17255	0.944687	0.986788	0.968443	I	No
CBK153546		c1cc(c2c(c1)[nH]cc2)NS(=O)(=O)c1c(cc(cc1)F)F	0.621555	1.26434	0.926288	1.0174	0.975892	M	No
CBK113177		Clc1ccc(cc1)C(=O)CSc1snc(n1)c1ccc(cc1)C	0.920613	1.22595	0.948225	1.08937	1.05163	I	No
CBK092352		N(C(=O)c1ccc(o1)[N+](=O)[O-])Cc1c(nc(s1)c1ccccc1)C	0.54757	0.295023	0.276684	0.0685579	0.217279	G	No
CBK122659		C(=O)(NCCN(CC)CC)c1cc(c(Nc2cncc(n2)c2ccc(cc2)O)cc1)OC	0.821999	0.515567	0.668003	0.32943	0.631971	J	No
CBK074959		c1(c(cccc1)[N+](=O)[O-])c1n(c(nn1)SC)CC(C)C	0.983979	1.08009	0.968746	0.944165	0.973409	I	No
CBK200306		N(C(=O)c1cnccc1C(F)(F)F)c1c(noc1C)C	0.991454	1.0442	0.908598	0.86772	0.879048	I	No
CBK005211		c1(Nc2nnns2)cc(c(cc1)Cl)Cl	1.0047	0.990931	0.93478	0.8836	0.959752	I	No
CBK161587		O(c1nccnc1OCc1cc(c(cc1)Cl)Cl)CC1OCCC1	1.04786	1.19632	0.918505	1.00514	0.978376	I	No
CBK113292		O(c1nc(ccc1)C(F)(F)F)CC1N(CCN(C1)C)C	1.05551	1.1512	1.0197	1.04469	0.995758	I	No
CBK122702		N1(CCC2(c3c(N(C2)C(=O)C(C)C)cccc3)CC1)Cc1ccc(cc1)C(C)C	0.987989	1.02656	0.940441	0.842067	0.931195	I	No
CBK115324		c1(c(n(c2c1cccc2)C)CNc1c([N+](=O)[O-])cccc1)C#N	0.980563	1.00979	0.903644	0.902163	0.893947	I	No
CBK115664		O(c1nccnc1N1CCCC1)Cc1ccsc1	0.9219	1.09841	0.826513	0.940767	0.987067	I	No
CBK075101T		N1(CC[C@H]2[C@@](C1)(CN(C2)C)c1cc(c(cc1)OC)OC)C(=S)NCCCC	1.00257	1.09275	0.998467	0.972819	1.01935	I	No
CBK153654		N1(CCC(CC1)Sc1ccccc1)c1c(=O)n(ccn1)Cc1ccc(cc1)N(=O)=O	1.08356	0.792678	0.83925	0.933266	0.882773	I	No
CBK063036		N1(CCN(CCC1)S(=O)(=O)c1c(cc(C(F)(F)F)cc1)Cl)Cc1nc2c(cc1)cccc2O	1.01361	0.828571	0.742305	0.822789	0.852975	K	No
CBK084495		N1(CC(Oc2nc(cnc2)OCCN2CCOCC2)CC1)CCCC#N	1.03472	0.822847	0.733813	0.813542	0.783445	K	No
CBK115930		c12c(c3c([nH]2)cccc3)CC(NC1c1c(cc(cc1)Cl)Cl)C(=O)O	0.961504	1.03975	0.802453	0.838153	0.829384	I	No
CBK012290		C1(c2ccccc2)(CCNCC1)O	1.00876	0.956048	0.791839	0.838926	0.792137	I	No
CBK074433		S(=O)(=O)(c1c(c(c(cc1)OC)Cl)Cl)N1CCN(Cc2cc3c(OCO3)cc2)CC1	1.01749	1.06009	0.870386	0.862587	0.851733	I	No
CBK160394		N(Cc1c2c(oc3c2CCCC3)ccc1O)c1ccc(cc1)C(=O)OCC	0.976553	0.554895	0.930534	0.804307	1.09384	I	No
CBK115878		O(c1nccnc1NC(C)C)CCOc1cc(ccc1)O	1.00782	1.06487	0.922043	0.930114	0.862907	I	No
CBK074752		N1(C(=O)CCCC(=O)O)CCN(Cc2cc3c(OCO3)cc2)CC1	0.992791	1.02831	0.880292	0.968752	0.95851	I	No
CBK116381		n1(c2cc(C(=O)O)c(cc2)O)c(ccc1C)C	0.941801	0.951065	0.425994	0.435735	0.417175	J	No
CBK149301		c1(c2csnn2)ccc(cc1)CNC(=O)C1c2c(C(=O)C1)cccc2	0.930761	0.925139	0.766364	0.858193	0.859183	I	No
CBK062386		S(=O)(=O)(Nc1[nH]nnn1)c1c(cccc1)Br	0.963088	1.10568	0.908598	0.970182	0.967201	I	No
CBK084337		N1(CCC(Oc2nccnc2OCCN2C(=O)CCC2=O)CC1)Cc1c(cccc1)F	0.963905	0.918674	0.78547	0.873685	0.848008	I	No
CBK155721		C(=O)(O)c1cccc(c1)NS(=O)(=O)c1c(cc(cc1Cl)C(F)(F)F)Cl	0.963261	1.1337	0.937611	0.919145	0.979617	I	No
CBK066888		c1(c(c2ccccc2)nnc2c1cccc2)N1CCNCC1	1.07383	0	0.465998	0.00306872	0.0148855	C	Yes
CBK155691		C(=O)(O)c1cccc(c1)NS(=O)(=O)c1c(cc(cc1)Br)F	0.955687	0.917529	0.757165	0.806909	0.797103	I	No
CBK067767		N1=C(/C(=C/c2cnc[nH]2)/C(=O)N1)CCC	1.05054	0.975712	0.874631	0.906957	0.865391	I	No
CBK083578		C12(c3c(c4c([nH]3)ccc(c4)Br)CCN1)CCN(C2)CCOc1ccccc1	0.754698	0.810254	0.536384	0.467706	0.650595	J	No
CBK107395		C(=O)(NCc1ccccn1)c1nnn(c1C)c1cccc(c1)C(F)(F)F	0.928855	0.985611	0.776978	0.913765	0.856699	I	No
CBK002845		c1cc(c(OC)cc1)Oc1c(cc(cc1)C(F)(F)F)[N+](=O)[O-]	0.989994	0.993288	0.923458	0.856341	0.90388	I	No
CBK074770		c1(C(=O)c2c(Cl)cccc2)c(NC(=O)CNC2CCN(Cc3ccccc3)CC2)ccc(c1)Cl	1.06814	0.616108	0.829343	0.583809	0.803311	I	No
CBK062929		N1(CCN(CC1)S(=O)(=O)c1ccc(cc1)C(=O)c1ccccc1)Cc1c(c(F)ccc1)C	1.01947	0.971133	1.04871	1.01407	1.03176	I	No
CBK155772		c1cc(c2c(c1)[nH]cc2)NS(=O)(=O)/C=C/c1ccccc1	1.03262	0.926216	0.952471	1.01869	0.984584	I	No
CBK091334		N(C(=O)C(CC)(C)C)c1cnc(cc1)Cl	0.964152	0.821971	0.764949	0.874424	0.815727	I	No
CBK126684		N1(CCC2(c3c(N(C2)S(=O)(=O)C)cccc3)CC1)CCCCC1NC(=O)NC1=O	0.971281	1.11908	0.820144	0.907461	0.864149	I	No
CBK155417		[nH]1nnnc1c1cc(ccc1)NS(=O)(=O)CCC	1.03554	0.840423	0.740182	0.819167	0.833109	K	No
CBK126465T		C1(CCNCC1)Oc1ccc(cc1)c1cc(ccc1)[N+](=O)[O-]	0.987964	0.753216	0.733105	0.603403	0.725091	K	No
CBK200310		N(C(=O)c1c2c(ccn1)cccc2)c1c(noc1C)C	0.932593	0.963321	0.764949	0.881127	0.821935	I	No
CBK085672		c1c(ccc(c1c1cnc2nc(ccc2c1)NS(=O)(=O)C)OC)C(C)C	1.0189	1.02736	0.899399	0.961358	0.91133	I	No
CBK149797		N(C(=O)c1oc2c(c1)cccc2OC)Cc1cc2c(cc1)OCO2	0.909078	0.877663	0.814483	0.911222	0.898914	I	No
CBK004712		c1(nc(nc(n1)N)C(F)(F)F)Nc1ccccc1	0.898484	0.777054	0.698431	0.666125	0.725091	K	No
CBK084006		N1(Cc2cnccc2)CCC2(c3c(N(C2)S(=O)(=O)C)cccc3)CC1	0.980984	0.942917	0.871801	0.938763	0.905122	I	No
CBK084152		N1(Cc2ccc(cc2)C(F)(F)F)CCCN(CC1)c1nc(ncc1)Oc1cc(c(cc1)OC)OC	0.982172	0.769647	0.862602	0.70651	0.871599	I	No
CBK013527		c1cnc(c(n1)NCCOc1ccccc1)N1CCNCC1	0.933261	0.872747	0.796792	0.80419	0.802069	I	No
CBK160143		N(c1c([nH]c2c1cccc2)C(=O)OCC)C(=O)c1cc(cc(c1)F)Cl	0.954128	1.03538	0.817313	0.980694	0.970926	I	No
CBK084312		c1c(c2c3ccccc3c(cc2)N)cccc1	0.971207	0.907899	0.697724	0.840063	0.833109	K	No
CBK159505		c1cc(c2c(c1)cc[nH]2)NS(=O)(=O)N(C)C	0.928162	0.967631	0.883831	0.86329	0.897672	I	No
CBK002635		c1(cccs1)SCc1cc(on1)C	0.91836	1.0279	0.847034	0.878022	0.877807	I	No
CBK144499		c1(N2CCN(CC2)C(=O)COc2ccc(cc2)F)ncccn1	0.941355	1.17868	0.956009	1.00644	0.985825	I	No
CBK019474		c12c(c(nn(c1=S)C)SC)oc1c2CCC1	0.923261	1.23417	0.86614	1.08546	1.04542	I	No
CBK126421		C1N(CCN(C1)CCc1ccccc1)Cc1cc(ccc1)C(F)(F)F	0.997395	1.05208	0.885246	0.9262	0.905122	I	No
CBK016566		C1N(CCCC1)c1ccc(s1)[N+](=O)[O-]	1.03579	1.00043	0.902229	0.988394	0.964718	I	No
CBK115316		c1(c(=O)n(c2c(c1O)cccc2)c1ccccc1)[N+](=O)[O-]	0.975118	1.07491	0.910013	0.940673	0.960993	I	No
CBK200341		N1(C(=O)c2nc3c([nH]2)cccc3)CCc2c(cccc2)C1	1.00423	0.820422	0.9737	0.908187	0.96596	I	No
CBK067761		c1(N2C(=O)CC(=N2)C)cc(c(cc1)Cl)Cl	0.999623	0.939954	0.871801	0.942841	0.892706	I	No
CBK091434		S(c1cc(ccc1)N)c1nc(cnc1)NC(C)C	1.08059	1.13545	0.825805	0.917879	0.88029	I	No
CBK062551		S(=O)(=O)(Nc1c(N2CCOCC2)ccc(c1)C(F)(F)F)c1c(n(c2ccccc2)nc1)C	0.996801	0.995713	0.852695	0.930454	0.87284	I	No
CBK063051		N1(CCN(CCC1)S(=O)(=O)c1ccc(cc1)C(CC)(C)C)Cc1nc2c(cc1)cccc2O	0.904598	1.07753	0.777686	0.878795	0.877807	I	No
CBK082873T		N1(CCC(Oc2nccnc2OC2CCCCC2)CC1)CCSC	0.969771	1.13902	0.884538	0.873955	0.89643	I	No
CBK115832		C1CN(CCC21Oc1ccc(cc1C(=O)N2)c1ccccc1)C(=O)Cc1ccc(cc1)F	0.935242	1.3067	0.932657	0.942618	0.959752	I	No
CBK015870		c1c(c(O)c(cc1Cl)c1c(cno1)C)Cl	0.892519	1.14467	0.819436	0.918512	0.891464	I	No
CBK084287		N1(CCN(c2nccnc2OCCN2C(=O)CCC2=O)CC1)Cc1cc(c(cc1)Cl)Cl	0.928905	1.12683	0.908598	0.930852	0.92747	I	No
CBK107206		S(c1nc2ccccc2nc1C(F)(F)F)CC(=O)NC	0.959474	1.00797	0.814483	0.908222	0.887739	I	No
CBK131920		s1c2nc(nc(c2c2c1CCCC2)NCCO)C	0.901232	1.2735	0.914259	0.980812	0.970926	I	No
CBK155257		N1(CCC(CC1)Sc1ccccc1)c1c(=O)n(ccn1)Cc1ccc(cc1)OC(F)(F)F	0.94685	0.938876	0.948933	0.858415	1.00197	I	No
CBK066876		c12N(c3ccccc3)CC(Oc1cccc2)CN1CCN(CC1)c1ccccc1	0.859821	1.09316	0.78547	0.799069	0.830626	I	No
CBK084355		N1(CCC(Oc2nccnc2OCCN2C(=O)CCC2=O)CC1)CCc1c[nH]c2c1cccc2	0.945959	1.08635	0.894445	0.917633	0.975892	I	No
CBK078256		N1(C(=O)S/C(=C/c2oc(c3cc(C(=O)O)c(cc3)Cl)cc2)/C1=O)CC(=O)Nc1ccc(cc1)C	0.863163	1.20003	0.945395	0.836711	0.949819	I	No
CBK113158		Fc1ccc(cc1)N1C(c2c(c(ccc2)C(=O)O)C1=O)CC=C	0.940786	1.05935	0.938318	0.898179	0.901397	I	No
CBK062361		S(=O)(=O)(Nc1c(cc(OC(F)(F)F)cc1)C)c1sc(c2ccon2)cc1	0.867346	1.2972	1.03385	0.991125	1.03176	I	No
CBK200017C		s1c(cc2c1ccnc2N1CCNCC1)S(=O)(=O)Cc1ccccc1	0.919425	1.11673	0.89586	0.871119	0.921262	I	No
CBK200152		c1(nc(cc(c1)COC(=O)N1CCC(CC1)CO)C)C	0.909722	1.26636	0.930534	0.944493	0.939886	I	No
CBK137086		N1(CC2(CCN(C2)C(=O)c2cc(c(cc2)OC)OC)CCC1)C(=O)c1ccc2c(c1)[nH]c(=O)[nH]2	0.985019	1.0875	0.935488	0.908457	0.895189	I	No
CBK003715		c1ccc2c(c1)N(CC2(C)C)C(=O)C	0.996182	1.24797	1.02889	1.0333	0.984584	I	No
CBK083001T		N1(CCC(Oc2nccnc2OCC2Oc3c(OC2)cccc3)CC1)CC1CC1	0.965316	1.08608	0.77061	0.83582	0.870357	I	No
CBK002639		c1(cccs1)SCc1ccc(nc1)Cl	0.954672	1.10454	0.975115	0.997629	0.990792	I	No
CBK022853		c1(NS(=O)(=O)c2ccc(cc2)NC(=O)C)sc(nn1)SCCCC	0.984647	1.14117	0.893737	0.901765	0.89643	I	No
CBK115317		c1(c([nH]c2c1cccc2)C)C(c1cc(c(cc1)O)OC)C[N+](=O)[O-]	0.8294	1.08683	0.826513	0.971952	0.895189	I	No
CBK155454		N(C(=O)Nc1cc(c2[nH]nnn2)ccc1)c1cc(c(cc1)Cl)Cl	0.96341	1.20346	0.900814	1.01174	0.946094	I	No
CBK156216		c1(ccc(cn1)C(=O)NCCCSC)c1ccc(cc1)OC(F)(F)F	0.950192	0.889515	0.786885	0.843778	0.888981	I	No
CBK104764		[nH]1n(c(=O)c(c1CCC)Cc1c(cccc1Cl)Cl)CC(=O)OCC	0.943732	1.01524	0.913551	0.907566	0.875323	I	No
CBK159650		C(=O)(Nc1cccc2c1cc[nH]2)Cc1c(c(cc(c1)F)F)F	0.889994	1.11827	0.774148	0.930641	0.843042	I	No
CBK149238		c1c(c2ncccc2C(=O)OCC)cc2c(c1)[nH]cc2	0.9969	1.40192	1.00696	1.16804	1.10129	I	No
CBK149251		c1(ccc(cc1)OC(F)(F)F)c1cccc(n1)C(=O)OCC	0.966009	1.2007	0.964501	1.0728	0.978376	I	No
CBK003500C		C1C(C[C@H]2[C@@](C1)(CCN2C)c1ccc(cc1)F)N(C(=S)NCc1ccccc1)C	0.900662	1.18494	0.885954	0.882358	0.941128	I	No
CBK149612		O=C(NCc1ccc(cc1)S(=O)(=O)C)c1c(n2cccc2)cccc1	0.9419	1.1172	1.01545	0.972397	0.977134	I	No
CBK001461		c1cnc(c(c1)OCCO)OCC1CC1	0.894078	1.2108	0.922043	0.927125	0.926229	I	No
CBK018755		N1=C(NC(N=C1c1ccccc1)c1ccc(cc1)O)c1ccccc1	0.953633	1.21107	0.902937	1.00601	0.996999	I	No
CBK001958		c1(c(c(c(o1)c1ccc(cc1)OC)c1ccc(cc1)OC)C(=O)O)C(=O)N(C)C	0.905291	1.14838	0.99139	0.970534	0.937403	I	No
CBK113625		c1c(ccc2c1nc1n2CCCC1O)Cl	0.72398	1.03834	0.586626	0.679579	0.726332	N	No
CBK160157		N(c1c([nH]c2c1cccc2)C(=O)OCC)C(=O)c1ccc(OC(F)(F)F)cc1	0.877915	1.18144	0.997759	0.972057	1.01686	I	No
CBK003528		c1cc2c(cc1Br)n(cc2)S(=O)(=O)c1ccsc1C(=O)OC	0.925638	1.15531	0.939733	0.869947	0.947336	I	No
CBK200170		N1(C(=O)c2ccc(nc2)C)CCN(Cc2ccccc2)CC1	0.935638	1.20286	0.924873	0.910543	0.944853	I	No
CBK000949		c1(c(cccc1)OC)OCCO	0.98284	1.07053	1.00342	1.01228	0.973409	I	No
CBK084015		N1(CCc2ccccc2)CCC2(c3c(N(C2)S(=O)(=O)C)cccc3)CC1	0.883138	1.38084	1.04376	1.02668	0.96596	I	No
CBK010863		c12n(c(c(s1)C(=O)N1CCOCC1)C)nc(n2)c1ccc(cc1)Cl	0.914153	1.00177	0.862602	0.854642	0.871599	I	No
CBK131483		N1(CCC2(CC1)c1ccccc1N(C2)CC)CCCn1c2c(cccc2)[nH]c1=O	0.937296	1.26595	0.983607	0.957666	0.977134	I	No
CBK070344		c1(ccccc1Cl)CNC1=NC(=O)C(O1)C(C)C	0.951256	1.07975	0.989975	1.03832	1.01438	I	No
CBK126397		C1N(CCc2ccccc12)Cc1cc2c(cc1)cccc2	1.22484	0.770455	0.86614	0.816683	0.876565	I	No
CBK062814		N1(CCN(CC1)S(=O)(=O)c1ccc(cc1)CCC(=O)OC)Cc1cc(c(O)c(c1)C)C	1.12757	1.23087	0.892322	1.08331	0.944853	I	No
CBK050647		c1ccnc2c1c(c(s2)C(=O)O)NS(=O)(=O)c1c(cc(cc1)C(F)(F)F)[N+](=O)[O-]	1.17583	0.959685	0.830051	0.847376	0.918779	I	No
CBK161576		O(c1c(nccn1)OC1CCN(CC1)CCCC#N)Cc1ccc(cc1)C(C)C	0.964598	1.37862	0.871093	0.972819	0.91133	I	No
CBK084263		N1(CCC(Oc2nccnc2OC)CC1)CC1CCCCC1	0.962321	1.03538	0.77061	0.84761	0.795861	I	No
CBK063072		N1(CCN(CC1)S(=O)(=O)c1c(cc(C(F)(F)F)cc1)Cl)Cc1ccc(cc1)C(=O)C	0.959722	0.897461	0.766364	0.715416	0.775996	I	No
CBK084469		N1(CC(Oc2nc(cnc2)OCc2cccnc2)CC1)CCc1ccc(cc1)F	0.97836	0.928169	0.752211	0.710494	0.774754	I	No
CBK103747		C12(N(C(=O)c3c(N2)cccc3)c2ccccc2)c2c(NC1=O)ccc(c2)OC	0.941157	0.783721	0.977238	0.745711	0.941128	I	No
CBK062389		S(=O)(=O)(Nc1[nH]nnn1)c1cc2c(cc1)N(CCO2)C	0.990934	0.923926	0.745135	0.818347	0.795861	K	No
CBK085746		N(S(=O)(=O)C)c1nc(c2ccccc2c1)c1ccncc1	0.919573	1.18548	0.889492	0.946861	0.948577	I	No
CBK067715		c1(c2nc(sc2)C)oc(nn1)SCc1ccc(cc1)C(F)(F)F	0.951157	0.941839	0.777686	0.790994	0.867874	I	No
CBK067237		n1(nc(c(c1)C#N)N)S(=O)(=O)c1sc(c2cc(n(n2)C)C(F)(F)F)cc1	0.911851	1.23861	0.849864	0.874635	0.881531	I	No
CBK093770		S(c1nccc(n1)C(F)(F)F)c1nc(cs1)C	0.919301	0.931738	0.786885	0.80944	0.816968	I	No
CBK063046		N1(CCN(CC1)S(=O)(=O)c1c2c(nccc2)c(cc1)OCC)CCCC#N	0.916455	1.04723	0.791839	0.805643	0.836834	I	No
CBK067718		n1(c(nnc1)SCC(=O)c1cc(C(F)(F)F)ccc1)C	0.934549	0.99807	0.881	0.948337	0.918779	I	No
CBK103860		N1(C(=O)C2CCC2)C2CC(CC1CC2)(c1ccc(cc1)C)O	0.99237	1.0339	0.924166	0.955603	0.992033	I	No
CBK103683		S(c1nccnc1N1CCCC1)CC(C)C	0.976925	0.98844	0.799623	0.862365	0.87284	I	No
CBK126707		N1(CCC2(CC1)c1ccccc1N(C2)C(=O)NCC)CCCCC1NC(=O)NC1=O	0.921801	1.11807	0.898691	0.947224	0.954785	I	No
CBK116499		n1(c(=O)c2c(s1)cccc2)c1nc(ccn1)C	0.970761	0.816449	0.762826	0.809932	0.800828	I	No
CBK091312		N1(C(=O)CCCCCNC(=O)C)CCN(CC1)c1ccc(cc1)C(F)(F)F	0.927841	1.19201	0.857648	0.912336	0.888981	I	No
CBK084459		N1(CC(Oc2nc(cnc2)OCc2cccnc2)CC1)CC(=O)N	0.980217	1.0877	0.886661	0.942618	0.924987	I	No
CBK002850		Fc1c(ccc([N+](=O)[O-])c1)Oc1ccccc1OC	0.908187	1.10386	0.859771	0.825859	0.826901	I	No
CBK002728		c1cc2cccnc2c(c1)Oc1cccc(c1C#N)C(F)(F)F	1.05363	1.07895	0.828635	0.93854	0.882773	I	No
CBK126665		O1C(C(=O)N=C1N[C@H](c1ccc(cc1)Br)C)(CC)CC	1.01868	0.887562	0.740889	0.799479	0.779721	K	No
CBK006532		n1(nc(C(=O)O)c2c1cc(cc2)[N+](=O)[O-])c1ccccc1	0.950093	0.974702	0.744427	0.802104	0.766063	K	No
CBK091339		N(C(=O)C(F)(F)F)c1cnc(cc1)Cl	1.00692	0.763519	0.636868	0.677071	0.671702	K	No
CBK132049		N1(CC2(CCN(C2)C(=O)Cc2c3c(cccc3)[nH]c2)CCC1)Cc1cc(=O)[nH]c(=O)[nH]1	1.01851	0.980426	0.816606	0.772689	0.775996	I	No
CBK038906		C(=O)(O)c1cc(NS(=O)(=O)Cc2c(cccc2)[N+](=O)[O-])ccc1	0.977816	0.9246	0.665173	0.740929	0.736265	K	No
CBK115781		O(c1ncccc1C(F)(F)F)CCc1c(ncs1)C	0.921554	1.15551	0.713292	0.854313	0.809519	K	No
CBK200327		N1(C(=O)c2ccno2)Cc2ccccc2C1	0.969722	0.800153	0.626961	0.669863	0.667977	K	No
CBK066840		c1([N+](=O)[O-])sc(C(=O)Nc2cc(cc(c2)Cl)Cl)cc1	0.95185	0.9446	0.769902	0.712205	0.774754	I	No
CBK116167T		c1ccc2c(c1CN1CCC[C@@H]1CO)ccn2S(=O)(=O)c1cccc(c1)C(F)(F)F	0.968459	0.915037	0.808114	0.739171	0.81076	I	No
CBK001956		c1(c(c(c(o1)c1ccc(cc1)OC)c1ccc(cc1)OC)C(=O)NC)C(=O)NC	0.909351	0.939886	0.861894	0.84543	0.865391	I	No
CBK153655		N1(CCC(CC1)Sc1ccccc1)c1c(=O)n(ccn1)Cc1ccc(cc1)n1ncnc1	0.908732	0.824328	0.762118	0.744375	0.820693	I	No
CBK091388		N1(C(=O)Cc2c(cc(cc2)OC)OC)CCC(CC1)(c1ccccc1)C#N	0.914326	1.1174	0.972284	0.9611	0.984584	I	No
CBK115322		c12c(C(=O)N(C1=O)c1c(cccc1)C#N)cccc2[N+](=O)[O-]	0.941009	0.889919	0.776978	0.85211	0.857941	I	No
CBK113296		O(C1CCNC1)c1nccc(n1)C(F)(F)F	0.921058	1.09511	0.897276	0.89669	0.895189	I	No
CBK075061		C1(Nc2snc(n2)C(C)(C)C)CCCCCC1	0.965662	0.961166	0.813068	0.945642	0.918779	I	No
CBK155570		c1(c2[nH]nnn2)ccc(cc1)NS(=O)(=O)c1c(cc(cc1Cl)C(F)(F)F)Cl	0.954029	1.05612	0.897276	0.892026	0.922504	I	No
CBK001458		c1cnc(c(c1)OCc1ccccc1)Br	0.825613	0.813688	0.585918	0.66882	0.713916	K	No
CBK161609		O(c1nccnc1OCc1cc(c(cc1)Cl)Cl)C(c1ccncc1)C	0.841207	0.987632	0.71683	0.723538	0.710191	K	No
CBK138502		c1cc(cc(c1S(=O)(=O)c1ccccc1)[N+](=O)[O-])N1CCCN(CC1)C(=O)OC(C)(C)C	0.991652	0.785405	0.868263	0.852778	0.886498	I	No
CBK126432		C1N(CCC(c2ccccc2)c2ccccc2)CCN(C1)CCc1ccccc1	0.853583	0.946351	0.846326	0.786388	0.829384	I	No
CBK094247C		n1(c2c(c(ccc2c(c1C)C#N)O)CN(C)C)c1ccccc1	0.982098	0.873151	0.82439	0.900218	0.848008	I	No
CBK034464		S(=O)(=O)(NCC(=O)O)c1ccc(cc1)F	1.22311	0.835709	0.884538	0.969807	0.91133	I	No
CBK112971		c1n(nnc1c1ccccc1C(F)(F)F)c1ccc(cc1)O	0.955019	1.01221	0.658804	0.805538	0.767305	K	No
CBK015681		c1(N2CCN(CC2)C)nc(nc(n1)N)C	0.999548	1.05275	0.775563	0.878268	0.823176	I	No
CBK075084T		N1(CCOc2nccnc2OC2CCNCC2)C(=O)CCC1=O	1.0066	1.1877	0.829343	0.912887	0.882773	I	No
CBK158842		N(C(=O)c1cnc(cc1)c1ccc(cc1)NC(=O)C)Cc1cccnc1	0.96888	0.9013	0.789008	0.797979	0.829384	I	No
CBK026482		N1C(C2C(c3c1ccc(c3)Br)C=CC2)C(=O)O	0.920885	1.22387	0.761411	0.901683	0.865391	I	No
CBK084335		N1(CCC(Oc2nccnc2OCCN2C(=O)CCC2=O)CC1)Cc1cc(c(cc1)Cl)Cl	0.962222	1.10036	0.872509	0.832762	0.875323	I	No
CBK000324		c1(c(c(nn1C)C)C(=O)O)Oc1cc(ccc1)C(F)(F)F	1.02415	1.09888	0.801038	0.9247	0.871599	I	No
CBK160400		Brc1c(c(c2c(oc3c2CCCC3)c1)CNC(C)C)O	0.965118	1.03423	0.89586	0.964791	0.928712	I	No
CBK131885		FC(F)(F)c1c(c(nc(c1)c1ccc(cc1)Cl)SCC(=O)O)C#N	0.974672	1.21343	1.00767	1.06046	1.03921	I	No
CBK083038T		N1(CCN(c2nccnc2Oc2ccc(c(c2)OC)OC)CC1)Cc1cc(c(cc1)Cl)Cl	0.917816	0.869986	0.744427	0.698212	0.744956	K	No
CBK061862		c1(ccc(cc1)C(=O)C)c1nc2c(cc1)ccc(n2)N	0.844128	1.22912	0.839958	0.892108	0.870357	I	No
CBK015584C		c12c(cccc1)cccc2NS(=O)(=O)c1ccc(c(c1)[N+](=O)[O-])N1CCNCC1	0.900242	0.881703	0.849157	0.835844	0.918779	I	No
CBK062223		S(=O)(=O)(Nc1cc2c(nsn2)cc1)c1c(noc1C)C	0.904301	1.18663	0.910721	0.927161	0.923745	I	No
CBK084426		N1(CC(Oc2nc(cnc2)OCc2cc(c(cc2)Cl)Cl)CC1)Cc1ccc([N+](=O)[O-])cc1	0.970761	0.991941	0.81519	0.846766	0.885256	I	No
CBK058200		c1(C(F)(F)F)c2c(oc(=O)c1)cc(OCc1ccc(Cl)cc1)cc2	0.929994	1.17821	0.822974	0.857208	0.866632	I	No
CBK006431		N(Cc1cccs1)(CCS(=O)(=O)c1ccc(cc1)Cl)C(=S)NC	0.975316	0.993154	0.895153	0.909804	0.949819	I	No
CBK122737		C(=O)(Nc1c2ccccc2nc(c1)C)c1c(F)cccc1F	0.926628	1.21727	0.851987	0.904285	0.844283	I	No
CBK067771		N1(C(=O)C(C(=N1)C)C(=O)c1ccc(cc1)Br)c1ccccc1	0.980662	1.11928	0.900814	1.00682	0.975892	I	No
CBK143959		N1(CCC2(c3c(N(C2)CCO)cccc3)CC1)CC1CCCO1	0.907865	1.28764	1.07489	1.11112	1.10129	I	No
CBK107866		S(c1nc2ccccc2nc1C(F)(F)F)CCC(=O)O	0.937395	0.802644	0.888076	0.873322	0.84925	I	No
CBK002905		c1c(cccc1Sc1ncc(cc1)[N+](=O)[O-])F	1.02534	1.06427	0.927704	0.867627	0.921262	I	No
CBK115886		O(c1cc(ncn1)NC(C)C)CCCc1ccncc1	1.04398	0.889852	0.788301	0.822507	0.81821	I	No
CBK002753		c1(OCc2ccccc2)c(cccc1)Oc1c(ccc(n1)OC)[N+](=O)[O-]	0.879598	0.7118	0.709046	0.534822	0.692809	K	No
CBK115318		C1(=O)N(Cc2c1c(c(cc2)OC)OC)c1cc([N+](=O)[O-])ccc1	0.994796	0.935644	0.745843	0.864591	0.798345	K	No
CBK000149		n1c(cccc1F)NCc1ccccc1	0.948558	0.923388	0.697016	0.73037	0.716399	K	No
CBK156224		c1(ccc(cn1)C(=O)NCCc1ccc(cc1)O)c1ccc(cc1)OC(F)(F)F	0.958311	0.825944	0.674372	0.670367	0.795861	K	No
CBK107228		c1(c(Cc2c(cccc2Cl)Cl)c([nH]n1)C(=O)N1CCOCC1)O	1.00905	1.01693	0.774148	0.872818	0.828143	I	No
CBK159732		C(=O)(Nc1cc2ccn(c2cc1)Cc1ccccc1)CCSC	0.693708	0.745404	0.253332	0.396042	0.34268	N	No
CBK084326		c1cc(ccc1c1c2ccccc2c(cc1)N)S(=O)(=O)C	0.953732	1.10864	0.809529	0.834777	0.870357	I	No
CBK200299		N(C(=O)c1ccccn1)c1c(noc1C)C	0.956355	0.877461	0.832174	0.811901	0.836834	I	No
CBK075029		c1(c(cccc1F)[N+](=O)[O-])Cc1c(n[nH]c1CCC)O	0.895464	0.899953	0.803868	0.757993	0.768546	I	No
CBK017858		c1c(oc(c1)/C=C/1\SC(=O)N(C1=O)CC(=O)O)[N+](=O)[O-]	0.976949	0.510045	0.641113	0.51647	0.62328	K	No
CBK136948		C1CC(CCN1C(=O)C1CCN(CC1)C)(C1CCCCC1)C(=O)OCC	0.926875	0.960089	0.856941	0.846297	0.816968	I	No
CBK136980		N1(CCC2(c3c(N(C2)C(=O)C(C)C)cccc3)CC1)Cc1nc2c(s1)cccc2	0.959994	0.953557	0.791839	0.852977	0.804553	I	No
CBK070384		N1(CCOCC1)C1=NC(=O)C(O1)C(C)C	0.923311	1.16999	0.918505	1.02244	0.947336	I	No
CBK115778		O(c1nc2cc(c(cc2nc1N1CCCC1)Cl)Cl)CCOc1cc(ccc1)O	1.00202	0.884532	0.885246	0.906394	0.89643	I	No
CBK159802		C(=O)(Nc1cc2c(cc1)nccc2)Cc1c(ccc(c1)Cl)C(F)(F)F	0.946504	1.23073	1.0105	1.04224	1.00321	I	No
CBK001812		c1cccc2c1nc(s2)OCCO	0.971677	0.945812	0.881708	0.930958	0.898914	I	No
CBK122743		C(=O)(Nc1nc2c(cccc2cc1)O)c1c[nH]cc1	0.948682	0.965544	0.852695	0.845934	0.865391	I	No
CBK011753		C1CCNCC1c1ccccc1	1.00319	0.975645	0.953178	0.981304	0.92747	I	No
CBK126696		N1(CCC2(CC1)c1ccccc1N(C2)C(=O)NCC)Cc1cc2c(cc1)cccc2	0.900415	1.07309	0.950348	0.962553	0.951061	I	No
CBK016659		c12c(n(c(=O)c3n2cnc3c2nc(no2)C(C)C)C(C)C)cc(cc1)F	1.01772	0.931401	0.84208	0.936888	0.871599	I	No
CBK074639		c1(nc2c(s1)cc(cc2)Cl)N1CCN(CC(COc2ccc(OC(F)(F)F)cc2)O)CC1	1.22153	0.76069	0.830051	0.814011	0.866632	I	No
CBK062901		N1(CCN(CCC1)S(=O)(=O)c1ccc(cc1)C(=O)CCC)Cc1nc2c(cc1)cccc2O	1.01831	1.16056	0.830051	0.903863	0.882773	I	No
CBK067742		c1(c2cc(c(cc2)Cl)Cl)oc(nn1)COc1c(scc1)C(=O)OC	0.964722	0.98945	0.699139	0.821558	0.782204	K	No
CBK018806		c1(c(NC(=S)Nc2c(cccc2)Cl)cccc1)n1cccc1	0.816009	1.1706	0	0	0	J	No
CBK007371		n12c(nc(n2)N2CCOCC2)ncc(c1N)C(=O)OCC	0.961776	1.00938	0	0	0	J	No
CBK113093		c1n(nnc1c1ccsc1)c1ccc(cc1)O	0.846108	1.43195	0	0	0	J	No
CBK093781		S(c1nc2ccccc2nc1C(F)(F)F)c1ccccn1	0.889648	1.03477	0.871801	0.884807	0.843042	I	No
CBK132567		n1(nc(c2c(c1=O)cccc2)c1ccccc1)c1c([N+](=O)[O-])cc(C#N)cc1	0.966454	1.25599	0.889492	0.967311	0.933678	I	No
CBK017071		n1(c(c2ccc(cc2)C(C)(C)C)nnc1SC)Cc1ccco1	0.921058	0.995376	0.85128	0.884057	0.879048	I	No
CBK062127		S(=O)(=O)(Nc1cc(c2[nH]nnn2)ccc1)c1c(n(nc1C)C)Cl	0.960241	1.14817	0.909305	0.976733	0.895189	I	No
CBK105298		S(c1ncc(cc1)C(F)(F)F)CCNC(=O)C	0.942791	1.04709	0.856941	0.952263	0.906363	I	No
CBK200258		N1(C(=O)COc2cnccc2)CCCc2c1cccc2	0.92487	1.20568	0.893737	0.924746	0.93492	I	No
CBK113053		c1n(nnc1c1cccnc1)c1cc(C(F)(F)F)ccc1	0.859697	1.12575	0.654558	0.815499	0.768546	K	No
CBK200260		N1(C(=O)C2CCN(CC2)C)CCCc2c1cccc2	0.950217	1.0547	0.794669	0.804764	0.846767	I	No
CBK084358		N1(CCC(Oc2nccnc2OCCN2C(=O)CCC2=O)CC1)CCc1cc2c(cc1)cccc2	0.993731	1.16649	0.947517	0.925766	0.928712	I	No
CBK067118		S(=O)(=O)(Nc1cccc(c1)c1ocnc1)c1c(C(F)(F)F)cc(cc1)Br	0.93445	1.23969	0.964501	1.02884	1.01066	I	No
CBK116322		n1(c(=O)c2c(s1)cccc2)C(C(=O)N1CCCCC1)C	0.984128	0.936654	0.925581	0.901788	0.933678	I	No
CBK159811		C(=O)(Nc1cc2c(cc1)nccc2)Cc1cc(c(c(c1)F)F)F	0.93044	1.10757	0.951056	0.931532	0.987067	I	No
CBK131679		C(#N)c1cc2c(cc1)COC1(CCN(CC1)C(=O)OCC)O2	0.972048	1.24757	0.883123	0.916098	0.87284	I	No
CBK137092T		C12(CCN(C1)Cc1ccccc1)CN(CC2)C(=O)c1cc([nH]n1)C	0.934053	1.17666	0.920627	0.957244	0.954785	I	No
CBK105292		S(c1nc(cnc1)NC(C)C)CCN(C)C	0.90638	1.19686	0.891615	1.01167	0.936161	I	No
CBK076654T		C1[C@H](C[C@H]2[C@@](C1)(CCN2C)c1cc(c(cc1)OC)OC)NC(=O)c1ccc(cc1)SC(F)(F)F	0.949177	0.99982	0.801038	0.980483	0.871599	I	No
CBK002760		c1cc2cccnc2c(c1)Oc1c(cccn1)[N+](=O)[O-]	0.973905	1.19646	0.846326	0.886565	0.871599	I	No
CBK126709		N1(CCC2(CC1)c1ccccc1N(C2)C(=O)NCC)CCSC	1.00794	0.938674	0.753627	0.863537	0.793378	I	No
CBK002937		c1(ccccc1)Sc1c(c(nn1C)C)[N+](=O)[O-]	0.979078	1.06124	0.723906	0.776157	0.82566	K	No
CBK116257		C(=O)(Nc1c2ccccc2nc(c1)C)CC1CC1	0.986281	0.982177	0.735228	0.846215	0.780962	K	No
CBK066825		[N+](=O)(c1ccc(NCCCNC(=O)c2sccc2)cc1)[O-]	0.941331	1.04568	0.791839	0.865763	0.857941	I	No
CBK115783		O(c1ncccc1C(F)(F)F)Cc1cc(on1)C	1.01452	1.07221	0.950348	1.00784	0.98955	I	No
CBK081296		Oc1nc2ncc(cc2cc1)c1ccc(cc1)CCCC	0.699054	1.07975	0.544168	0.722096	0.731298	N	No
CBK155673		N1(C(=O)NCc2cnc(cn2)C)CCN(CC1)CCN1CCOCC1	0.951925	1.01127	0.768487	0.824441	0.831868	I	No
CBK143799		c1c(cc2c(c1C(F)(F)F)cc(n2S(=O)(=O)c1ccccc1)CO)CN1CCNCC1	0.976826	1.15013	0.944687	0.934473	0.987067	I	No
CBK002796		c1cc(cc(C(F)(F)F)c1)Oc1c(ccc(n1)OC)[N+](=O)[O-]	0.945341	1.08871	0.83925	0.965952	0.875323	I	No
CBK200125		C(OC(=O)Nc1ccncc1)Cc1cccnc1	0.941529	1.12386	0.844203	0.954326	0.917538	I	No
CBK003408		N(c1cc(c(cc1)Cl)Cl)(C(=O)CC)C[C@@H]1[C@H](CCC1)N(C)C	0.965241	1.0209	0.754334	0.840379	0.81821	I	No
CBK126672		N1(CCC2(c3c(N(C2)S(=O)(=O)C)cccc3)CC1)Cc1[nH]c2c(n1)cccc2	0.891974	1.07881	0.890907	0.879041	0.893947	I	No
CBK019368		c1(CS(=O)(=O)c2ccccn2)c(cc(cc1)Br)F	0.903905	0.990258	0.767072	0.879217	0.812002	I	No
CBK132174		N1(C(=O)c2ccc(cc2)OC(F)(F)F)CCC(CC1)(C(=O)OCC)c1ccccc1	0.962271	1.1438	1.01828	1.02055	0.956027	I	No
CBK115372		N1(C(=O)c2c(C1=O)cccc2[N+](=O)[O-])C(C(=O)O)Cc1ccccc1	0.958286	1.12157	0.893737	1.00627	0.964718	I	No
CBK131952		N1(C(=O)Cc2cc(cc(c2F)F)F)CCC(Sc2ccc(cc2)c2ccccc2)CC1	0.945365	1.03188	0.932657	0.927559	0.959752	I	No
CBK036311		O(c1ncccc1OCc1ccccc1)C1CCN(CC1)C	0.974425	1.01672	0.814483	0.947201	0.877807	I	No
CBK200118		N(C(=O)c1cc2c(cc1)nccc2)C1CCCC1	0.902395	1.1543	0.912136	0.937661	0.91133	I	No
CBK000010		c1cc(nc(n1)Cl)Oc1ccnc(n1)O	0.984845	1.08844	0.90789	0.977483	0.923745	I	No
CBK161629		O(c1ccc(cc1)OCCCC)c1c(cc(cn1)C(F)(F)F)Cl	0.94393	1.2735	0.98856	1.1048	1.02556	I	No
CBK012790		C1(=CC(=O)OC(C1)(CCc1ccccc1)CC)O	0.984895	1.02864	0.926288	0.994746	0.947336	I	No
CBK012599		c1cc(ccc1)C(c1ccccc1)(O)CCCN(C)C	1.08645	0.713147	0.663758	0.675219	0.694051	K	No
CBK066943C		c1(cc(c2occc2c1)NC1CCNC1)NS(=O)(=O)c1ccccc1	1.0448	0.719275	0.809529	0.729808	0.797103	I	No
CBK122769		FC(F)(F)c1cc(ccc1)N1CC(=O)N(C1=O)c1ccc(cc1)Cl	1.08163	1.00164	0.670834	0.850118	0.748681	K	No
CBK063300		N(C(=O)CNS(=O)(=O)c1ccc(cc1)C)c1nc(c2ccccc2c1)Br	1.00799	1.12723	0.796792	0.930548	0.88029	I	No
CBK067748		n1c(c(sc1c1sccc1)C)OC(=O)c1cc(C(F)(F)F)ccc1	0.96086	0.933085	0.780517	0.815698	0.821935	I	No
CBK062998		N1(CCN(CCC1)S(=O)(=O)c1ccc(cc1)CCC(=O)OC)Cc1cc(c(F)c(c1)F)F	1.02606	1.18036	0.865432	0.971131	0.912571	I	No
CBK115563		S=c1[nH]c(c(c(=O)[nH]1)Cc1c2c(ccc1)cccc2)C	0.823559	0.923455	0.547706	0.66009	0.695292	K	No
CBK025158C		O(c1ccc(c(c1)F)F)CCCN1CCN(CC1)c1cccc(n1)C	1.06212	1.25175	0.90506	0.930348	0.906363	I	No
CBK084488		N1(CC(Oc2nc(cnc2)OCCN2CCOCC2)CC1)CC(=O)N	1.11299	1.09255	0.774148	0.900042	0.851733	I	No
CBK161523		C(=O)(NCc1ccc(cc1)S(=O)(=O)N)C1(c2ccccc2)CCCC1	1.01178	1.11821	0.89586	0.990726	0.956027	I	No
CBK067261		S(=O)(=O)(Nc1n(nc(c1)C)C)c1cc(C(F)(F)F)cc(C(F)(F)F)c1	1.04757	0.974971	0.826513	0.900417	0.855458	I	No
CBK062864		N1(CCN(CC1)S(=O)(=O)c1c(cc(C(F)(F)F)cc1)Cl)Cc1c(c2sccc2)n[nH]c1	1.07702	0.95221	0.867555	0.81605	0.881531	I	No
CBK067758		C1(C(=NNC1=O)O)Cc1ccccc1	1.00858	1.04177	0.866848	0.984198	0.901397	I	No
CBK062939		N1(CCN(CCC1)S(=O)(=O)c1c(cc(C(F)(F)F)cc1)Cl)Cc1ccc(C#N)cc1	0.979994	0.808772	0.808114	0.664672	0.855458	I	No
CBK093745		S(c1cc(N2CCCC2)ncn1)c1nc(cs1)C	1.00044	0.924128	0.805284	0.965518	0.881531	I	No
CBK002532		c1(c(cccc1)F)Oc1ccc(cc1)[N+](=O)[O-]	0.9394	1.17491	0.923458	0.927243	0.906363	I	No
CBK000671		c1nc(nc(c1)N(S(=O)(=O)c1ccc(cc1)C)C)N1CCN(CC1)C	0.994251	1.06312	0.826513	0.803674	0.830626	I	No
CBK067661		n1c(ccnc1Cl)NS(=O)(=O)c1ccc(cc1)C	0.906801	1.21713	0.933365	0.879721	0.885256	I	No
CBK074827		S(=O)(=O)(N1CCN(Cc2cc3c(OCO3)cc2)CC1)Cc1ccc(Cl)cc1	1.01121	1.05497	0.890907	0.949955	0.969684	I	No
CBK126405		C1N(CCN(c2c(ccc(c2)Cl)OC)C1)Cc1ccc(OC(F)(F)F)cc1	1.04336	1.05632	0.990683	0.888991	0.916296	I	No
CBK023215C		c1(c(cccc1)O)OCCNC	0.998385	1.07221	0.898691	0.926903	0.905122	I	No
CBK200279		N1(C(=O)c2cccnc2)CCc2c1cccc2	1.20784	0.883791	0.805991	0.869162	0.882773	I	No
CBK115757		O(c1nccnc1N1CCCC1)CCSC	1.20423	0.977867	0.891615	0.917844	0.916296	I	No
CBK161635		O(c1c(cc(cn1)C(F)(F)F)Cl)c1ccc(cc1)CCC#N	1.06012	0.973692	0.962378	1.04733	0.943611	I	No
CBK003610C		C1[C@H](CC[C@]2(C3=CC=CC4C3C=CC=C4)[C@H]1N(CC2)C)NC(=S)NCCCC	1.00623	1.07996	0.72886	0.755742	0.834351	K	No
CBK123983		O1C(C(=O)N=C1NC[C@H](c1ccccc1)C)(CC)CC	1.15519	0.708299	0.77344	0.76227	0.749922	I	No
CBK001412		c1cccc2c1c(ncn2)OCCO	1.06814	1.20528	0.932657	0.986308	0.916296	I	No
CBK149833		N(C(=O)C1(c2ccc(cc2)OC)CC1)CCc1ccc(cc1)O	1.00702	1.0947	0.917797	0.92436	0.92747	I	No
CBK119486		c1(ccc(cc1)OC)CCCC(=O)Nc1nc(c2ncccc2c1)Br	0.99586	1.04359	0.959547	0.900159	0.954785	I	No
CBK113222		c1(nn(c(c1Cc1c(cccc1Cl)Cl)C)CC(=O)OCC)CC	1.2164	1.01477	0.922043	1.02954	0.985825	I	No
CBK115357		c12c(/C=C(\c3ccccc3)/C(=O)NC(C)C)c[nH]c1nccc2	0.958311	1.27606	0.926996	0.971167	0.967201	I	No
CBK153731		n1oc(c(c1)C(=O)NCCc1ccc(cc1)OC)c1ccc(cc1)C	1.18883	0.979012	0.940441	0.965811	0.95851	I	No
CBK132426		C(Sc1ccc(cc1)c1cccc(c1)NC(=O)Cc1cc(c(c(c1)OC)OC)OC)(F)(F)F	1.00272	1.04595	0.872509	0.878971	0.93492	I	No
CBK000744		c1(c(c(ccc1)Cl)C#N)Oc1ccc(cc1)S(=O)(=O)Nc1nc(c(s1)C)CC(=O)OC	0.982766	1.04083	0.962378	1.01578	0.941128	I	No
CBK161511		C(=O)(NCc1ccc(cc1)S(=O)(=O)N)/C=C/c1ccc(cc1)C(C)C	1.0966	1.20238	0.960962	1.02499	1.02431	I	No
CBK149089		C(=O)(N1CCN(CC1)C1CCN(CC1)C)c1cnc(c2ncccc2)nc1C(F)(F)F	1.06925	1.05006	0.835712	0.902492	0.893947	I	No
CBK126414		C1N(CCN(c2c(ccc(c2)Cl)OC)C1)Cc1cc2c(cc1)cccc2	1.15635	1.03026	0.920627	0.914809	0.990792	I	No
CBK137013		N1(CCC2(c3c(N(C2)CCO)cccc3)CC1)CCc1c2c(cccc2)ccc1	1.06433	1.08507	0.92275	0.870849	0.879048	I	No
CBK115370		c12nc(n(c2cc(c(c1[N+](=O)[O-])C)C)Cc1ccc(cc1)OC)C	1.01957	0.989113	0.982899	0.946181	1.0479	I	No
CBK200262		N(C(=O)c1cncnc1)C1Cc2c(C1)cccc2	1.18994	0.980291	0.884538	0.925286	0.898914	I	No
CBK156333T		c1ccc2c3c1CN(Cc3cn2S(=O)(=O)c1ccccc1)CCO	1.05903	1.01012	0.934072	0.923164	0.933678	I	No
CBK002837		c1(c(ccc(C)c1)OCc1cc(on1)C)Br	1.08952	0.963389	0.899399	0.883084	0.895189	I	No
CBK102093		S(=O)(=O)(c1sccc1)N1CCC(CC1)C	1.1791	1.20663	1.09117	1.13667	1.0479	I	No
CBK137021		N1(CCC2(c3c(N(C2)CC(=O)N)cccc3)CC1)Cc1cccc2c1nccc2	1.22549	0.789176	0.834296	0.718499	0.79462	I	No
CBK014064		c1c(n2ncc(c2nc1C(F)(F)F)C#N)C(F)(F)F	0.934683	0.954792	0.817244	0.849659	0.827035	I	No
CBK077551		n1c2c(nc(c1N1CCC(CC1)C)Nc1cc3c(OCO3)cc1)non2	0.987899	1.35003	0.899794	0.526612	0.839324	I	No
CBK016102		C1(c2ccccc2)CC/C(=N\O)/CC1	1.13485	0.914508	0.815868	0.883374	0.847926	I	No
CBK006608		C(=O)(OC)Cc1c(n(nc1O)C)Cc1cc(ccc1)C(F)(F)F	0.994924	1.05733	0.891539	0.888958	0.905684	I	No
CBK093428		c1(c(ccc(c1)S(=O)(=O)N)C)NC(=O)Nc1ccc(cc1)C	0.98457	0.965145	0.958266	0.91678	0.969585	I	No
CBK158620		N(C(=O)c1cncc(c1)c1ccc(cc1)C(=O)N1CCOCC1)CCc1ccc(cc1)O	1.11573	1.02599	0.94726	0.92167	1.00276	I	No
CBK002906		c1c(cccc1Sc1n(c2ccccc2)nnn1)F	1.08499	1.02761	0.889475	0.953325	0.910599	I	No
CBK091498		N1(C(=O)CCC(=O)c2cccs2)CCN(CC1)c1ccccc1OC	1.09109	1.12917	1.01536	1.06057	0.980645	I	No
CBK012420		c1c(c(O)c(cc1Br)c1c(cno1)C)Br	1.04075	1.16938	1.00436	0.977303	0.95361	I	No
CBK003557		c1(cc(nc(n1)NCc1ccccc1)Oc1ccccc1)C	0.991458	0.97092	1.13437	0.811407	0.895853	I	No
CBK137140		N1(CC2(CCN(C2)C(=O)c2ccoc2)CCC1)CC(=O)Nc1ncccn1	1.01862	1.16473	1.06833	0.995785	1.00399	I	No
CBK076668		c1(n(c(nn1)SC)CCc1ccccc1)c1c(cccc1)O	0.967605	1.16826	0.921807	0.943082	0.967127	I	No
CBK157034		c12c(C(=O)N(C1=O)c1cc(ccc1)N)ccc(c2)C(=O)OCCCCCC	1.06026	1.21875	1.07796	1.03982	0.999078	I	No
CBK039067		S(=O)(=O)(Nc1c(ccs1)C(=O)OC)Cc1ccccc1	1.08088	1.56462	1.09791	1.06143	1.05315	I	No
CBK082924T		N1(CCC(Oc2nccnc2OCCN2CCOCC2)CC1)Cc1c(cccc1)c1ccccc1	1.01873	1.00867	0.899794	0.818985	0.88725	I	No
CBK004651		S(=O)(=O)(Nc1c(c2c(s1)CCCC2)C(=O)OCC)Cc1c(cccc1)[N+](=O)[O-]	0.958169	1.1298	0.991286	0.909907	0.937634	I	No
CBK075043		s1c(nnc1NCC1CCCCC1)C(C)(C)C	1.01187	1.17523	0.940381	1.04424	0.926575	I	No
CBK017463		C1(C(=O)N2C(=C1)c1c(CC2(C)C)cccc1)(C(F)(F)F)c1cc(c(c(c1)C)O)C	0.991733	0.864434	0.884659	0.781746	0.970814	I	No
CBK075031		c1(c(ccc(c1)F)Br)Cc1c(n[nH]c1CCC)O	0.945956	1.04114	0.970649	0.852336	0.963441	I	No
CBK113128		c1n(nnc1c1ccc(cc1)F)c1c(ccc(c1)Cl)C	0.989024	1.28474	1.02431	0.986743	0.994163	I	No
CBK017530		c1cccc2c1nc(c1c2n(cn1)CC(C)C)Cl	0.863813	1.07564	0.683788	0.700461	0.78894	K	No
CBK075082		n1c(c(c([nH]1)CCC)CCc1c(cc(cc1)Cl)Cl)O	1.09194	1.13966	0.987159	0.986842	1.05069	I	No
CBK043338		S(=O)(=O)(Nc1ccccc1C(=O)N1CCOCC1)c1c2c(ccc1)cccn2	0.870792	0.934861	0.821371	0.849538	0.857757	I	No
CBK074709		n1c(snc1c1ccccc1)N1CCN(Cc2cc(C(=O)N3CCC(CC3)O)ccc2)CC1	1.09934	0.413913	0.871589	0.620619	0.78894	B	No
CBK115217		S(c1ccncc1)c1ncc(cc1)C(F)(F)F	1.07716	1.03733	0.846136	0.903023	0.881106	I	No
CBK056701		C(NCc1ccc(cc1)CNC(=O)OC(C)(C)C)c1ccccc1Br	0.965998	0.907747	0.824811	0.75616	0.774194	I	No
CBK004707		S(=O)(=O)(Nc1nc(c(C(=O)OCC)cn1)C)c1c(c(ccc1)Cl)C	1.05243	1.18164	1.01536	0.985068	0.958525	I	No
CBK083130T		N1(CCN(c2nccnc2OCc2cccnc2)CC1)Cc1ccc(cc1)Cl	0.996463	0.917677	0.974089	0.886645	0.943779	I	No
CBK131493		N1(CCC2(c3c(N(C2)C(=O)CO)cccc3)CC1)Cc1ccc(OC(F)(F)F)cc1	1.06419	1.00106	0.901169	0.891172	0.958525	I	No
CBK157691		c1(cc(c(cc1)OC)OC)C(=O)NC(=S)Nc1ccc(cc1)CCCC	1.00018	1.04945	0.873653	0.836277	0.860215	I	No
CBK043822		N(c1cc(ccc1)O)S(=O)(=O)c1ccc(OC(F)(F)F)cc1	1.07585	1.21847	0.978216	0.973647	0.972043	I	No
CBK156503		c12C(=O)CC3(Oc1cc(cc2OC)OC)CCN(C(=O)c1ncc(nc1)C)CC3	1.04566	1.13544	0.996102	1.00975	0.983103	I	No
CBK042205		C(=O)(N1CCN(CC1)C)CNS(=O)(=O)c1cc2c(cc1)cccc2	0.992812	1.13473	0.986471	0.849648	0.951152	I	No
CBK093795		S(c1nc2ccccc2nc1C(F)(F)F)c1sc(N)nn1	0.945818	1.05156	0.901169	0.936474	0.960983	I	No
CBK200420		c1(cc(ccc1)C(=O)O)c1cnc(c(n1)c1ccc(cc1)O)N	1.0685	1.3282	1.02981	1.01998	1.00645	I	No
CBK004492		S(=O)(=O)(Nc1c(scc1)C(=O)OC)c1c(cc(c(c1)F)Br)F	1.03202	1.00606	0.866086	0.907374	0.874962	I	No
CBK034053		C(=O)(O)c1ccc(NS(=O)(=O)c2cc3c(cc2)cccc3)cc1	0.965607	1.22586	1.01192	0.997592	1.01751	I	No
CBK074790		c1(c(=O)oc2c(c1)cc(c(c2)OC)OC)C(=O)N1CCN(Cc2cc3c(OCO3)cc2)CC1	1.02452	1.13065	1.00161	0.840231	0.956068	I	No
CBK044491		Clc1c(cc(cc1)Cl)S(=O)(=O)N1CCN(CCC1)Cc1ccccc1	1.04378	1.18931	0.980968	0.84695	0.991705	I	No
CBK126818		N(c1c(cc(cc1)O)C(=O)O)C(=O)CC	0.928301	1.09248	0.956203	0.896635	0.922888	I	No
CBK115558		S(=O)(=O)(N(C)C)c1cc2nc3n(c2cc1)CCC3	0.713807	1.39165	1.0133	1.03874	1.06421	M	No
CBK081177		c1ccc(cc1c1c2ncccc2cc(n1)N)C(F)(F)F	1.0582	1.18593	1.05595	1.03682	1.0851	I	No
CBK018406C		c1c2c3CCNCCc3n3c2c(cc1F)CCC3	1.05069	1.08269	0.813804	0.845705	0.943779	I	No
CBK061633C		c12c(c(ccc1)N(C)C)cccc2S(=O)(=O)n1ccc2C3(CCN(CC3)C)NCCc12	1.0497	0.80112	0.839257	0.725419	0.83318	I	No
CBK002526		c1(c(cccc1)F)Oc1n(c2ccccc2)nnn1	0.981563	0.962539	0.773217	0.8337	0.860215	I	No
CBK084351		N1(CCC(Oc2nccnc2OCCN2C(=O)CCC2=O)CC1)CCSC	1.00014	0.984442	0.829626	0.878098	0.8553	I	No
CBK004746T		N1CCN(c2ncc(NC(=O)C#CCC)cc2)CC1	1.00852	1.10748	0.869525	0.878451	0.92043	I	No
CBK084349		N1(CCC(Oc2nccnc2OCCN2C(=O)CCC2=O)CC1)CCCC#N	0.993685	1.18981	0.871589	0.868538	0.890937	I	No
CBK115349		c12c(c(c(s1)C(=O)Nc1cc(ccc1)SC)N)c(cc(n2)C)C	0.946897	1.32263	0.94726	1.00085	0.951152	I	No
CBK075128		c1(c([nH]nc1O)CCC1CCCC1)c1c(cccc1)OC	0.97479	1.30629	1.02637	1.08978	1.0298	I	No
CBK061865		c1(ccccc1)c1nc2c(cc1)ccc(n2)N	0.970038	1.25713	0.89429	0.901636	0.900768	I	No
CBK066217		c1(nc(c2cc(ccc2OC)C(C)C)cn2c1ncc2)N1CCN(c2ccncc2)CC1	1.16257	0	0.604303	0.416867	0.906456	C	Yes
CBK005833		[nH]1cnc(=S)c(c1)c1ccc(cc1)Br	0.875934	1.13656	0.763586	0.867205	0.828264	I	No
CBK115273		S(c1nccc(c1)C(F)(F)F)c1cccc(c1)O	0.976811	1.24298	0.982343	0.925173	0.940092	I	No
CBK131601		N1(CC2(CCN(C2)C(=O)Cc2c3c(cccc3)[nH]c2)CCC1)C(=O)c1cc(c(c(c1)OC)OC)OC	0.960052	1.22558	0.966521	1.03279	1.0212	I	No
CBK101905		N12C(=NC(=O)/C(=C\c3ccc(cc3)OC)/C1=N)SC(=N2)CC	0.956195	1.2746	1.00642	1.04192	1.03472	I	No
CBK083744		c1cc(cc(c1c1c2ccccc2c(NS(=O)(=O)C)cc1)OC)F	0.97851	0.979864	0.888099	0.860332	0.933948	I	No
CBK026733T		N1CCC(Oc2nc(NC(=O)C(c3ccccc3)C)cnc2)CC1	1.10413	1.35383	0.939693	0.954107	0.973272	I	No
CBK093775		S(c1nc2ccccc2nc1C(F)(F)F)c1nc(cs1)C	0.94917	1.22925	0.990598	0.978438	0.989247	I	No
CBK044998		s1c(ccc1)CCNC(=O)Nc1cc(cc(c1)C)C	0.932066	1.19121	1.00229	0.976797	1.04946	I	No
CBK113298		O(c1nccc(n1)C(F)(F)F)CC1N(CCN(C1)C)C	0.951695	1.17805	0.958266	0.950186	0.927803	I	No
CBK042228		C(=O)(Nc1ccc(cc1)F)CNS(=O)(=O)Cc1c(cccc1)[N+](=O)[O-]	0.899765	1.37834	0.952075	0.928367	0.997849	I	No
CBK016681		c12c(cccc1)oc(=O)c(c2O)C(CC)c1ccc2c(c1)cccc2	0.96726	1.14466	0.925934	0.817795	0.93149	I	No
CBK107231		c1(c(c([nH]n1)c1cc(ccc1F)C(F)(F)F)C(=O)OCC)CCC	0.946024	1.01606	1.02775	0.782627	1.01628	I	No
CBK159999		N(CCOC)C(=O)c1cnc2c(c1O)cc(cc2)OC	0.959156	1.12283	0.908049	0.891326	0.95361	I	No
CBK036336T		N1CCN(c2c3ccccc3c(NC(=O)c3cccnc3)cc2)CC1	0.928875	1.22777	0.979592	0.909665	0.958525	I	No
CBK034446		S(=O)(=O)(NCC(=O)OCC)c1c(cc(cc1)C(F)(F)F)[N+](=O)[O-]	1.01885	0.837461	0.789039	0.721487	0.847926	I	No
CBK067594		c1cc(ccc1c1c2cccnc2c(nc1)N)OC(F)(F)F	0.986935	1.08367	0.782848	0.860872	0.860215	I	No
CBK092219		c1(cccc(c1)C(=O)OC)Oc1nc(cc(n1)OC)OC	0.661463	1.00726	0.266223	0.402118	0.358833	N	No
CBK074751		C(=O)(c1c(C(=O)O)cccc1)N1CCN(Cc2cc3c(OCO3)cc2)CC1	0.979038	0.87697	0.811053	0.732369	0.768049	I	No
CBK028694		S(=O)(=O)(Nc1ccc(cc1)C(=O)OC)c1c2c(ccc1)cccn2	1.04316	1.17121	0.925247	0.982458	0.981874	I	No
CBK200087T		C(c1n(c(nn1)SCC(C)C)CC(=C)C)c1c[nH]c2c1cccc2	0.986063	1.20981	0.875717	0.93795	0.913057	I	No
CBK044405		FC(F)(F)Oc1ccc(cc1)S(=O)(=O)N(CC1OCCC1)CCC#N	0.914526	1.24897	0.918367	0.884773	0.926575	I	No
CBK093453		C12(c3c(NC1=O)ccc(c3)Br)N(C(=O)CS2)c1ccc(cc1)C	0.843908	1.14213	0.905985	0.838017	0.866359	I	No
CBK103719		S(c1nc(ccc1)C(F)(F)F)CCc1ccccn1	0.972701	1.15797	0.887411	0.830418	0.883564	I	No
CBK074443C		c12C(c3cc(c(cc3)OC)O)NCCc2cc(c(c1)OCC)OCC	0.887161	1.19375	0.786975	0.804336	0.835637	I	No
CBK043495		FC(F)(F)Oc1ccc(cc1)S(=O)(=O)Nc1ccc(cc1)C(=O)NC	0.966663	1.23079	0.857831	0.793542	0.834409	I	No
CBK133466		c12c(ncn1CC(=O)Nc1ccc(cc1)C#N)n(c(=O)n(c2=O)C)C	0.909476	1.07325	0.858519	0.851477	0.870046	I	No
CBK044234		N1(C2CCN(C(=O)c3n(nc(c3)C(C)(C)C)C)CC2)C(COC1=O)(C)C	0.814936	1.19868	0.879844	0.826309	0.865131	I	No
CBK003933C		c1cc(c2c(c1S(=O)(=O)Nc1c(cccc1)OC(F)(F)F)cccc2)N1CCNCC1	0.927635	1.10727	0.91424	0.865432	0.963441	I	No
CBK098562		S(=O)(=O)(N1CCN(c2c(cc(cc2)C)C)CC1)c1ccc(cc1)I	0.916891	1.23699	1.02018	0.942994	0.978187	I	No
CBK000141D		c1cc(cc(c1NC(=O)OCc1ccc(cc1)[N+](=O)[O-])C(=O)[O-])c1ccoc1	0.989323	1.23601	0.974776	0.923873	0.969585	I	No
CBK004229T		N1(CCNCC1)c1nc(NC(=O)c2c3c(oc2)CCCC3=O)cnc1	0.967995	1.36228	1.04494	0.97629	1.0126	I	No
CBK074600		S(=O)(=O)(c1c(F)cccc1F)N1CCN(Cc2cc3c(OCO3)cc2)CC1	0.915169	1.02156	0.912864	0.86856	0.949923	I	No
CBK000500		c1(ccc(cc1)Cl)CNc1nc(cc(n1)C(F)(F)F)OC(=O)C	0.946851	0.965497	0.852327	0.746357	0.83318	I	No
CBK084462		N1(CC(Oc2nc(cnc2)OCc2cccnc2)CC1)CC(=O)OCC	0.993822	1.30467	1.0704	1.05982	1.07527	I	No
CBK085513		C1(C(=O)N=C(S1)NC1CCCCCC1)C(=O)N1CCCCCC1	0.931423	1.3913	0.99335	0.937839	0.970814	I	No
CBK062393		S(=O)(=O)(Nc1[nH]nnn1)c1sc(c2cc(on2)C(F)(F)F)cc1	0.968982	1.09994	0.892914	0.893849	0.890937	I	No
CBK002842		c1(c(ccc(C)c1)OCc1ccc(nc1)Cl)Br	0.758161	1.13135	0.452648	0.697179	0.658679	K	No
CBK112763		c1nn(nc1c1ccc(cc1)OC)c1cncnc1	0.944899	1.08832	0.770465	0.824459	0.836866	I	No
CBK137024		N1(CCC2(c3c(N(C2)CC(=O)N)cccc3)CC1)CCCC#N	0.976581	0.894647	0.836505	0.836123	0.829493	I	No
CBK084480		N1(CC(Oc2nc(cnc2)OCCN2CCOCC2)CC1)Cc1ccc(cc1)Cl	0.908925	1.09346	0.734006	0.806616	0.825806	K	No
CBK153547		c1cc(c2c(c1)[nH]cc2)NS(=O)(=O)c1c(cc(cc1)Br)F	0.806189	1.09234	0.828938	0.827135	0.807373	I	No
CBK200001G		c12c(CCC2=O)cccc1OCCOc1c(N2CCNCC2)nccn1	1.01304	1.16488	0.877092	0.901889	0.901997	I	No
CBK084325		c1c(c2c3ccccc3c(cc2)N)ccc2c1OCCCO2	0.879217	0.964018	0.683788	0.774575	0.72381	K	No
CBK155427		c1(c2[nH]nnn2)ccc(cc1)NS(=O)(=O)c1cccc(c1)C#N	0.954886	1.21079	0.967897	0.877536	0.890937	I	No
CBK000427		c1c(nc(nc1C(F)(F)F)N(CCC)C(=O)C)O	0.855089	1.0155	0.899106	0.826276	0.847926	I	No
CBK045472		S(=O)(=O)(NC1CCN(C(=O)OCC)CC1)c1cc(c(s1)Cl)Br	0.958031	1.27657	0.952075	0.901536	0.94255	I	No
CBK002766		c1(OCc2ccccc2)c(cccc1)OCc1sc(Cl)cc1	0.876807	0.96106	0.779408	0.800767	0.863902	I	No
CBK138181		C1C2CC3CC1CC(C2)C3NC1=NC(=O)C(O1)(C)C1(CCN(CC1)C(=O)C)O	0.91758	1.16713	0.881908	0.885764	0.919201	I	No
CBK132048		N1(CC2(CCN(C2)C(=O)Cc2c3c(cccc3)[nH]c2)CCC1)CC(=O)Nc1ncccn1	0.866728	1.09163	0.871589	0.807761	0.797542	I	No
CBK038697		s1c(ccc1)CCNC(=O)NC(CC(C)(C)C)(C)C	0.918291	1.0848	0.919055	0.866225	0.906912	I	No
CBK159998		s1c(ccc1)CNC(=O)c1cnc2c(c1O)cc(c(c2)OC)OC	0.918819	0.753089	0.832378	0.500079	0.785253	I	No
CBK043543		S(=O)(=O)(NCC(O)CC)c1ccc(cc1)C(C)C	0.91634	1.05142	0.863334	0.784609	0.856528	I	No
CBK020924		c1(C(F)(F)F)[nH]nc(c1)/C=C/c1sccc1	0.921345	0.931903	0.753956	0.772593	0.815975	I	No
CBK049887		C(=O)(O)c1[nH]c2c(c1NS(=O)(=O)c1c(ccc(c1)Br)OC)cccc2	0.97463	1.08156	0.903233	0.874926	0.883564	I	No
CBK115382		c12c(C(=O)N(C1=O)c1c(cccc1)C(=O)OC)cccc2[N+](=O)[O-]	0.956677	1.16657	0.899794	0.854583	0.874962	I	No
CBK045818		S(=O)(=O)(Nc1nc(c(s1)C(=O)N1CCN(CC1)C)C)c1c(sc(c1)Cl)Cl	1.06123	1.15424	0.927998	0.921847	0.962212	I	No
CBK107383		C(=O)(N1CCN(c2ncccn2)CC1)c1c(n(nc1)c1cc(cc(c1)Cl)Cl)CCC	1.02009	0.970004	0.984407	0.969197	0.965899	I	No
CBK094246		c1(c(n(c2c1ccc(c2)O)c1ccc(cc1)C)C)[N+](=O)[O-]	0.86216	1.19826	1.06558	1.09489	1.06544	I	No
CBK045923T		N1CCN(c2n(nc(c2NC(=O)C2CCC2)C)C)CC1	0.961613	0.952468	0.742949	0.824459	0.785253	K	No
CBK074549		N1(C(=O)C(CC1=O)N1CCN(Cc2cc3c(OCO3)cc2)CC1)c1cc(c(cc1)Cl)Cl	0.994006	0.905916	0.775281	0.842093	0.807373	I	No
CBK049988		S(=O)(=O)(Nc1c2c(sc1C(=O)O)nccc2)c1c(noc1C)C	0.994695	1.08896	0.837193	0.851367	0.908141	I	No
CBK034482		C(=O)(N1CCN(CC1)C)CNS(=O)(=O)c1cc(c(s1)Cl)Br	0.940285	0.939157	0.807613	0.707246	0.78894	I	No
CBK034439		S(=O)(=O)(NCC(=O)OCC)Cc1c(cccc1)[N+](=O)[O-]	0.952912	1.11276	0.86815	0.900105	0.852842	I	No
CBK131595		N1(CC2(CCN(C2)C(=O)Cc2c3c(cccc3)[nH]c2)CCC1)C(=O)CS(=O)(=O)c1ccc(cc1)C	0.903667	1.12811	0.850264	0.880687	0.911828	I	No
CBK093662		C1(=NNC2=C(NNN12)c1ccc(cc1)OC)N	0.848454	1.15368	0.79523	0.760455	0.834409	I	No
CBK074447		N1(C(=O)CC#N)CCN(Cc2cc3c(OCO3)cc2)CC1	0.886839	1.14276	0.883972	0.919743	0.913057	I	No
CBK107427		C(=O)(NCC(CN(C)C)(C)C)c1cnc2c(c1O)ccc(c2)C(F)(F)F	0.978785	0.887393	0.886723	0.665799	0.829493	I	No
CBK111324		[N+](=O)([O-])c1c(cccc1)SCC(=O)O	0.867716	1.0841	0.887411	0.924743	0.911828	I	No
CBK045012		Brc1cc(c(cc1)S(=O)(=O)Nc1c2ncccc2ccc1)CC	0.878483	0.979089	0.941756	0.789169	0.871275	I	No
CBK156476		c12C(=O)CC3(Oc1cc(cc2OC)OC)CCN(C(=O)C1OCCC1)CC3	0.933191	0.991273	0.789039	0.798862	0.840553	I	No
CBK074467		c1(c(oc(n1)COc1ccc(Br)cc1)NCc1ccc(cc1)C)C#N	0.995246	1.09396	0.876404	0.814139	0.98679	I	No
CBK161575		O(c1c(nccn1)OC1CCN(CC1)CCCC#N)Cc1c(cc(cc1C)C)C	0.916179	1.03247	0.791103	0.736698	0.834409	I	No
CBK043960		S(=O)(=O)(N(CCC#N)Cc1cnccc1)c1ccc(cc1)C(CC)(C)C	0.895517	1.1965	0.888099	0.84673	0.900768	I	No
CBK113231		Clc1c(cc(c(c1)Cl)C(=O)O)S(=O)(=O)Nc1ccc(cc1)O	0.868404	1.09036	0.94726	0.990895	0.968356	I	No
CBK021248		c12n(N=Cc3c(S1)nc1c(c3)ccc(c1)OC)cnn2	0.999952	1.25037	0.99679	0.968415	1.01628	I	No
CBK017821B		C12(c3c(NC(=O)S1)ccc(c3)Br)CCN(CC2)C	1.00468	1.0855	0.892914	0.907429	0.92043	I	No
CBK113252		S=c1[nH]c2c(CCC2)c(=O)[nH]1	0.92426	1.27059	1.02431	0.964307	0.98679	I	No
CBK018424		C1(=C(OC(=NN1)Oc1c(C(F)(F)F)cccc1)N)N	0.571721	1.01282	0.385233	0.544235	0.528418	N	No
CBK082962T		N1(CCC(Oc2nccnc2OCc2noc(c2)C)CC1)CC	0.947356	1.08276	0.961706	0.966697	0.949923	I	No
CBK134216		c12c(n(c(=O)n(c2=O)C)C)ncn1CC(=O)Nc1cc(c(cc1)OC)Cl	0.958973	0.831263	0.914928	0.984694	0.917972	I	No
CBK000134		N1(CCN(c2ncc(cc2)[N+](=O)[O-])CC1)C(=O)OC(C)(C)C	0.95585	0.859434	0.687916	0.720066	0.741014	K	No
CBK070673		N(C(=O)NCC)c1nc2nccc(c2cc1)c1ccc2c(c1)CCO2	0.961865	1.05416	0.704426	0.727402	0.752074	K	No
CBK019941		c12c(nc(s1)NC(=O)c1cc(ccc1)C(F)(F)F)CC(CC2=O)(C)C	0.942351	1.00099	0.637698	0.703148	0.670968	K	No
CBK084375		N1(CC(Oc2nc(cnc2)OCC2Oc3c(OC2)cccc3)CC1)CC(=O)OCC	0.925684	1.18185	0.672781	0.809017	0.75576	K	No
CBK017707C		c1(c(cccc1)OCCCNCC#C)Oc1ccccc1	0.941938	1.20375	0.799358	0.898486	0.847926	I	No
CBK076727		N1(C(=O)C(SC1=NC1C2CCC(C1)C2)C(C)C)C	0.905642	1.2658	0.807613	0.89158	0.806144	I	No
CBK131524		N1(CCC2(c3c(N(C2)CCO)cccc3)CC1)Cc1cc(c(c(c1)OC)OC)OC	0.949078	1.05628	0.826875	0.786151	0.81106	I	No
CBK002625		c1(cccs1)Sc1c(ccc(n1)OC)[N+](=O)[O-]	0.848615	1.44799	0.994726	0.946023	0.995392	I	No
CBK001972		c1(c2nnco2)c(cccc1)OCCO	0.925546	1.02289	0.778033	0.784114	0.797542	I	No
CBK094069		c12c(nc[nH]c2=S)scc1c1ccc(cc1)Cl	0.765255	1.24735	0.614309	0.706563	0.760676	K	No
CBK022088		n1(c(nnn1)C(=O)C)C(Cc1ccccc1)(C)C	0.913333	0.968595	0.793167	0.703611	0.763134	I	No
CBK112924		c1nn(nc1c1ccc(cc1F)Br)c1c(cccc1)CN(C)C	0.909062	1.2153	0.73263	0.752018	0.78894	K	No
CBK000575		c1(scc(n1)CC(=O)O)NS(=O)(=O)c1c(cc(cc1)OC(F)(F)F)C	0.878001	1.06402	0.850952	0.83327	0.886022	I	No
CBK102003		N1C(=S)N/C(=C\c2c(cc(c(c2)OC)O)Cl)/C1=O	0.65492	1.50891	0.57097	0.703809	0.67957	N	No
CBK003731C		c1cc(c2c(c1)n(cc2)C(=O)Nc1c(cccc1)C(=O)OCC)N1CCNCC1	0.508473	0.34905	0.117634	0.0345626	0.0700461	G	No
CBK067573		S(=O)(=O)(Nc1c(c[nH]c(=O)n1)F)c1c(cccc1)Br	0.765783	1.31334	0.845448	0.842203	0.938863	I	No
CBK083046T		N1(CCN(c2nccnc2Oc2ccc(c(c2)OC)OC)CC1)Cc1ccc([N+](=O)[O-])cc1	0.863629	0.754216	0.791103	0.608679	0.786482	I	No
CBK034349		S(=O)(=O)(Nc1cc(ccc1)C(=O)OCC)c1ccc(cc1)NC(=O)C	0.787547	1.1036	0.821371	0.804611	0.829493	I	No
CBK075044		s1c(nnc1NCC1CCCCC1)CC	0.880756	1.03099	0.759459	0.805911	0.849155	I	No
CBK049889		C(=O)(O)c1[nH]c2c(c1NS(=O)(=O)c1c(c(ccc1)Cl)C)cccc2	0.864616	1.18002	0.943132	0.88452	0.981874	I	No
CBK131436		C12(CN(CC1)C(=O)Cc1c[nH]c3c1cccc3)CN(CC2)C(=O)CC1C(=O)NC(=O)N1	0.92798	1.11191	1.10548	1.03395	1.04823	I	No
CBK083726		c1c(c2c3ccccc3c(NC(=O)NCC)cc2)ccc2c1OCCCO2	0.894392	1.14206	0.92731	0.945582	1.00154	I	No
CBK042220		C(=O)(N1CCOCC1)CNS(=O)(=O)Cc1c(cccc1)[N+](=O)[O-]	0.826874	1.21298	0.81862	0.903816	0.863902	I	No
CBK019232		n1c(cc(nc1OCC#N)C)Oc1c(cc(cc1)Cl)Cl	0.969235	1.22115	0.883972	0.924259	0.90937	I	No
CBK044383		N1(C2CCN(C(=O)c3oncc3)CC2)C(COC1=O)(C)C	0.956516	1.24263	0.858519	0.927431	0.901997	I	No
CBK026673		s1c(nnc1C)NS(=O)(=O)c1ccc(cc1)OC(F)(F)F	0.95872	1.23115	0.892227	1.02828	0.979416	I	No
CBK095107		c1(nc(cs1)c1ccc(cc1)C)NC(=O)c1ccc(cc1)F	0.851875	1.33559	0.85164	0.929876	0.884793	I	No
CBK056695		N(CCNCc1ccccc1C(F)(F)F)C(=O)OC(C)(C)C	0.800426	1.31284	0.933501	0.938478	0.952381	I	No
CBK102813		S(=O)(=O)(N1CCCC1)c1ccc(C(=O)Nc2nc(cs2)c2cc([N+](=O)[O-])ccc2)cc1	0.865282	1.13839	0.875717	0.822884	0.863902	I	No
CBK084209		N1(CCN(c2nccnc2OC)CC1)Cc1cc(c(cc1)Cl)Cl	0.920748	1.17234	0.880532	0.859561	0.895853	I	No
CBK034124T		N1CCN(c2ncccc2NC(=O)/C(=C/c2ccc(c(c2)OC)OC)/C)CC1	0.883051	1.09212	0.846136	0.825428	0.878648	I	No
CBK059059C		n1(ccc2c1ccnc2N1CCNCC1)S(=O)(=O)c1ccc(c(c1)Cl)F	0.906767	0.828587	0.762211	0.612215	0.791398	I	No
CBK096257		S(=O)(=O)(N1CCCC1)c1ccc(c2nc(NC(=O)c3cc(OC)ccc3)sc2)cc1	0.89049	1.15466	1.01261	0.919479	1.00768	I	No
CBK074456		n1c(scc1c1cc(c(cc1)OC)OC)Nc1ccc(N)cc1	0.833784	1.02198	0.78216	0.779906	0.803687	I	No
CBK043825		s1c(ccc1)CCNC(=O)Nc1cn(Cc2oc(cc2)C(=O)OC)nc1	0.824234	1.31467	0.968585	0.886524	0.89831	I	No
CBK083011		N1(CCN(c2nccnc2Oc2ccc(cc2)F)CC1)Cc1cnccc1	0.874672	0.996696	0.771841	0.749562	0.797542	I	No
CBK200417		C(=O)(OCCc1cscc1)N1C[C@H](O[C@H](C1)C)C	0.893107	1.18833	0.850264	0.817013	0.836866	I	No
CBK115571		Clc1ccc(cc1)SCC(=O)O	0.884176	1.19044	0.93075	0.914192	0.989247	I	No
CBK083020T		N1(CCN(c2nccnc2Oc2ccc(cc2)F)CC1)CC(=O)N(CC)CC	0.879057	1.25728	1.04494	1.02993	1.02366	I	No
CBK004817		n1(c(OC(=O)N(C)C)nnc1SCC=C)c1ccc(cc1)Cl	0.907616	1.20417	0.941069	0.985839	0.969585	I	No
CBK262054		c12c(nnc(n1)N/N=C(/c1ncccc1)\C)c1c([nH]2)cccc1	0.944524	0	0.441892	0.0104995	0.0560891	C	Yes
CBK112728		c1nn(nc1c1c(cc(cc1)F)F)c1ccc(cc1)SC	0.913379	1.25777	0.980968	0.988141	0.962212	I	No
CBK018284		c12-c3c(CCc1c(sc2SC)C(=O)NC(=O)N1CCOCC1)con3	0.742757	1.38123	0.826187	0.947323	0.899539	M	No
CBK200005G		c1(cncc(n1)N1CCNCC1)OC1CCc2c1cccc2	0.91044	1.02578	0.756707	0.788927	0.831951	I	No
CBK085711		Nc1nc(c2ccccc2c1)c1cc(cc(c1)F)F	0.969579	1.01156	0.757395	0.972865	1.23748	I	No
CBK112794		c1nn(nc1c1ccc(cc1)Cl)c1ccc(cc1)O	0.868152	1.10959	0.676221	0.778871	0.781567	K	No
CBK002559		Fc1cc([N+](=O)[O-])c(cc1)Oc1c2c(ccc1)CCCC2	0.934959	0.987259	0.701674	0.779113	0.768049	K	No
CBK112773		c1nn(nc1c1ccc(cc1)OC)c1ccc(cc1)OC(F)(F)F	0.876439	1.08107	0.698234	0.814238	0.764363	K	No
CBK001825G		c1(c(nsn1)OCCOc1cccnc1)N1CCNCC1	0.943706	0.884858	0.648704	0.672242	0.69063	K	No
CBK081524		c1(c(c([nH]n1)CCCC(=O)N(CC)CC)Cc1c(cccc1Cl)Cl)O	0.889893	1.29383	0.839257	0.913817	0.904455	I	No
CBK092342		N(C(=O)CCC(F)(F)F)Cc1nc(sc1)c1ccccc1	0.910073	1.26213	0.801422	0.968877	0.921659	I	No
CBK076759		C1(=O)NC(=NC(=O)C1(CC)CC)C(C)(C)C	0.887895	1.36897	0.952763	0.935681	0.926575	I	No
CBK063301		N(C(=O)C(F)(F)F)c1nc(c2ccccc2c1)Br	0.819826	1.0424	0.575785	0.665524	0.688172	K	No
CBK084275		N1(CCC(Oc2nccnc2NS(=O)(=O)C)CC1)CCCO	0.908534	1.0841	0.79867	0.798069	0.81106	I	No
CBK089492		S(c1nccnc1NC(C)C)c1c(cccc1)O	0.920771	1.15192	0.951387	0.940593	0.949923	I	No
CBK075015		c1(c(c([nH]n1)CCC)Cc1c(cc(cc1)F)F)O	0.856719	1.0936	0.814492	0.789191	0.786482	I	No
CBK105766		c1(cnc(c(n1)c1ccc(cc1)C(=O)N1CCOCC1)NC(=O)NCCCC)c1ccc(cc1)C#N	0.911152	0.833024	0.873653	0.797981	0.903226	I	No
CBK067436		n1c(nccc1c1cccc(c1)CN1C(=O)CCC1=O)NS(=O)(=O)c1ccc(cc1)Cl	0.862917	1.06614	0.81518	0.83272	0.872504	I	No
CBK115752		O(c1nccnc1N1CCCC1)CCc1c(ncs1)C	0.865144	0.937467	0.735382	0.755201	0.797542	K	No
CBK018110		c1(nc(nnc1C(=O)OCC)c1sccc1)NC1CCCCC1	0.868335	1.14811	0.836505	0.847842	0.883564	I	No
CBK093784		S(c1cc(ncn1)NC(C)C)c1nnc(s1)COC	0.893153	1.03099	0.767714	0.847996	0.831951	I	No
CBK004510		S(=O)(=O)(Nc1c(scc1)C(=O)OC)c1c(cc(cc1)C(F)(F)F)[N+](=O)[O-]	0.929403	1.19333	0.901857	0.94708	0.933948	I	No
CBK070690		N(C(=O)NCC)c1c2ncccc2c(cn1)c1ccc(cc1)OC(F)(F)F	0.939849	1.10114	0.882596	0.905766	0.952381	I	No
CBK026740T		N1CCN(c2nc(nc(NC(=O)C3CCCO3)c2)SC)CC1	0.904678	1.34615	1.02155	1.0403	1.07035	I	No
CBK002718		c1cc2cccnc2c(c1)OCc1ccc(nc1)Cl	0.932388	0.917888	0.859895	0.873307	0.900768	I	No
CBK034395		S(=O)(=O)(Nc1ccc(cc1)C(=O)N(CC)CC)c1ccc(c2ccccc2)cc1	0.975364	0.861547	0.919743	0.941915	0.963441	I	No
CBK200427T		c1(n(c(=O)c2c(c1)oc(n2)c1c(cccc1)SCCO)C)c1ccc(cc1)CN1CCCC1	0.947218	1.12853	0.76565	0.780887	0.754531	I	No
CBK093488		C12(N(c3cc(F)ccc3)C(=O)CS2)C(=O)Nc2c1cccc2	0.992078	0.91	0.692043	0.766656	0.731183	K	No
CBK062728		S(=O)(=O)(Nc1cc2c([nH]cc2)cc1)C	0.911565	1.08614	0.709241	0.813114	0.803687	K	No
CBK200220		N(C(=O)c1nc2c(nc1)cccc2)c1c(noc1C)C	0.981379	0.957186	0.692043	0.783706	0.763134	K	No
CBK161121A		N1(CCOC2(C1)CCN(CC2)C(=O)c1ccc2ccccc2c1)Cc1nc(cc(n1)OC)OC	0.916363	1.12889	0.837193	0.807134	0.865131	I	No
CBK113681		S(=O)(=O)(N(C)C)c1oc(c(c1)C(=O)O)C	0.981265	0.959158	0.632882	0.587532	0.707834	K	No
CBK112995		c1n(nnc1c1c(cc(cc1)F)F)c1c(ccc(c1)Cl)C	0.891821	1.23988	0.753268	0.843932	0.820891	I	No
CBK154228		C1N(CCC(C1)C(=O)Oc1ccc(cc1)OCC)C(=O)CC(C)C	0.952521	0.930002	0.720248	0.802739	0.824578	K	No
CBK108116		n1(c(CN(Cc2cc3c([nH]c2=O)c(ccc3C)C)CCN2CCOCC2)nnn1)C1CCCCC1	0.853321	1.076	0.677597	0.791747	0.812289	K	No
CBK093478		C12(N(C(=O)c3c(N2)cccc3)c2ccc(cc2)C)C(=O)N(c2c1cccc2)CC(=O)N(CC)CC	0.859979	0.841686	0.660399	0.724857	0.721352	K	No
CBK042264		C(=O)(N1CCN(CC1)C)c1c(NS(=O)(=O)c2ccc(cc2)C)scc1	0.892602	1.35665	0.949324	0.95718	0.951152	I	No
CBK113239		N1(C(c2c(cccc2)C1=O)Nc1cnccc1)c1ncccc1	0.804628	1.00825	0.898418	0.858867	0.916743	I	No
CBK004571		C(=O)(Nc1ccc(cc1)F)c1c(NS(=O)(=O)c2ccc(cc2)C)ccs1	0.90982	1.02113	0.819307	0.824062	0.872504	I	No
CBK003745C		c1cc(c2c(c1)n(cc2)C(=O)Nc1c(cccc1F)F)N1CCNCC1	0.895426	1.01712	0.762211	0.806341	0.877419	I	No
CBK200095		n1(c(nnc1c1c(c(cs1)C)Cl)SCC(C)C)CC(=C)C	0.927475	1.10797	0.915616	0.949195	0.983103	I	No
CBK051673C		[nH]1ccc2c1ccnc2N1CCNCC1	0.906927	1.11494	0.770465	0.870719	0.881106	I	No
CBK074518		N1(C(=O)c2c3c(C1=O)cccc3ccc2)CCN1CCN(Cc2ccc(C(=O)OC)cc2)CC1	0.888355	1.26742	0.882596	0.963635	0.933948	I	No
CBK074698		n1c(snc1c1ccccc1)N1CCN(CC(COc2ccc(F)cc2)O)CC1	0.917534	0.8226	0.742949	0.749804	0.836866	K	No
CBK074851C		N1(c2c(F)cccc2)CCN(CC(O)COCc2ccccc2)CC1	0.926487	1.34468	0.950699	0.96348	0.973272	I	No
CBK074780		S1(=O)(=O)CCN(CC1)Cc1cc2c(OCO2)cc1	0.939481	1.0998	0.955515	1.00974	0.997849	I	No
CBK074857C		N1(C(c2ccccc2)c2ccccc2)CCN(CC(O)COCc2ccc(Cl)cc2)CC1	0.86317	1.22115	0.936253	0.891701	0.968356	I	No
CBK020648		c12[nH]c(nc2c2c(c(n1)c1ccccc1)CCCC2)N	0.782405	0.955637	1.52236	0.796185	0.813518	I	No
CBK050238T		N1CCC(Oc2c(NC(=O)c3ccccc3)cccc2)CC1	1.15014	1.12466	0.81174	0.855684	0.894624	I	No
CBK051078C		n1cc(nc(c1)S(=O)(=O)c1ccccc1)N1CCNCC1	0.893428	1.14044	0.740885	0.761369	0.808602	K	No
CBK002954		c1cc2c(C)cc(=O)oc2cc1Sc1ccc(cc1)[N+](=O)[O-]	0.957251	1.07853	0.703738	0.864132	0.787711	K	No
CBK084465		N1(CC(Oc2nc(cnc2)OCc2cccnc2)CC1)CCCO	0.916822	1.20065	0.761523	0.823644	0.78894	I	No
CBK013402		c1c(N2CCNCC2)c(ccc1Cl)C	0.946461	0.93803	0.659023	0.721972	0.710292	K	No
CBK011972C		COc1cc2c(c(c1)N)nccc2	0.776732	0	0.184446	0.00816944	0.0318899	C	Yes
CBK144447		c1(occc1)C(=O)N1CCN(CC1)C(=O)c1cc([nH]n1)C	0.989438	1.03775	0.796606	0.800007	0.815975	I	No
CBK074581		c1(c(cc(cc1OC)CNc1cc(C(=O)O)ccc1)Br)OCC=C	0.972655	1.19875	0.839257	0.698665	0.817204	I	No
CBK084314		c1c(cc(cc1c1c2ccccc2c(cc1)N)F)F	0.931814	1.04156	0.714056	0.804589	0.801229	K	No
CBK039007		C(=O)(N1CCOCC1)c1cc(NS(=O)(=O)c2c(cc(c(c2)F)Br)F)ccc1	0.866614	1.09205	0.81518	0.819855	0.862673	I	No
CBK082922T		N1(CCC(Oc2nccnc2OCCN2CCOCC2)CC1)Cc1ccc(cc1)OC	0.907616	0.944369	0.695483	0.720859	0.764363	K	No
CBK045468		S(=O)(=O)(NC1CCN(C(=O)OCC)CC1)c1cc([N+](=O)[O-])c(cc1)C	0.857959	1.13438	0.742949	0.774994	0.81106	K	No
CBK075042		s1c(nn(c1=N)CC1CCCCC1)C(C)(C)C	0.962118	0.598572	0.678973	0.454777	0.584946	J	No
CBK126787		N1(CCC2(c3c(N(C2)CC(=O)N)cccc3)CC1)CCCn1c2c(cccc2)[nH]c1=O	0.895517	1.16037	0.847512	0.840606	0.84424	I	No
CBK013564		n12c(nc(c1c1ccccc1)c1ccccc1)[nH]c(=O)c(n2)CCC(=O)O	0.940859	0.911831	0.771153	0.801439	0.828264	I	No
CBK115788		O(c1nccc(c1)C(F)(F)F)CCOc1cc(ccc1)O	0.848385	1.13008	0.768402	0.821507	0.807373	I	No
CBK062019		S(=O)(=O)(Nc1sc(C(F)(F)F)nn1)c1sc(c2cc(on2)C(F)(F)F)cc1	0.911106	0.897676	0.764274	0.816661	0.793856	I	No
CBK038976		C(=O)(N1CCN(CC1)C)c1cc(NS(=O)(=O)c2cc([N+](=O)[O-])c(cc2)C)ccc1	0.89476	1.20157	0.919055	0.918058	0.965899	I	No
CBK002916		c1c(cccc1SCc1cc(on1)C)F	0.970268	1.13459	0.872965	0.911372	0.93149	I	No
CBK027775		c1(c(c(c(s1)C)C)C(=O)N)NC(=O)C(F)(F)F	0.94056	1.29171	0.968585	0.963018	0.972043	I	No
CBK016064		n12-c3c(SC(Cc1nn(c2=O)CCN(CC)CC)c1ccccc1)cccc3	0.918842	1.03029	0.896354	0.866886	0.933948	I	No
CBK112949		c1n(nnc1c1cccc(c1)C(F)(F)F)c1cc(ccc1)C(=O)O	1.13935	2.11458	0.947948	1.12335	1.00768	I	No
CBK084492		N1(CC(Oc2nc(cnc2)OCCN2CCOCC2)CC1)CCN1CCOCC1	0.976168	1.02149	0.76909	0.735431	0.802458	I	No
CBK083133T		N1(CCN(c2nccnc2OCc2cccnc2)CC1)Cc1ccc(cc1)C(F)(F)F	1.00571	0.839503	0.691355	0.690273	0.770507	K	No
CBK200094		n1(c(nnc1c1ccc(nc1)O)SCC(C)C)CC(=C)C	0.922493	1.18826	0.742949	0.779356	0.802458	K	No
CBK083144		N1(CCN(c2nccnc2OCc2cccnc2)CC1)CCCC#N	0.963289	0.892887	0.665214	0.717962	0.718894	K	No
CBK095353		c1(c2nc(ccc2Cl)Cl)nc2c(o1)cccc2	0.916088	1.15445	0.720936	0.842511	0.830722	K	No
CBK156457		c12c(C(=O)CC3(O1)CCN(C(=O)c1ccc(C(=O)C)cc1)CC3)ccc(c2)OC	0.941938	1.03888	0.771153	0.872602	0.857757	I	No
CBK093782		S(c1ncc(cc1)C(F)(F)F)c1c(cccc1)N	0.919348	1.14579	0.806925	0.780975	0.835637	I	No
CBK034756C		c1(cc(c2occc2c1)N1C[C@@H](N[C@@H](C1)C)C)NS(=O)(=O)c1cc(ccc1C#N)C	0.896872	0.882886	0.68654	0.680007	0.726267	K	No
CBK074539		c1(nc(oc1N1CCOCC1)c1cc(c(c(c1)OC)OC)OC)S(=O)(=O)c1ccccc1	0.901257	1.10086	0.85164	0.874199	0.88725	I	No
CBK067584		c1cc(ccc1c1c2cccnc2c(nc1)N)SC	0.683962	1.18255	0.515937	0.708479	0.656221	N	No
CBK091348		N(C(=O)c1c(cc(cc1)C(F)(F)F)[N+](=O)[O-])c1c(nc2ncccc2c1)Cl	0.899237	1.14192	0.876404	0.87888	0.921659	I	No
CBK074439		N1(C(Nc2c(C1=O)ccc([N+](=O)[O-])c2)c1c(c(OC)ccc1)O)/N=C/c1c(c(OC)ccc1)O	0.913057	0.852461	0.674157	0.747668	0.761905	K	No
CBK027833		c1(c(=O)[nH]c(=O)[nH]n1)Sc1c([nH]nc1C)C	0.871664	1.00726	0.773217	0.761667	0.797542	I	No
CBK156508		c1(C(=O)N2CCC3(Oc4c(C(=O)C3)cc(cc4)Br)CC2)c(onc1C)C	0.899833	1.00205	0.881908	0.846344	0.883564	I	No
CBK097787		S(=O)(=O)(Nc1nc2c(s1)CCCC2)c1ccc(cc1)Br	0.897354	0.989724	0.833066	0.836387	0.878648	I	No
CBK000363C		c1cc(nc(n1)N1CCNCC1)NS(=O)(=O)c1ccc(cc1)NC(=O)C	0.925156	0.806402	0.745701	0.769498	0.831951	K	No
CBK156502		c12c(OC3(CC1=O)CCN(C(=O)c1ncc(nc1)C)CC3)c(cc(c2)Cl)Cl	0.897285	1.1653	0.912176	0.912661	1.02366	I	No
CBK075110T		c1c(cc2c(c1)OC(O2)(F)F)C(=O)N1CC[C@H]2[C@@](C1)(CN(C2)C)c1cc(c(cc1)OC)OC	0.948159	1.1879	0.813116	0.855178	0.897081	I	No
CBK067741		N1=C(S/C(=C\c2c(OCC(=O)OC)cccc2)/C1=O)c1ccc(cc1)C	0.925822	1.287	0.987847	1.01133	1.07527	I	No
CBK155686		C(=O)(O)c1cccc(c1)NS(=O)(=O)c1c(c(ccc1)Cl)Cl	0.94669	1.06226	0.807613	0.830495	0.866359	I	No
CBK084014		N1(CCCC#N)CCC2(c3c(N(C2)S(=O)(=O)C)cccc3)CC1	0.978601	1.1267	0.91424	0.97662	0.97573	I	No
CBK085861		n1c2c(c(nc1SC)OC)cc[nH]2	0.95034	1.01409	0.784224	0.944382	0.960983	I	No
CBK115343		c12c(sc(c2N)C)nc(cc1C(=O)OC)C	0.857568	1.19051	0.776657	0.927288	0.871275	I	No
CBK161732		C(=O)(NCc1ccc(cc1)NS(=O)(=O)C)c1c(Nc2cc(ccc2)C(F)(F)F)cccc1	0.854515	0.915775	0.720936	0.684479	0.764363	K	No
CBK113286		O(c1nccc(c1)C(F)(F)F)CCN1CCOCC1	0.971163	1.18875	0.844072	0.948644	0.917972	I	No
CBK012989		c1(n(c(=S)[nH]n1)C(C)C)COc1ccc(cc1)OC(F)(F)F	0.929105	0.966342	0.68654	0.743835	0.734869	K	No
CBK107200		S(c1nc2ccccc2nc1C(F)(F)F)CC(=O)OCC	0.928485	1.04987	0.61706	0.546735	0.67957	K	No
CBK015721		c1(c(cccc1)[N+](=O)[O-])S(=O)(=O)Nc1cc(ccc1Cl)C(F)(F)F	0.932571	1.04698	0.763586	0.853559	0.8553	I	No
CBK082918T		N1(CCC(Oc2nccnc2OCCN2CCOCC2)CC1)Cc1ccc(cc1)Cl	0.924559	1.11755	0.86471	0.756578	0.857757	I	No
CBK063298		N(C(=O)CNC(=O)c1ccccc1C)c1nc(c2ccccc2c1)Br	0.894369	1.03628	0.898418	1.00931	0.924117	I	No
CBK043353		S(=O)(=O)(Nc1ccccc1C(=O)N1CCOCC1)c1c(cc(cc1)C(F)(F)F)[N+](=O)[O-]	0.843977	1.16868	0.786288	0.860409	0.839324	I	No
CBK093773		S(c1nc2ccccc2nc1C(F)(F)F)c1ccncc1	0.928117	1.00226	0.864022	0.858504	0.897081	I	No
CBK112782		c1nn(nc1c1ccc(cc1)Cl)c1ccc(cc1)SC	0.839822	1.02782	0.679661	0.730475	0.76682	K	No
CBK072998		N1(C(=O)c2c(C1=O)ccc(C(=O)Nc1noc(c1)C)c2)CC1OCCC1	0.9019	1.08064	0.825499	0.832125	0.846697	I	No
CBK091342		N(C(=O)C(CC)(C)C)c1c2ccccc2c(cc1)Br	0.79657	0.715692	0.832378	0.529256	0.720123	I	No
CBK091510		N1(C(=O)c2cc3no[n+]([O-])c3cc2)CCN(CC1)c1ccccc1OC	0.850199	0.93958	0.783536	0.734363	0.771736	I	No
CBK034157T		N1CCC(Oc2ccccc2CNC(=O)/C(=C/c2ccc(c(c2)OC)OC)/C)C1	0.900155	1.28432	0.816556	0.851752	0.888479	I	No
CBK077746		S(=O)(=O)(c1cc(ccc1Cl)Cl)Nc1ccc(C(=O)OCC)cc1	0.883694	1.0243	0.800046	0.835055	0.8553	I	No
CBK036325T		N1CCCN(c2c(NC(=O)c3c4c(ncc3)cccc4)cccc2)CC1	0.833899	1.16283	0.912864	0.897494	0.921659	I	No
CBK083162T		N1(CCC(Oc2nccnc2OCc2cccnc2)CC1)Cc1ccc([N+](=O)[O-])cc1	0.957917	0.955778	0.941756	0.696253	0.879877	I	No
CBK004586		C(=O)(Nc1ccc(cc1)F)c1c(NS(=O)(=O)c2c(cc(c(c2)F)Br)F)ccs1	0.943706	0.924438	0.879156	0.740211	0.845469	I	No
CBK161531		C(=O)(NCc1ccc(cc1)C(C)C)C1(c2ccccc2)CCCC1	0.968179	0.942608	0.791103	0.859165	0.87619	I	No
CBK076750		c1c(nc(cc1)C(=O)N1C(CCCC1)CC)C	0.924031	1.12959	0.973401	0.992062	0.979416	I	No
CBK100075		N1C(=O)S/C(=C/c2cc(c(c(c2)OC)O)I)/C1=O	0.920748	1.17459	0.791791	0.832764	0.784025	I	No
CBK131693		FC(F)(F)c1cc(ccc1)Nc1sc(c(n1)c1cc(c(cc1)OC)OC)CC(=O)O	0.978923	0.932396	0.725063	0.671769	0.819662	K	No
CBK083470		c1(c(Cc2c(cccc2Cl)Cl)c2n(n1)C(=O)CC2)O	0.912782	1.1072	0.770465	0.840242	0.796313	I	No
CBK062466		S(=O)(=O)(NC(CCCC(C)(C)O)C)c1sc(c2ccon2)cc1	0.938012	1.11353	0.838569	0.870333	0.94255	I	No
CBK107846		c1(c(Cc2c(cccc2Cl)Cl)c([nH]n1)C(=O)Nc1c(cccc1)OC)O	0.902497	1.12783	0.826187	0.914886	0.900768	I	No
CBK034332		S(=O)(=O)(Nc1cc(ccc1)C(=O)OCC)c1ccc(cc1)CCC	0.924743	1.12339	0.8482	0.927872	0.910599	I	No
CBK083173		N1(CCC(Oc2nccnc2OCc2cccnc2)CC1)CCSC	0.902841	1.27108	0.845448	0.916207	0.911828	I	No
CBK082897		N1(CCN(c2nccnc2OCCN2CCOCC2)CC1)CC(=O)OCC	0.939298	1.03416	0.224948	0.183475	0.2851	J	No
CBK161118A		N1(CCOC2(C1)CCN(CC2)C(=O)c1ccc2ccccc2c1)Cc1ccccc1	0.94141	1.19537	0.934189	0.938963	0.984332	I	No
CBK149698		c1(c(cccc1)Cl)S(=O)(=O)Nc1c(nccn1)Cl	0.843105	1.07508	0.826187	0.88833	0.910599	I	No
CBK044882		Brc1cc(c(cc1)S(=O)(=O)NCCOc1ccccc1)CC	0.883924	1.04564	0.884659	0.845232	0.900768	I	No
CBK092353		N(C(=O)CCCc1cc(c(cc1)OC)OC)Cc1c(nc(s1)c1ccccc1)C	0.852449	0.999865	0.834442	0.863449	0.856528	I	No
CBK087441		N1(NC(=O)CC1)c1cc(OC)ccc1	0.869782	1.12184	0.833754	0.842016	0.840553	I	No
CBK084491		N1(CC(Oc2nc(cnc2)OCCN2CCOCC2)CC1)CC(=O)OCC	0.892785	0.997259	0.799358	0.869771	0.863902	I	No
CBK044838		c1(NS(=O)(=O)c2cc(c(cc2)Cl)Cl)cc(c(cc1)Cl)Cl	0.867876	0.880139	0.70305	0.648804	0.706605	K	No
CBK074683		N1(C(c2ccccc2)c2ccccc2)CCN(CC(CSc2ccccc2)O)CC1	0.913379	0.994372	0.836505	0.842456	0.846697	I	No
CBK082911T		N1(CCN(c2nccnc2OCCN2CCOCC2)CC1)CCc1cc2c(cc1)cccc2	0.876325	1.16748	0.928686	0.859451	0.914286	I	No
CBK107864		S(c1nccc(n1)C(F)(F)F)CCC(=O)O	0.875498	1.16797	0.874341	0.898519	0.919201	I	No
CBK084288		N1(CCN(c2nccnc2OCCN2C(=O)CCC2=O)CC1)Cc1ccccc1	0.878758	1.14699	0.888787	0.889002	0.927803	I	No
CBK107184		S(c1cc(N2CCCC2)ncn1)Cc1cc(ccc1)C(F)(F)F	0.91145	1.11529	0.81862	0.909202	0.915515	I	No
CBK074842		C(=O)(N1CCN(Cc2cc3c(OCO3)cc2)CC1)C(C)(C)C	0.888423	1.09241	0.96033	0.905061	0.958525	I	No
CBK162143		N(C(=O)c1c2nc(c(c(n2nc1)C)CC)C)CCOC	0.938953	1.06571	0.872965	0.929964	0.965899	I	No
CBK149807		N(C(=O)c1oc2c(c1)cccc2OC)CCN1CCOCC1	1.01274	0.991695	0.731254	0.740123	0.743472	K	No
CBK001804		c1c(nc(nc1C(F)(F)F)NCCO)O	0.994626	1.10086	0.829626	0.768385	0.8553	I	No
CBK085772		N(CC)c1nc(c2ccccc2c1)c1cccc(c1)C(F)(F)F	1.01141	0.860561	0.66659	0.713303	0.700461	K	No
CBK107299		C(=O)(NCCN(C)C)Cc1csc(n1)c1ccc(Cl)cc1	0.962141	1.06677	0.702362	0.686693	0.727496	K	No
CBK002790		c1cc(cc(C(F)(F)F)c1)Oc1c(ncn1C)[N+](=O)[O-]	0.869828	0.589276	0.609493	0.474526	0.614439	J	No
CBK045540		s1c(nnc1NS(=O)(=O)Cc1ccccc1)C(C)C	0.930367	1.17213	0.800046	0.83033	0.825806	I	No
CBK001281		[nH]1nc(c2onc(c2c1=O)C)C	1.01354	1.04437	0.789727	0.876732	0.823349	I	No
CBK093790		S(c1nccc(n1)C(F)(F)F)c1nnc(s1)COC	0.995154	1.03515	0.808989	0.818809	0.8553	I	No
CBK156431		N1(C(=O)NCCCN2CCN(CC2)C)CCN(c2cc(ccn2)C(F)(F)F)CC1	0.936566	1.14501	0.857143	0.833656	0.901997	I	No
CBK004231T		N1(CCNCC1)c1ncnc(NC(=O)CCc2ccc(cc2)OC)c1	0.920679	1.38785	0.860582	0.888826	0.924117	I	No
CBK091438		S(c1nc(cnc1)NC(C)C)c1c(cccc1)O	0.880273	1.07586	0.786288	0.812123	0.764363	I	No
CBK093665		N1N(N=C2C1=C(NN2)N)c1cc(ccc1)OC	0.837044	1.06353	0.746388	0.754992	0.752074	K	No
CBK062100		S(=O)(=O)(Nc1ccc(C(C(F)(F)F)(C(F)(F)F)O)cc1)c1ccc(N2CCOCC2)nc1	0.94933	0.858377	0.685852	0.708688	0.745929	K	No
CBK076656T		C1[C@H](C[C@H]2[C@@](C1)(CCN2C)c1cc(c(cc1)OC)OC)NC(=O)c1cc(c(cc1)Br)C	0.811813	1.17896	0.777345	0.827146	0.866359	I	No
CBK115315		c1([nH]c2c([N+](=O)[O-])cccc2c1O)C(=O)OCC	0.881261	0.976624	0.744325	0.721828	0.785253	K	No
CBK067160		S(=O)(=O)(Nc1cc2c(cn[nH]2)cc1)c1cc([N+](=O)[O-])c(cc1)Cl	0.910578	1.09677	0.819995	0.844769	0.803687	I	No
CBK107679		C12(CCN(C1)CCOc1ccccc1)c1[nH]c3ccc(cc3c1CCN2)OC(=O)N(C)C	0.951351	1.28474	0.795918	0.922695	0.904455	I	No
CBK000122		c1(c(cc2[nH]c(nc2c1)c1ccccn1)C)C	1.18848	0	1.39095	0.16707	0.526815	A	Yes
CBK093769		S(c1nc(ccc1)C(F)(F)F)c1cc(c(cc1)OC)OC	0.94017	0.949932	0.778033	0.820549	0.82212	I	No
CBK133515		c12c(ncn1CC(=O)Nc1c3c(ccc1)cccc3)n(c(=O)n(c2=O)C)C	0.958054	1.36475	0.946572	0.953843	0.925346	I	No
CBK070635		N(C(=O)NCC)c1c2ncccc2c(c2cc(c(c(c2)OC)OC)OC)cn1	0.831833	1.11889	0.632882	0.73694	0.694316	K	No
CBK028684		S(=O)(=O)(Nc1ccc(cc1)C(=O)OC)c1c(sc(c1)Cl)Cl	1.06942	0.987188	0.846136	0.812905	0.872504	I	No
CBK044841		FC(F)(F)Oc1ccc(cc1)S(=O)(=O)NCC#N	1.10677	1.20685	0.905297	0.838722	0.940092	I	No
CBK154745		c1(c2[nH]nnn2)ccc(cc1)NS(=O)(=O)c1sc(c(c1)Cl)Cl	1.15795	0.848236	0.738133	0.801142	0.780338	K	No
CBK038972		C(=O)(N1CCN(CC1)C)c1cc(NS(=O)(=O)c2c(noc2C)C)ccc1	1.0121	1.07832	0.912176	0.900699	0.871275	I	No
CBK077853		S(=O)(=O)(c1cc(ccc1Cl)Cl)Nc1cc(C(=O)OC)cc(C(=O)OC)c1	1.04757	1.09994	0.874341	0.926021	0.932719	I	No
CBK093912		c1(c(=O)n(n(c1C)C)c1ccccc1)Nc1c2c(sc3c2CCCC3)ncn1	0.930505	0.973596	0.773217	0.767846	0.831951	I	No
CBK111438		N1(CCN(CC1)C)Cc1c2c(occ2C(=O)c2ccccc2)ccc1O	0.982022	1.08966	0.804173	0.859715	0.849155	I	No
CBK137104T		C1CC(CCN1C(=O)c1cccnc1)(C1CCCCC1)C(=O)OCC	0.95383	1.11994	0.819307	0.802772	0.8553	I	No
CBK074834		C(C(O)CNCC1Oc2c(OC1)cccc2)(F)(F)F	1.01905	0.993456	0.75258	0.831023	0.820891	I	No
CBK107790		C1(NCCOc2c(cccc2)Cl)CCc2[nH]c3ccccc3c2C1	1.06545	1.06311	0.685164	0.738129	0.774194	K	No
CBK161612		C(=O)(N(C)c1ccc(cc1)CCC)c1ccc(C(C)(C)C)cc1	1.02739	0.797881	0.741573	0.668839	0.801229	K	No
CBK107340		C(=O)(Nc1ccncc1)c1cc2c([nH]1)ccc(c2)Cl	0.950134	1.312	0.858519	0.951783	0.932719	I	No
CBK113186		S(=O)(=O)(N)c1oc(cc1)C(=O)OC	1.04766	1.00994	0.856455	0.877173	0.886022	I	No
CBK023880C		c12c(ccc(c1)O)nc(s2)NCCCN(CC)CC	1.04589	1.01149	0.71956	0.696826	0.745929	K	No
CBK082830T		N1(CCN(c2nccnc2OC2CCCCC2)CC1)Cc1ccc(cc1)OC	1.15182	1.05423	0.856455	0.84119	0.883564	I	No
CBK029434T		N1CCN(c2ncc(NC(=O)c3ccc(cc3)OC)cc2)CC1	1.10551	1.20262	0.819995	0.87768	0.856528	I	No
CBK015754		c12c(c(ccc1C#N)N)cccc2	0.906032	1.16142	0.941756	0.942598	0.996621	I	No
CBK083135T		N1(CCN(c2nccnc2OCc2cccnc2)CC1)Cc1ccc([N+](=O)[O-])cc1	1.06377	0.876618	0.844072	0.660226	0.77788	I	No
CBK138400		[C@@H]1(C[C@@H]2[C@H](C[C@H]1C2)NC1=NC(=O)[C@@](S1)(C)C(C)C)O	1.02172	1.16114	0.909424	0.953744	0.948694	I	No
CBK076699		c1(cncc(c1)C(=O)N1CCCCC1CC)Br	1.06625	1.0848	0.866774	0.862943	0.924117	I	No
CBK078547		s1c(c(nc1c1c(cc(cc1Cl)C(F)(F)F)Cl)O)C(=O)OCC	1.13892	0.991695	0.866774	0.860916	0.897081	I	No
CBK089885		c1(cnc2c(c1)sc(c2c1cnccc1)C(=O)OC)C(F)(F)F	1.12046	1.16685	0.967209	1.01304	1.00031	I	No
CBK092392		C12(C(=O)N(c3c1cccc3)Cc1cc(C(F)(F)F)ccc1)N(C(=O)CS2)c1ccccc1	1.08014	0.845278	0.807613	0.823071	0.838095	I	No
CBK085757		N(S(=O)(=O)C)c1nc(c2ccccc2c1)c1ccc(cc1)OC(F)(F)F	1.21124	0.633038	0.812684	0.904236	0.908023	I	No
CBK089490		S(c1cccs1)c1nccnc1NC(C)C	1.22547	0.877725	0.875878	0.993143	0.893436	I	No
CBK131703		S(CC(=O)Nc1c(cc(cc1)O)C(=O)O)c1ccc(cc1)C	1.17685	0.925967	1.00227	0.998294	0.932334	I	No
CBK066847		c1(c(Oc2c([N+](=O)[O-])cc(cc2)F)ccs1)C(=O)O	1.12053	0.956063	0.966251	0.956723	0.949352	I	No
CBK131702		Clc1c(ccc(c1)Cl)CSCC(=O)Nc1cc(ccc1)O	1.10085	0.764423	0.979841	0.876929	0.967585	I	No
CBK003419		[C@@H]1([C@@H](NC(=O)N[C@@H]2[C@H](N3CCCC3)CCCC2)CCCC1)N1CCCC1	1.1494	1.20182	1.08516	1.17816	1.09522	I	No
CBK066826		c1(c(C(=O)OC)scc1)Oc1ccc(cn1)[N+](=O)[O-]	1.14874	1.03756	0.95402	0.970953	0.948136	I	No
CBK051461		o1c(nc(n1)c1cc(ccc1)OC)C1CCN(CC1)CCc1ccc(cc1)F	1.21084	1.06355	0.945866	0.964123	0.971232	I	No
CBK126578		c1(ccc(cc1)OC1CCNCC1)c1cncc2c1cccc2	1.11859	0.869379	0.831031	0.91214	0.972447	I	No
CBK015465		n1(c(n[nH]c1=S)CN1CCN(CC1)C)c1cc(C#N)ccc1	1.1181	1.11868	1.04711	1.03422	1.01621	I	No
CBK115826		O(c1nccc(c1)C(F)(F)F)Cc1ccc(c2ccccc2)cc1	1.07933	0.948918	0.971687	0.938204	0.973663	I	No
CBK137010		N1(CCC2(c3c(N(C2)CCO)cccc3)CC1)Cc1c(cccc1F)F	1.08836	1.14176	1.0641	1.03589	0.980956	I	No
CBK074832		c1(nn(c(c1)C)C)C(=O)N1CCN(Cc2cc3c(OCO3)cc2)CC1	1.10815	1.03535	1.00906	1.01565	0.970016	I	No
CBK154935		C(=O)(NC1CC1)c1c(onc1)c1ccccc1	1.06328	1.1441	1.07089	1.06182	1.03079	I	No
CBK073777		N(c1nc(c2ccccc2c1)c1c(ccc(c1)C(C)C)OC)CC	1.09665	0.845732	0.9547	0.834932	0.956645	I	No
CBK013828		n1(c(n[nH]c1=S)CN1CCN(Cc2cc3c(OCO3)cc2)CC1)CC	1.04716	1.11432	1.07769	1.02737	1.04781	I	No
CBK085841		S(c1nccnc1)c1c2c(ccc1)cccc2	0.906775	1.01885	1.01653	1.05229	0.984603	I	No
CBK012372		c1(c(C(=O)c2c(cccc2)Cl)cc(cc1)Cl)n1c(nnc1)C	1.01207	0.972881	0.915289	0.879392	0.865478	I	No
CBK004778		c1(nc(nc(n1)Nc1ccc(cc1)Cl)N1CCN(CC1)C)Oc1ccccc1	1.07302	0.825563	1.10283	0.7589	1.01742	I	No
CBK149533		O=C(NCc1cccs1)C1(c2ccccc2)CCCC1	1.03392	1.15877	1.11982	1.10696	1.08549	I	No
CBK085840		S(c1nccnc1)c1c(cccc1)O	1.03538	0.960109	0.96829	0.960048	0.954214	I	No
CBK149534		O=C(NCc1c2c(ccc1)cccc2)C1(c2ccccc2)CCCC1	0.966046	1.10578	1.22039	1.10881	1.2034	I	No
CBK161117T		N1(CCOC2(C1)CCN(CC2)C(=O)OCc1ccccc1)c1nc(ccc1[N+](=O)[O-])OC	1.0334	0.906493	0.985957	0.922978	1.03444	I	No
CBK136929		C1CC(CCN1C(=O)CCSC)(C1CCCCC1)C(=O)OCC	1.12543	0.909528	0.890827	0.976349	0.968801	I	No
CBK067253		S(=O)(=O)(Nc1n(nc(c1)C)C)c1ccc(N2CCOCC2)nc1	1.16655	1.05147	1.0145	1.01353	1.01499	I	No
CBK200401		N1(C(=O)c2cnccc2C(F)(F)F)CCc2c1cccc2	1.12189	0.972818	0.92684	1.0001	0.956645	I	No
CBK138329		C1N(c2ccccc2CC1)Cc1[nH]c2c(n1)cccc2	1.06932	1.35034	1.00362	1.06845	1.02836	I	No
CBK200276		N1(C(=O)c2nc3c(cc2)cccc3)CCC(CC1)F	1.01891	1.16123	0.932276	1.0242	0.954214	I	No
CBK050618		S(=O)(=O)(Nc1c(sc2c1cccn2)C(=O)N(CC)CC)c1cc([N+](=O)[O-])c(cc1)C	1.12404	1.01606	0.974405	1.02137	0.990681	I	No
CBK023866		N1(c2nc(nc(n2)NCc2ccc(cc2)C(F)(F)F)C)CCN(CC1)C	1.12409	1.08448	0.971008	0.981589	0.960292	I	No
CBK200277		N1(C(=O)c2cc([nH]n2)C)CCC(CC1)F	1.08777	1.10395	0.959456	0.986504	1.00162	I	No
CBK116561		C(=O)(NCC(CN(C)C)(C)C)c1cc(c2ccc(cc2)Cl)on1	1.0133	1.11204	1.00702	1.02699	1.02836	I	No
CBK038944T		N1CCC(Oc2ccc(cc2)CNC(=O)c2c3c(oc2)CCCC3=O)CC1	1.01061	1.20429	0.918686	0.984243	0.911669	I	No
CBK013067C		c1c(cc2c(c1)CC(CC2)NCCOc1c(cccc1)OC)Cl	0.931638	1.09485	0.822877	0.902971	0.876418	I	No
CBK089897		c12c(n(nc1CCCC2)C)O	1.02126	0.957011	0.905776	0.949412	0.954214	I	No
CBK122705		N1(CCC2(CC1)c1ccccc1N(C2)CC)CCOc1ccccc1	1.00411	1.16174	0.943828	0.944956	0.955429	I	No
CBK103726		S(c1nc2ccccc2nc1C(F)(F)F)CCOc1ccccc1	1.01551	1.16781	1.01314	1.08754	1.06361	I	No
CBK144513		c1(N2CCN(CC2)C(=O)Cn2cc(c(=O)[nH]c2=O)C)ncccn1	1.04914	1.212	1.02945	1.08001	1.04781	I	No
CBK042258		C(=O)(O)c1c(NS(=O)(=O)c2cc([N+](=O)[O-])c(cc2)C)scc1	1.01973	0.964725	0.966931	0.963507	0.976094	I	No
CBK144562C		C(C(=O)NCc1ccc(cc1)C)n1nnc(c2ccc(cc2)CN2CCCC(C2)C(F)(F)F)n1	1.09366	1.06456	0.992072	0.960462	0.970016	I	No
CBK045451		S(=O)(=O)(Nc1c(C(=O)OCC)cccc1)c1cc([N+](=O)[O-])c(cc1)C	0.886649	1.07739	0.983239	1.00225	0.993112	I	No
CBK075104T		N1(CC[C@H]2[C@@](C1)(CN(C2)C)c1cc(c(cc1)OC)OC)C(=O)Nc1cccc(c1)Cl	1.11607	1.11571	1.04507	0.995797	1.03201	I	No
CBK100705		C(c1cc2c(nc(nc2)N)cc1)(F)(F)F	1.06658	0.973071	0.935674	0.997678	0.984603	I	No
CBK107294		C(=O)(N1CCN(c2ncccn2)CC1)c1n(nc(c1)C(C)(C)C)Cc1c(cc(cc1)Cl)Cl	1.05362	0.992924	0.889468	0.991397	0.944489	I	No
CBK018733		n1(c2c(cc(cc2)Cl)Cl)c(c(nn1)c1nc(ncc1)N)C	0.654516	0.903269	0.406342	0.547195	0.572528	N	No
CBK085854		S(c1ncccc1)c1c(cccc1)N	1.03123	0.917178	0.780068	0.813772	0.809562	I	No
CBK162081		N(C(=O)c1c2nc(c(c(n2nc1)C)Cc1cc(ccc1)C#N)C)CCCOCC	1.00547	0.969656	0.717554	0.737225	0.768233	K	No
CBK131890		Clc1cc(c(cc1)O)n1c(ccc1c1sccc1)CCC(=O)O	1.0635	1.04369	0.855493	0.91551	0.897083	I	No
CBK083594		n1ccnc(c1N1CCCC1)Cl	1.01219	1.22313	0.879955	0.954047	0.928687	I	No
CBK083110		c1cnc(c(n1)OCc1cc(c(cc1)Cl)Cl)OC1CCN(CC1)CC(=O)N	1.04078	1.03168	0.920045	0.930625	0.962723	I	No
CBK018499		c1cc(cc2CCN(CCc12)C(=O)Cc1ccccc1)N1C[C@@H](OC1=O)CNC(=O)C	1.10989	0	0.108575	0	0	C	Yes
CBK014317		n1(c(COc2ccc(cc2)C(=O)O)n[nH]c1=S)c1ccc(cc1)Cl	1.01999	1.05438	0.865006	0.929326	0.932334	I	No
CBK131921		Clc1c(ccc(c1)Cl)CSCC(=O)Nc1sccn1	1.03085	1.14113	0.952661	0.975487	0.991896	I	No
CBK160317		Clc1ccc(cc1)CNC(=O)Cc1c(c2c(cccc2)[nH]c1=O)O	1.01087	1.04894	0.92684	0.900507	0.882496	I	No
CBK062157		S(=O)(=O)(NCc1nn(c(c1)C)C)c1c2c(ccc1)non2	0.981577	1.12323	0.933635	0.908401	0.959076	I	No
CBK113564		c1cnc(c(n1)Cl)NCCOc1ccccc1	0.937719	1.01379	0.75017	0.778549	0.8047	I	No
CBK131696		Clc1c(ccc(c1)Cl)CSCC(=O)Nc1ccc(cc1)NC(=O)C	0.963901	1.01556	0.917327	0.880467	0.925041	I	No
CBK103694		S(c1nc2c(nc1N1CCCC1)cccc2)CCOc1ccccc1	1.02143	0.937158	0.932956	0.918365	0.956645	I	No
CBK154952		C(=O)(NCc1ccc(OC(F)(F)F)cc1)c1c(onc1)c1ccc(cc1)F	1.00227	1.26682	0.999547	1.01733	1.00527	I	No
CBK131993		N1(CC2(CCN(C2)C(=O)c2cc(c(F)cc2F)F)CCC1)Cc1cc(ccc1)C#N	0.999676	1.0351	0.988675	0.912913	0.952998	I	No
CBK016716		c1c2c(cc(c1)OC)sc1n2c(cn1)C#N	0.878849	0.894923	0.76308	0.801299	0.855754	I	No
CBK131410		C12(CN(CC1)C(=O)c1cc(c(cc1F)F)F)CN(CC2)C(=O)c1cc2c(OCCO2)cc1	0.981694	1.18791	0.971687	0.934398	0.956645	I	No
CBK126356		c1cc(c2c(ncc(n2)c2ccc(cc2)C(=O)N2CCOCC2)N)cnc1	1.06097	1.15086	1.06886	1.05328	0.99919	I	No
CBK001369		c1cc(cc(c1[N+](=O)[O-])N(S(=O)(=O)c1ccccc1)C)F	0.974648	1.03054	0.868403	0.856944	0.863047	I	No
CBK161101T		N1(CCOC2(C1)CCN(CC2)C(=O)OCc1ccccc1)Cc1nc(cc(n1)OC)OC	0.961686	1.2347	1.0043	0.973707	1.06361	I	No
CBK126817		S(Cc1ccccc1)CC(=O)Nc1c(cc(cc1)O)C(=O)O	1.02873	0.971617	0.894904	0.934073	0.955429	I	No
CBK008327		n12nc(N3CCOCC3)ccc2n[nH]c1=S	1.01141	0.941141	0.81812	0.95408	0.908023	I	No
CBK104074		n1c([nH]nc1c1ccncc1)C(NC(=O)C(C)(C)C)C	0.91903	1.06178	0.850736	0.920403	0.910454	I	No
CBK074030T		N1CCN(c2nccnc2OCCN2C(=O)CCC2=O)CC1	0.976321	1.20473	0.852775	0.891349	0.861831	I	No
CBK092277		c1(cn2c(c(n1)N1CCCC1)ncc2C)c1cnccc1	0.984805	1.19158	0.90034	1.00829	1.0466	I	No
CBK144525		c1(N2CCN(CC2)C(=O)Cc2cscc2)ncccn1	1.05322	1.09257	0.905096	0.997622	0.939627	I	No
CBK050117		C(=O)(N(CC)CC)c1[nH]c2c(c1NS(=O)(=O)c1c(noc1C)C)cccc2	0.891103	1.23925	0.950623	1.02028	0.983387	I	No
CBK115735		O(c1nc2ccccc2nc1NC(C)C)CCC#N	1.02829	1.09352	0.8188	0.976338	0.928687	I	No
CBK144527		c1(N2CCN(CC2)C(=O)Cc2nc[nH]c2)ncccn1	1.05162	1.26979	0.908494	0.909957	0.922609	I	No
CBK155725		C(=O)(O)c1cccc(c1)NS(=O)(=O)c1cc(cc(c1)C(F)(F)F)C(F)(F)F	1.01681	1.01796	0.841903	0.920481	0.880065	I	No
CBK200206		N1(CCN(CC1)CCOC(=O)N1CCC(CC1)C(F)(F)F)C	1.02631	1.18886	0.973046	0.94256	0.932334	I	No
CBK034481		C(=O)(N1CCN(CC1)C)CNS(=O)(=O)c1c(cc(c(c1)F)Br)F	0.99534	1.02568	0.890827	0.770197	0.905592	I	No
CBK084274		N1(CCN(c2nccnc2NS(=O)(=O)C)CC1)Cc1ccc([N+](=O)[O-])cc1	1.02657	1.07411	0.85889	0.827297	0.878849	I	No
CBK093788		S(c1nc2c(nc1N1CCCC1)cccc2)c1nc(cs1)C	0.991805	1.25803	0.816082	0.898302	0.929903	I	No
CBK137190		C1C2CC3CC1CC(C2)C3NC1=NC(=O)C(O1)(C)C(C)(C(F)F)O	1.03392	1.07581	0.941789	0.91794	0.915316	I	No
CBK036346T		N1CCN(c2nc(NC(=O)c3nccnc3)cc3c2cccc3)CC1	0.953838	1.12121	0.778709	0.858522	0.821718	I	No
CBK200224		N1(C(=O)c2cnccn2)CCN(CCc2ccccc2)CC1	1.01396	1.1422	0.928199	0.928363	0.923825	I	No
CBK095672		S(=O)(=O)(N1CSCC1)c1ccc(C(C)(C)C)cc1	1.01224	1.07758	0.939751	0.904471	0.957861	I	No
CBK144478		c1(occc1)C(=O)N1CCN(CC1)C(=O)CN1CCOCC1	0.99204	1.08941	0.972367	0.908546	0.944489	I	No
CBK005867		c12c(ccc(c1[N+](=O)[O-])O)nc(s2)SCCCCCC(=O)OC	1.06133	1.0399	0.939071	0.927904	0.939627	I	No
CBK144107		c12c(CC(CC2=O)(C)C)nc(s1)NC(=O)c1cncnc1	1.01104	1.12431	0.945866	0.948046	0.942058	I	No
CBK092340		N(C(=O)C(F)(F)F)Cc1nc(sc1)c1ccccc1	1.02348	1.02062	0.943148	0.990557	0.965154	I	No
CBK083595		n1c(cncc1N1CCCC1)Cl	1.17878	0.840674	0.79094	0.87292	0.869125	I	No
CBK091419		N1(C(=O)CCC(F)(F)F)CCN(CC1)c1ccc(cc1)OC	1.00283	1.02315	0.797735	0.873335	0.849676	I	No
CBK004921		c1c(ccc(c1)[N+](=O)[O-])CN(CC(C)(C)N)C(=O)N[C@H](C)c1cccc2c1cccc2	1.02074	0.543382	0.568063	0.572654	0.681929	K	No
CBK062437		S(=O)(=O)(N1CCN(CC1)C)c1c(C(F)(F)F)cc(cc1)Br	0.906516	0.903016	0.723669	0.670821	0.715964	K	No
CBK085838		S(c1nccnc1)c1ccc(cc1)NC(=O)C	0.897325	0.925588	0.814043	0.849353	0.835089	I	No
CBK200177		N1(C(=O)c2sc(nc2C)C)CCN(Cc2ccccc2)CC1	1.00646	0.980911	0.801812	0.845333	0.831442	I	No
CBK081190		c1c(c2cnc3cccnc3c2N)cc(c(c1OC)OC)OC	0.931285	0.997603	0.792299	0.802475	0.768233	I	No
CBK034181T		C1[C@H](C[C@H]2[C@](C1)(c1cc(c(cc1)OC)OC)CCN2C)NC(=O)Nc1ccc2c(c1)cccc2	1.01542	1.04806	0.963533	0.936525	0.971232	I	No
CBK066845		c1(c2ccc(cc2)F)cc(c(s1)C#N)NC(=O)c1cc(ccc1)[N+](=O)[O-]	0.933477	0.914713	0.752888	0.761039	0.753647	I	No
CBK061972		C1(CCN(CC1)C(=O)c1cc(cc(c1)C(F)(F)F)C(F)(F)F)(c1ccc(cc1)Cl)O	0.968945	1.03914	0.968969	0.955603	1.03566	I	No
CBK028470C		c1ccc2n(ccc2c1NCCN)S(=O)(=O)c1ccccc1	0.802303	0.834162	0.775311	0.68392	0.814425	I	No
CBK034435		S(=O)(=O)(NCC(=O)OCC)c1ccc(c2ccccc2)cc1	0.995293	1.06013	0.805889	0.842243	0.847245	I	No
CBK004693		c1ccc2c(c1CO)n(c1c2CCCC1)Cc1ccccc1	0.912691	0.87646	0.905096	0.867692	0.956645	I	No
CBK014250G		c1cnc(c(n1)N1CCNCC1)OCCOc1cc(ccc1)C(=O)c1ccccc1	0.960861	1.02466	0.864326	0.751914	0.82658	I	No
CBK126917		S(CCC(=O)O)c1c2c(nc(c1CCCC)C)c(ccc2)OC	0.995222	0.839599	0.825595	0.727361	0.776742	I	No
CBK067781T		C1(CCC1)(c1ccccc1)NC(=O)CN(CC(C)C)CCc1ccc(cc1)O	1.00067	0.737362	0.937033	0.743886	0.889789	I	No
CBK113381		c1c(nnc(c1)N1CCN(CC1)C(=O)OC(C)(C)C)Cl	0.96171	0.928939	0.950623	0.92983	0.945705	I	No
CBK018459		[N+](=O)(c1ccc(N2CCN(C3CCN(CC3)CCC)CC2)cc1)[O-]	0.962912	1.0571	0.843262	0.806282	0.833874	I	No
CBK103711		S(c1ncc(cc1)C(F)(F)F)Cc1cccs1	0.962935	0.95151	0.879275	0.887319	0.872771	I	No
CBK131895		n1(c(ccc1c1ccc(cc1)OC)CCC(=O)O)c1ccc(cc1)N(C)C	1.09724	0.818039	0.8453	0.879907	0.835089	I	No
CBK131786		C12(CN(CC1)C(=O)c1ccc(c(c1)OC)OC)CN(CC2)C(=O)CCSC	1.04714	1.14625	0.9812	1.01872	0.985818	I	No
CBK069390		c1(c2ccc(cc2)OC)oc(nn1)SCC(=O)c1ccccc1	1.00067	1.01967	0.928879	0.932394	0.911669	I	No
CBK112499		[nH]1n(c(=O)c(c1CCC)Cc1c(cccc1Cl)Cl)CCc1ccccc1	0.997791	0.902257	0.794337	0.851872	0.861831	I	No
CBK000069C		C1C(NCCN1C(=O)OC(C)(C)C)C	1.00309	0.859958	0.748811	0.857044	0.769449	K	No
CBK200086		n1(c(nnc1c1cccs1)SCC(C)C)CC(=C)C	0.965457	0.962259	0.797055	0.890442	0.811994	I	No
CBK132816		N1(CC2(CCN(C2)C(=O)c2ccoc2)CCC1)CCC(=O)N	0.969322	0.903901	0.824236	0.923157	0.844814	I	No
CBK083086T		N1(CCN(c2nccnc2OCc2cc(c(cc2)Cl)Cl)CC1)CCCC#N	0.939958	1.04186	0.831031	0.786666	0.838736	I	No
CBK149244		s1ccc(c2cccc(n2)C(=O)OCC)c1	0.976368	0.944935	0.769196	0.84839	0.798622	I	No
CBK013554		c1cnc(c(N2CCN(CC2)C(=O)OC(C)(C)C)n1)Cl	1.02369	1.03699	0.831031	0.874275	0.825365	I	No
CBK017555		O1C(=O)N(c2cc(c(cc2)C2=CCS(=O)CC2)F)C[C@@H]1CNC(=O)C	0.925086	0.00258007	0.349621	0.00116546	0.00281382	C	Yes
CBK149179		c1(cnoc1c1ccc(cc1)C)C(=O)N1CCC(CC1)(C#N)c1ccccc1	0.956808	0.908263	0.871121	0.840665	0.816856	I	No
CBK084276		N1(CCC(Oc2nccnc2NS(=O)(=O)C)CC1)CCCC#N	0.993855	0.906303	0.88675	0.912465	0.875203	I	No
CBK200256		N(C(=O)c1n(cnc1)C)C1CCCC1	0.954781	0.93406	0.807248	0.801333	0.786467	I	No
CBK028408T		N1CCN(c2c3ccccc3c(NC(=O)CCS(=O)(=O)c3ccccc3)cc2)CC1	0.926336	0.977307	0.938392	0.884811	0.912885	I	No
CBK081559		c1c(c(cc(c1)C(=O)N1CCCCC1CC)Br)C	1.00283	0.843519	0.898301	0.857145	0.935981	I	No
CBK015603		c12c(oc(=O)c(n1)CC(=O)OCC)ccc(c2)[N+](=O)[O-]	0.980445	0.920593	0.891506	0.95408	0.926256	I	No
CBK101624		c12[nH]c3c(c1CCNC2=O)cccc3	0.655293	0.884174	0.536127	0.638465	0.700162	N	No
CBK011645		c1(c(=O)c2c(n(c1)C1CC1)cc(c(c2)F)N1CCNCC1)C(=O)O	0.935048	0.0250033	0.775977	0.0023417	0.00614912	A	Yes
CBK126686		N1(CCC2(c3c(N(C2)S(=O)(=O)C)cccc3)CC1)CC(=O)N(C)C	0.976675	1.16035	0.987995	0.918096	0.996759	I	No
CBK149253		o1c(c2nccc(c2)C(=O)OCC)cc2c1cccc2	1.00585	0.940952	0.824915	0.807401	0.853323	I	No
CBK144596T		N1(CCC2(CC1)c1ccccc1N(C2)C(=O)NCC)C/C=C/c1ccccc1	0.975567	1.03883	0.881314	0.912823	0.905592	I	No
CBK044722		S(=O)(=O)(NCCC#N)c1ccc(cc1)C(C)C	1.05225	0.832771	0.925481	0.902108	0.940843	I	No
CBK200140		C(OC(=O)N1c2ccccc2CC1)Cc1ccncc1	0.948583	0.908959	0.849377	0.874936	0.912885	I	No
CBK112814		c1nn(nc1c1cccnc1)c1cc(c(cc1)Cl)Cl	1.01012	0.90624	0.915968	0.919765	0.959076	I	No
CBK113023		c1n(nnc1c1ccc(cc1)OC)c1c(ccc(c1)Cl)C	0.585724	0.890181	0.19094	0.319669	0.28201	N	No
CBK115449		c1c(ccc2c1nc1n2CCC1O)OC	0.969133	1.0564	0.782786	0.909655	0.865478	I	No
CBK028412T		N1CCN(c2c3ccccc3c(NC(=O)c3ccccc3)cc2)CC1	0.927938	1.08789	0.710079	0.813917	0.773096	K	No
CBK074887		n1(c(nnc1c1cc(c(cc1)Cl)Cl)O)c1ccc(cc1)C	0.945354	1.09042	0.870442	0.958324	0.90316	I	No
CBK132005		N1(CC2(CCN(C2)C(=O)c2cc(c(F)cc2F)F)CCC1)CCCN(C)C	0.965009	1.00279	0.805889	0.787349	0.790113	I	No
CBK067769		N1=C(CC(=O)N1)CSc1c(cc(c(c1)C)Cl)Cl	0.928315	1.10395	0.894904	0.953756	0.916532	I	No
CBK038225T		N1(CC[C@@]2(c3ccc(c(c3)OC)OC)[C@@H]1C[C@@H](CC2)NC(=O)Nc1cccc(c1)Br)C	0.91361	0.993872	0.835787	0.795354	0.876418	I	No
CBK107418		C(=O)(N1CCN(c2ncccn2)CC1)c1cc(C(=O)c2c(cc(cc2)Cl)Cl)c[nH]1	0.894073	1.08505	0.894224	0.866987	0.877634	I	No
CBK126911		s1c2nc(nc(c2c2c1CN(CC2)CCC)N)SCC(=O)OC	0.966093	0.983187	0.924122	0.798881	0.825365	I	No
CBK162197		N1(C(=O)c2c3nc(c(c(n3nc2)C)Cc2ccccc2)C)CCNC(=O)C1	0.902628	1.21978	0.99479	1.02579	0.994327	I	No
CBK112904		c1nn(nc1c1ccc(cc1)F)c1ccc(cc1)O	0.796954	1.08606	0.685617	0.887005	0.821718	K	No
CBK116320		N1(CC(=O)N(C1=O)C)C1CCCCC1	0.823325	1.25506	0.801133	1.19744	0.846029	I	No
CBK132097		N(Cc1cc2c([nH]c1=O)c(c(cc2)C)C)(C(=O)NCc1ccccc1)CCNC(=O)OC(C)(C)C	0.901661	0.990205	0.820159	0.866192	0.876418	I	No
CBK200073		n1(c(nnc1c1cccnc1)SC(C)C)CC(=C)C	0.856531	1.13278	0.798414	0.844281	0.832658	I	No
CBK103715		S(c1ncc(cc1)C(F)(F)F)Cc1ccccc1	0.896712	1.03421	0.909173	0.938955	0.886143	I	No
CBK113517T		C12(CCN(CC1)CCCCCOc1ccc(cc1)OC)c1[nH]c3ccccc3c1CCO2	0	0.49748	0.01359	0.00525094	0.00486224	G	No
CBK092056		c1(sc(nc1C)NC(=S)NC(=O)c1cc(OCC)ccc1)C(=O)OC	0.935739	1.08852	1.02333	1.01098	0.984603	I	No
CBK113290		O(C1CCCNC1)c1nc(ccc1)C(F)(F)F	0.932063	1.19822	1.02673	0.957103	0.961507	I	No
CBK085844		S(c1cc(ccc1)N)c1ncccn1	0.933642	0.978824	0.960136	0.920101	0.935981	I	No
CBK081123		n1c(c(c([nH]1)CCC)CCc1c(cc(cc1)OC)OC)O	0.954922	0.982239	0.837146	0.788973	0.8594	I	No
CBK084268		N1(CCN(c2nccnc2NS(=O)(=O)C)CC1)Cc1ccccc1	0.964797	1.0191	0.922763	0.985385	1.01013	I	No
CBK045662		C1(OCCCC1)OCCOc1c(nccc1)COCCN(C)C	0.931497	1.03921	0.962174	1.00305	0.954214	I	No
CBK132172		N1(C(=O)Cc2cscc2)CCC(CC1)(C(=O)OCC)c1ccccc1	0.929847	1.07961	0.867044	0.955592	0.933549	I	No
CBK028423T		N1CCN(c2nc(NC(=O)c3ccccc3)cc3c2cccc3)CC1	1.03783	1.17805	0.724349	0.929483	0.813209	K	No
CBK136796		N1(C(=O)Cc2[nH]nnn2)CCC(CC1)(C1CCCCC1)Cn1cncn1	0.921787	1.13607	0.860929	0.940488	0.934765	I	No
CBK136938		C1CC(CCN1C(=O)CC1C(=O)NC(=O)N1)(C1CCCCC1)C(=O)OCC	1.00001	1.07537	0.853454	0.958536	0.898298	I	No
CBK154885		C(=O)(NCc1ccc(OC(F)(F)F)cc1)c1c(onc1)c1ccc(cc1)Br	1.00425	1.19272	0.881314	0.957182	0.925041	I	No
CBK015659		C1(c2cccnc2)N(CCC1)C	0.939722	1.17103	0.929558	0.978801	0.938412	I	No
CBK136972		N1(CCC2(CC1)c1ccccc1N(C2)C(=O)NCC)CCOCC	0.905149	1.13038	0.847339	0.875339	0.84846	I	No
CBK073918		N1(C(CC(c2c1cccc2)(c1ccc(cc1)C)C)(C)C)C(=O)CSc1[nH]cnn1	0.891669	0.402071	0.871121	0.566205	0.821718	B	No
CBK061888		c1(ccc(cc1)C(C)(C)C)c1cnc2nc(ccc2c1)N	0.883208	1.04483	0.84598	0.905378	0.939627	I	No
CBK144469		c1(occc1)C(=O)N1CCN(CC1)C(=O)CS(=O)(=O)c1ccc(cc1)C	0.870859	1.0829	0.851416	0.855757	0.922609	I	No
CBK144507		c1(N2CCN(CC2)C(=O)Cc2onc(c2)C)ncccn1	0.899894	1.06785	0.889468	0.818396	0.88128	I	No
CBK059061C		n1(ccc2c1ccnc2N1CCNCC1)S(=O)(=O)c1ccc(cc1F)F	0.897278	0.982239	0.787542	0.755127	0.813209	I	No
CBK122493		C1C(CC[C@@H](C1)C(=O)O)CCCC	0.824315	1.21978	0.864326	0.905333	0.901945	I	No
CBK160147		N(c1c([nH]c2c1cccc2)C(=O)OCC)C(=O)c1c(cc(cc1)Br)Cl	0.913021	1.10673	0.877916	0.905747	0.894652	I	No
CBK013079C		c1c(cc2c(c1)CC(CC2)NCCOc1c(cccc1OC)OC)Cl	0.888888	1.23091	0.85889	0.875574	0.931118	I	No
CBK025698		c1(nc(on1)C(Oc1cc(c(cc1)C)C)C)c1c(non1)N	0.924144	1.05773	0.895583	0.885706	1.01135	I	No
CBK136921		C1CC(CCN1C(=O)c1ccc(cc1)OC(F)(F)F)(C1CCCCC1)C(=O)OCC	0.96171	0.990205	0.892865	0.811118	0.909238	I	No
CBK119298		c1(c(c(cc(c1)Br)Br)OC)/C=C/1\C(=O)NC(=N)S1	0.944223	1.38803	0.934315	0.959466	0.961507	I	No
CBK200215		N1(C(=O)CN2CCOCC2)CCN(CCc2ccccc2)CC1	0.914128	1.06203	0.862967	0.905311	0.906807	I	No
CBK067259		S(=O)(=O)(Nc1n(nc(c1)C)C)c1cc([N+](=O)[O-])c(cc1)Cl	0.967531	1.25171	0.991393	1.06269	1.00527	I	No
CBK200259		N1(C(=O)c2cncnc2)CCCc2c1cccc2	0.913657	1.05786	0.843262	0.843117	0.861831	I	No
CBK086724		c1(NC(=O)c2ccccc2)sc(cc1)C	0.951812	1.05564	0.877237	0.924153	0.961507	I	No
CBK074679		[N+](=O)(c1cnc(N2CCN(CC(=O)Nc3cc4c(OCO4)cc3)CC2)cc1)[O-]	1.15159	0.939118	0.843262	0.93947	0.921394	I	No
CBK107416		C(=O)(NCC(CN(C)C)(C)C)c1cc(C(=O)c2c(cc(cc2)Cl)Cl)c[nH]1	0.947994	0.915977	0.744734	0.870491	0.818071	K	No
CBK155643		N1(C(=O)Nc2cc(ccc2)NC(=O)C)CCN(Cc2ccccc2)CC1	0.980493	0.861476	0.7094	0.730272	0.726904	K	No
CBK126811		s1c(nc(c1CC(=O)O)c1c(ccc(c1)OC)OC)Nc1c(cccc1)C	1.00708	0.912247	0.759683	0.857873	0.81564	I	No
CBK081593		c1cn(c(=O)c(n1)N1CC[N+](CC1)(C)[O-])CCOc1cc(c(cc1F)F)F	1.01309	0.891319	0.755606	0.822975	0.827796	I	No
CBK162093		N(C(=O)c1c2nc(c(c(n2nc1)C)Cc1cc(ccc1)C#N)C)CC(F)(F)F	0.91566	1.11305	0.833069	0.847606	0.858185	I	No
CBK081178		c1c(ccc(c1c1c2ncccc2cc(n1)N)OC)C(C)C	0.996188	0.940635	0.814723	0.848222	0.843598	I	No
CBK067774		C1(=NN(C)C(=O)C1)c1ccccc1	0.963949	1.07613	0.889468	0.910282	0.884927	I	No
CBK107310		C(=O)(N1CCN(c2ncccc2)CC1)Cc1csc(n1)c1ccc(Cl)cc1	0.969746	0.878357	0.762401	0.806528	0.805916	I	No
CBK049958C		N(C(=O)N[C@@H]1CC[C@]2(CCN(C)[C@H]2C1)c1cc(c(cc1)O)OC)c1ccc(c(c1)F)F	0.90284	0.992608	0.85889	0.796429	0.844814	I	No
CBK074551		c1(nc(nc(n1)N)NCCc1ccccc1)c1c(ccc(c1)Cl)O	0.918465	1.0167	1.01925	0.963384	1.05875	I	No
CBK075014		c1(c(c([nH]n1)CCC)Cc1ccc(cc1)C(F)(F)F)O	0.889477	0.915218	0.801133	0.795634	0.897083	I	No
CBK093816T		c1(cc(c(cc1)c1ccc(cc1)OC1CCNCC1)OC)OC	0.911724	0.884111	0.692412	0.68588	0.843598	K	No
CBK149108		C1CN([C@H](C1)CN1CCCC1)Cc1cc(=O)[nH]c(=O)[nH]1	0.92167	0.9278	0.760362	0.749798	0.769449	I	No
CBK126806		Clc1c(cccc1)C(=O)Nc1sc2c(c1C(=O)O)CC(OC2)(C)C	0.994043	0.93817	0.807248	0.869819	0.854538	I	No
CBK014323G		c1ccc(cc1OC(F)(F)F)OCCOc1c(nccn1)N1CCNCC1	1.00404	1.22806	0.898981	0.938025	0.959076	I	No
CBK066928T		N1(CC[C@]2(c3ccc(c(c3)OC)OC)[C@H]1C[C@H](CC2)NC(=O)Nc1cc(c(cc1)C#N)Cl)C	0.949101	1.05621	0.831031	0.936436	0.950567	I	No
CBK116145		n12c(nc([nH]c1=O)SCc1c(Cl)cccc1Cl)ccn2	0.928151	1.06412	0.91393	0.891159	0.899514	I	No
CBK067589		c1cc(ccc1c1c2cccnc2c(nc1)N)C(C)(C)C	0.992111	0.964282	0.942469	0.961862	0.949352	I	No
CBK105291		S(c1nc(cnc1)NC(C)C)CCNC(=O)C	0.849013	1.25601	0.831031	0.990983	0.899514	I	No
CBK085853		S(c1ncccc1)c1ccc(cc1)NC(=O)C	1.00616	0.974462	0.85889	0.941306	0.923825	I	No
CBK115236		S(c1cccs1)c1ncc(cc1)C(F)(F)F	0.924686	1.1895	0.857531	0.905624	0.933549	I	No
CBK023497		N1(c2scnn2)C(=O)CSC1CCC	0.953532	1.05792	0.865685	0.875406	0.893436	I	No
CBK116637T		C(=O)(NCc1ccccn1)c1cnn(c2ccc(cc2)Cl)c1C(F)(F)F	1.00665	0.90605	0.720272	0.85391	0.824149	K	No
CBK113516T		C12(CCN(CC1)CCCCCOc1ccc(cc1)F)c1[nH]c3ccccc3c1CCO2	0.0247617	0.425907	0.00339751	0.00115319	0.00364668	G	No
CBK003636		c1cc2c(c(c1)OC)n(cc2)S(=O)(=O)c1ccsc1C(=O)O	0.96145	0.807733	0.691733	0.73784	0.742707	K	No
CBK132205		N1(C(=O)Cc2nc[nH]c2)CCC(CC1)(C(=O)OCC)c1ccccc1	0.942597	1.11571	0.823556	0.871532	0.899514	I	No
CBK136838		C12(CCN(C1)Cc1ccccc1)CN(CC2)C(=O)CCSC	0.938049	0.88272	0.748131	0.790059	0.779173	K	No
CBK002750		Fc1c(ccc([N+](=O)[O-])c1)Oc1c2c(ccc1)cccn2	0.604365	1.05931	0.433522	0.521768	0.557942	N	No
CBK122503		c1(cnc(c(n1)c1ccc(cc1)O)N)c1cc(cc(c1)C(F)(F)F)C(F)(F)F	0.982802	0.880823	0.766478	0.787506	0.839951	I	No
CBK137154C		C12(CCN(C1)C(=O)CC1CCCCC1)CNCCC2	0.914576	1.08068	0.837146	0.910461	0.843598	I	No
CBK049769		C1(CCNCC1)CN(Cc1ccc2c(cccc2)c1)C(=O)Nc1c(cccc1)C(=O)OCC	0.983486	0.883226	0.856172	0.872293	0.867909	I	No
CBK200237		N(C(=O)c1c2c(ncc1)cccc2)C1CCCC1	0.926383	1.14075	0.918007	0.937398	0.916532	I	No
CBK002571		c1cc(c(OC)cc1C#N)Oc1n(c2ccccc2)nnn1	0.930861	0.91212	0.760362	0.806147	0.841167	I	No
CBK200194		N(C(=O)c1cnccc1C(F)(F)F)Cc1ccccc1	0.923013	1.01973	0.850057	0.869506	0.926256	I	No
CBK084521		[nH]1n(c(=O)c(c1C)Cc1c(cccc1Cl)Cl)c1ccc(cc1)OC	0.944647	1.05014	0.920045	0.977883	1.03687	I	No
CBK003929C		c1cc(c2c(c1S(=O)(=O)Nc1cc(ccc1)C(F)(F)F)cccc2)N1CCNCCC1	0.863624	0.983693	0.957418	0.780576	0.926256	I	No
CBK073259		N1(C(=O)COc2ccc(Br)cc2)CCN(Cc2ccncc2)CC1	0.980563	0.897578	0.909173	0.835895	0.959076	I	No
CBK093807		S(c1nccnc1N1CCCC1)c1ccncc1	0.923414	1.11318	0.816761	0.912274	0.985818	I	No
CBK025758		c1(c(non1)N)N/N=C/c1cc(c(c(c1)OC)OC)OC	0.731744	0.785477	0.578256	0.685443	0.77188	N	No
CBK126715		N1(CCC2(c3c(N(C2)C(=O)C(C)C)cccc3)CC1)Cc1cc(c(cc1)Cl)Cl	0.947169	0.958212	0.837146	0.893208	0.894652	I	No
CBK111937		c12c(ccc(n1)C(=O)OC(C(=O)c1ccc(cc1)OC)C)cccc2	0.989636	0.995326	0.884032	1.00969	0.989465	I	No
CBK074337		c1c(ccc(c1)C(=O)N1CCC(CC1)Cc1ccccc1)OC	0.958458	1.05014	0.869083	0.90456	0.961507	I	No
CBK112211		c1(c2c(c(ccc2)Cl)Cl)oc(cc1)C(=O)NCc1cccnc1	1.01898	0.828408	0.885391	0.851894	0.949352	I	No
CBK074691		C(Sc1ccc(OCC(O)CNCc2cc3c(OCO3)cc2)cc1)(F)(F)F	1.20344	0.99343	0.889468	0.956566	0.938412	I	No
CBK078562		N1(CC[C@@]2(c3ccc(c(c3)OC)C#N)[C@@H]1C[C@@H](CC2)NC(=O)Nc1cccc(c1F)C(F)(F)F)C	1.05996	0.903016	0.727067	0.783084	0.802269	K	No
CBK083590		c12c3c(oc(=O)c1CCCC2)cc(cc3OC(=O)C1CC[C@@H](CNC(=O)OC(C)(C)C)CC1)C	1.02433	0.952143	0.70872	0.850081	0.791329	K	No
CBK156292		c1(ccc(cn1)C(=O)NCc1ccc(C(C)C)cc1)c1cocc1	0.913633	0.989763	0.759683	0.778874	0.780389	I	No
CBK113496		s1n(c(=O)n(c1=O)CCc1ccccc1)c1ccc(cc1)C	1.10325	0.774223	0.785504	0.796037	0.867909	I	No
CBK067376		S(=O)(=O)(Nc1n(nc(c1)C)C)c1c(cccc1)Br	1.02435	0.973197	0.769875	0.823367	0.801053	I	No
CBK115312		C12CC3CC(C1)CC(C2NC1=NC(=O)C(O1)(C)C(F)(F)F)C3	1.14162	0.836817	0.775991	0.882	0.854538	I	No
CBK162117		N(C(=O)c1c2nc(c(c(n2nc1)C)Cc1cc(ccc1)F)C)CC(F)(F)F	1.12288	0.9321	0.912571	0.839019	0.917747	I	No
CBK155437		c1(c2[nH]nnn2)ccc(cc1)NS(=O)(=O)c1ccc2c(c1)CN(CC2)C(=O)C(F)(F)F	0.999063	0.931657	0.837826	0.924489	0.869125	I	No
CBK027143		c1(C(C(=O)O)NC(C)(C)C)cc(c(c(c1)C)O)C	0.908802	1.12507	0.837146	0.924209	0.87034	I	No
CBK131870		s1c2nc(c3c(c2c(c1C(=O)OCC)N)CCCC3)N1CCOCC1	1.00224	0.833846	0.729105	0.812686	0.780389	K	No
CBK075035		c1(c(c([nH]n1)CCC)Cc1cc(ccc1)C)O	0.913445	1.00348	0.937712	0.883053	0.922609	I	No
CBK002620		c1(cccs1)Sc1c(ncn1C)[N+](=O)[O-]	0.905644	0.521063	0.652322	0.464949	0.628444	J	No
CBK077952		C\1(=C/c2oc(cc2)c2cc(C(=O)O)ccc2)/C(=O)Nc2c1cccc2	0.893814	1.00797	0.843941	0.90081	0.910454	I	No
CBK015841		c1(c(c2ccccc2)csc1NS(=O)(=O)c1ccc(cc1)C)C(=O)OCC	0.951317	1.11413	0.959456	1.0543	1.00405	I	No
CBK153239		n1c(c2ccc(cc2)Cl)c(sn1)NC(=O)CC1CC1	0.970217	1.02694	0.887429	0.933256	0.929903	I	No
CBK116502		n1(c2sc(nn2)SCc2ccc(C(=O)OC)cc2)c(=O)c2c(s1)cccc2	0.906398	1.02277	0.865685	0.877298	0.853323	I	No
CBK022487		c1cc(c(cc1Br)C(=O)O)NC(=O)c1cc(ccc1)OC	0.986785	1.01094	0.987316	0.989102	0.980956	I	No
CBK042343C		c1(ccc(cc1)C(C)C)NS(=O)(=O)c1c2c(sc1)ccnc2N1CCNCC1	0.957774	0.666485	0.895583	0.545985	0.825365	I	No
CBK067638		c1c(cc(cc1c1ccnc2c1ccc(n2)N)F)F	0.933783	0.975157	0.81812	0.937443	0.905592	I	No
CBK126470		C(=O)(NCC(F)(F)F)c1cc(c(Nc2cncc(n2)c2ccc(cc2)O)cc1OC)Cl	0.829476	1.35275	0.690374	0.748924	0.714749	K	No
CBK081167		c1(ccsc1)c1cnc2c(c1)ccc(n2)N	1.01332	1.07095	0.792299	0.905904	0.884927	I	No
CBK200154		c1cnc(c(c1)COC(=O)N1CCC(CC1)C(F)(F)F)C	1.0173	1.01379	0.767157	0.868901	0.847245	I	No
CBK149690		C1CC(CCN1S(=O)(=O)c1ccc(cc1)OC(F)(F)F)n1c(=O)[nH]c2c1cccc2	0.938214	1.15889	0.928879	1.00913	0.959076	I	No
CBK002634		c1cc2CCCCc2c(c1)OCc1ccc(nc1)Cl	1.01688	0.907821	0.820838	0.901426	0.844814	I	No
CBK154896		C(=O)(NCc1cc(c(cc1)C)F)c1c(onc1)c1ccc(cc1)Br	0.938237	0.971364	0.833069	0.875596	0.865478	I	No
CBK136939		C1CC(CCN1C(=O)CCC(=O)O)(C1CCCCC1)C(=O)OCC	0.958905	1.06361	0.762401	0.899556	0.83752	I	No
CBK072235		c1(nc2c([nH]1)cccc2)SCC(=O)NC(C)C	0.929117	1.0564	0.814043	0.880679	0.864263	I	No
CBK159632		C(=O)(Nc1cccc2c1cc[nH]2)c1ccc(cc1)Cl	0.916697	0.977876	0.798414	0.892961	0.842382	I	No
CBK136986		N1(CCC2(CC1)c1ccccc1N(C2)CC)Cc1c(cccc1F)F	0.939769	1.08062	0.901699	0.96035	0.963938	I	No
CBK002365		c1ccc2c(c1C(=O)O)n(c1c2C(=O)CCC1)Cc1ccccc1	0.955535	0.828471	0.765119	0.810671	0.802269	I	No
CBK153773		C(c1ccc(cc1)S(=O)(=O)C)n1ccnc(c1=O)N1CCN(CC1)C(=O)Cc1sccc1	0.89914	1.22142	0.926161	0.950263	0.972447	I	No
CBK155107		N(C(=O)NCc1c(cccc1Cl)Cl)(CCN(C)C)Cc1ccccc1	0.972621	1.01904	0.835108	0.856362	0.894652	I	No
CBK144468		c1(occc1)C(=O)N1CCN(CC1)C(=O)CCSC	0.935338	1.2022	0.921404	0.942022	0.946921	I	No
CBK113416		O(c1nc2ccccc2nc1NC(C)C)CCCN(C)C	1.0769	0.890813	0.792299	0.834373	0.814425	I	No
CBK028438T		N1CCC(Oc2nc(NC(=O)CCS(=O)(=O)c3ccccc3)cnc2)CC1	0.941159	0.93387	0.887429	0.872461	0.8594	I	No
CBK153647		c1cnc(c(n1)OCc1c(cc(cc1)Br)F)OC1CCN(CC1)CCCC#N	0.947122	1.06538	0.833069	0.852768	0.871556	I	No
CBK107759		S(c1nccc(n1)C(F)(F)F)CC(=O)NC	1.00778	0.938992	0.871121	0.959701	0.904376	I	No
CBK136925		C1CC(CCN1C(=O)C1COc2ccccc2O1)(C1CCCCC1)C(=O)OCC	1.0141	0.968076	0.971008	0.914626	1.00162	I	No
CBK134905		c12c([nH]c(=O)c(c1)CN(C(=S)NCc1ccccc1)CCN(C)C)ccc(c2)CC	0.984004	1.11293	0.915289	0.916014	0.898298	I	No
CBK200291		N(C(=O)c1cnccn1)c1c(C)nc(cc1)C	0.972456	1.07221	1.01178	1.07165	1.04173	I	No
CBK025372		o1c2c(c(c1)c1ccccc1)c(=O)n(c(c2)c1ccc(cc1)CN(C)C)C	1.03192	1.11419	0.881993	0.933424	0.945705	I	No
CBK074707		C(c1cnc(N2CCN(CC(c3cc4c(OCCO4)cc3)O)CC2)cc1)(F)(F)F	1.03635	0.843393	0.741336	0.833466	0.805916	K	No
CBK085856		S(c1ncccc1)c1c2c(ccc1)cccc2	0.917852	0.899348	0.678143	0.75338	0.734198	K	No
CBK074808		S(=O)(=O)(c1c(nc(C2Oc3c(OC2)cccc3)nc1)N)c1ccc(cc1)Cl	0.961875	0.954545	0.665232	0.754366	0.78282	K	No
CBK073665		N(C(=O)C(C)C)c1nc2nc(ccc2cc1)c1cc(c(cc1)OC)C	0.922683	1.21207	0.642129	0.835817	0.785251	K	No
CBK126368		c1c(ccc(c2c(ncc(n2)c2ccc(cc2)C(=O)N2CCOCC2)N)c1)CCC(=O)O	0.972692	0.955747	0.811325	0.864871	0.816856	I	No
CBK066966C		c1ccc2c(c1)c(c1c(c2)cccc1)C(=O)N1CCC(CC1)N1C[C@@H](CCC1)C(=O)N(CC)CC	0.904159	1.15422	0.846659	0.899903	0.836305	I	No
CBK160113		c1cnc(c(c1)C(=O)N1CCCc2c1ccc(c2)C)NCc1ccc2c(c1)OCO2	0.944836	0.887399	0.878596	0.818329	0.982172	I	No
CBK062111		S(=O)(=O)(NCc1cc(c(cc1)C(F)(F)F)F)c1c(n(nc1C)C)Cl	0.937577	1.08416	0.923443	1.03261	0.961507	I	No
CBK115205		S(c1nc[nH]n1)c1nccnc1NC(C)C	0.974789	1.04034	0.850736	0.880343	0.912885	I	No
CBK136840		C12(CCN(C1)Cc1ccccc1)CN(CC2)C(=O)Cn1cc(c(=O)[nH]c1=O)C	0.916131	1.04015	0.788222	0.83819	0.853323	I	No
CBK126912		Clc1c(ccc(c1)Cl)CSCC(=O)Nc1c[nH]c(=O)[nH]c1=O	0.903971	0.911994	0.753567	0.795377	0.794976	I	No
CBK103657		S(c1nccnc1NC(C)C)Cc1cc(c(cc1)Cl)Cl	0.897514	1.02106	0.815402	0.848625	0.872771	I	No
CBK072684		C(=O)(N1CCN(C(=O)c2occc2)CC1)c1cnccc1	0.943257	0.948602	0.765119	0.878407	0.816856	I	No
CBK036354T		N1CCCN(c2c(NC(=O)c3c(ccs3)OCC)cccc2)CC1	0.95669	1.15023	0.915289	0.918824	1.01256	I	No
CBK131665		N1(CC2(CCN(C2)C(=O)c2cc(c(cc2)OC)OC)CCC1)C(=O)c1cc2c(occ2)cc1	0.976015	1.05368	0.930917	0.964974	0.927472	I	No
CBK149110		C1CN([C@H](C1)CN1CCCC1)CCCCC1NC(=O)NC1=O	0.933854	1.06443	0.915289	0.966676	0.990681	I	No
CBK156249		c1(ccc(cn1)C(=O)NCc1ccc(cc1)C#N)c1ccc(cc1)OC(F)(F)F	0.872344	1.00822	0.876557	0.876111	0.963938	I	No
CBK156439		c12C(=O)CC3(Oc1ccc(c2)Cl)CCN(C(=O)/C=C/c1ccc(cc1)C)CC3	0.951105	1.25373	0.939751	1.05579	1.04417	I	No
CBK149513		c1cc(ccc1S(=O)(=O)C)c1cccc(c1)COC1CCN(CC1)C(=O)Cc1ccc(cc1)C#N	0.962888	0.852434	0.815402	0.766323	0.832658	I	No
CBK067023		c1(ccccc1)CC1OC(=NC1=O)NCC1CCCCC1	0.940947	1.11109	0.865006	0.964078	0.963938	I	No
CBK159465T		c1(ccc2c(c1)c(c(c(n2)C)CC)SCCC(=O)O)NC(=O)C	0.986549	1.06715	0.916648	1.05721	0.967585	I	No
CBK149293		c1(c2csnn2)ccc(cc1)CNC(=O)c1cc(ccc1)C(F)(F)F	0.871849	1.22775	0.957418	0.980167	1.04417	I	No
CBK149625		O=C(NCc1cnc(cn1)C)/C=C/c1ccc(cc1)C(C)C	0.993596	1.01739	0.784145	0.828853	0.856969	I	No
CBK200275		N1(C(=O)CCc2cccnc2)CCC(CC1)F	1.03093	1.00317	0.826274	0.910886	0.858185	I	No
CBK051497		c1c(nc2n(c1C(F)(F)F)nc(c2Br)C(=O)N1CCCCC1)c1ccccc1	0.975944	1.07076	0.824915	0.888136	0.878849	I	No
CBK200107		O(c1c(cc2c(c1)OCO2)C(c1cc2c(cc1)OCO2)C)C	0.974153	0.681722	0.655719	0.639998	0.691653	K	No
CBK136808		N1(C(=O)CC2C(=O)NC(=O)N2)CCC(CC1)(C1CCCCC1)Cn1cncn1	0.942738	0.994125	0.712118	0.804311	0.784036	K	No
CBK122771		n1([nH]c(=O)n(c1=O)Cc1cc(ccc1)OC)c1ccccc1	0.977146	0.926473	0.761721	0.784573	0.776742	I	No
CBK113395		c12c(nccc1OCCO)cccc2	0.958481	1.10825	0.823556	0.919641	0.906807	I	No
CBK028296T		N1CCC(Oc2ccccc2CNC(=O)CCS(=O)(=O)c2ccccc2)C1	0.959471	0.799766	0.680861	0.743595	0.71718	K	No
CBK002898		c1cc2c(C)cc(=O)oc2cc1SCc1sc(Cl)cc1	0.894591	0.986348	0.801133	0.84577	0.875203	I	No
CBK093581		S(c1nccnc1NC(C)C)c1cccc(c1)C(=O)O	0.966376	0.924323	0.80453	0.84184	0.821718	I	No
CBK026156		c1(nc2c(s1)cccc2)c1cc(c(cc1)OC)O	0.91632	1.14701	0.939071	1.09483	1.09279	I	No
CBK088843		c1(Cc2c(cccc2Cl)Cl)c(nn2c1OCCC2)N	0.927986	0.909781	0.850057	0.886367	0.908023	I	No
CBK144509		c1(N2CCN(CC2)C(=O)CCSC)ncccn1	0.902557	1.09598	0.826954	0.939783	0.87034	I	No
CBK074888		n1(c(nnc1c1cc(c(cc1)Cl)Cl)O)C1CCCCC1	0.979079	0.909401	0.910532	0.931431	0.979741	I	No
CBK200288		C(OC(=O)N1CCSCC1)CN1CCN(CC1)C	0.946839	1.09851	0.880634	0.942134	0.900729	I	No
CBK061874		c1ccnc2c1cc(nc2c1ccc(cc1)C(=O)C)NS(=O)(=O)C	0.962841	0.871592	0.824236	0.846319	0.873987	I	No
CBK074341		c1(c(ccc(c1)C(=O)N1CCC(CC1)C)OC)[N+](=O)[O-]	0.932558	1.03434	0.907814	0.926829	0.949352	I	No
CBK067727		c1(c(nc(s1)c1ccccc1)OCc1c(Cl)cccc1)C(=O)OCC	0.95775	0.99128	0.839185	0.936805	0.895867	I	No
CBK153457T		c1ccc2c(c1)c(c(c(n2)C)CC)SCCC(=O)OCC	0.935456	1.07215	0.903058	0.914525	0.939627	I	No
CBK093391		c1(ccc(cc1)C(=O)OC)CNc1nc(cc(n1)OC)OC	0.950021	1.08106	0.867044	0.925318	0.967585	I	No
CBK138235		C(OC(=O)Nc1nc(cc(c1)C)C)CN1CCN(CC1)C	0.921552	1.08675	0.894904	0.936559	0.948136	I	No
CBK013698		c1(c2[nH]c(=S)[nH]n2)sc2c(c1Cl)cccc2	0.96277	1.00159	0.784824	0.910035	0.938412	I	No
CBK091488		c1(cn2c(c(n1)N1CCCC1)ncc2c1ccccc1)Br	1.06015	0.919518	0.640091	0.732097	0.689222	K	No
CBK200270		N1(C(=O)Cn2c3cc(c(cc3nc2)C)C)CCc2c1cccc2	1.14391	0.854647	0.769196	0.851379	0.824149	I	No
CBK039085C		s1c(cc2c1ccnc2N1CCNCC1)S(=O)(=O)Nc1cc(ccc1)C(F)(F)F	1.0314	0.867988	0.713477	0.808487	0.754862	K	No
CBK265455		S(=O)(=O)(NCC(CNS(=O)(=O)c1ccc(cc1)F)(C)C)c1ccc(cc1)F	1.1125	0.0327218	0.958889	0.0310941	0.146036	A	Yes
CBK116501		n1(c(=O)c2c(s1)cccc2)c1cc(S(=O)(=O)N(CC)CC)ccc1	0.961592	0.956821	0.674066	0.851592	0.746353	K	No
CBK113265		Fc1ccc(cc1)N1C(=O)S/C(=C/c2ccc(cc2)Cl)/C1=O	1.01646	0.980911	0.772593	0.754041	0.805916	I	No
CBK057139		C(=O)(/C=C/c1cscc1)Nc1ccc(F)cc1	0.938685	0.828661	0.773273	0.826076	0.83752	I	No
CBK144610C		n1c(nc(cc1CC)NCCc1c[nH]c(=O)cc1)c1ccc(cc1)Br	0.932911	0.999626	0.756285	0.889379	0.928687	I	No
CBK153653		N1(CCC(CC1)Sc1ccccc1)c1c(=O)n(ccn1)Cc1ccc(cc1)C#N	0.981859	0.867735	0.834428	0.84062	0.855754	I	No
CBK200018C		s1c(cc2c1ccnc2N1CCNCC1)S(=O)c1ccccc1C(C)(C)C	1.031	1.00114	0.754247	0.692933	0.75	I	No
CBK107390		C(=O)(Nc1ccncc1)c1nnn(c1C)c1cccc(c1)C(F)(F)F	1.01874	0.680774	0.644847	0.575576	0.683144	K	No
CBK149515		c1cc(ccc1S(=O)(=O)C)c1cccc(c1)COC1CCN(CC1)C(=O)Cc1nc[nH]c1	0.909108	0.985779	0.840544	0.892659	0.891005	I	No
CBK149256		c1cccn2c1c(nc2C(C)(C)C)c1ccccc1	1.00526	0.986159	0.718233	0.768943	0.756078	K	No
CBK113454		O(c1nc2cc(c(cc2nc1N1CCCC1)Cl)Cl)C1CCCNC1	1.07834	1.08682	0.852095	0.848502	0.852107	I	No
CBK027996		N1C(=O)S/C(=C\c2ccc(cc2)OCC)/C1=S	0.909297	1.20069	0.841223	0.839209	0.863047	I	No
CBK083573		c1(nc(sc1)Cc1c(Cl)cccc1Cl)C(=O)Oc1ccc(cc1)OC	0.95735	0.994694	0.835787	0.847528	0.883712	I	No
CBK068327		c1(c2ccc(cc2)F)oc(nn1)SCC(=O)C	1.1	1.03687	0.875198	0.953353	0.963938	I	No
CBK149823		N(C(=O)C1(c2ccc(cc2)OC)CC1)Cc1ccc(OC(F)(F)F)cc1	1.16545	1.00962	0.816082	0.84465	0.846029	I	No
CBK156262		c1(ccc(cn1)C(=O)NCCCSC)c1cocc1	0.989872	1.05748	0.908494	0.989785	0.979741	I	No
CBK149289		c1(c2csnn2)ccc(cc1)CNC(=O)c1ccco1	0.890184	1.01663	0.926161	0.970169	1.0077	I	No
CBK107375		C(=O)(N1CCN(CC1)C)c1c(n(nc1)c1cc(cc(c1)Cl)Cl)CCC	1.03354	0.988751	0.871121	0.800169	0.911669	I	No
CBK144464		c1(occc1)C(=O)N1CCN(CC1)C(=O)C1c2c(C(=O)C1)cccc2	1.04914	1.03459	0.979162	1.01287	1.01499	I	No
CBK138328		C1N(CCN(C1)CCc1ccccc1)Cc1ncc[nH]1	1.19681	0.783517	0.813364	0.807793	0.824149	I	No
CBK144523		c1(N2CCN(CC2)C(=O)CCCN(C)C)ncccn1	1.16495	0.871971	0.68222	0.896365	0.838736	K	No
CBK149635		O=C(NCc1ccccc1)/C=C/c1ccc(cc1)C(C)C	1.11645	1.05236	0.996829	1.04201	0.97731	I	No
CBK200156		c1cnc(c(c1)COC(=O)N1CCSCC1)C	1.0445	0.945883	0.88607	0.94322	0.90316	I	No
CBK093514		c1(cncc(n1)Cl)NCCc1c[nH]c2c1cccc2	0.568402	0.910223	0.27248	0.356202	0.387763	N	No
CBK300529		c1(c(=O)c2c(n(c1)C1CC1)cc(N1CCN(CC1)CC)c(c2)F)C(=O)NCCOC	0.94194	0.0330163	1.12194	0.00238399	0.0111493	A	Yes
CBK200158		c1nccc(c1)CCOC(=O)N1CCC(CC1)(F)F	1.04957	0.965294	0.833069	0.819493	0.830227	I	No
CBK112925		c1nn(nc1c1ccc(cc1F)Br)c1ccccc1	1.02847	0.853888	0.825595	0.810659	0.786467	I	No
CBK028275T		N1CCN(c2ncc(NC(=O)Cc3c4c(n(c3)C)cccc4)cc2)CC1	0.720644	1.74684	0.767837	0.724573	0.776742	M	No
CBK000994		c1(c(c(ccc1)Cl)C)S(=O)(=O)Nc1scc(c2cc(ccc2)[N+](=O)[O-])n1	1.0704	1.36141	0.787542	0.768753	0.832658	I	No
CBK137138		N1(CC2(CCN(C2)C(=O)Cc2c3c(cccc3)[nH]c2)CCC1)CCC(=O)O	1.13978	1.13044	0.909173	0.985799	0.979741	I	No
CBK200105		c1c2c(cc3c1[C@H]([C@H](C3)C(=O)OC)c1cc(c(c(c1)OC)OC)OC)OCO2	0.547734	0.654029	0.0516421	0.108411	0.0887358	N	No
CBK200230		N1(C(=O)c2ncsc2)CCN(CCc2ccccc2)CC1	1.06055	1.27365	0.970328	0.985452	0.990681	I	No
CBK049973		S(=O)(=O)(Nc1c2c(sc1C(=O)OC)nccc2)c1cc(c(s1)Cl)Br	1.1152	1.09093	0.943148	0.981667	0.925041	I	No
CBK144476		c1(occc1)C(=O)N1CCN(CC1)C(=O)c1cc(c(c(c1)OC)OC)OC	1.12555	1.12855	0.951302	0.995718	0.965154	I	No
CBK045765A		N1(CC[C@@]2(c3ccc(c(c3)OC)OC)[C@@H]1CC(CC2)CC(=O)O)C	1.07283	1.01063	0.856852	0.899198	0.882496	I	No
CBK082782T		C12(c3c(c4c([nH]3)ccc(c4)OC)CCN1C(=O)CNCC(=O)O)CCN(C2)CCOc1ccccc1	1.1398	1.17679	0.918686	1.05531	0.994327	I	No
CBK160141		N(c1c([nH]c2c1cccc2)C(=O)OCC)C(=O)c1c(c(ccc1F)Cl)F	1.19698	0.999247	0.873839	0.973651	0.954214	I	No
CBK024768		c1cc(ccc1C(C(F)(F)F)(C(F)(F)F)O)N(CC(F)(F)F)S(=O)(=O)c1ccccc1	1.20737	0.960868	0.851416	0.833354	0.918963	I	No
CBK107635		c1ccc2c(n1)c(ncc2Br)NC(=O)Nc1ccc(cc1)OC(F)F	1.15251	2.0165	0.992752	1.02837	1.02593	I	No
CBK132184		N1(C(=O)CCSC)CCC(CC1)(C(=O)OCC)c1ccccc1	1.13	1.06247	0.926161	0.958369	0.968801	I	No
CBK200422		c1(c(ncc(n1)c1ccc(cc1)C(=O)N1CCOCC1)N)c1cscc1	1.0979	0.89859	0.805889	0.901045	0.842382	I	No
CBK062642		c1(c2c(non2)N)nc2c(n1C)cccc2	0.945265	0.914595	0.650311	0.707396	0.7223	K	No
CBK003458		N1(CCN(c2nc(nc(c2)N)SC)CC1)C(=O)OC(C)(C)C	1.106	0.950425	0.834831	0.873973	0.842084	I	No
CBK112740		c1nn(nc1c1c(cc(cc1)F)F)c1ccc(cc1)OC(F)(F)F	0.991157	1.14896	0.921907	1.06549	0.946297	I	No
CBK093605		n1c(nc(c(c1)C(=O)OCC)NCCc1c[nH]c2c1cccc2)N1CCOCC1	1.06048	1.26359	0.959917	1.00337	1.10801	I	No
CBK043777		Clc1c(cccc1)N1CCN(C(=O)NCCCC)CC1	1.06131	0.943147	0.9302	0.951769	0.963066	I	No
CBK149161		C(=O)(NCc1ccc(cc1)O)c1c(ncc(n1)c1ccc(cc1)C(=O)N1CCOCC1)N	1.08969	1.21796	1.12785	1.04097	0.999002	I	No
CBK085149		S(=O)(=O)(Nc1sc(nn1)CC)c1ccc(NCc2c(O)cccc2)cc1	1.12756	0.599406	0.896337	0.658689	0.8888	I	No
CBK051018		S(=O)(=O)(Nc1c(c[nH]n1)C#N)c1ccc(cc1)F	1.05882	1.18031	1.03732	1.0739	0.996606	I	No
CBK050976B		c1(c2c(nc(c1)c1ccncc1)cccc2)N1CCN(CC1)C	0.890568	1.24203	0.66897	0.831029	0.81693	K	No
CBK144156C		c1c(ccc(c1)c1nnn(n1)CC(=O)NCc1ccc(cc1)O)CN1CCC(CC1)C	0.909054	1.21761	1.09606	0.95794	1.06129	I	No
CBK122671		C(=O)(NCCN(CC)CC)c1cccc(Nc2cncc(n2)c2ccc(cc2)O)c1	0.969228	1.2316	0.841742	0.937947	0.919944	I	No
CBK044828		Fc1cc(ccc1)S(=O)(=O)N1CCC(CC1)Cc1ccccc1	1.01674	1.08325	0.991707	0.948203	1.00978	I	No
CBK003678		c1c(nc(nc1C(F)(F)F)CCc1ccc(cc1)Cl)O	1.07035	0.861131	0.883898	0.863894	0.881613	I	No
CBK083158		N1(CCC(Oc2nccnc2OCc2cccnc2)CC1)Cc1cnccc1	1.07687	1.17506	0.964064	0.852523	0.873228	I	No
CBK085710		Nc1nc(c2ccsc2)c2ccccc2c1	0.853433	0.980796	0.907395	0.887011	0.879217	I	No
CBK200066		c1cc(ccc1C(C)(C)C)S(=O)(=O)N1CCCC[C@H]1CCOC(=O)c1ncccc1C(=O)O	0.986651	1.21334	1.05114	1.06221	1.02176	I	No
CBK093643		c1(c(ccc(c1)S(=O)(=O)N)C(C)(C)C)NC(=O)Nc1cccc(c1)F	1.00294	0.930131	0.935038	0.903702	0.982232	I	No
CBK107508		c1(n(c(nn1)SCC(=O)Nc1ccc([N+](=O)[O-])cc1)CC)C(NC(=O)c1ccccc1)C(C)C	0.948685	1.10837	1.01244	0.960877	1.02056	I	No
CBK084254		N1(CCC(Oc2nccnc2OC)CC1)CCCO	0.975698	1.54595	1.03663	1.01652	1.01098	I	No
CBK154912		C(=O)(NCc1ccc(cc1)S(=O)(=O)N)c1c(onc1)c1ccc(cc1)C	1.02261	1.10592	0.991016	1.03464	1.0577	I	No
CBK113964		S(=O)(=O)(Nc1ccccc1C(=O)NCc1ccc(cc1)OC)c1c(ccc(c1)Cl)Cl	1.0092	1.08269	1.04354	0.98247	1.04093	I	No
CBK019270		c1(n2c(c(c1N)C(=O)N)CCC2)C(=S)N	0.981175	1.19514	1.09675	1.10557	1.09363	I	No
CBK116181		[nH]1c(=O)[nH]c(c(c1=O)C(=O)Nc1ccccc1)C	0.964213	0.936779	0.702142	0.84092	0.778599	K	No
CBK062021		S(=O)(=O)(Nc1sc(C(F)(F)F)nn1)c1cc([N+](=O)[O-])c(cc1)Cl	1.04775	0.948886	0.883898	0.936424	0.893592	I	No
CBK156163		N1(C(=O)NCCCSC)CCCCC1CO	1.08056	1.09395	0.976503	0.966087	0.967858	I	No
CBK200077		n1(c(nnc1c1ccccc1F)SCC(C)C)CC(=C)C	1.07224	0.93475	0.921907	0.95603	0.90557	I	No
CBK073769T		C1[C@H](C[C@H]2[C@@](C1)(CCN2C)c1cc(c(cc1)OC)OC)NC(=O)Nc1c(c(ccc1F)F)Cl	0.93036	1.21019	0.953697	1.01206	0.930725	I	No
CBK115736		O(c1nc2ccccc2nc1NC(C)C)CCc1c(ncs1)C	1.02355	0.818303	0.845888	0.856133	0.900779	I	No
CBK000283		c1c(ccc(c1Br)Oc1n(nc(c1[N+](=O)[O-])C)C)C	0.905819	1.19878	0.927436	0.905921	0.891196	I	No
CBK156348		N(C(=O)NCCCSC)(CCC#N)C1CCCCC1	1.04347	0.942447	0.85971	0.918595	0.863645	I	No
CBK122474		C1CN(CCC21Oc1c(CO2)cc(cc1)c1ccc(cc1)NC(=O)C)C(=O)Cc1c(cc(cc1)F)F	1.01528	1.08192	1.00484	0.93107	0.963066	I	No
CBK084301		N1(CCN(c2nccnc2OCCN2C(=O)CCC2=O)CC1)CCSC	1.0511	1.06302	0.814098	0.878245	0.828908	I	No
CBK149718T		c1ccc2c(c1)c(c(c(n2)C)CC)SCCC(=O)N(C)C	0.998714	1.27625	1.02211	1.0574	1.01338	I	No
CBK059133T		N1=C(SC(C1=O)CC(=O)Nc1ccccc1Cl)NC(CC)C	0.973318	1.12824	0.888735	0.938841	0.881613	I	No
CBK112688		c1nn(nc1c1ccc(cc1)C(F)(F)F)c1ccc(cc1)OC	0.923751	1.25169	1.07602	1.07798	1.03254	I	No
CBK159796		C(=O)(Nc1cc2c(cc1)nccc2)c1c(cc(cc1)F)Cl	0.911365	1.06813	0.870076	0.83423	0.852865	I	No
CBK155862		N1(C(=O)Nc2c(cccc2)Cl)CC(=O)NCC1	0.967125	1.0288	0.941258	0.938808	0.906768	I	No
CBK077251		C(C(=O)c1ccccc1)C(c1ccc(cc1)Cl)SCCC(=O)O	0.97274	1.02901	0.964064	0.92672	0.941505	I	No
CBK115261		S(c1nc2cc(c(cc2nc1NC(C)C)Cl)Cl)c1nc[nH]n1	0.933341	0.892832	0.890117	0.886569	1.11879	I	No
CBK154987T		c1ccc2c(c1)c(c(c(n2)C)C(=O)NC)SCCC(=O)O	1.01482	1.16288	1.05598	1.03057	0.99421	I	No
CBK006547		O=C1C(C2=CCc3ccccc3C2(CC1)C)(C)CC(=O)OC	1.04648	1.23839	1.12509	1.05182	1.06249	I	No
CBK045339		N(c1cc2c(nccc2)cc1)S(=O)(=O)c1ccc(OC(F)(F)F)cc1	0.996796	1.0407	0.991707	0.995552	1.00619	I	No
CBK034220		c1c(ncc(c1)C(=O)O)CCN1CCCC1	1.07224	1.00263	0.975121	0.96856	0.947495	I	No
CBK018169		n1c(C(F)(F)F)cc([nH]c1=O)/C=C/c1oc(cc1)c1cc(c(cc1)C)Cl	1.03113	1.15246	0.856945	0.852766	0.879217	I	No
CBK011849		C(=O)(NC[C@@H]1OC(=O)N(c2cc(F)c(cc2)c2cc3ccccc3n2C(=O)OC(C)(C)C)C1)C	0.981013	0.675124	0.781617	0.733085	0.831304	I	No
CBK017292		C1(N(C(=O)CS1)CCc1ccccn1)c1cccnc1	0.967102	0.959522	0.790601	0.830035	0.791775	I	No
CBK091546		N1(CC(=O)N)CCCN(c2cc(OCCc3c[nH]c4ccccc34)ncn2)CC1	0.966362	1.22538	0.90463	0.970128	0.918746	I	No
CBK045255		FC1(OC(c2c(ccc(c2)NC(=O)NCCc2sccc2)O1)(F)F)F	0.982191	0.996682	0.795439	0.858572	0.815732	I	No
CBK200007		C(COc1nsnc1N1CCNCC1)Oc1cccc(c1)OC	1.09833	1.42314	0.975812	0.950775	0.897185	I	No
CBK083515T		N1(Cc2[nH]c3ccc(cc3c2CC1)OC)CCCC(=O)c1ccc(cc1)OC	1.01325	1.22349	0.88528	0.819647	0.854063	I	No
CBK126680		N1(CCC2(c3c(N(C2)S(=O)(=O)C)cccc3)CC1)Cc1ncc[nH]1	0.987529	1.28451	0.928127	0.984402	0.934318	I	No
CBK050275T		N1CCC(Oc2c(NC(=O)c3cccnc3)c(cc(c2)F)F)CC1	1.00364	1.1223	0.8915	0.926819	0.862448	I	No
CBK122507		c1(cnc(c(n1)c1ccc(cc1)O)N)c1cccc(c1)[N+](=O)[O-]	1.00837	1.29641	1.03525	0.993587	0.912757	I	No
CBK045428		S(=O)(=O)(Nc1ccccc1C(=O)N(CC)CC)Cc1c(cccc1)[N+](=O)[O-]	0.999014	1.29851	1.03041	1.01673	1.00499	I	No
CBK093819		c1(cnc(c(n1)c1ccc(cc1)C(=O)N1CCOCC1)NC(=O)C(F)(F)F)c1ccc(cc1)C#N	0.942238	1.24931	1.05045	1.01239	0.975045	I	No
CBK042374		S(=O)(=O)(Nc1ccccc1C(=O)O)c1cc([N+](=O)[O-])c(cc1)C	0.845161	1.1118	0.81548	0.794057	0.821721	I	No
CBK122506		c1(cnc(c(n1)c1ccc(cc1)O)N)c1ccc(cc1)OC(F)(F)F	0.957743	1.32951	0.934347	0.921377	0.955879	I	No
CBK025673		C1(N(C(=O)CS1)c1ccc(cc1)C)c1c(cc(cc1)Cl)Cl	1.04784	1.03377	0.881824	0.82	0.923538	I	No
CBK132833		N1(CC2(CCN(C2)C(=O)c2ccoc2)CCC1)CCCCC1NC(=O)NC1=O	0.968188	1.21768	0.992398	0.910525	0.958275	I	No
CBK091414		N1(C(=O)C(CCCC)CC)CCN(CC1)c1ccc(cc1)OC	0.999199	1.12726	1.05114	0.910094	0.961869	I	No
CBK149283		c12c(sc(n2)NC(=O)c2c(F)cccc2F)cccc1OC	0.954577	1.40844	1.0152	1.06534	1.04692	I	No
CBK200162		O(C(=O)N1CCOCC1)Cc1cc2c(o1)cccc2	0.981313	1.11747	0.982032	0.905844	0.945099	I	No
CBK132045		N1(CC2(CCN(C2)C(=O)Cc2c3c(cccc3)[nH]c2)CCC1)CCO	0.959083	1.64798	1.12025	1.06112	1.01817	I	No
CBK131683		S1C(C(=O)N=C1Nc1cccc(c1)Cl)CC(=O)O	1.04775	1.17051	0.84105	0.853439	0.837293	I	No
CBK115689		c1(c(ccc(c1)O)c1cncc(n1)c1ccc(cc1C)O)C	0.904618	1.2265	1.08086	1.02063	1.08884	I	No
CBK009299		c1(c(cnc(n1)Sc1ccc(cc1)Cl)C(=O)OC)C(F)(F)F	0.959245	0.935449	0	0	0	J	No
CBK200088		c1cccc(c1C)c1n(c(nn1)SC(C)C)CCN(C)S(=O)(=O)C	1.01177	1.1463	0.937802	1.00415	0.934318	I	No
CBK081142		C12(CCNCC1)c1n(c3ccccc3c1CCO2)C	0.99259	1.12607	0.86593	0.834694	0.891196	I	No
CBK157533		N1(C(=O)c2cc(ccc2)OC)CCN(CC1)S(=O)(=O)c1ccc(cc1)[N+](=O)[O-]	0.968581	0.566375	0.865238	0.694259	0.79417	I	No
CBK045536		s1c(nnc1NS(=O)(=O)C)SCC(=O)Nc1cc(ccc1)[N+](=O)[O-]	1.02039	1.17548	0.908086	0.954981	0.916351	I	No
CBK107442		C(=O)(Nc1ccccn1)c1cnn(c2ccc(cc2)Cl)c1C(F)(F)F	0.922134	0.834468	0.848652	0.763985	0.857656	I	No
CBK155623		N1(C(=O)NCCCSC)CCN(Cc2ccccc2)CC1	0.898563	1.10319	0.825155	0.827176	0.828908	I	No
CBK071628		c12n(c(c(c(n2)C)Cc2c(Br)cccc2)C)ncc1C(=O)NCCCOC	1.01202	0.996752	0.823082	0.836383	0.839689	I	No
CBK156378		N(C(=O)NCCC(C)C)(CCC#N)C1CCCCC1	0.916426	1.13601	0.903248	0.921576	0.910361	I	No
CBK082929		N1(CCC(Oc2nccnc2OCCN2CCOCC2)CC1)CC(=O)OCC	1.03418	1.15827	0.94264	0.851055	0.87802	I	No
CBK155030		C1CC(CCN1C(=O)c1cc(ccc1)OC)NC(=O)c1nc(sc1)c1ccccc1	0.903786	1.38052	1.08569	0.99447	0.952286	I	No
CBK073301		n1c(c(c(=O)[nH]c1SCC(=O)N1CCOCC1)CC=C)O	0.917558	1.2083	0.949551	1.02604	0.881613	I	No
CBK153725		C(=O)(N(CC)CC)c1c(onc1)c1ccc(cc1)Br	0.943994	1.15085	0.886662	0.842444	0.862448	I	No
CBK144090		c1(c2ccccc2)c(c(on1)C)CNC(=O)Cc1onc(c1)C	0.922365	1.23601	0.948169	0.95136	0.940307	I	No
CBK145047		N(C(=O)Nc1cccnc1)(Cc1ccccc1)CCN(C)C	0.949725	1.43112	1.06773	0.968648	0.969056	I	No
CBK200338		N1(C(=O)c2c3c(n(c2)C)cccc3)CCc2c(cccc2)C1	0.899511	1.1281	1.00553	0.87872	0.961869	I	No
CBK157773		c12c(ccc(c1)S(=O)(=O)N1CCN(CC1)c1ccc(cc1)[N+](=O)[O-])cccc2	0.936414	1.22461	1.00069	0.893071	0.940307	I	No
CBK200030		c1(sc(c(Br)c1)Cl)S(=O)(=O)Nc1scc(c2sccc2Cl)n1	1.07342	1.28724	1.02557	1.01917	1.03015	I	No
CBK081302		Oc1nc2cccnc2cc1c1ccc(cc1)C(C)(C)C	0.971284	1.28318	0.96199	0.952023	0.958275	I	No
CBK044520		FC(F)(F)c1ccc(cc1)S(=O)(=O)N1CCC2(OCCO2)CC1	0.911019	1.35379	0.957844	0.923353	0.957077	I	No
CBK113143		c1n(nnc1c1ccc(cc1F)Br)c1cc(ccc1)C#N	0.954161	1.41166	0.885971	0.904718	0.907966	I	No
CBK156269		c1(ccc(cn1)C(=O)NCc1cccs1)c1cocc1	1.06249	1.06092	0.912232	0.89338	0.903174	I	No
CBK100558		S(=O)(=O)(c1c(F)cccc1)N1CCN(CC1)CC	1.04149	0.878346	0.736006	0.777487	0.769016	K	No
CBK109908		Clc1c(ccc(c1)Cl)N1Cc2c(cccc2)C1=O	0.949701	0.719072	0.727021	0.730193	0.724696	K	No
CBK015932C		C(=N\Nc1c(ccc(c1)Cl)Cl)(\c1ccccc1)/c1cccnc1	0.969205	0.7253	0.73877	0.720169	0.814534	K	No
CBK107406		C(=O)(Nc1cccnc1)c1cc(C(=O)c2c(cc(cc2)Cl)Cl)c[nH]1	0.936715	0.790871	0.784381	0.753398	0.755839	I	No
CBK051100		N(C(=O)C1CCN(CC1)C)C(=O)NCCOc1c2c(ccc1)cccc2	0.900528	0.880865	0.775397	0.740261	0.743861	I	No
CBK062014		S(=O)(=O)(Nc1sc(C(F)(F)F)nn1)c1cc(c2oc(nn2)C)ccc1	0.990695	1.10921	0.957153	0.923055	0.869635	I	No
CBK026475		c12[nH]c3c(c1CCCC2C#N)cc(cc3)Br	0.646709	0.51564	0.410504	0.348929	0.562987	N	No
CBK161647		O(c1c(cc(cn1)C(F)(F)F)Cl)c1ccc(CC(C(=O)O)(N)C)cc1	0.919314	1.12342	0.92329	0.933554	0.897185	I	No
CBK050315T		N1CCN(c2nc(nc(NC(=O)c3cccs3)c2)SC)CC1	0.897316	1.3083	0.867312	0.931478	0.84448	I	No
CBK078117		N1(C(=O)N/C(=C\c2oc(c3cc(C(=O)O)c(cc3)Cl)cc2)/C1=O)Cc1ccccc1	0.988592	1.15092	1.00346	0.948678	0.935516	I	No
CBK099257		N(C(=O)c1cc(Br)cnc1)C(=S)Nc1ccc(C(=O)OC)cc1	0.879453	1.18745	0.744299	0.948788	0.924735	K	No
CBK017085		c12c(c3cccs3)csc1ncnc2NC(C)C	0.858748	1.04315	0.720111	0.752349	0.758235	K	No
CBK073743T		C1[C@H](C[C@H]2[C@@](C1)(CCN2C)c1cc(c(cc1)OC)OC)NC(=O)Nc1ccc2c(c1)OC(O2)(F)F	0.888142	1.00186	0.881824	0.822098	0.856458	I	No
CBK074563		n1c(c(cnc1SC)CNCc1cc2c(OCO2)cc1)N	0.896021	0.974218	0.90463	0.795547	0.874426	I	No
CBK158384		N(C(=O)Cc1ccc(nc1)c1ccc(cc1)CN1CCC(CC1)C)CCc1ccc(cc1)O	0.918714	0.875896	0.902557	0.766425	0.858854	I	No
CBK000423		c1ccc2c(c1C(=O)OC)[nH]c1c2CCCC1	0.878321	1.25554	0.87284	0.890598	0.893592	I	No
CBK036375T		N1CCC(Oc2nc(NC(=O)c3cccnc3)cnc2)CC1	0.920932	1.10046	0.898411	0.828545	0.874426	I	No
CBK158584		N1(C(=O)c2c(ncc(c2)c2ccc(cc2)C(=O)N2CCOCC2)N)CCN(CC1)C	0.856484	1.30508	0.937111	0.842068	0.840886	I	No
CBK063278		N(C(=O)Nc1c(C(F)(F)F)cc(cc1)F)c1nc(c2ccccc2c1)Br	0.962688	1.03342	0.863856	0.79239	0.842084	I	No
CBK017826		c12c(/C=C\3/c4c(NC3=O)nccc4)c[nH]c1ccc(c2)OC	0.883035	1.15911	0.861092	0.999405	1.11519	I	No
CBK062022		S(=O)(=O)(Nc1sc(C(F)(F)F)nn1)c1cc(c(cc1F)Cl)C(=O)O	0.949909	1.07975	1.00415	1.01199	0.943901	I	No
CBK002776		c1cc2cccnc2c(c1)OCc1ccc(cc1)SC(F)(F)F	0.944918	0.802418	1.03041	0.916332	1.06369	I	No
CBK084279		N1(CCC(Oc2nccnc2NS(=O)(=O)C)CC1)CCc1ccccc1	0.982815	1.00459	0.742225	0.860659	0.798962	K	No
CBK136803		N1(C(=O)CN2CCOCC2)CCC(CC1)(C1CCCCC1)Cn1cncn1	0.957304	1.03895	0.724257	0.905734	0.79417	K	No
CBK115630		c1(cc(ccc1)C#N)c1cnc(c(n1)c1ccc(cc1)O)N	0.979696	1.23125	0.840359	0.951394	0.843282	I	No
CBK159749		C(=O)(NCCc1c2c([nH]c1)ccc(Cl)c2)Cc1cc(c(cc1)Cl)Cl	1.00202	1.09444	0.816171	0.903846	0.864843	I	No
CBK138510		c1(c(ncc(n1)c1ccc(cc1)C(=O)N1CCOCC1)N)c1sc(cc1)Cl	0.935582	1.22104	0.94886	0.942153	0.875624	I	No
CBK003176T		N1CCN(c2nc(ccc2)NCc2ccccc2)CC1	0.920262	1.39284	0.774015	0.73579	0.81693	I	No
CBK200115		S1C(C(=O)N=C1Nc1ccc(cc1F)F)CC(=O)O	0.992613	1.14112	0.849343	0.861719	0.895987	I	No
CBK073698		c1cc2c(cc1c1nc3ncccc3cc1O)CCO2	0.760262	1.05337	0.835522	0.853351	0.822919	I	No
CBK156080		N1(C(=O)NC2CCN(C(=O)OCC)CC2)CCC(CC1)C(=O)O	0.952059	0.978837	0.823082	0.756865	0.802555	I	No
CBK083200		C1C(CCN(C1)C(=O)OCc1ccccc1)C(=O)NC(c1c[nH]c(=O)cc1)c1c(cccc1)C	0.857477	1.09535	0.877678	0.892232	0.873228	I	No
CBK089594		S(c1nc(cnc1)N1CCCC1)c1c2c(ccc1)cccc2	0.882434	1.01208	0.883898	0.852412	0.931923	I	No
CBK107933		[nH]1nc(c(c1c1c(cccc1)OC)Cc1c(cccc1Cl)Cl)O	0.861406	1.05484	0.830684	0.886569	0.84448	I	No
CBK008918		n1c(nsc1SCC(=O)Nc1ccc(cc1)OC)SCC(=O)Nc1ccc(cc1)OC	0.925276	1.16239	0.976503	0.954606	0.996606	I	No
CBK149155		C(=O)(NC1CCCC1)c1c(ncc(n1)c1ccc(cc1)C(=O)N1CCOCC1)N	0.893133	0.770227	0.744299	0.796254	0.813336	K	No
CBK200083		n1(c(nnc1Cc1ccccc1)SC(C)C)CC(=C)C	0.92047	0.980167	0.884589	0.767661	0.809742	I	No
CBK074775		n1c([nH]cc1CN1CCN(Cc2ccccc2)CC1)c1ccccc1	0.846085	1.06687	0.909468	0.868398	0.911559	I	No
CBK160173T		c1(ccc(cc1)OC(F)(F)F)c1ccc(cn1)C(=O)O	0.905611	1.08136	0.85971	0.839319	0.831304	I	No
CBK287138		CN1CCN(CC1)c1cc2n(cc(C(=O)O)c(=O)c2cc1F)c1ccc(F)cc1	0.784004	0.0345224	0.628004	0.00146157	0.00163243	C	Yes
CBK133286		c12c(n(c(=O)n(c2=O)C)C)ncn1CC(=O)Nc1cccnc1	0.945219	1.08996	0.977194	0.909774	0.931923	I	No
CBK044043		N1(C(=O)Nc2cc3c(cc2)cccc3)CCN(CC1)C(=O)C1OCCC1	0.966131	0.885204	0.958535	0.816556	0.904372	I	No
CBK062106		S(=O)(=O)(Nc1ccc(C(C(F)(F)F)(C(F)(F)F)O)cc1)c1cc([N+](=O)[O-])c(cc1)Cl	0.928558	1.09969	0.97443	0.864203	0.882811	I	No
CBK110141		[nH]1c(nc2c1cccc2)C(OC(=O)C)c1ccccc1	0.970799	0.831319	0.854181	0.893954	0.887602	I	No
CBK017221		C12(SC(=NN1)c1ccccc1)C(=O)Nc1c2cccc1	1.00458	0.854693	0.798203	0.789961	0.814534	I	No
CBK155722		C(=O)(O)c1cccc(c1)NS(=O)(=O)c1ccc(s1)c1noc(c1)C(F)(F)F	0.979927	1.20333	0.866621	0.905634	0.886404	I	No
CBK107748		S(c1nccnc1N1CCCC1)CC(=O)NC	0.935883	1.1752	0.791983	0.84612	0.801358	I	No
CBK081300		Oc1nc2ncc(cc2cc1)c1ccc(cc1)OC(F)(F)F	0.327656	1.18752	0.160332	0.236281	0.259932	N	No
CBK200012C		c1cc(c2c(c1S(=O)(=O)Nc1c(cccc1)OC)cccc2)N1C[C@@H](N[C@@H](C1)C)C	0.853064	1.21453	0.734623	0.751941	0.752246	K	No
CBK066889		c1(c(c2ccccc2)nnc2c1cccc2)N1CCN(CC1)C(=O)C	0.912336	1.31628	0.92329	0.993753	0.940307	I	No
CBK200424T		c1(n(c(=O)c2c(c1)oc(n2)c1ccccc1)C)C(=O)N(C1CCN(C1)C)C	0.938818	1.16757	0.892882	0.786086	0.819325	I	No
CBK020690		c12c(oc(c1N)C(=S)c1sccc1)NC(=O)CC2c1ccccc1	0.422445	1.42965	0.0145128	0.0172549	0.0203633	N	No
CBK156194		c1cc(ccc1Cl)c1ncc(cc1c1cc(ccc1)CNC(=O)C)C(=O)O	0.909262	1.03279	0.785073	0.870451	0.836095	I	No
CBK200068		C12(c3nnc4n3CCCCC4)CC3CC(C1)CC(C3)C2	0.834531	1.49193	0.967519	1.05076	0.963066	I	No
CBK160190		N1(C(=O)c2cnc(cc2)c2ccc(cc2)S(=O)(=O)C)CCN(CC1)C(=O)c1occc1	0.952451	1.13531	0.857636	0.839761	0.873228	I	No
CBK066849		c1(c(C(=O)Nc2c(cc(cc2)F)F)c(ccc1)F)NC(=O)c1cccs1	0.873029	1.39109	0.950933	0.971342	0.972649	I	No
CBK036372T		N1CCC(Oc2nc(NC(=O)c3nccnc3)cnc2)CC1	0.930198	1.23559	0.856254	0.87182	0.885207	I	No
CBK092317		n1c(nc(c(c1)C(=O)OCC)NCCc1c[nH]c2c1ccc(c2)OC)SC	0.876449	1.26946	0.92329	0.857513	0.894789	I	No
CBK043720		N1(C(=O)Nc2c(cccc2)C(C)(C)C)CCC2(OCCO2)CC1	0.912682	1.12516	0.771251	0.800802	0.760631	I	No
CBK105748		C12(CCN(C1)CCOc1ccccc1)c1[nH]c3ccc(cc3c1CCN2)OC(=S)N(C)C	0.748222	1.16757	0.654457	0.639944	0.813336	N	No
CBK043744		FC(F)(F)c1ccc(cc1)CNS(=O)(=O)c1sccc1	0.944756	1.16785	0.908777	0.898525	0.893592	I	No
CBK116686		N(C(=O)c1ccc(c2cnc(c(n2)c2ccc(cc2)O)N)cc1)(C)C	0.917489	1.22146	0.997236	0.895092	0.937912	I	No
CBK004709		S(=O)(=O)(Nc1c(nc(c(n1)Cl)Cl)C(=O)OC)c1c(c(ccc1)Cl)C	0.918459	1.17527	0.816171	0.865417	0.87802	I	No
CBK158721		N1(C(=O)c2c(c3ccccc3)noc2C)CCC(CC1)C(=O)N	0.844283	1.17359	1.01451	0.944461	0.936714	I	No
CBK073717		c1c(nc2c(c1)ccc(=O)[nH]2)c1cccc(c1)C(F)(F)F	0.836726	1.35911	0.820318	0.986433	0.928329	I	No
CBK135134		c12c([nH]c(=O)c(c1)CN(C(=S)Nc1c(cc(cc1)C)C)CCN(C)C)cc(cc2)C	0.92389	1.23601	1.05667	0.946028	1.05051	I	No
CBK045620		N1(CCC(C1)(O)c1cc(c(cc1)OCc1ccccc1)OC)Cc1ccccc1	0.959291	0.545171	0.887353	0.540808	0.867239	I	No
CBK115688		C12(C(=O)N=C(O1)NCc1c(cccc1)F)CCN(CC2)Cc1ccccc1	0.961602	1.10907	0.816862	0.980682	0.898383	I	No
CBK093670		C12(CCNCC1)Oc1ccc(cc1CO2)c1cc(ccc1)NC(=O)c1cnccn1	0.905473	1.23685	0.830684	0.880972	0.884009	I	No
CBK156026		N(C(=O)Nc1cccnc1)(C)C1CN(CC1)C	0.937662	1.42398	0.908777	1.02701	0.862448	I	No
CBK008564		c1(ccc(cc1)NC(=O)Nc1c(cc(cc1)Cl)Cl)S(=O)(=O)CCC	0.761117	0.533975	0.939185	0.508573	0.901976	I	No
CBK091531T		N(C(=O)c1cc(c(c(c1)OC)OC)OC)c1ccc2c(c1)COC1(CCNCC1)O2	0.923197	1.48927	0.973048	1.07519	1.00739	I	No
CBK116313		S1C(C(=O)N=C1NC1C2CCC(C1)C2)(C)OCCN1CCOCC1	0.837997	1.41082	1.02281	1.00451	0.985826	I	No
CBK112982		c1n(nnc1c1c(cc(cc1)F)F)c1ccc(cc1)CO	0.891954	1.30186	0.901866	1.02766	0.984628	I	No
CBK113427		O(c1nccnc1N1CCCC1)CCCN(C)C	0.896345	1.21348	0.915688	0.916409	0.903174	I	No
CBK116506		c1(cnc(c(n1)c1ccc(cc1)CNC(=O)CN(C)C)N)c1ccc(cc1)C#N	0.920285	1.18871	0.982723	0.936744	0.93312	I	No
CBK200047		S(=O)(=O)(Nc1sc(nn1)C(F)(F)F)c1ccc(cc1)Br	0.89579	1.23076	0.916379	0.865097	0.8888	I	No
CBK156075		N1(C(=O)NCCC(C)C)CCC(CC1)C(=O)O	0.952682	1.19948	0.986178	0.933498	0.930725	I	No
CBK159638		C(=O)(Nc1cccc2c1cc[nH]2)c1c(c(ccc1)F)Cl	0.763774	1.2111	0.970283	0.829759	0.923538	I	No
CBK084213		N1(CCN(c2nccnc2OC)CC1)Cc1cnccc1	0.912151	1.10298	0.94264	0.932085	0.947495	I	No
CBK116275		C(=O)(Nc1c2ccccc2nc(c1)C)c1ncsc1	0.855906	1.32783	0.963372	0.985749	0.960671	I	No
CBK006617		c1(cc(cc(c1)C(F)(F)F)C(F)(F)F)Nc1nc(ncn1)N	0.867599	1.22055	0.85971	0.949263	0.893592	I	No
CBK155864		N1(C(=O)NCC(C)C)CC(=O)NCC1	0.863809	1.35848	0.960608	0.968483	0.943901	I	No
CBK155455G		N(C(=O)Nc1cc(ccc1)C(=O)[O-])c1cc(c(cc1)Cl)Cl	0.887333	1.06736	0.881133	0.880033	0.90557	I	No
CBK084192		N1(CCN(c2nccnc2OCc2noc(c2)C)CC1)CC(=O)N	0.91021	1.24651	0.918452	0.930683	0.945099	I	No
CBK044900		Brc1cc(c(cc1)S(=O)(=O)Nc1n(ncc1)CC)CC	0.927379	1.20312	0.956462	0.900468	0.917548	I	No
CBK062881		N1(CCN(CCC1)S(=O)(=O)c1ccc(cc1)C(CC)(C)C)Cc1c[nH]c(=O)[nH]c1=O	0.917674	1.5715	1.06151	1.09412	1.01098	I	No
CBK042199		c1(N2CCN(CC2)C)cc(c(cc1)[N+](=O)[O-])NCc1ccccc1	0.936969	1.07121	0.84105	0.786749	0.843282	I	No
CBK115803		O(c1nc2ccccc2nc1C(F)(F)F)CCCOC	1.01265	0.987724	0.873531	0.881071	0.82771	I	No
CBK131685		S(CC(=O)O)c1n(c(nn1)c1occc1)c1ccccc1	0.859049	1.18367	0.725639	0.850182	0.764224	K	No
CBK091036		c1c(nc2c(c1)c(c(s2)C(=O)N1CCCC[C@H]1CC)Cl)C(=O)C	0.881394	0.984855	0.751209	0.843525	0.778599	I	No
CBK155469T		c1ccc2c(c1)c(c(c([n+]2[O-])C)CC)S(=O)(=O)CCC(=O)OC	0.914323	1.05211	0.809261	0.835378	0.81693	I	No
CBK099753		n1(c(c(c(n1)C)C(=O)N)N)c1cc(ncn1)Oc1ccc(cc1)C	0.957327	1.09997	0.767795	0.829649	0.784588	I	No
CBK083561		N1(N=C(C(C1=O)Cc1ccc(F)cc1)C)C(=O)C1CC1	0.899002	1.28941	0.946095	0.971773	0.894789	I	No
CBK027208		C(NC(=O)Nc1ccc(Br)cc1)(C(F)(F)F)(C(F)(F)F)OCC	0.91155	1.19396	0.932274	0.971795	0.997804	I	No
CBK028596T		c1cn(c(=O)c(n1)N1CCNC(C1)C)CCOc1ccc(cc1)Br	0.941937	1.43581	0.887353	0.985031	0.948692	I	No
CBK024489T		N1CCC(Oc2ccc(cc2)CNC(=O)CCC)CC1	0.956033	0.925862	0.855563	0.813752	0.804951	I	No
CBK160273		Brc1cc(ccc1)Cc1c(n2ncc(c2nc1C)C(=O)OC)C	0.904479	1.03615	0.852799	0.831117	0.881613	I	No
CBK026982		c1(nc(on1)C(Oc1c(Br)cccc1)C)c1c(non1)N	0.862053	0.963861	0.717346	0.710807	0.815732	K	No
CBK144919		c1(S(=O)(=O)Nc2sc(nn2)SCCOC)ccc(cc1)F	0.870787	1.19214	0.876987	0.907555	0.880415	I	No
CBK044117		S(=O)(=O)(NCC(=O)NCC(=O)OC)c1ccc(cc1)C(=O)C	0.891354	0.855882	0.758811	0.720235	0.761829	I	No
CBK066850		[N+](=O)(c1ccc(NC(=O)CSc2nc(c3sccc3)ccc2C#N)cc1)[O-]	0.8746	1.25232	0.85349	0.879106	0.882811	I	No
CBK084372		N1(CC(Oc2nc(cnc2)OCC2Oc3c(OC2)cccc3)CC1)CC(=O)N	0.981822	1.07674	0.881824	0.900567	0.907966	I	No
CBK073739		c1cnc2c(c1c1cccc(c1)OCc1ccccc1)ccc(=O)[nH]2	0.876102	0.89899	0.861092	0.742955	0.807347	I	No
CBK029439T		N1CCN(c2ncc(NC(=O)c3cccnc3)cc2)CC1	0.950788	1.0978	0.859019	0.840103	0.866041	I	No
CBK159059		N(C(=O)Nc1ccc(cc1)C)(CCN(CC)CC)Cc1ccc2OCOc2c1	0.892994	1.16778	0.807187	0.739301	0.785786	I	No
CBK086623		n1c(nc(c(c1)C(=O)OCC)NCCc1c[nH]cn1)SC	0.926177	1.27373	0.888735	0.930297	0.940307	I	No
CBK067539		S(=O)(=O)(Nc1sc(cn1)[N+](=O)[O-])c1c(cccc1)Br	0.961533	1.26883	0.941258	0.932979	0.957077	I	No
CBK161135		c1cc(c2c(c1)sc(n2)NS(=O)(=O)c1cc(ccc1)C(=O)O)Cl	0.965091	1.11432	0.965446	0.983309	0.971451	I	No
CBK153218		N1(CCN(CC1)C(=O)c1c(cccc1)C(F)(F)F)c1ccc(nn1)C(=O)NCc1cccs1	0.876241	1.10816	0.968901	0.867713	1.02775	I	No
CBK050407		C(=O)(O)c1cc(NS(=O)(=O)c2ccc(cc2)NC(=O)C)ccc1	0.986952	1.00179	0.767795	0.815485	0.786983	I	No
CBK126789		N1(CCC2(c3c(N(C2)CC(=O)N)cccc3)CC1)CC(=O)N	1.00082	0.82999	0.721493	0.787433	0.743861	K	No
CBK028885		c1c(cc2c(c1C(=O)O)[nH]c1c2CCCC1)C	0.955086	1.16883	0.735314	0.833016	0.785786	K	No
CBK155611		N1(C(=O)NCCC(C)C)CCN(c2c(cccc2)OC)CC1	0.945172	0.918584	0.755356	0.81363	0.801358	I	No
CBK200219		N(C(=O)c1cc2nccnc2cc1)c1c(C)nc(cc1)C	0.93579	1.08745	0.749827	0.837012	0.838491	K	No
CBK003888		c1cnc(c(c1)OCCOc1ccccc1)Cl	0.871619	1.05973	0.702833	0.863849	0.851667	K	No
CBK003459		c12c(cccc1)ccc(CNc1nc(cc(n1)C(F)(F)F)O)c2	0.92248	0.911516	0.798894	0.738749	0.833699	I	No
CBK132822		N1(CC2(CCN(C2)C(=O)c2ccoc2)CCC1)CC(=O)Nc1cc(c(cc1)F)Cl	0.926617	0.964771	0.808569	0.848537	0.858854	I	No
CBK155637		N1(C(=O)NCc2ccc(cc2)C#N)CCN(Cc2ccccc2)CC1	0.901198	1.26009	0.986869	0.981554	1.00499	I	No
CBK155712		C(=O)(O)c1cccc(c1)NS(=O)(=O)CC(F)(F)F	0.942538	0.982686	0.844506	0.891305	0.881613	I	No
CBK156384		N(C(=O)NC1CCN(C(=O)OCC)CC1)(CCC#N)C1CCCCC1	0.908638	1.17961	0.875605	0.888832	0.909164	I	No
CBK023800G		N1(/C(=N/C2CCCCC2)/NC)CCOCC1	0.921879	0.966171	0.796821	0.886359	0.882811	I	No
CBK072282		n1c(nc(cc1NC(=O)CCc1ccccc1)OC)OC	0.79527	1.2372	0.836213	0.825509	0.852865	I	No
CBK058153		S(=O)(=O)(NCc1sccc1)c1cc(C(=O)Nc2ccccc2)ccc1	0.870649	1.45827	0.787146	0.575384	0.806149	I	No
CBK084324		c1ccc(cc1c1c2ccccc2c(cc1)N)C(F)(F)F	0.799615	0.937339	0.442294	0.520981	0.524656	K	No
CBK024396C		c1(c2ccc(cn2)CN)[nH]c2c(n1)cccc2	0.877443	0.938528	0.793366	0.800626	0.833699	I	No
CBK155272		s1c(nnc1SC)N(C)S(=O)(=O)c1ccc(cc1)C	0.871619	1.13545	0.903248	0.910426	0.927131	I	No
CBK115510		[nH]1c(=O)[nH]c(c(c1=S)C(=O)Nc1ccc(cc1)C(F)(F)F)C	0.962111	1.14406	0.939876	0.940873	0.93312	I	No
CBK159818		C(=O)(Nc1cc2c(cc1)nccc2)CCSC	0.871758	1.05463	0.852108	0.910392	0.916351	I	No
CBK043577		FC(F)(F)Oc1ccc(cc1)S(=O)(=O)Nc1ncc(cc1)C	0.95809	1.05491	0.950242	0.911276	0.946297	I	No
CBK039212		C1[C@H](C[C@H]2[C@@](C1)(CCN2C)c1cc(c(c(c1)OC)OC)OC)NC(=O)Nc1cc(ccc1)Cl	0.936622	1.07282	1.02142	0.958448	1.07806	I	No
CBK092283T		[nH]1nc(c(c1CO)Cc1c(cccc1Cl)Cl)OC	0.972717	0.946716	0.984796	1.00908	0.918746	I	No
CBK089569		[nH]1nc(c(c1COC(C)(C)C)Cc1c(cccc1Cl)Cl)O	1.06487	0.951825	0.765031	0.807393	0.782192	I	No
CBK288074		O=c1n(ccc2c1cnc1ccnn21)C1CCCC1	1.06751	0.044152	0.581244	0.064521	0.235897	C	Yes
CBK028893		C\1(=C/c2cc(c(c(c2)OC)OC)Br)/C(=O)OC(OC1=O)(C(C)(C)C)C	0.965253	0.96918	0.720802	0.834661	0.769016	K	No
CBK073909T		C1[C@H](C[C@H]2[C@@](C1)(CCN2C)c1c(c(c(cc1)OC)OC)F)NC(=O)Nc1cc(c(c(c1)F)F)F	0.905634	1.12509	0.795439	0.783249	0.870833	I	No
CBK099942		c1(sc(NC(=O)C(F)(F)F)cc1)c1c(C(F)(F)F)cccc1	0.962966	0.912636	0.756047	0.746377	0.704332	I	No
CBK112843		c1nn(nc1c1ccsc1)c1cc(c(cc1)Cl)Cl	0.962781	1.18885	0.836213	0.914621	0.918746	I	No
CBK050067		C(=O)(N1CCOCC1)c1[nH]c2c(c1NS(=O)(=O)Cc1ccccc1)cccc2	0.994716	1.01586	0.771251	0.804843	0.796566	I	No
CBK158409		N(C(=O)Cc1ccc(nc1)c1ccc(cc1)CN1CCC(CC1)C)Cc1ccc(cc1)C#N	0.937616	1.22629	0.907395	0.902345	0.961869	I	No
CBK045912T		N1CCC(Oc2cc(cc(c2NC(=O)C2CCC2)OC)F)CC1	0.922804	1.04203	0.787837	0.884118	0.852865	I	No
CBK131407		C12(CN(CC1)C(=O)c1cc(c(cc1F)F)F)CN(CC2)C(=O)c1ccc2c(c1)[nH]c(=O)[nH]2	0.958991	0.950915	0.748445	0.745991	0.758235	K	No
CBK038991		C(=O)(N1CCOCC1)c1cc(NS(=O)(=O)Cc2ccccc2)ccc1	0.910233	0.938528	0.769178	0.80598	0.760631	I	No
CBK103723		S(c1nccc(n1)C(F)(F)F)Cc1cc(c(cc1)Cl)Cl	0.855721	0.921034	0.756047	0.762263	0.779796	I	No
CBK027622		c12c(CN3CCN(CC3)Cc3ccc(cc3)Br)c[nH]c1cccc2	0.854057	1.00256	0.628196	0.600014	0.721102	K	No
CBK008388		c1(c([nH]nc1c1c[nH]nc1)c1c[nH]nc1)[N+](=O)[O-]	0.862191	1.12461	0.821009	0.823312	0.826512	I	No
CBK161009T		c1(cc(ccc1)CNC(=O)C)c1cncc(c1)C(=O)Nc1ccc2c(c1)OCCO2	0.821313	0.825231	0.585349	0.656978	0.631264	K	No
CBK057512		c1(c(C(=O)Nc2cc(c(cc2)F)Cl)cccn1)Sc1sccc1	0.890152	1.00284	0.977194	0.841362	0.982232	I	No
CBK200165		N1(C(=O)c2c(noc2C)C)CCN(CC1)c1ccccc1	0.978078	0.999761	0.855563	0.958911	0.904372	I	No
CBK000319		c1c(nc(nc1C(F)(F)F)N(C)Cc1ccccc1)O	0.919615	1.18563	0.888044	0.891835	0.903174	I	No
CBK153787		c1cnc(c(n1)OCc1cc(c(cc1)Cl)Cl)OC1CCN(CC1)Cc1csc(n1)C	0.959384	1.02467	0.952315	0.894297	0.990617	I	No
CBK155697		C(=O)(O)c1cccc(c1)NS(=O)(=O)c1cc2c(OCCO2)cc1	0.968696	1.2675	1.00484	1.04365	0.997804	I	No
CBK067772		N1(c2ccccc2)C(=O)/C(=C\c2ccc(cc2)Cl)/C(=N1)C	0.967079	1.09983	0.903248	0.884306	0.927131	I	No
CBK122524C		c1ccc2c(c1)c(ccn2)SCCC(=O)O	0.932255	1.11649	0.966137	0.957123	0.967858	I	No
CBK021976		P(=O)(c1ccccc1)(c1ccccc1)C(=S)Nc1c(cc(c(c1)OC)Cl)OC	0.956287	1.11012	0.842433	0.897531	0.881613	I	No
CBK115247		S(c1nccc(n1)C(F)(F)F)c1cc(ccc1)Cl	0.985011	0.747763	0.67519	0.750671	0.737872	K	No
CBK131973		c1(cncc(n1)c1cc(c(c(c1)F)C(=O)N1CCOCC1)F)c1ccc(cc1)O	0.904987	1.39907	0.810643	1.02578	0.946297	I	No
CBK131460		c1(cncc(n1)c1ccc(c(c1)C)S(=O)(=O)N1CCOCC1)c1ccc(cc1)O	0.924075	0.854623	0.600553	0.664165	0.668397	K	No
CBK084231		N1(CCN(c2nccnc2OC)CC1)CCc1c[nH]c2c1cccc2	0.892024	1.20928	0.684865	0.796088	0.751048	K	No
CBK000273		c1cc(cc2c1CCCC2)Oc1n(nc(c1[N+](=O)[O-])C)C	0.911596	1.26414	0.734623	0.773866	0.729487	K	No
CBK126948T		c1(cncc(n1)c1ccc(cc1)O)N1CCN(CC1)C(=O)C	0.888742	0.991573	0.696614	0.82754	0.735476	K	No
CBK115900		O(c1cc(N2CCCC2)ncn1)CCSC	0.899534	1.26037	0.844506	0.933134	0.882811	I	No
CBK001518C		c1cc(c(cc1S(=O)(=O)Nc1ccc(cc1)C(F)(F)F)N)N1CCCNCC1	0.879384	1.15561	0.80235	0.793373	0.775005	I	No
CBK122773		n1(oc(=O)n(c1=O)c1ccc(cc1)OC)CC=C	0.894265	1.35204	0.976503	1.0757	1.01218	I	No
CBK109969		S(=O)(=O)(Nc1ccccc1)c1cc(c(cc1)O)C(=O)O	0.832266	0.912776	0.728404	0.753983	0.757037	K	No
CBK093590		S(c1nccc(c1)C(F)(F)F)c1cccc(c1)C(=O)O	0.887125	1.20116	0.839668	0.845082	0.849271	I	No
CBK132141		C12(CN(CC1)C(=O)c1cc(c(cc1F)F)F)CN(CC2)Cc1cc(=O)[nH]c(=O)[nH]1	0.913584	0.955884	0.779544	0.79122	0.79417	I	No
CBK115933		N(C(=O)Nc1cc(c(c(c1)OC)OC)OC)c1nc2nc(ccc2cc1)Cl	0.829054	1.16071	0.792674	0.845568	0.824117	I	No
CBK113887		S(=O)(=O)(Nc1ccccc1C(=O)Nc1cc(cc(c1)C)C)c1cc(ccc1)Cl	0.949147	0.850564	0.822391	0.888931	0.852865	I	No
CBK136742		N1(C(=O)Cc2cscc2)CC2(CC1)CCN(CC2)Cc1ccccc1	0.898217	1.25673	1.0076	0.913009	0.928329	I	No
CBK200122		c1c(nc(c(c1)COC(=O)N1CCOCC1)C)C(F)(F)F	0.859326	1.04518	0.893573	0.984369	0.924735	I	No
CBK155893		N1(C(=O)NCc2cc(c(c(c2)OC)OC)OC)CCN(CC1)C1CCN(CC1)C	0.932856	1.0857	0.907395	0.911529	0.904372	I	No
CBK012390		c12c(c(nc(c1)OC(=O)C)OC(=O)C)C(NC2=O)C	0.949078	1.0591	0.602626	0.672721	0.649231	K	No
CBK155468T		c1ccc2c(c1)c(c(c(n2)C)CC)S(=O)(=O)CCC(=O)OC	0.967888	1.12523	0.998618	1.00088	0.981034	I	No
CBK067760		n1(c2ccccc2)c(c(c(n1)C)Cc1c(cccc1Cl)Cl)O	0.980944	0.687441	0.799585	0.795205	0.8888	I	No
CBK067545		S(=O)(=O)(Nc1sc(cn1)[N+](=O)[O-])c1sc(c2cc(on2)C(F)(F)F)cc1	1.03067	0.93209	0.771942	0.711282	0.765422	I	No
CBK050974		c1(n(c2c(n1)cccc2)CC#N)c1c(non1)N	0.923451	1.18689	0.805805	0.960468	0.909164	I	No
CBK067371		N1=C(SC(C1=O)CC(=O)N(c1ccccc1)C)NCC1CCCCC1	0.87876	1.00907	0.746372	0.814348	0.76662	K	No
CBK034260C		N1(CCN(CC1)C)S(=O)(=O)c1ccc(c(c1)NC(=O)c1ccc(o1)Br)C	0.993445	1.03377	0.786455	0.859301	0.819325	I	No
CBK026731T		N1CCC(Oc2nc(NC(=O)C#CCC)cnc2)CC1	0.930106	1.03391	0.766413	0.828666	0.803753	I	No
CBK034419C		N1(CCN(CC1)C)S(=O)(=O)c1c(cc(c(c1)NC(=O)c1cc2c(o1)cccc2)C)F	0.940297	1.03944	0.842433	0.861167	0.909164	I	No
CBK038344		Brc1cc(c(cc1)S(=O)(=O)N(CC=C)c1ccccc1)CC	0.957581	0.89815	0.778162	0.759558	0.803753	I	No
CBK200071		c1cccc(c1OC)c1n(c(nn1)SCC(C)C)CC(=C)C	0.914623	1.30515	1.04147	1.0745	1.00499	I	No
CBK044760		Brc1cc(c(cc1)S(=O)(=O)NCCC#N)CC	0.919314	0.978417	0.791983	0.818686	0.815732	I	No
CBK051434C		n1cc(nc(c1)S(=O)c1ccc(cc1)C(C)(C)C)N1CCNCC1	0.884028	1.01992	0.826538	0.827651	0.828908	I	No
CBK063299		N(C(=O)c1c(cc(cc1)C(F)(F)F)[N+](=O)[O-])c1nc(c2ccccc2c1)Br	0.925253	1.03139	0.829993	0.88616	0.815732	I	No
CBK015762		c12c3c([nH]c1C(=O)NCC2)c(ccc3)Cl	0.781706	1.116	0.666206	0.871886	0.813336	K	No
CBK015723C		C1(=C(c2ccccc2)CCc2c1ccc(c2)OC)c1ccc(cc1)OCC(CN)O	0.705126	0.233131	0.360055	0.121226	0.29467	G	No
CBK058194		c1(sc(nn1)C)NC(=O)CSc1nc(cc(n1)C)c1ccccc1	0.873422	1.23006	0.930891	0.934624	0.946297	I	No
CBK097554		N12C(=NC(=O)/C(=C\c3ccc(N(C)C)cc3)/C2=N)SC(=N1)c1c(Cl)cccc1	0.945912	1.3724	0.967519	0.900788	0.964264	I	No
CBK020544		[N+](=O)(c1ccc(C(=O)CCNCC(=O)O)cc1)[O-]	0.869909	1.19927	0.907395	0.915228	0.934318	I	No
CBK161804		c1cc(ccc1S(=O)(=O)C)Cn1ccnc(c1=O)OC1CCN(CC1)C(=O)c1ccc(cc1)C#N	0.923636	1.04084	0.84105	0.918297	0.873228	I	No
CBK074283G		O1C(COc2c1cccc2)C(NCc1c(cc(cc1)OC)OC)C	0.888049	1.29802	0.902557	0.822981	0.925933	I	No
CBK084612T		C12(c3c(c4c([nH]3)ccc(c4)OC)CCN1CC(C)O)CCN(C2)CCOc1ccccc1	0.729736	0.534395	0.577747	0.389753	0.545019	N	No
CBK115831		O(c1ncc(cc1)C(F)(F)F)Cc1ccc(Cl)c(c1)Cl	0.901868	2.19985	0.862474	0.969333	0.946297	I	No
CBK002295		o1c(c(c(n1)c1ccc(cc1)OC)C(=O)OCC)C(=O)c1ccccc1	0.897408	0.93398	0.748445	0.854433	0.86125	K	No
CBK200036		S(=O)(=O)(N(CC=C)c1ccccc1)c1ccc(cc1)C(CC)(C)C	0.956865	1.12041	0.920525	0.931257	0.946297	I	No
CBK126814		s1c(nc(c1)c1cnccc1)Nc1c(cc(cc1)OC)OC	0.926409	1.22013	0.750518	0.921057	0.862448	I	No
CBK108869		c12c([nH]c(=O)c(c1)CN(Cc1cccnc1)C(=O)Nc1c(cccc1)Cl)c(ccc2)C	0.978979	0.887373	0.771251	0.809833	0.916351	I	No
CBK153215		N1(CCN(CC1)C(=O)c1c(cccc1)C(F)(F)F)c1ccc(nn1)C(=O)NCc1cccnc1	0.723196	1.0076	0.724257	0.657387	0.758235	N	No
CBK074224		N1(C(=O)c2cc(S(=O)(=O)F)ccc2)CCCCC1	0.96627	1.00074	0.820318	0.876942	0.812138	I	No
CBK156372		N(C(=O)NCc1ccc(F)cc1)(CCC#N)C1CCCCC1	0.864872	1.1985	0.742225	0.77168	0.80016	K	No
CBK115493		[nH]1c(=O)[nH]c(c(c1=S)C(=O)NCc1c(c(ccc1)Cl)C)C	0.946097	0.911866	0.733241	0.778116	0.775005	K	No
CBK073657		N(C(=O)C(C)C)c1c(nc2ncccc2c1)c1cccc(c1)C(F)(F)F	0.9369	1.1561	0.87906	0.944715	0.866041	I	No
CBK115706		C12(CCNCC1)Oc1ccc(c3cccc(c3)NC(=O)Cc3ccc(cc3OC)OC)cc1CO2	0.895767	0.697658	0.707671	0.438582	0.639649	J	No
CBK092345		N(C(=O)[C@H](CCSC)NC(=O)OC(C)(C)C)Cc1nc(sc1)c1ccccc1	0.880192	1.22839	0.925363	0.903426	0.887602	I	No
CBK081169		c1cc(ccc1c1cnc2c(c1)ccc(n2)N)SC	0.85177	1.22636	0.7519	0.933134	0.869635	I	No
CBK067242		S(=O)(=O)(Nc1n(nc(c1)C)C)c1c2c(ccc1)cccn2	0.890614	1.07849	0.871458	0.944803	0.886404	I	No
CBK091400		N1(C(=O)CC)CCC(CC1)(c1ccccc1)C#N	0.869563	1.04889	0.780926	0.853494	0.791775	I	No
CBK084246		N1(Cc2c(cccc2)c2ccccc2)CCC(Oc2nccnc2OC)CC1	0.87698	0.914315	0.819627	0.750307	0.885207	I	No
CBK283129		Fc1cc(F)cc(c1)[C@@H]1NC(=O)CC[C@H]1NCc1cccs1	0.955159	0.0506771	0.822304	0.00858234	0.0274286	A	Yes
CBK115320		n1(c2c(c(c1C)C(=O)C)cc(cc2)O)c1c(cccc1)OC	0.862815	1.06428	0.887353	0.885244	0.901976	I	No
CBK149715T		c1(ccc2c(c1)c(cc(n2)C(F)(F)F)SCCC(=O)O)CN(C)C	0.913792	0.96638	0.809952	0.842245	0.82771	I	No
CBK116239		n1(sc2ccccc2c1=O)c1c(cc(cc1)Br)C	0.869586	0.93279	0.830684	0.766138	0.789379	I	No
CBK083123T		N1(CCC(Oc2nccnc2OCc2ccc(c(c2)Cl)Cl)CC1)CC1CC1	0.923612	0.853083	0.778162	0.662895	0.786983	I	No
CBK153845		C(=O)(NCc1cccs1)c1c(onc1)c1ccc(cc1)[N+](=O)[O-]	0.828592	1	0.959226	0.976476	0.931923	I	No
CBK043718		FC(F)(F)c1cc(cc(c1)C(F)(F)F)NC(=O)NCCc1sccc1	0.910834	0.719211	0.807878	0.688518	0.874426	I	No
CBK034333		S(=O)(=O)(Nc1cc(ccc1)C(=O)OCC)c1c(cc(c(c1)F)Br)F	0.892116	1.16722	0.917761	0.925296	0.904372	I	No
CBK115884		O(c1cc(ncn1)NC(C)C)CCc1c(ncs1)C	0.848396	1	0.900484	0.980726	0.955879	I	No
CBK050005		S(=O)(=O)(Nc1c(sc2c1cccn2)C(=O)N1CCOCC1)c1cc(c(cc1)OC)OC	1.07779	0.748813	0.666897	0.65509	0.694749	K	No
CBK107798T		C12(CCCN1CCCC(=O)OC)CCc1[nH]c3ccccc3c1C2	0.956172	1.09836	0.83414	0.867261	0.830106	I	No
CBK091449		S(c1nc(ccc1)C(F)(F)F)c1c2c(ccc1)cccc2	0.94813	0.910397	0.684865	0.757372	0.713915	K	No
CBK122651		C(=O)(NCCCN(C)C)c1cc(c(Nc2cncc(n2)c2ccc(cc2)O)cc1OC)Cl	0.810845	1.31047	0.718037	0.727985	0.728289	K	No
CBK025929		c12-c3nonc3CCc1c1c([nH]2)c(cc(c1)Cl)Cl	1.02429	1.07436	0.798203	0.882573	0.828908	I	No
CBK112936		c1n(nnc1c1cccc(c1)C(F)(F)F)c1ccc(cc1)C(=O)OC	0.899927	1.16057	0.845888	0.90761	0.838491	I	No
CBK043796		N(C(=O)NCCCCC)CCC1=CCCCC1	0.96865	1.12782	0.958535	0.978242	0.952286	I	No
CBK043655		N1(CCC2(OCCO2)CC1)C(=O)Nc1c(C(F)(F)F)cccc1	0.941313	1.11348	0.861783	0.884913	0.882811	I	No
CBK160203		N(C(=O)c1c(ncc(c1)c1ccc(cc1)C(=O)N1CCOCC1)N)c1cccc(c1)OC	0.894288	1.11411	0.892191	0.905932	0.898383	I	No
CBK059355C		c12c(cccc1)c(ccc2NS(=O)(=O)C)N1CCNCC1	0.793098	0.503953	0.47132	0.287383	0.4444	J	No
CBK200411		N1(C(=O)c2nc3c([nH]2)cccc3)CCc2c1cccc2	0.878228	1.25393	0.737388	0.859732	0.838491	K	No
CBK059095		c1(cc(cc(c1)C(F)(F)F)C(F)(F)F)NC1=NC(=O)C(S1)CC(=O)O	0.898101	0.976388	0.707671	0.827231	0.765422	K	No
CBK139751		c12c(nc(n1CCOC)SCCC(=O)O)n(c(=O)[nH]c2=O)C	0.820296	1.09094	0.752592	0.779706	0.743861	I	No
CBK126946T		c1(cncc(n1)c1ccc(cc1)O)N1CCN(CC1)C(=O)N1CCOCC1	0.966178	1.24483	0.935729	0.994989	0.971451	I	No
CBK043265		Fc1c(c(ccc1F)NC(=O)NCCC1=CCCCC1)F	0.892833	1.4745	0.879751	0.935971	0.875624	I	No
CBK091530T		N(C(=O)Nc1cc(c(c(c1)OC)OC)OC)c1ccc2c(c1)COC1(CCNCC1)O2	0.948662	1.26925	0.829302	0.911938	0.851667	I	No
CBK113576		C1CCCC21C(=O)N=C(O2)NC1C2CC3CC(C2)CC1C3	0.941868	1.08514	0.951624	0.868022	0.903174	I	No
CBK088948		c1(=O)c(Cc2c(cccc2Cl)Cl)c(N)n2n1CCC2	0.988546	1.03167	0.873531	0.879625	0.864843	I	No
CBK155554T		c1ccc2c(c1)c(c(c(n2)C)CC)SCCOC(=O)Nc1ccc(cc1)OC	0.924768	1.03279	0.892191	0.923916	0.894789	I	No
CBK159815		C(=O)(Nc1cc2c(cc1)nccc2)c1ccc(OC(F)(F)F)cc1	0.909147	1.03461	0.84727	0.878444	0.87203	I	No
CBK107858		S(c1nc2ccccc2nc1NC(C)C)CCC(=O)O	1.06074	1.18661	0.953006	1.00446	0.979836	I	No
CBK038887		C1(OCCO1)(c1ccc(cc1)F)CCCN1CCN(CC1)c1ccncc1	1.10873	1.00172	0.883898	0.788603	0.855261	I	No
CBK074479		c1(c(CNCc2cc(c(cc2)OC)Br)cccc1OC)OC	1.12907	0.889053	0.661368	0.654693	0.664803	K	No
CBK200108		O(c1c(cc2c(c1)OCO2)C(c1ccc(cc1)OC)C)CC(=O)O	0.873745	1.04917	0.717346	0.797855	0.765422	K	No
CBK159519		c1cc(c2c(c1)cc[nH]2)NS(=O)(=O)c1c(cc(cc1)Br)C(F)(F)F	0.88486	0.695558	0.640636	0.58585	0.646836	K	No
CBK074684		c12c(OCO1)ccc(c2)CNCC(CSc1ccccc1)O	1.01399	0.878276	0.697996	0.639701	0.692354	K	No
CBK141884		n1(c(nnn1)SCCOc1c(cccc1)OC)C1CCCCC1	0.966247	0.806616	0.749136	0.730844	0.73907	K	No
CBK200041		N(S(=O)(=O)c1ccc(C(F)(F)F)cc1)c1c(scc1)C(=O)OC	0.954762	1.10564	0.874914	0.825343	0.881613	I	No
CBK113302		O(c1nc2ccccc2nc1C(F)(F)F)CCN1CCNCC1	0.994023	0.989194	0.826538	0.883478	0.850469	I	No
CBK084277		N1(CCC(Oc2nccnc2NS(=O)(=O)C)CC1)CCCn1c2c(cccc2)[nH]c1=O	0.918043	1.1794	0.895646	0.88892	0.897185	I	No
CBK200080		n1(c(nnc1c1ccccc1OC(F)(F)F)SCC(C)C)CC(=C)C	0.976946	0.981426	0.797512	0.808475	0.822919	I	No
CBK115375		C\1(=C\2/C(=O)Nc3c2cccc3)/C(=O)OC(=C1)c1ccccc1	1.01775	1.19514	0.959917	0.966396	0.93312	I	No
CBK159660		C(=O)(Nc1cccc2c1cc[nH]2)CCCN(C)C	0.999245	1.209	0.841742	0.9024	0.87203	I	No
CBK149257		c1cccn2c1c(nc2C1CC1)c1ccccc1	0.940759	1.23643	0.930891	0.938378	0.917548	I	No
CBK200147		O(C(=O)N1CCOCC1)Cc1cnc(nc1C)c1ccccc1	1.11513	0.993883	0.879751	0.887298	0.893592	I	No
CBK115494		[nH]1c(=O)[nH]c(c(c1=S)C(=O)Nc1cc2c(cc1)[nH]c(n2)C(F)(F)F)C	0.952035	1.03314	0.698687	0.764537	0.748652	K	No
CBK019660		C(=O)(c1c(Cl)cccc1)Oc1c(cc(C(=S)N2CCCCC2)cc1)OCC	0.988962	1.08143	0.873531	0.946757	0.971451	I	No
CBK091399		N1(C(=O)CCC(F)(F)F)CCC(CC1)(c1ccccc1)C#N	0.977085	0.998011	0.831375	0.826745	0.846876	I	No
CBK136799		N1(C(=O)CCSC)CCC(CC1)(C1CCCCC1)Cn1cncn1	1.01849	1.03748	0.851417	0.857767	0.881613	I	No
CBK043632		S(=O)(=O)(N1CCC(CC1)Cc1ccccc1)CCc1ncccc1	1.07335	0.878066	0.789219	0.738108	0.819325	I	No
CBK093439		c1(Cc2c(cccc2Cl)Cl)c(nn2c1OC(=O)CCC2=O)N	1.13091	0.964281	0.903248	0.801122	0.808545	I	No
CBK016703G		c1(c(c2c(cccc2)oc1=O)O)Cc1c(c2c(oc1=O)cccc2)O	0.73995	1.08248	0.924672	0.794212	0.840886	M	No
CBK043398		Clc1cncc(c1N1CCN(C(=O)NC(=O)OC)CC1)Cl	1.08331	0.918514	0.744299	0.763245	0.78339	K	No
CBK089890		c1(c(sc2c1ncc(C(F)(F)F)c2)C(=O)O)c1sccc1	1.13942	0.584041	0.783676	0.885437	0.816456	I	No
CBK043915		S(=O)(=O)(Nc1c(cc(cc1)OC)OC)c1sccc1	0.93043	0.858075	0.877745	0.997826	0.863924	I	No
CBK149557		O=C(NCc1cccs1)c1c(Nc2cc(ccc2)C(F)(F)F)cccc1	1.04183	0.484053	0.566488	0.550903	0.602321	D	No
CBK045172		S(=O)(=O)(N1CCN(Cc2sccn2)CCC1)c1sccc1	1.19455	0.859434	0.897112	1.03889	0.951477	I	No
CBK149525		O=C(NCc1cc2c(occ2)cc1)C1(c2ccccc2)CCCC1	1.16316	0.713215	0.940688	1.08147	1.0116	I	No
CBK044369		Brc1cc(ccc1)NS(=O)(=O)c1ccc(OC(F)(F)F)cc1	1.14274	0.901489	0.95798	1.04772	0.940928	I	No
CBK009484		C1(N/C(=N/c2cc(cc(c2)Cl)Cl)/SC1=C)(CC)CC	1.09312	0.773869	0.725575	0.834979	0.770042	K	No
CBK044403		S(=O)(=O)(NC(c1ccccc1)C#N)c1ccc(cc1)C(C)C	1.0097	0.956121	0.960055	1.03995	0.92827	I	No
CBK017075		C(=N\Nc1ccc(cc1)[N+](=O)[O-])(/c1ccc(cc1)F)\CCC(=O)O	1.10326	0.855598	0.979422	1.04373	0.925105	I	No
CBK044717		Fc1c(c(ccc1F)CNS(=O)(=O)c1ccc(cc1)C(C)C)F	1.01501	0.837921	0.895729	0.972631	0.921941	I	No
CBK149714		C1CC(CCN1C(=O)c1cc(on1)C)n1c(=O)[nH]c2c1cccc2	1.02982	1.11171	1.02784	1.2441	0.990506	I	No
CBK200236		N(C(=O)c1cccnc1)C1CCCC1	1.11407	0.866233	0.848694	0.990694	0.828059	I	No
CBK026915		S(=O)(=O)(Nc1nc2c(s1)CC(CC2)C)c1ccccc1	1.09826	0.802617	0.809269	0.933679	0.860759	I	No
CBK155022		C1CC(CCN1C(=O)c1cc(ccc1)OC)NC(=O)c1ccc(cc1)C(F)(F)F	1.04258	0.896924	0.876362	1.00425	0.883966	I	No
CBK126459		C(N(CC(=O)OCC)Cc1cc(ccc1)OC)c1ccccc1	0.963606	0.73939	0.648798	0.733068	0.686709	K	No
CBK067744		c1(nc(oc1SC)c1ccccc1)C(=O)N	0.983824	1.11404	0.899879	1.27781	1.0116	I	No
CBK089502		S(c1ccc(cc1)Br)c1cc(ncn1)NC(C)C	1.03129	0.744683	0.823102	1.05988	0.830169	I	No
CBK081496		C12(CCN(C1)CCOc1ccccc1)c1[nH]c3ccc(cc3c1CCN2)O	0.858988	0.976079	0.741484	1.0743	0.939873	K	No
CBK125689		c1(cnc(c(n1)c1ccc(cc1)O)N)c1cccc(c1)/C=C/C(=O)OC	0.836938	1.01537	0.895037	1.18656	0.892405	I	No
CBK093797		S(c1nc2c(nc1N1CCCC1)cccc2)c1cc(c(cc1)OC)OC	1.00592	1.02474	0.960747	1.0899	1.0327	I	No
CBK126435		C1N(CCC(Cc2ccccc2)C1)CCCCC1NC(=O)NC1=O	0.917901	0.930237	0.925471	1.00175	0.89135	I	No
CBK093736		S(c1nccnc1N1CCCC1)c1nnc(s1)COC	0.953588	1.03057	0.957289	1.09169	0.950422	I	No
CBK084144		N1(CCCC#N)CCCN(CC1)c1nc(OCc2noc(c2)C)ccn1	0.967564	0.95039	0.917171	0.934199	0.868143	I	No
CBK002395		c1c(nc(nc1C(F)(F)F)NCc1ccc(cc1)c1ccccc1)O	1.05389	0.685924	0.804427	0.805839	0.81962	I	No
CBK131709		s1c(nc(c1C)c1ccccc1)Nc1c(cc(cc1)OC)OC	1.05694	0.942135	0.916479	1.09185	0.956751	I	No
CBK136882		C12(CCCN(C1)C(=O)c1cc3c(occ3)cc1)CCN(C2)Cc1ccccc1	1.04943	0.964813	0.87152	0.97332	0.877637	I	No
CBK159511		c1cc(c2c(c1)cc[nH]2)NS(=O)(=O)c1c(cc(cc1)C)OC	0.817624	1.01046	0.957289	1.08206	0.910338	I	No
CBK113881		S(=O)(=O)(Nc1ccccc1C(=O)NCc1ccccc1)c1c(cccc1)F	1.06402	0.603951	0.736642	0.814124	0.766878	K	No
CBK122682		C1N(CCC(C1)C(=O)Oc1ccc(OC)c2c1cccc2)CCCC	0.972449	0.873711	1.01262	0.869759	0.849156	I	No
CBK144607T		N1(CCC2(c3c(N(C2)CCO)cccc3)CC1)CCc1c[nH]c2c1cccc2	0.941918	1.02022	0.7484	0.886725	0.813291	K	No
CBK200167		N1(C(=O)c2nc3c([nH]2)cccc3)CCN(CC1)c1ccccc1	1.02804	1.02105	0.999481	1.09127	0.958861	I	No
CBK144602T		N1(CCC2(c3c(N(C2)C(=O)C(C)C)cccc3)CC1)Cc1cc(=O)[nH]c(=O)[nH]1	1.06743	1.04824	1.03061	1.18265	0.976793	I	No
CBK083180		N1(CCC(Oc2nccnc2OCc2cccnc2)CC1)CCc1ncccc1	1.02781	1.07689	0.825869	0.91747	0.842827	I	No
CBK200225		N1(C(=O)c2c(noc2C)C)CCN(CCc2ccccc2)CC1	0.958314	0.962045	0.879128	1.04924	0.848101	I	No
CBK034088		c1ccc2c(c1C(=O)O)n(c1c2CCCCC1)CCCCC(=O)N	1.04342	0.995407	0.866678	1.02084	0.878692	I	No
CBK158850		N(C(=O)c1cnc(cc1)c1ccc(cc1)NC(=O)C)(CC)CC	1.00995	1.04708	1.0313	1.10296	1.00422	I	No
CBK016894		c1c(ccc2c1cc(c(c2)O)C(=O)Nc1cccc(c1)Cl)O	0.982422	1.20607	0.87567	0.895497	0.881857	I	No
CBK156447		c12C(=O)CC3(Oc1ccc(c2)Br)CCN(C(=O)CNC(=O)C)CC3	1.05877	0.894302	0.840394	0.838731	0.876582	I	No
CBK149285		c12c(sc(n2)NC(=O)c2cc3c(OCCO3)cc2)cccc1OC	0.990654	1.21291	0.99879	1.07897	0.956751	I	No
CBK200184		N1(C(=O)c2nc3c(cc2)cccc3)CCC(Cc2ccccc2)CC1	0.964126	1.03183	0.94138	0.913673	0.9673	I	No
CBK044999		FC(F)(F)Sc1cc(ccc1)NC(=O)NCCc1sccc1	0.949879	1.02945	0.956597	0.957801	0.969409	I	No
CBK034735		s1ccc(c1NS(=O)(=O)c1cc(c(cc1)Cl)Cl)C#N	0.950218	1.2928	1.04237	1.01423	1.04219	I	No
CBK044556		Brc1c(cc(cc1)NS(=O)(=O)c1ccc(cc1)C(C)C)F	1.00375	0.83156	0.593464	0.305654	0.473629	J	No
CBK011773		n1(c2ccc(cc2)C(C(=O)O)CC)c(=O)c2c(s1)cccc2	1.04584	0.85147	0.948297	0.839896	0.929325	I	No
CBK044329		S(=O)(=O)(N1CCN(CC1)C(=O)C1OCCC1)c1ccc(cc1)CCCCC	1.01433	0.684224	0.904029	0.919889	0.869198	I	No
CBK149689		C1CC(CCN1S(=O)(=O)c1cccs1)n1c(=O)[nH]c2c1cccc2	0.983824	0.907219	0.827252	0.847446	0.78692	I	No
CBK043656		FC(F)(F)Oc1c(cccc1)NC(=O)N1CCN(CC1)CC(=O)OCC	0.969916	0.807085	0.742175	0.908665	0.756329	K	No
CBK016484C		c12c(cccc1)c(c(c(c2OC(=O)C(C(C)C)N)CC)CC)OC	0.934116	0.934316	0.751167	0.845186	0.754219	I	No
CBK044855		s1c(ccc1)CCNC(=O)Nc1cn(CCCCC#N)nc1	1.00255	1.00784	0.948297	1.02668	0.962025	I	No
CBK057780		S(=O)(=O)(c1sc(c2cc(C(F)(F)F)on2)cc1)N1CCN(CC1)C	0.960033	1.10778	0.92893	1.16686	0.886076	I	No
CBK043996		Clc1c(ccc(c1)S(=O)(=O)NC(C(=O)OCC)C(=O)OCC)NC(=O)C	0.962023	1.07379	0.925471	1.06221	0.906118	I	No
CBK015849		c1cncc(c1)C(=O)N(C(CC1CCCCC1)C1CCCCC1)C	0.990971	0.902071	0.907487	0.883764	0.901899	I	No
CBK043313		S(=O)(=O)(N1CCC(N2CCOC2=O)CC1)c1sccc1	0.99269	1.02552	0.923396	1.06799	0.882911	I	No
CBK009370		c1ccc2n(c(=O)c(c(c2c1)O)C1(NN=C(N1)SCC(=O)OCC)C)CC	0.924821	1.18596	0.965589	1.04946	0.939873	I	No
CBK083009T		N1(CCN(c2nccnc2Oc2ccc(cc2)F)CC1)Cc1c(cccc1)F	0.91781	1.01143	0.889504	0.95762	0.879747	I	No
CBK027014		n1c(nn(c1)c1ccccc1)SCC(=O)c1ccc(cc1)Br	0.916453	1.08311	1.02438	1.08787	0.974684	I	No
CBK112698		c1nn(nc1c1ccc(cc1)C(F)(F)F)c1ccc(cc1)S(=O)(=O)C	0.900238	0.819225	0.826561	0.905218	0.878692	I	No
CBK126448		C1N(CCN(c2cc(ccc2OC)Cl)C1)CCCCC1NC(=O)NC1=O	0.89386	1.05125	0.980806	1.06332	0.917722	I	No
CBK200090		c1cccc(c1C)c1n(c(nn1)SC(C)C)CCN(C)CC(F)(F)F	0.922514	1.00551	0.893654	0.991146	0.902954	I	No
CBK115871		C(=O)(Nc1c2ccccc2nc(c1)C)C1COc2ccccc2O1	0.916001	1.0058	0.982881	1.09435	0.96519	I	No
CBK084402		N1(CC(Oc2nc(cnc2)Oc2cc(OC)c(OC)cc2)CC1)CC(=O)N	0.938209	0.998612	0.906104	1.06439	0.908228	I	No
CBK116263		C(=O)(Nc1c2ccccc2nc(c1)C)c1cc(ccc1)C(F)(F)F	0.900306	0.894836	0.971814	0.945537	0.979958	I	No
CBK072083		c1(nc(cs1)c1ccc(cc1)C)NC(=O)c1c(C(=O)O)cccc1	0.918737	1.06762	1.04721	1.09013	1.00422	I	No
CBK122721		C(=O)(NCCc1c[nH]c2c1cc(cc2)OC)c1ccc2c(c1)[nH]c(=O)[nH]2	0.933709	1.12366	1.05897	1.11612	0.99789	I	No
CBK093772		S(c1nccc(n1)C(F)(F)F)c1cc(c(cc1)OC)OC	0.904377	1.14702	0.917863	1.05403	0.918776	I	No
CBK063313		N(C(=O)C(F)(F)F)c1nc2ncc(cc2cc1)Br	0.899831	1.15483	1.02922	1.16335	1.02426	I	No
CBK067616		c1cc(ccc1c1nc2ncccc2cc1N)OC(F)(F)F	0.938187	1.00599	0.940688	1.07218	0.879747	I	No
CBK063311		N(C(=O)COC(=O)C)c1nc2ncc(cc2cc1)Br	0.910596	0.957529	0.728342	0.875038	0.757384	K	No
CBK200132		C(OC(=O)NCc1cnc(cc1)C(F)(F)F)Cc1ccncc1	0.931922	0.93757	0.779526	0.904652	0.793249	I	No
CBK153510		c1(ccc2c(c1)cc[nH]2)NS(=O)(=O)c1c(cc(cc1)Br)F	0.889496	0.935676	0.838319	0.976395	0.85865	I	No
CBK200109		O(c1c(cc2c(c1)OCO2)C(c1cc(c(c(c1)OC)OC)OC)C)CC(=O)O	0.904919	1.10802	0.803043	0.995984	0.849156	I	No
CBK159688		C(=O)(Nc1cc2c([nH]cc2)cc1)c1ccc(OC(F)(F)F)cc1	0.6149	0.9568	0.23863	0.394069	0.381857	N	No
CBK149312		c1(c2csnn2)ccc(cc1)CNC(=O)COc1cnccc1	0.931085	1.06247	0.845928	1.00801	0.901899	I	No
CBK126390		C1N(CCc2cc(c(cc12)OC)OC)Cc1[nH]c2c(n1)cccc2	0.909669	1.08928	1.03545	1.10791	1.04747	I	No
CBK144472		c1(occc1)C(=O)N1CCN(CC1)C(=O)Cn1cc(c(=O)[nH]c1=O)C	0.876831	1.25987	0.902646	1.08729	0.89135	I	No
CBK067697		n1(c(=S)[nH]nc1CNC(=O)c1sccc1)c1cc(C(F)(F)F)ccc1	0.9115	0.997641	0.905412	1.04357	0.898734	I	No
CBK136868		C12(CCCN(C1)C(=O)Cc1cscc1)CCN(C2)Cc1ccccc1	0.866745	1.26016	0.993948	1.16423	0.981013	I	No
CBK159673		C(=O)(Nc1cc2c([nH]cc2)cc1)c1c(c(ccc1F)Cl)F	0.786076	0.948885	0.862528	0.922659	0.933544	I	No
CBK131705		Fc1ccc(cc1)c1nc(sc1)Nc1c(cc(cc1)OC)OC	0.874999	1.05596	0.929621	0.948227	0.853376	I	No
CBK159426		N(C(=O)NCCCSC)(Cc1cnccc1)Cc1cc2c(cc1)OCO2	0.926947	0.964522	0.863911	0.856704	0.855485	I	No
CBK144601T		N1(CCC2(CC1)c1ccccc1N(C2)C(=O)NCC)CC(=O)c1ccsc1	0.886081	1.09748	0.870137	0.80828	0.845992	I	No
CBK004299		c1c(nc(nc1C(F)(F)F)N1CCCC1C(=O)NCc1cccs1)O	0.912699	1.03902	0.974581	0.937172	0.972574	I	No
CBK156440		c12c(OC3(CC1=O)CCN(C(=O)COC)CC3)c(cc(c2)Cl)Cl	0.841008	1.07995	1.0562	1.07848	1.05591	I	No
CBK044396		c1(S(=O)(=O)Nc2cc(ccc2)[N+](=O)[O-])cc(c(cc1)Cl)Cl	0.784764	1.02522	0.900571	0.902776	0.940928	I	No
CBK057394		c1(S(=O)(=O)NCC2Oc3c(OC2)cccc3)c(sc(c1)Cl)Cl	0.854148	1.21864	0.939305	0.908597	0.986287	I	No
CBK062016		S(=O)(=O)(Nc1sc(C(F)(F)F)nn1)c1sc(c2ccccn2)cc1	0.919031	1.0042	0.832786	0.824433	0.881857	I	No
CBK020937		c1(c(cc(NC(=S)NC(=O)C(C)(C)C)c(c1)Cl)OC)C(=O)OC	0.94133	1.18014	1.02023	1.01727	1.09388	I	No
CBK043818		Clc1c(ccc(c1)S(=O)(=O)N(CC)Cc1ccncc1)Cl	0.962023	1.05451	0.882587	0.83846	0.890295	I	No
CBK017613		C1CN(CCO1)c1ccc(cc1F)N1C(=O)O[C@H](C1)CCl	1.05445	0.599241	0.605222	0.702842	0.627637	K	No
CBK044769		Clc1cc(ccc1)NS(=O)(=O)c1ccc(OC(F)(F)F)cc1	1.0884	0.726764	0.724192	0.669498	0.702532	K	No
CBK021477		c1(nc(oc1N(C)C)c1ccccc1)S(=O)(=O)c1ccccc1	1.04785	0.699084	0.630814	0.697858	0.64135	K	No
CBK044070		Brc1c(ncc(c1)S(=O)(=O)N1CCC2(OCCO2)CC1)Cl	0.975366	0.899449	0.769843	0.846666	0.796414	I	No
CBK018383		c1cc(ncc1NC(=O)N1CCc2c(CC1)cccc2)Oc1cccnc1C	0.965687	0.73026	0.776759	0.839251	0.783755	I	No
CBK043785		Fc1cc(c(cc1)CNS(=O)(=O)c1cc(c(cc1)Cl)Cl)Cl	0.910211	0.932277	0.814802	0.799317	0.796414	I	No
CBK149693		C1CC(CCN1S(=O)(=O)C(C)C)n1c(=O)[nH]c2c1cccc2	1.00626	0.869001	0.844544	0.963814	0.806962	I	No
CBK044662		S(=O)(=O)(NCc1csc2c1cccc2)c1ccc(cc1)C(C)C	0.966275	0.966367	0.962822	0.894717	0.85443	I	No
CBK017808		c12c(CCC(=C1)n1ccnc1)ccc(c2Br)OC	0.769137	0.829326	0.370742	0.521898	0.516878	K	No
CBK025503T		C1[C@H](C[C@H]2[C@@](C1)(CCN2Cc1ccccc1)c1cc(c(cc1)OC)OC)NC(=S)NC(=O)C	0.901866	0.663877	0.92478	0.831215	0.902954	I	No
CBK025851		S(=O)(=O)(c1c2nsnc2ccc1)N(c1ccc(cc1)OC)CCC#N	0.907204	0.784601	0.757392	0.7866	0.722574	I	No
CBK089360		c1(C(=O)N2CCCCC2CC)cc(c(s1)Br)Br	0.925477	0.657661	0.868062	0.787414	0.870253	I	No
CBK116227		C(=O)(NCCc1c[nH]c2c1cc(cc2)OC)COc1ccc(cc1)O	0.819524	0.913046	0.837628	1.01099	0.894515	I	No
CBK149865		C1CC(CCN1C(=O)Oc1ccccc1)n1c(=O)[nH]c2c1cccc2	0.8904	1.00541	0.95383	1.00838	0.950422	I	No
CBK089553		S(c1ncc(cc1)C(F)(F)F)c1c2c(ccc1)cccc2	0.937011	0.946651	1.07142	1.12974	0.958861	I	No
CBK000171		c1(C(=O)Nc2ccc(cc2C(=O)O)Cl)c(cccc1)Cl	0.91426	1.07981	0.929621	1.06484	0.949367	I	No
CBK089538		S(c1cc(N2CCCC2)ncn1)c1c2c(ccc1)cccc2	0.941579	0.930091	0.951063	1.05921	1.01899	I	No
CBK070706		N(C(=O)NCC)c1c(nc2ncccc2c1)c1ccc(cc1)S(=O)(=O)C	0.932533	1.09243	1.05966	1.03111	0.986287	I	No
CBK067053		C1(CCCCC1)CNC(=S)Nc1c(cc(cn1)Cl)Cl	0.909556	0.956363	0.80996	0.930481	0.886076	I	No
CBK155339		N(C(=O)NCC(C)C)(Cc1ccccc1)CCc1ccccc1	0.938074	1.0816	1.07557	1.14298	1.07278	I	No
CBK126441		C1N(CCc2c1cc(c(c2)OC)OC)Cc1cc(ccc1)OC	1.01786	1.01153	0.988414	1.03379	0.973629	I	No
CBK070645		N(C(=O)NCC)c1c(nc2ncccc2c1)c1cccc(c1)C(F)(F)F	0.940652	1.0328	0.927546	1.06843	0.904008	I	No
CBK126752		c1(cncc(n1)c1c(cc(cc1)C(=O)N1CCN(CC1)C)F)c1ccc(cc1)O	1.00341	1.49171	0.955905	1.06079	0.89135	I	No
CBK051488		c1(c(cc(c(c1)S(=O)(=O)N)F)C)NC(=O)c1cccc(c1)Br	0.90899	0.833794	0.684074	0.760738	0.698312	K	No
CBK002390		c1c(nc(nc1C(F)(F)F)NCc1cc(c(c(c1)OC)OC)OC)O	0.902613	1.11409	0.895037	0.955461	0.880802	I	No
CBK200159		n1cccc(c1)CCOC(=O)N1CCC(CC1)C(F)(F)F	0.949178	1.22491	0.973197	1.16523	0.989451	I	No
CBK155097		N(C(=O)NCc1ccc(cc1)C#N)(CCN(C)C)Cc1ccccc1	0.891961	1.26983	0.899879	1.03422	0.907173	I	No
CBK144461		c1(occc1)C(=O)N1CCN(CC1)C(=O)c1ccc2c(c1)cccn2	0.939679	1.14163	0.993256	1.20265	0.981013	I	No
CBK160080		C(=O)(Nc1cccc2c1[nH]cc2)c1c(cc(c(c1)F)Cl)F	0.82416	1.23001	0.908179	1.03526	0.900844	I	No
CBK136823		N1(C(=O)c2cncnc2)CCC(CC1)(C1CCCCC1)Cn1cncn1	0.92715	1.02338	0.88397	0.99699	0.907173	I	No
CBK154734		c1(c2[nH]nnn2)ccc(cc1)NS(=O)(=O)c1c(F)cccc1F	0.921519	1.20952	1.01746	1.03715	0.954641	I	No
CBK200139		c1cnc(c(c1)COC(=O)N1C(CCc2c1ccc(c2)F)C)C	0.922492	1.043	1.05205	1.11052	1.04219	I	No
CBK122772		Fc1c(ccc(c1)Cn1c(=O)n([nH]c1=O)c1ccccc1)OC	0.865456	1.10418	0.982881	1.04617	0.958861	I	No
CBK154759		c1(c2[nH]nnn2)ccc(cc1)NS(=O)(=O)c1cc(c(cc1)F)C(F)(F)F	0.96917	1.08219	0.964897	1.13472	1.03692	I	No
CBK126824		c1(n(c(nn1)SCC(=O)Nc1ccc(cc1)OC)CC=C)c1ccncc1	0.889134	1.20612	1.06242	1.13307	1.05063	I	No
CBK144497		c1(N2CCN(CC2)C(=O)Cc2cc(c(cc2)Cl)Cl)ncccn1	0.980183	1.04455	1.02023	1.04911	1.02743	I	No
CBK160046		C(=O)(Nc1ccc2c(c1)[nH]cc2)c1c(cc(cc1)Br)C	0.841167	1.29688	1.05136	1.06036	1.05063	I	No
CBK144519		c1(N2CCN(CC2)C(=O)c2cc3c(OCCO3)cc2)ncccn1	0.894878	1.01318	0.927546	0.864085	0.935654	I	No
CBK062105		S(=O)(=O)(Nc1ccc(C(C(F)(F)F)(C(F)(F)F)O)cc1)c1sc(c2ccon2)cc1	0.9115	1.24327	1.07764	1.09019	1.0443	I	No
CBK067244		S(=O)(=O)(Nc1n(nc(c1)C)C)c1cc(ccc1)C(F)(F)F	0.941104	1.11074	1.05412	0.924038	1.07278	I	No
CBK131684		S(CC(=O)O)c1nc(cc(c1C#N)c1ccccc1)c1ccccc1	0.926268	1.24807	1.10254	0.910451	1.05802	I	No
CBK057501		C(=O)(Nc1c(OCC)cccc1)NCCSCc1occc1	0.944677	1.1847	0.969739	0.935997	1.06962	I	No
CBK063253		N(C(=O)c1c([N+](=O)[O-])cccc1)c1nc2ncc(cc2cc1)Br	0.968288	1.22209	0.870828	0.827891	0.89135	I	No
CBK005151		c1(c(n2ccnc2)ccc(c1)Cl)C(=O)c1c(cccc1)Cl	0.951801	0.855646	0.908179	0.801634	0.872363	I	No
CBK045250		Clc1c(cc(c(c1)C)S(=O)(=O)Nc1c(ccc(c1)C)C#N)C	0.965506	0.598804	0.64949	0.673691	0.67827	K	No
CBK011575		[C@@H](CCC1[C@@H]2[C@H](C[C@H]1O)Cc1c(C2)cccc1OCC(=O)O)(CCCCC)O	0.983055	0.772752	0.665399	0.814994	0.691983	K	No
CBK043824		s1c(ccc1)CCNC(=O)Nc1cn(Cc2cc(ccc2)C#N)nc1	0.949042	0.862542	0.760851	0.879469	0.770042	I	No
CBK149551		O=C(NCCCSC)c1c(Nc2cc(ccc2)C(F)(F)F)cccc1	0.71296	0.481867	0.153554	0.228983	0.197257	G	No
CBK074298		s1c(c(nc1c1ccccc1)O)C(=O)OCC	0.969283	0.855452	0.883279	1.02517	0.889241	I	No
CBK011865C		c1(cc(nc(NC)n1)NC)NS(=O)(=O)c1ccc(cc1)N	0.961005	0.875508	0.887429	0.988049	0.834388	I	No
CBK043381		s1c(ccc1)CCNC(=O)Nc1ccc(cc1)C(=O)OCCCC	0.860299	0.806454	0.739409	0.786284	0.776371	K	No
CBK012702		c1cc(cc(c1OC)OC)C1N(C(=O)CS1(=O)=O)N1C(=O)CC(=O)NC1=O	0.948069	0.744732	0.361058	0.384743	0.376582	J	No
CBK131700		Clc1c(ccc(c1)Cl)CSCC(=O)Nc1ccc(cc1)OCC(=O)O	0.891622	0.971417	0.884662	0.954704	0.873418	I	No
CBK085471		c1cccc2c1OCC(O2)COc1nc(N2CCCNCC2)ccn1	0.897502	0.962045	0.899187	0.867815	0.818565	I	No
CBK072625		c1(c2c(ncn1)cccc2)Nc1ccc(Cl)cc1	0.861	0.917805	0.852845	1.05086	0.886076	I	No
CBK091550		c1(ccc(c(c1)Cl)Cl)COc1nc(N2CCCNCC2)ncc1	0.900396	0.581273	0.63289	0.530195	0.629747	K	No
CBK089368		C12CC3(CC(CC(C1)C3)C2)C(=O)N1CCOCC1	0.902816	0.961948	0.776068	0.896424	0.799578	I	No
CBK084122		N1(CCN2CCOCC2)CCCN(CC1)c1nc(OCc2cnccc2)ccn1	0.884543	0.87983	0.81411	0.829598	0.834388	I	No
CBK115901		O(c1nc2c(nc1N1CCCC1)cccc2)CCOc1cc(ccc1)O	0.84128	1.07859	1.00363	0.967669	0.981013	I	No
CBK126454		C1N(CCN(CCc2ccccc2)C1)Cc1cc(ccc1)OC	0.9051	1.08792	1.04859	0.975355	0.947257	I	No
CBK144097		c1(c2ccccc2)c(c(on1)C)CNC(=O)c1cc(c(c(c1)OC)OC)OC	0.939091	0.885366	0.883279	0.970381	0.89135	I	No
CBK122798T		c1cccc(c1)[C@@H](NC1=NC(=O)C2(O1)CCN(CC2)Cc1ccccc1)C	0.885719	1.02653	0.901262	1.03522	0.93038	I	No
CBK113233		s1nc(nc1c1ccccc1)NC(=O)c1ccc(cc1)OC	0.972471	1.07034	0.921321	1.04931	0.949367	I	No
CBK025631		N12C(=C(NN1c1ccccc1)c1cc(C(=O)O)c(cc1)O)NC(=N2)N	0.951891	0.979187	0.874287	0.95016	0.85654	I	No
CBK093746		S(c1cc(N2CCCC2)ncn1)c1nnc(s1)COC	0.884091	1.03945	0.903337	1.04814	0.939873	I	No
CBK144942T		c1ccc2c(c1)c(c(c(n2)C)Cc1ccccc1)SCCC(=O)O	0.889473	0.816506	0.94553	0.92241	0.901899	I	No
CBK126857		C1(=Cc2cc(OCCOc3ccc([N+](=O)[O-])cc3)ccc2)C(=O)NC(=O)NC1=O	0.957138	1.05446	0.823102	1.03454	0.848101	I	No
CBK073661		N(C(=O)C(C)C)c1c(c2cc(c(c(c2)OC)OC)OC)nc2ncccc2c1	0.965529	0.990939	0.808577	0.942202	0.844937	I	No
CBK200164		O(C(=O)N1CCOCC1)Cc1csc2c1cc(cc2)Cl	0.946622	1.06378	0.86737	1.11878	0.880802	I	No
CBK085697		c1c(c2c(cc3c(n2)nccc3)NS(=O)(=O)C)cc(c(c1OC)OC)OC	0.926992	1.01755	0.799585	0.902403	0.829114	I	No
CBK050277T		N1CCC(Oc2c(NC(=O)c3c4c(ncc3)cccc4)c(cc(c2)F)F)CC1	0.949472	1.09841	0.804427	0.927316	0.825949	I	No
CBK155106		N(C(=O)NCc1ccc(cc1)Cl)(CCN(C)C)Cc1ccccc1	0.941918	1.04237	0.810652	0.855992	0.820675	I	No
CBK144595T		N1(CCC2(c3c(N(C2)S(=O)(=O)C)cccc3)CC1)CC(=O)c1ccsc1	0.869911	1.17504	0.812727	1.04634	0.867089	I	No
CBK126385		C1N(CCC(Cc2ccccc2)C1)CCc1c[nH]c2c1cccc2	0.94911	1.34024	0.882587	1.1282	0.920886	I	No
CBK200207		N1(CCN(CC1)CCOC(=O)N1CCCC(C1)C(F)(F)F)C	0.872489	1.13094	0.874978	1.01233	0.860759	I	No
CBK113176		Clc1ccc(cc1)c1snc(n1)NC(=O)c1ccc(cc1)C(C)(C)C	0.895783	0.982344	0.952447	1.00521	0.935654	I	No
CBK200227		N1(C(=O)c2cnc(cc2)CCN2CCCC2)CCN(CCc2ccccc2)CC1	0.91634	1.04921	0.889504	1.02108	0.883966	I	No
CBK071590		c1(C(=O)NCc2cnccc2)c(SCC(=O)NCCCC)nccc1	0.910257	1.05927	0.927546	1.01461	0.907173	I	No
CBK137149		C12(CCCN(C1)C(=O)c1ccc3c(c1)[nH]c(=O)[nH]3)CCN(C2)Cc1ccccc1	0.917222	0.975157	0.787826	0.838844	0.78481	I	No
CBK107791		C1(NCCOc2ccc(cc2)F)CCc2[nH]c3ccccc3c2C1	0.836508	1.02702	0.925471	0.829824	0.96097	I	No
CBK156444		c12C(=O)CC3(Oc1ccc1c2cccc1)CCN(C(=O)c1cocc1)CC3	0.909963	1.03013	0.94553	0.774833	0.900844	I	No
CBK044943		Clc1c(cc(c(c1)C)S(=O)(=O)Nc1n[nH]cc1C#N)C	0.919099	0.967824	0.931696	0.833532	0.934599	I	No
CBK016757		c1(c(nn(c1c1ccccc1)c1c(cccc1)Br)C)CC	0.878505	0.943155	0.901954	0.924117	0.954641	I	No
CBK095734		c1(sc(NC(=O)c2c(ccc(c2)Cl)Cl)nn1)C(F)(F)F	0.862832	0.773334	0.765693	0.787595	0.82384	I	No
CBK018511		c1(c(NC(=O)c2cc(Br)ccc2)ccc(c1)O)C(=O)O	0.890988	1.02955	0.895729	0.941106	0.925105	I	No
CBK113153		c1n(nnc1c1ccc(cc1F)Br)c1cc(ccc1)C(=O)OCC	0.922582	1.05188	0.908871	0.871805	0.896624	I	No
CBK020253		S1(=O)(=O)N=c2c3c(c4=Nc5c(Nc4c2)cccc5)cccc13	0.898768	1.32713	0.910946	0.843094	0.897679	I	No
CBK044825		FC(F)(F)c1c(ccc(c1)Cl)NC(=O)NCCc1sccc1	0.861475	0.956946	0.764309	0.711309	0.791139	I	No
CBK058613		C(=O)(N1CCN(Cc2ccc(SC)cc2)CC1)c1ccc(cc1)OC	1.11909	0.460597	0.577555	0.539136	0.562236	D	No
CBK107806		N(c1nc(cnc1)c1ccc(cc1)O)c1ccc(c(c1)Cl)Br	0.894403	0.841175	0.580322	0.663902	0.739451	K	No
CBK149706		C1CC(CCN1C(=O)c1ccccc1C(F)(F)F)n1c(=O)[nH]c2c1cccc2	0.969599	0.773286	0.618364	0.690737	0.635021	K	No
CBK049771		C1(CCNCC1)CN(Cc1ccc2c(cccc2)c1)C(=O)Nc1cc(c(cc1)C)[N+](=O)[O-]	1.00106	0.893185	0.971814	0.852702	0.929325	I	No
CBK051242		c1c(S(=O)(=O)N2CCC(CC2)C(=O)OCC)c2c(cc1)cccn2	0.925183	0.989677	0.926855	0.924422	0.872363	I	No
CBK113546		c1(c(C(=O)OCC)c([nH]n1)c1c(cccc1F)F)CCC	0.926653	0.967047	0.948988	0.992491	0.915612	I	No
CBK020678		C1(N(C(=O)CS1)C1CCCCC1)c1c(c(Cl)ccc1)Cl	0.966863	0.724579	0.782293	0.793857	0.845992	I	No
CBK081290		Oc1c2ncccc2ncc1c1cccc(c1)C(F)(F)F	0.871042	1.05392	0.895729	0.883877	0.837553	I	No
CBK046297C		NCCN(Cc1c[nH]c(c2ccccc2)n1)C(=O)Nc1ccc(cc1)C(C)(C)C	0.64862	0.208611	0.23033	0.101708	0.159283	G	No
CBK067419C		c1(cc(c2occc2c1)OCCN1CCOCC1)NS(=O)(=O)c1c(ccc(c1)C)OC	0.876763	0.884492	0.969047	0.907795	0.852321	I	No
CBK084461		N1(CC(Oc2nc(cnc2)OCc2cccnc2)CC1)CC(=O)N(CC)CC	0.924414	0.770129	0.787135	0.811355	0.708861	I	No
CBK051273T		C1[C@H](C[C@H]2[C@@](C1)(CCN2C)c1cc(c(cc1)OC)OC)NC(=O)Nc1cc(ccc1)c1nn[nH]n1	0.877781	1.0515	0.850769	0.868041	0.775316	I	No
CBK034049		C(=O)(O)c1ccc(NS(=O)(=O)c2cc(c(s2)Cl)Br)cc1	0.957839	0.8758	0.841086	0.856884	0.82384	I	No
CBK116195T		c1ccc2c(c1CN1CCCC1)ccn2S(=O)(=O)c1sccc1	0.892798	0.966416	0.796127	0.83924	0.815401	I	No
CBK131891		Fc1ccc(cc1)c1n(c(cc1)CCC(=O)O)c1c(ccc(c1)Cl)O	0.920298	0.800383	0.823102	0.847175	0.824895	I	No
CBK144500		c1(N2CCN(CC2)C(=O)c2ccc3c(c2)cc[nH]3)ncccn1	0.870408	0.912075	0.890887	0.830344	0.85443	I	No
CBK131899		S(=O)(=O)(N)c1ccc(cc1)Nc1sc(c(n1)c1ccccc1)CC(=O)O	0.916408	0.882647	0.850769	0.866933	0.829114	I	No
CBK061762C		c1(cc(c2occc2c1)N1CCNCC1)NC(=O)c1cccc(c1)C(F)(F)F	0.864687	0.73769	0.861145	0.690804	0.813291	I	No
CBK107190		S(c1nc2c(nc1N1CCCC1)cccc2)Cc1cc(ccc1)C(F)(F)F	0.915096	0.835542	0.841086	0.892501	0.874473	I	No
CBK076830		c1(sc(nn1)NC(=O)NC(=O)c1cc(c(cc1)F)Cl)C(F)(F)F	0.886217	0.891534	0.870828	0.870686	0.855485	I	No
CBK123790		c1(cncc(n1)c1ccc(cc1)O)c1cc(c(cc1)C(=O)N1CCOCC1)Cl	0.940086	0.962531	0.85907	0.936935	0.93038	I	No
CBK132835		N1(CC2(CCN(C2)C(=O)c2ccoc2)CCC1)CCSC	0.887008	0.884929	0.789901	0.7905	0.768987	I	No
CBK074957		n1c(oc2c1c(=O)n(c(c2)c1ccc(cc1)C(=O)O)C)c1ccccc1	0.979821	0.891048	0.812035	0.88876	0.843882	I	No
CBK154942		C(=O)(NCc1cc(c(cc1)Cl)Cl)c1c(onc1)c1ccccc1Cl	0.983711	0.927566	0.724192	0.876089	0.774262	K	No
CBK028613T		c1cn(c(=O)c(n1)N1CCCNCC1)CCOc1ccc(cc1)Br	0.950037	1.17586	0.655715	0.737532	0.704641	K	No
CBK003716		c1(nc(nc(c1)C(F)(F)F)NCc1cccc2c1cccc2)O	0.927105	0.765662	0.662632	0.71878	0.736287	K	No
CBK085692		c1cc(cc(c1c1c(cc2c(n1)nccc2)NS(=O)(=O)C)OC)F	0.89031	1.10355	0.791976	0.856229	0.778481	I	No
CBK137123		C12(CN(CC1)C(=O)c1cc(c(cc1F)F)F)CN(CC2)CCC(=O)O	0.868102	0.91664	0.764309	0.839206	0.804852	I	No
CBK159800		C(=O)(Nc1cc2c(cc1)nccc2)c1c(c(ccc1)F)Cl	0.858513	1.09661	0.839011	0.913526	0.886076	I	No
CBK200180		N1(C(=O)c2c3c([nH]c2)cccc3)CCC(Cc2ccccc2)CC1	0.913151	1.05222	0.939997	1.05949	0.981013	I	No
CBK029415T		N1CCN(c2cccc(NC(=O)c3cc4c(nc3)cccc4)c2)CC1	0.832324	1.13415	0.816185	0.941434	0.844937	I	No
CBK136901		C12(CCCN(C1)C(=O)[C@H]1N(CCC1)C)CCN(C2)Cc1ccccc1	0.907271	0.798198	0.794743	0.837838	0.762658	I	No
CBK062537		S(=O)(=O)(Nc1cc2c([nH]nc2)cc1)c1cc([N+](=O)[O-])c(cc1)Cl	0.845939	0.966901	0.841086	0.846203	0.800633	I	No
CBK159774		C(=O)(NCCc1c2c([nH]c1)ccc(Cl)c2)Cc1onc(c1)C	0.864234	0.888426	0.758776	0.884442	0.765823	I	No
CBK089527		S(c1nccnc1N1CCCC1)c1c2c(ccc1)cccc2	0.891735	1.02231	0.901954	0.936652	0.940928	I	No
CBK144605T		N1(CCC2(c3c(N(C2)C(=O)CO)cccc3)CC1)CC(=O)c1ccsc1	0.868102	0.872352	0.817569	0.799136	0.817511	I	No
CBK044058		Clc1c(ccc(c1)S(=O)(=O)Nc1ccc(cc1)CC#N)NC(=O)C	0.877894	0.964036	0.843161	0.83863	0.853376	I	No
CBK026035		C12(N(C(=O)CS2)c2ccc([N+](=O)[O-])cc2)C(=O)Nc2c1cccc2	0.934817	0.918097	0.845928	0.782	0.85865	I	No
CBK158682		c1(ccc(cc1)c1ccc2c(c1)COC(O2)C1CCN(CC1)C(=O)c1ccccc1O)S(=O)(=O)C	0.85252	1.07481	0.929621	0.886138	0.93038	I	No
CBK089891		c1(c(sc2c1ncc(C(F)(F)F)c2)C(=O)N)c1sccc1	0.882123	0.829909	0.885354	0.753165	0.838608	I	No
CBK102929		N1(C(=O)S/C(=C\c2cc([N+](=O)[O-])c(cc2)O)/C1=O)Cc1ccc(Cl)cc1	0.872218	1.03032	1.00501	0.910361	0.984177	I	No
CBK013723		c1(c2c(cc(c1C)O)cc(c(c2)OC)OC)NCc1occc1	0.843541	0.518677	0.833477	0.519592	0.703586	I	No
CBK131449		c1(c(ncc(n1)c1ccc(c(c1)F)S(=O)(=O)N1CCN(CC1)C)N)c1ccc(cc1)O	0.93934	1.16367	0.839011	0.798344	0.82173	I	No
CBK016684		c12c(cccc1)oc(=O)c(c2O)C(CC)c1c2c(ccc1)cccc2	1.01705	0.861328	0.831402	0.75581	0.850211	I	No
CBK047409		S(=O)(=O)(Nc1c2c([nH]c1C(=O)OCC)cccc2)c1ccc(cc1)Br	1.15934	0.559226	0.531904	0.605046	0.585443	K	No
CBK021593		n1(c2c(nc1)c(ncn2)CNc1ccccc1)C1OCCCC1	1.00047	0.66276	0.544354	0.62763	0.545359	K	No
CBK107773		N1=C2C(=C(NN2c2ccccc2)N)NN1c1c(cc(cc1)Cl)Cl	0.980613	0.618957	0.500778	0.652927	0.549578	K	No
CBK017114		c1(cc(c(s1)SC)C#N)NC(=O)Nc1cc(ccc1)C(F)(F)F	0.939295	0.751433	0.572713	0.583705	0.560127	K	No
CBK095978		C\1(=C\c2oc(cc2)c2ccc(cc2)Cl)/C(=O)N(NC1=O)c1cc(c(cc1)F)Cl	0.98093	0.63304	0.561646	0.622634	0.559072	K	No
CBK067107		S(=O)(=O)(Nc1cccc(c1)c1ocnc1)c1c(n(nc1C)C)Cl	0.787704	0.79072	0.546429	0.562421	0.550633	K	No
CBK161479		C(=O)(NCc1ccc(cc1)NS(=O)(=O)C)c1oc2c(c1)cccc2OC	0.708234	0.695733	0.648798	0.725732	0.611814	N	No
CBK084541T		C12(c3c(c4c([nH]3)ccc(c4)OC)CCN1)CCN(C2)CCSc1ccccc1	0.919778	0.903528	0.421926	0.485095	0.474684	J	No
CBK057696		c1(sc2c(c1)scc2)C(=O)Nc1ccccc1	0.878753	0.599338	0.554038	0.672572	0.588608	K	No
CBK070656		N(C(=O)NCC)c1nc2nc(ccc2cc1)c1ccc(cc1)SC	0.909307	0.848119	0.634965	0.449105	0.566456	J	No
CBK062088		S(=O)(=O)(Nc1n(ncc1)C)c1sc(c2cnco2)cc1	0.943795	0.635759	0.539512	0.593155	0.53692	K	No
CBK084221		N1(CCN(c2nccnc2OC)CC1)CC(=O)N(CC)CC	0.839448	0.713069	0.563721	0.632626	0.560127	K	No
CBK159750		C(=O)(NCCc1c2c([nH]c1)ccc(Cl)c2)c1c(cc(cc1)Cl)Cl	1.05284	0.055258	0.938176	0.127942	0.442791	A	Yes
CBK123795		c1(cncc(n1)c1ccc(cc1)O)c1cc(NC(=O)C)ccc1	0.777685	1.07383	0.59623	0.773545	0.656118	K	No
CBK155451G		N(C(=O)Nc1cc(ccc1)C(=O)[O-])c1cccc(c2ccccc2)c1	0.93502	0.653581	0.628048	0.658906	0.631857	K	No
CBK123786		c1(cncc(n1)c1ccc(cc1)O)c1ccc(cc1)S(=O)(=O)N1CCOCC1	0.846391	0.699618	0.554729	0.498387	0.570675	J	No
CBK144454		c1(occc1)C(=O)N1CCN(CC1)C(=O)Cc1cc(c(cc1)Cl)Cl	0.951982	0.706999	0.616289	0.648236	0.605485	K	No
CBK067296		S(=O)(=O)(Nc1c(c(ccc1)Cl)Cl)c1c2c(ccc1)nsn2	0.862742	0.756241	0.669549	0.6729	0.607595	K	No
CBK122505		c1(cnc(c(n1)c1ccc(cc1)O)N)c1ccc2c(c1)OCO2	0.947481	0.778919	0.643265	0.731485	0.664557	K	No
CBK074432		C(=O)(c1cc(NCc2c(c(OC)ccc2)OCC=C)ccc1)O	0.955533	0.889445	0.798202	0.777004	0.75211	I	No
CBK132806		N1(CC2(CCN(C2)C(=O)c2ccoc2)CCC1)Cc1c(cccc1F)F	0.950738	0.689614	0.666782	0.750983	0.675105	K	No
CBK050331T		N1CCC(Oc2c(NC(=O)c3c4c(oc3)CCCC4=O)c(cc(c2)F)F)CC1	0.93891	0.977439	0.717966	0.714259	0.727848	K	No
CBK136886		C12(CCCN(C1)C(=O)c1c(F)cccc1F)CCN(C2)Cc1ccccc1	1.07673	0.615363	0.599689	0.661303	0.575949	K	No
CBK296103		c1(c(c2c(s1)CCCC2)C(=O)O)NC(=O)C=Cc1cc(c(cc1)OC)OC	1.16693	0.0588692	1.00412	0.16709	0.364729	A	Yes
CBK132811		N1(CC2(CCN(C2)C(=O)c2ccoc2)CCC1)Cc1cc2c(cc1)cccc2	0.901097	0.704231	0.545046	0.614235	0.552743	K	No
CBK131647		N1(CC2(CCN(C2)C(=O)c2cc(c(cc2)OC)OC)CCC1)C(=O)c1ccco1	0.981902	0.656738	0.567871	0.681943	0.589662	K	No
CBK136822		N1(C(=O)CC(C)(C)N)CCC(CC1)(C1CCCCC1)Cn1cncn1	0.893747	0.779162	0.527754	0.628862	0.570675	K	No
CBK116631T		C(=O)(NCCN)c1n(nc(c1)C(C)(C)C)Cc1c(cc(cc1)Cl)Cl	0.951371	0.513918	0.516687	0.564761	0.545359	K	No
CBK200226		N1(C(=O)c2c(nccc2)OC)CCN(CCc2ccccc2)CC1	0.884159	0.644258	0.540896	0.629879	0.526371	K	No
CBK003849		c1(nc([nH]c(=O)c1)N1CCN(CC1)C)c1ccc(cc1)OC	0.903562	0.762505	0.646723	0.720871	0.64557	K	No
CBK136850		C12(CCN(C1)Cc1ccccc1)CN(CC2)C(=O)CC1C(=O)NC(=O)N1	0.888478	0.887114	0.623898	0.724296	0.639241	K	No
CBK160318		[nH]1c2c(cc(cc2)C(=O)NCc2ccccc2)c(c(c1=O)c1ccccc1)O	0.839697	0.661351	0.581013	0.682553	0.595992	K	No
CBK132880		n1c(nc(cc1CC)NC[C@H](CO)O)c1cc(c(cc1)F)Cl	0.744102	0.407665	0.466886	0.509295	0.492616	G	No
CBK071900		c12c(ncn(c1=O)CC(=O)NCc1ncccc1)sc(c2)C	0.91132	0.552185	0.475186	0.538526	0.485232	J	No
CBK144520		c1(N2CCN(CC2)C(=O)CCN2CCN(CC2)C)ncccn1	0.844536	0.755755	0.508387	0.566185	0.507384	K	No
CBK034182		O=C(N1CCN(c2n(nc(c2N)C)C)CC1)OC(C)(C)C	0.879751	0.0608367	0.64256	0.0678548	0.220902	C	Yes
CBK044968		N(CCc1ncccc1)(CC)S(=O)(=O)c1ccc(OC(F)(F)F)cc1	0.924233	0.543492	0.410168	0.431313	0.439873	J	No
CBK005014C		c1(c(ncnc1)NCCCC)c1ccc(cc1)Br	0.886058	0.661886	0.581705	0.551943	0.597046	K	No
CBK044179		N1(C2CCN(C(=O)NC(=O)OCC)CC2)C(COC1=O)(C)C	0.905326	0.591325	0.451669	0.442764	0.481013	J	No
CBK011939		c1(c2c(nc3c1ccc(c3)Cl)ccc(c2)OC)NCCO	0.438184	0.296119	0.186063	0.0244944	0.0812236	G	No
CBK045423		S(=O)(=O)(Nc1ccccc1C(=O)N(CC)CC)c1cc(c(cc1)OC)OC	0.925726	0.56991	0.557496	0.547738	0.526371	K	No
CBK149528		O=C(NCc1cc(c(cc1)Cl)Cl)C1(c2ccccc2)CCCC1	0.927557	0.661206	0.708975	0.656973	0.735232	K	No
CBK020440		[nH]1c(=S)c2c(nc1c1ccc(cc1)OC)CCCC2	0.991627	0.659215	0.52637	0.565733	0.575949	K	No
CBK051499		c1c(nc2n(c1C(F)(F)F)nc(c2Cl)C(=O)NCCC)c1ccccc1	1.09855	0.819662	0.729725	0.837126	0.760549	K	No
CBK062712		S(=O)(=O)(Nc1n(ncc1)C)c1cc(c(cc1F)Cl)C(=O)O	1.05954	0.873371	0.766384	0.827654	0.770042	I	No
CBK056960		c1(C(=O)N2c3c(cc(cc3)OC)CCC2)sc2c(c1Cl)cccc2	0.901618	0.861911	0.630123	0.661721	0.671941	K	No
CBK158402		N(C(=O)Cc1ccc(nc1)c1ccc(cc1)CN1CCC(CC1)C)Cc1cc(c(cc1)C)F	0.97367	1.04892	0.733875	0.775116	0.779536	K	No
CBK026692		c12c(c(=O)oc(n1)c1ccc(cc1)Br)c(cs2)CC(C)C	0.967225	1.07369	0.904721	0.951742	0.861814	I	No
CBK115483T		C1CC1(c1[nH]nc(c1Cc1c(cccc1Cl)Cl)N)C	0.922537	0.970592	0.717275	0.681208	0.703586	K	No
CBK084466		N1(CC(Oc2nc(cnc2)OCc2cccnc2)CC1)CCCC#N	1.04724	1.06315	0.88812	0.949877	0.887131	I	No
CBK115495		[nH]1c(=O)[nH]c(c(c1=S)C(=O)Nc1cc(cc(c1)OC)C(F)(F)F)C	0.923215	1.17125	0.806502	0.907659	0.82384	I	No
CBK131892		Brc1ccc(cc1)c1n(c(cc1)CCC(=O)O)c1c(cccc1)O	0.938933	0.965833	0.760851	0.835849	0.800633	I	No
CBK051099		N(C(=O)C1CCN(CC1)CC=C)C(=O)NCC1Oc2c(OC1)cccc2	0.8418	1.11608	0.804427	0.906325	0.799578	I	No
CBK132681		c1(N/C(=N\C(=O)Nc2ccccc2)/NCc2cnccc2)nc(cc(n1)C)C	0.922446	0.905859	0.743559	0.798084	0.765823	K	No
CBK131876		s1c2nc(nc(c2c2c1CCCC2)N)SCc1ccc(cc1)OC	0.857925	1.01163	0.832094	0.885742	0.791139	I	No
CBK076784		c12c(N3CCC(C(=O)O)CC3)ncnc2scc1c1ccccc1	0.955555	1.05572	0.910254	1.03791	0.933544	I	No
CBK122669		C(=O)(NCCCN(C)C)c1cccc(Nc2cncc(n2)c2ccc(cc2)O)c1	0.877238	1.37419	1.03752	1.17362	1.04325	I	No
CBK200112		O(c1c(cc2c(c1)OCO2)C(c1ccc(cc1F)OC)C)C	0.533417	1.03027	0.056718	0.101402	0.0812236	N	No
CBK144503		c1(N2CCN(CC2)C(=O)c2ccc3c(c2)cccn3)ncccn1	0.878799	1.27546	0.971814	1.06703	0.969409	I	No
CBK115687T		C12(c3c(c4c([nH]3)cc(c(c4)OC)F)CCN1)CCN(C2)CCOc1ccccc1	0.775673	0.987977	0.470344	0.645783	0.633966	K	No
CBK062195		S(=O)(=O)(Nc1sc(nn1)CC)c1cc(c(cc1F)Cl)C(=O)O	0.90899	1.13235	0.915788	1.10353	0.962025	I	No
CBK045500		S(=O)(=O)(Nc1sc(nn1)C(C)(C)C)c1ccc([N+](=O)[O-])cc1	0.933279	0.958257	0.984956	1.05475	0.939873	I	No
CBK126947T		c1(cncc(n1)c1ccc(cc1)O)N1CCN(CC1)C(=O)N1CCCC1	0.934817	1.27483	0.00760851	0.00863576	0.00738397	J	No
CBK002378		c1(cc2c(cc1)n(cc2)S(=O)(=O)c1ccsc1C(=O)O)OC	1.0177	0.946068	0.94553	1.00338	0.937764	I	No
CBK200150		c1(nc(cc(c1)COC(=O)N1CC(CCC1)C(F)(F)F)C)C	0.927897	1.30683	0.412243	0.397561	0.450422	J	No
CBK002305		c1c(nc(nc1C(F)(F)F)SCc1ccc(cc1)Cl)O	1.06164	1.01396	0.954522	1.00642	0.935654	I	No
CBK156438		c12C(=O)CC3(Oc1ccc(c2)OC)CCN(C(=O)/C=C/c1ccc(cc1)C)CC3	0.983282	1.05043	0.885354	1.11716	0.906118	I	No
CBK059066C		n1(ccc2c1ccnc2N1CCNCC1)S(=O)(=O)c1ccc(c(c1F)F)F	1.06476	1.13177	1.00432	1.04218	0.988397	I	No
CBK002867		c1c(nc(nc1C(F)(F)F)N1CCC[C@H]1C(=O)N(CC)CC)O	0.9198	1.03936	0.922013	0.965894	0.897679	I	No
CBK159071		N(C(=O)NCc1cc2c(cc1)OCO2)(Cc1ccc2OCOc2c1)CC(C)C	0.96381	1.16683	0.993256	1.00518	0.996835	I	No
CBK136893		C12(CCCN(C1)C(=O)c1cc(ccc1)C#N)CCN(C2)Cc1ccccc1	0.920207	1.18271	0.870828	1.03026	0.880802	I	No
CBK144713		C(=O)(Nc1cc(ccc1)c1nnn[nH]1)c1ccc(c(c1)Cl)Cl	0.89273	1.17722	0.977347	1.07631	0.979958	I	No
CBK200148		C(OC(=O)NCc1ccnc2c1cccc2)CN1CCN(CC1)C	0.940448	0.965687	0.782985	0.852533	0.797468	I	No
CBK116623		O(c1nccc(c1)C(F)(F)F)Cc1ccc(Cl)c(c1)Cl	0.892142	1.20621	0.838319	0.887144	0.855485	I	No
CBK200229		N1(C(=O)c2c(ccs2)OCC)CCN(CCc2ccccc2)CC1	0.914689	1.11181	1.04375	1.19229	0.985232	I	No
CBK115804		O(c1nc2ccccc2nc1C(F)(F)F)CCCc1ccncc1	0.851095	1.12715	0.842469	0.973264	0.894515	I	No
CBK137139		N1(CC2(CCN(C2)C(=O)c2ccoc2)CCC1)CCC(=O)O	0.934138	1.0666	0.843853	0.944576	0.883966	I	No
CBK043644		Brc1c(cccc1)NC(=O)N1CCC2(OCCO2)CC1	0.907294	1.15619	0.966972	1.13024	1.00527	I	No
CBK016011		c1(c(C(=O)c2ccccc2)cc(cc1)Cl)n1c(ncc1)Br	0.903585	0.911735	0.71935	0.795745	0.783755	K	No
CBK043461		Clc1c(cc(c(c1)C)S(=O)(=O)N(CCC#N)Cc1ccccc1)C	0.907746	1.13648	0.909563	0.944327	0.951477	I	No
CBK005164		c1(Nc2nc(cc(n2)Cl)SCC)cc(nc(n1)N)SCC	0.925567	1.13624	0.978039	0.917798	1.00738	I	No
CBK156214		c1(ccc(cn1)C(=O)NCC1Oc2c(OC1)cccc2)c1ccc(cc1)OC(F)(F)F	0.882983	1.19208	0.966972	0.961621	0.964135	I	No
CBK149535		O=C(NCCc1ccc(cc1)O)C1(c2ccccc2)CCCC1	0.849331	0.966221	0.926855	0.812168	0.887131	I	No
CBK200078		n1(c(nnc1c1ccccc1Cl)SCC(C)C)CC(=C)C	0.923713	1.156	0.908871	0.845954	0.876582	I	No
CBK149703		C1CC(CCN1C(=O)C1CCCCC1)n1c(=O)[nH]c2c1cccc2	0.928439	1.15168	0.831402	0.869431	0.886076	I	No
CBK043782		Fc1c(cc(cc1)S(=O)(=O)N1CCN(CC1)CC(=O)OCC)Cl	0.892798	1.27804	0.881204	0.883368	0.931435	I	No
CBK013077C		c1c(cc2c(c1)CC(CC2)NCC1COc2c(O1)cccc2)Cl	0.974529	1.0782	0.802352	0.700616	0.759494	I	No
CBK159679		C(=O)(Nc1cc2c([nH]cc2)cc1)c1c(cc(cc1)Br)Cl	1.06456	0.74109	0.684074	0.659211	0.691983	K	No
CBK149532		O=C(NCC(CN(C)C)(C)C)C1(c2ccccc2)CCCC1	1.06997	0.870361	0.824486	0.98355	0.85654	I	No
CBK070893		[nH]1c2c(c(c1C)CCN)cc(cc2Cl)Cl	1.03055	0.658049	0.453052	0.425221	0.473629	J	No
CBK027601		c1(n(c2c(non2)N)nnc1C(=O)OC(C)C)CN1CCCCCC1	0.940267	1.17586	0.843853	0.9434	0.850211	I	No
CBK008592		c12n(nc(c1C(=O)N)SC)c(cc(n2)COCC=C)O	0.945808	0.932714	0.765001	0.859643	0.792194	I	No
CBK116249A		n1[nH]c(c(c1CCC)Cc1ccc(cc1)OCCCN(C)C)O	0.930543	1.12885	0.756009	0.874337	0.781646	I	No
CBK113464T		C12(CCN(CC1)CCCCSc1ccc(cc1)OC)c1[nH]c3ccccc3c1CCO2	0.0026573	0.253288	0.000691683	0	0	G	No
CBK116205		C(=O)(NCCc1c[nH]c2c1cc(cc2)OC)Cc1cscc1	0.912586	1.10729	0.839011	1.00592	0.93038	I	No
CBK126370		C1C2CC3CC1CC(C3NC1=NC(=O)C(O1)(C(C)(C)O)C)C2	0.912156	0.974331	0.730417	0.863282	0.771097	K	No
CBK123982		O1C(C(=O)N=C1N[C@H](c1cc2c(cc1)cccc2)C)(CC)CC	0.902454	1.07213	0.865987	0.962763	0.920886	I	No
CBK126457		C1N(CCN(CCc2ccccc2)C1)Cc1nc(sc1)C	0.875678	1.03722	0.766384	0.836425	0.763713	I	No
CBK067310		S(=O)(=O)(NCCc1c2c([nH]c1)cccc2)c1c(n(nc1C)C)Cl	0.851728	1.04635	0.63704	0.82554	0.733122	K	No
CBK084412		N1(CC(Oc2nc(cnc2)Oc2cc(OC)c(OC)cc2)CC1)CC1CC1	0.892752	0.795721	0.754626	0.823291	0.755274	I	No
CBK155699		C(=O)(O)c1cccc(c1)NS(=O)(=O)c1cccc(c1)C#N	0.956686	0.997981	0.604531	0.688996	0.650844	K	No
CBK161138		c12c(sc(n1)NS(=O)(=O)c1cc(ccc1)C(=O)O)cccc2	1.01537	0.919554	0.799585	0.909332	0.792194	I	No
CBK126866		C(=C\c1cnccc1)(\NC(=O)c1ccccc1)/C(=O)NCCCOCC	0.908334	1.07005	0.829327	0.874506	0.814346	I	No
CBK115773		O(c1nc2cc(c(cc2nc1N1CCCC1)Cl)Cl)CCCOC	0.958812	1.0479	0.807885	0.91209	0.828059	I	No
CBK149310		c1(c2csnn2)ccc(cc1)CNC(=O)c1c(F)cccc1F	0.859621	1.03314	0.758084	0.835114	0.778481	I	No
CBK153458T		c1ccc2c(c1)c(c(c(n2)C)CC)SCCCCC(=O)OCC	0.960033	1.01216	0.74425	0.865565	0.746835	K	No
CBK082909		N1(CCN(c2nccnc2OCCN2CCOCC2)CC1)CC1CC1	0.872308	1.1644	0.870137	1.04492	0.857595	I	No
CBK067764		N1(N=C(CC1=O)c1cnccc1)c1c(cc(cc1)Cl)Cl	0.976791	1.038	0.874287	1.03553	0.931435	I	No
CBK149297		c1(c2csnn2)ccc(cc1)CNC(=O)/C=C/c1cc2c(cc1)OCO2	0.881219	1.25463	0.848003	0.874518	0.840717	I	No
CBK074642		n1(ccc2c1cccc2)CC(O)CNCCNc1nc(C(F)(F)F)ccn1	1.05753	1.10059	0.823102	0.904833	0.85654	I	No
CBK026647		c1(c(c2oc(cc2)C(=O)OCC)[nH]cn1)c1c(cc(cc1O)OC)C	1.13071	0.652562	0.807885	0.835499	0.793249	I	No
CBK200261		N(C(=O)Cn1c2cc(c(cc2nc1)C)C)C1Cc2c(C1)cccc2	0.973467	1.09904	0.00207505	0	0	J	No
CBK200129		c1cnc(c(c1)COC(=O)Nc1cc(nc2c1cccc2)C)C	0.959355	0.851519	0.657098	0.745671	0.667722	K	No
CBK159763		C(=O)(NCCc1c2c([nH]c1)ccc(Cl)c2)c1c(cc(c(c1)F)Cl)F	0.935744	1.10001	0.891579	1.04546	0.92827	I	No
CBK132838		N1(CC2(CCN(C2)C(=O)c2ccoc2)CCC1)Cc1nc(sc1)C	0.975864	0.893282	0.808577	0.875219	0.796414	I	No
CBK153246		n1c(c2ccc(cc2)Cl)c(sn1)NC(=O)c1cc(ccc1)C(F)(F)F	0.725489	0.237651	0.459969	0.205201	0.374473	G	No
CBK153243		n1c(c2ccc(cc2)Cl)c(sn1)NC(=O)Cc1cscc1	0.944542	0.93252	0.861836	0.979808	0.859705	I	No
CBK067745		c1(sc(nc1C)NC(=O)c1c(Br)cccc1)C(=O)OCC	0.902047	1.09821	0.782293	0.856105	0.7827	I	No
CBK018896I		c1(cc(ccc1)C(F)(F)F)N/C(=N/c1ccc(cc1)OC)/SC	0.984096	0.797421	0.934463	0.894898	0.841772	I	No
CBK123798		c1(cnc(c(n1)c1ccc(cc1)O)N)c1ccc(cc1)CN1CCOCC1	0.939408	0.988657	0.708283	0.727179	0.741561	K	No
CBK149098		C(=O)(N1CCN(CC1)C1CCN(CC1)C)c1c(c(c([nH]1)C)C(=O)C)C	1.03912	0.945146	0.863911	1.02477	0.896624	I	No
CBK107396		C(=O)(NCc1ccncc1)c1nnn(c1C)c1cccc(c1)C(F)(F)F	0.887076	1.09564	0.844544	0.973128	0.906118	I	No
CBK200079		n1(c(nnc1c1ccccc1Cl)SC(C)C)CC(=C)C	0.999452	0.868175	0.707591	0.704131	0.725738	K	No
CBK115640		C12(C(=O)N=C(O1)NC1C3CC4CC(C3)CC1C4)CCN(CC2)CCC(F)(F)F	0.913785	1.08767	0.775376	0.744439	0.783755	I	No
CBK004574		C(=O)(Nc1ccc(cc1)F)c1c(NS(=O)(=O)Cc2ccccc2)ccs1	1.06418	0.880316	0.800968	0.760139	0.822785	I	No
CBK149073		C(=O)(NCc1cc(OC)c(OC)c(c1)OC)c1ccc2c(c1)cc[nH]2	0.909895	1.08753	0.866678	0.825812	0.880802	I	No
CBK200143		C(=O)(OCc1ncc(c(c1C)OC)C)N1C[C@@H](O[C@@H](C1)C)C	0.962498	0.931451	0.747017	0.735407	0.75	K	No
CBK200168		N1(C(=O)Cc2c3c(n(c2)C)cccc3)CCN(CC1)c1ccccc1	0.957907	1.08947	1.02092	0.977785	1.01793	I	No
CBK045470		S(=O)(=O)(NC1CCN(C(=O)OCC)CC1)c1ccc(cc1)NC(=O)C	0.978397	0.880413	0.787826	0.586587	0.714135	I	No
CBK092365		N(C(=O)CCC(F)(F)F)Cc1c(nc(s1)c1ccccc1)C	1.01906	1.16722	1.01677	1.00698	1.02532	I	No
CBK141941		n1(c2c(ccc(c2)C)C)c(SCC(=O)c2c(cc(cc2)Cl)Cl)nnn1	0.981291	0.881044	0.795435	0.787719	0.885021	I	No
CBK113367		c1ccc2c(c1)nc(c(n2)OCCOc1ccccc1)Cl	1.08191	0.944253	0.945437	1.05568	1.00867	I	No
CBK044615		S(=O)(=O)(NCc1ncc(nc1)C)c1ccc(cc1)C(C)C	1.17635	1.00039	0.593757	0.554524	0.618307	K	No
CBK153643		c1cnc(c(n1)OCc1ccc(cc1)F)OC1CCN(CC1)CCCC#N	1.15144	0.948888	1.03217	1.04578	1.01009	I	No
CBK045448		S(=O)(=O)(Nc1c(C(=O)OCC)cccc1)c1c(sc(c1)Cl)Cl	0.857711	1.05675	0.588992	0.56619	0.682417	K	No
CBK200172		N1(C(=O)c2cc3c([nH]2)cccc3)CCN(Cc2ccccc2)CC1	1.17811	0.710506	0.94639	0.92839	0.934584	I	No
CBK002604		Fc1cc([N+](=O)[O-])c(cc1)Oc1cccc(c1Cl)Cl	1.11677	1.07461	1.34096	1.24055	1.32352	I	No
CBK092335		N(C(=O)C[C@H]1C(C)(C)[C@H](C1)C(=O)C)Cc1nc(sc1)c1ccccc1	1.08929	0.854372	0.941625	0.936189	1.00439	I	No
CBK002920		c1c(cccc1SCc1ccc(cc1)c1ccccc1C#N)F	1.0705	0.831704	0.78437	0.799048	0.806364	I	No
CBK200081		n1(c(nnc1c1ccccc1OC(F)(F)F)SC(C)C)CC(=C)C	1.1414	0.9676	1.16941	1.1797	1.15541	I	No
CBK045526		S(=O)(=O)(Nc1sc(nn1)COC)c1ccc(cc1)Br	1.15349	1.20802	1.16464	1.22949	1.21382	I	No
CBK091323		N1(C(=O)C[C@H]2C(C)(C)[C@H](C2)C(=O)C)CCC(CC1)(c1ccccc1)C(=O)C	1.09489	0.866865	0.889207	0.9117	0.888994	I	No
CBK066828		c1(c(NC(=O)COc2c(cc([N+](=O)[O-])cc2)Cl)ccs1)C(=O)OC	1.09383	1.02418	1.04837	1.05998	1.02149	I	No
CBK158840		N(C(=O)c1cnc(cc1)c1ccc(cc1)NC(=O)C)CCc1ccc(cc1)O	1.04561	0.876023	0.821539	0.896386	0.933159	I	No
CBK068411		N1(S(=O)(=O)c2ccc(cc2)Cl)CCN(CC1)C(=O)c1ccco1	1.03597	0.913445	1.00739	0.989406	1.00297	I	No
CBK003915		c1(nc(nc(n1)Nc1ccc(cc1)Cl)C)Oc1ccccc1	1.0056	0.728595	0.893972	0.877396	0.940283	I	No
CBK082948T		N1(CCC(Oc2nccnc2OCc2noc(c2)C)CC1)Cc1c(cccc1)F	1.09266	0.808075	0.970217	0.853961	0.936009	I	No
CBK022322		C(=O)(NCC(SCc1ccc(F)cc1)(C)C)c1cc(OC)ccc1	1.10564	0.746741	0.904456	0.943859	0.954529	I	No
CBK136970		N1(CCC2(CC1)c1ccccc1N(C2)C(=O)NCC)CCCC#N	1.10771	1.12605	0.994996	1.07521	1.0628	I	No
CBK034717		s1c(c(cc1)NS(=O)(=O)c1c(C(F)(F)F)cccc1)C(=O)OC	1.08322	0.934813	1.00357	0.964313	0.983023	I	No
CBK002237		N(CC(COc1c2c(ccc1)CCCC2)O)CCc1cccnc1	1.0553	0.874666	1.03121	0.969465	1.01864	I	No
CBK126719		N1(CCC2(c3c(N(C2)C(=O)C(C)C)cccc3)CC1)Cc1[nH]c2c(n1)cccc2	1.09957	0.816272	1.0903	0.996742	1.08845	I	No
CBK083018T		N1(CCN(c2nccnc2Oc2ccc(cc2)F)CC1)CC(=O)N	0.983275	0.978623	1.0741	1.08277	1.04856	I	No
CBK086555		c1(c(N(C(=O)N2CCCCC2)C)c(on1)C)c1c(Cl)cccc1Cl	1.08565	0.800839	1.05027	1.07765	1.0628	I	No
CBK093780		S(c1nc2ccccc2nc1C(F)(F)F)c1cccc(c1)O	1.09021	0.880488	1.03788	1.10251	1.1896	I	No
CBK000718G		c1(c(nccn1)OCCOc1nc(ncc1)SC)N1CCNCC1	1.04004	1.31576	1.13224	1.13085	1.14971	I	No
CBK084451		N1(CC(Oc2nc(cnc2)OCc2cccnc2)CC1)Cc1ccc(cc1)Cl	1.03693	0.927973	0.191565	0.155359	0.226523	J	No
CBK091467		C12(CCN(CC1)C(=O)OCC)Oc1cc(ccc1O2)c1c(cc(cc1)OC)OC	0.997248	0.952224	1.14081	1.15707	1.22094	I	No
CBK074645		c12cc(OCC(CNC3CCN(Cc4ccccc4)CC3)O)ccc1OCO2	0.964833	1.09281	0.968311	1.02055	1.02006	I	No
CBK200015C		c1cc(c2c(c1)n(cc2)Cc1c(cccc1)C#N)N1CCNCC1	1.01858	1.27483	1.01787	1.03887	1.01579	I	No
CBK137100		C1CC(CCN1C(=O)c1cc([nH]n1)C)(C1CCCCC1)C(=O)OCC	0.96194	0.950358	0.979747	1.04195	1.00012	I	No
CBK002827		c1(c(ccc(C)c1)Oc1n(c2ccccc2)nnn1)Br	1.05542	1.14035	1.1837	1.19713	1.15541	I	No
CBK066868		c1(N2CCN(CC(=O)c3ccc(cc3)Cl)CC2)c2c(nc(c1)C)cccc2	1.06057	1.12554	1.11413	1.10285	1.11837	I	No
CBK149281		c12c(sc(n2)NC(=O)CN2CCOCC2)cccc1OC	0.987651	1.12905	1.03788	1.05079	1.00439	I	No
CBK154782		C1CN(CCN1C(=O)c1cc(ccc1)OC)C(=O)Nc1ccsc1	0.914895	1.05132	0.801525	0.740782	0.812062	I	No
CBK105268		C12(CN3CCC1CC3)Oc1ccc(cc1CO2)Br	1.07151	1.07517	1.07887	1.11651	1.08417	I	No
CBK092372		N(C(=O)Cc1ccccc1F)Cc1c(nc(s1)c1ccccc1)C	1.04371	0.82085	0.952109	0.97463	0.934584	I	No
CBK062222		S(=O)(=O)(Nc1cc2c(nsn2)cc1)c1c(n(nc1C)C)Cl	0.696062	1.1685	0.996903	1.13704	1.05853	M	No
CBK004596		C(=O)(N(CC)CC)c1c(NS(=O)(=O)c2cc(c(cc2)OC)OC)ccs1	0.942651	0.946797	1.14463	1.21751	1.1725	I	No
CBK154770		C1N(CCC(C1)C(=O)Oc1c(cc(cc1)OC)[N+](=O)[O-])C(=O)CC(C)C	0.974478	1.06217	0.995949	0.962001	1.00154	I	No
CBK008148		C1(=CC(=O)OC(C1)(CCc1ccc(cc1)F)CCc1ccc(cc1)F)O	0.927291	1.00044	1.06362	1.10134	1.12122	I	No
CBK200349		N1(C(=O)Cc2c3c(n(c2)C)cccc3)CCCc2c1cccc2	0.648146	0.983428	1.08458	1.08473	1.17963	M	No
CBK045455		S(=O)(=O)(NC1CCN(C(=O)OCC)CC1)c1ccc(cc1)F	0.950626	1.00231	1.14081	1.22988	1.18105	I	No
CBK131704		Clc1c(ccc(c1)Cl)CSCC(=O)Nc1c(c(ccc1)C(=O)O)C	1.04331	1.04199	1.15797	1.12703	1.17535	I	No
CBK097071		[N+](=O)(CC(Sc1c(C(=O)O)cccc1)c1c(Cl)cccc1)[O-]	0.955707	0.894338	1.03693	0.9569	1.06423	I	No
CBK115955T		S(c1nc2ccccc2nc1NC(C)C)c1cccc(c1)C(=O)O	1.04286	0.967769	0.862521	0.90827	0.933159	I	No
CBK116265		C(=O)(Nc1c2ccccc2nc(c1)C)[C@@H](NC(=O)C)CC(C)C	0.943145	1.14776	0.981654	1.03987	1.01294	I	No
CBK153668T		c1cc(c(c(c1)C)N(C1CCNCC1)S(=O)(=O)c1ccc2c(c1)CCO2)C	0.991226	1.09988	1.1065	1.065	1.0856	I	No
CBK043557		FC(F)(F)Oc1ccc(cc1)S(=O)(=O)NCC(O)CC	0.979088	1.22905	0.61949	0.552057	0.631129	K	No
CBK149850		C1CC(CCN1C(=O)Nc1ccc(Cl)cc1)n1c(=O)[nH]c2c1cccc2	0.985275	1.31073	1.2609	1.24782	1.22807	I	No
CBK136818		N1(C(=O)[C@H]2N(CCC2)C)CCC(CC1)(C1CCCCC1)Cn1cncn1	1.0127	1.18049	1.16845	1.19943	1.18533	I	No
CBK002819		c1(c(ccc(C)c1)Oc1c(ncn1C)[N+](=O)[O-])Br	0.992308	1.0187	0.564213	0.457174	0.527128	J	No
CBK116551		C(=O)(N1CCN(c2ncccn2)CC1)c1cc(c2ccc(cc2)Cl)[nH]n1	0.930349	1.08207	1.08744	1.09877	1.12976	I	No
CBK018452		c1ccc(cc1)S(=O)(=O)c1ccc(cc1)N1CCNCC1	0.978006	1.26381	1.34191	1.19467	1.21239	I	No
CBK002747		c1(OCc2ccccc2)c(cccc1)Oc1c(ncn1C)[N+](=O)[O-]	0.917247	0.961947	1.12938	1.03065	1.05568	I	No
CBK001154		CC(C)(c1csc(n1)C(=Cc1ccc(cc1)C#N)C(=O)N)C	0.887491	0.940183	0.961639	0.918433	1.00582	I	No
CBK126418		C1N(CCN(c2c(ccc(c2)Cl)OC)C1)Cc1ncc[nH]1	0.980523	1.11339	1.14177	1.09869	1.13831	I	No
CBK068003		c1(c2ccccc2)nc(sc1)NC(=O)c1ccc(cc1)Br	0.823909	1.31435	1.11985	1.19121	1.17535	I	No
CBK003079T		OC(COc1c(cccc1C(C)C)C(C)C)CN1CCCCC1	0.946109	1.45397	1.03693	1.19656	1.0628	I	No
CBK082966T		N1(CCC(Oc2nccnc2OCc2noc(c2)C)CC1)CCSC	0.897017	1.1884	0.969264	0.969761	0.968776	I	No
CBK028127T		c1(cc(ccc1)OC)CCNCC(COc1c2c(ncn1)cccc2)O	0.93082	1.17546	1.09126	1.03423	1.08275	I	No
CBK137077		N1(CC2(CCN(C2)C(=O)c2ccoc2)CCC1)C(=O)Cc1[nH]nnn1	0.918494	1.08574	1.21134	1.19388	1.17108	I	No
CBK043645G		n1(ccc2cc(ccc12)F)CCCN1CCN(CC1)c1ccncc1	0.893936	1.1373	1.1999	1.12234	1.18818	I	No
CBK001367		c1cc(cc(c1[N+](=O)[O-])N1CCC(CC1)C)N1CCC(CC1)C	0.92508	1.19937	1.26853	1.24508	1.19672	I	No
CBK200004		c1(cncc(n1)N1CCNCC1)OCc1cc(ccc1)N(C)C	0.820992	0.859799	0.616631	0.465885	0.547073	J	No
CBK156497		c12c(OC3(CC1=O)CCN(C(=O)CCCCC(=O)C)CC3)cc(c(c2)C)C	1.06052	1.30027	1.22754	1.23294	1.26368	I	No
CBK200021T		c1(cn2c(c(n1)N1CCNCC1)ncc2)S(=O)(=O)c1ccccc1	0.982734	0.909431	1.11413	0.958339	1.06423	I	No
CBK157834		N1(S(=O)(=O)c2ccc(cc2)C)CCC(CC1)C(=O)N(CC)CC	0.986568	1.00728	0.941625	1.00295	0.948831	I	No
CBK200006G		c1(cncc(n1)N1CCNCC1)OCc1cc(cs1)C#Cc1ccccc1	0.924539	1.25381	0.944484	0.99899	0.988721	I	No
CBK050396		C(=O)(N(CC)CC)c1c(NS(=O)(=O)Cc2c(cccc2)[N+](=O)[O-])ccs1	0.96975	1.1191	1.25042	1.26605	1.2067	I	No
CBK093750		S(c1nc2c(nc1N1CCCC1)cccc2)c1sc(N)nn1	0.883539	1.34267	1.26948	1.22137	1.25798	I	No
CBK062648		c1(c2c(non2)N)nc2c(n1C(CCCCCC)C)cccc2	0.941805	1.26737	1.02645	0.954112	1.09985	I	No
CBK017966		c1c(ccc(c2sc(nn2)[C@@H](C)N)c1F)N1C[C@@H](OC1=O)CNC(=O)C	0.93183	0.0741288	0.22629	0.000896509	0.00281382	C	Yes
CBK074716		C(=O)(NC1CCN(CC(=O)Nc2ccccc2)CC1)c1ccccc1	0.967045	1.21734	1.25137	1.12746	1.16681	I	No
CBK000623C		c12c(c(ccc1OCCOc1c(N3CCNCC3)nccn1)[N+](=O)[O-])cccn2	0.948626	1.34973	1.36764	1.38235	1.33634	I	No
CBK149114		C1CN(CCC1C(=O)c1ccc(cc1)F)Cc1cc(c(cc1)Cl)Cl	0.984922	1.34583	1.06362	1.07168	1.09557	I	No
CBK137147		C12(CCN(C1)Cc1ccccc1)CN(CC2)C(=O)Cc1nc[nH]c1	0.910496	1.47879	1.35049	1.25707	1.25229	I	No
CBK107441		C(=O)(Nc1ccncc1)c1cnn(c2ccc(cc2)Cl)c1C(F)(F)F	0.954789	0.965508	1.1513	1.10991	1.16823	I	No
CBK113660		c1c(nc(c(n1)N)c1c(cccc1)Cl)c1ccc(cc1)C#N	0.884503	1.26019	1.33619	1.16401	1.26938	I	No
CBK092334		N(C(=O)CNC(=O)c1ccccc1C)Cc1nc(sc1)c1ccccc1	0.918211	1.20417	1.10365	1.16363	1.15541	I	No
CBK107935		[nH]1nc(c(c1c1ccccc1Cl)Cc1c(cccc1Cl)Cl)O	0.841245	1.25392	1.29807	1.36196	1.22664	I	No
CBK061866		c1(cc(c(c(c1)OC)OC)OC)c1nc2c(cc1)ccc(n2)N	0.905909	1.31231	1.31427	1.29037	1.29075	I	No
CBK200084T		c1cccc(c1C)c1n(c(nn1)SC(C)C)CCNCCO	0.868884	1.47947	1.41434	1.33975	1.37481	I	No
CBK026461		N1(C(CC(c2c1cccc2)(c1ccc(cc1)Br)C)(C)C)C(=O)C	0.958459	0.183713	1.21992	0.509016	0.954529	B	No
CBK120192		N1(C2CC(CC1CC2)NC(=O)c1ccc(cc1)Cl)Cc1ccccc1	0.883845	1.40553	1.15892	1.06603	1.10554	I	No
CBK045453		S(=O)(=O)(NC1CCN(C(=O)OCC)CC1)c1c2c(ccc1)cccn2	0.90605	1.07467	1.06743	0.999941	1.07848	I	No
CBK200169		N1(C(=O)c2c(nc(cc2)OC)OC)CCN(Cc2ccccc2)CC1	0.992355	1.24052	1.21229	1.06843	1.15683	I	No
CBK036377T		N1CCC(Oc2nc(NC(=O)c3cc4c(nc3)cccc4)cnc2)CC1	0.927856	1.0771	1.0436	0.901101	1.00724	I	No
CBK091389		N1(C(=O)c2ccc(o2)[N+](=O)[O-])CCC(CC1)(c1ccccc1)C#N	0.957353	0.885293	0.75959	0.726444	0.782144	I	No
CBK044196		Clc1c(cc(c(c1)C)S(=O)(=O)NCC(=O)OC(C)C)C	1.00689	1.06856	0.922564	1.00233	0.97305	I	No
CBK107429		C(=O)(NC(CN1CCOCC1)(C)C)c1cnc2c(c1O)ccc(c2)C(F)(F)F	1.01654	1.09711	1.13414	1.10102	1.14971	I	No
CBK045414		S(=O)(=O)(Nc1ccccc1C(=O)N(CC)CC)c1ccc(cc1)F	0.876788	1.21463	1.16083	1.16954	1.13974	I	No
CBK200075T		n1(c(nnc1c1c(ccnc1)C)SCC(C)C)CC(=C)C	0.960082	1.32023	1.40291	1.37421	1.30357	I	No
CBK122708		N1(CCC2(c3c(N(C2)CCO)cccc3)CC1)Cc1ccc(cc1)C(C)C	0.933501	1.23622	0.919705	0.779956	0.937433	I	No
CBK131694		Clc1ccc(cc1)CSCC(=O)Nc1c(cc(cc1)O)C(=O)O	0.971138	1.37223	1.28187	1.36303	1.22949	I	No
CBK002936		c1cc2c(C)cc(=O)oc2cc1Sc1c(ccs1)[N+](=O)[O-]	0.905227	1.33656	0.244937	0.216722	0.276386	J	No
CBK092332		N(C(=O)c1ccccc1OC(F)F)Cc1nc(sc1)c1ccccc1	0.949661	1.13114	1.24375	1.17545	1.24516	I	No
CBK006086		c12c(c(ccc1)CNc1ccc(nc1)OC)cc(o2)C(=O)OCC	0.916847	1	1.40958	1.21271	1.30357	I	No
CBK009158		c1(c(OC)cc2c(c1)C(C(=O)NN=C2CC)CC(=O)Nc1ccccc1)OC	0.924257	1.1369	1.40005	1.2813	1.34774	I	No
CBK018505		c1cc(cc2c1CSCC2)N1C[C@@H](OC1=O)CNC(=O)C	0.989559	0.078756	0.376271	0.032688	0.123155	C	Yes
CBK091401		N1(C(=O)CCCCNC(=O)OC(C)(C)C)CCC(CC1)(c1ccccc1)C#N	0.894383	1.12294	1.28187	1.17763	1.24374	I	No
CBK072023		c1(c(nc(s1)N)c1ccccc1)C(=O)Nc1cc(OC)ccc1	0.952155	1.22645	1.31904	1.22805	1.21952	I	No
CBK002821		Fc1c(ccc([N+](=O)[O-])c1)Oc1c(cc(cc1)C)Br	0.90318	1.14798	1.21897	1.1553	1.17678	I	No
CBK085110		N1(C(=O)SC(C1=O)Nc1ccc(NC(=O)C)cc1)c1ccccc1	0.884433	1.26144	1.50584	1.3254	1.37623	I	No
CBK000072		C(=C\c1ccccc1)/S(=O)(=O)Nc1nc(CC(=O)OCC)cs1	1.00757	1.16913	1.27043	1.26924	1.23092	I	No
CBK200228		N1(C(=O)c2csnn2)CCN(CCc2ccccc2)CC1	0.966433	1.34821	1.03026	0.908077	1.03146	I	No
CBK137117		N1(C(=O)CC(C)(C)N)CCC(CC1)(C(=O)OCC)c1ccccc1	0.965704	1.18416	1.29521	1.30061	1.32494	I	No
CBK001957		c1(c(c(c(o1)c1ccc(cc1)OC)c1ccc(cc1)OC)C(=O)N)C(=O)OC	0.987062	1.07913	1.24184	0.950283	1.19245	I	No
CBK003736C		c1cc(c2c(c1)n(cc2)C(=O)Nc1ccc(cc1)C(C)(C)C)N1CCNCC1	0.269571	0.411638	0	0	0	G	No
CBK149147		C1CN(CCC1C(=O)c1ccc(cc1)F)Cc1nc(sc1)C	1.0322	1.28772	1.44579	1.33779	1.33919	I	No
CBK122680		C1N(CCC(C1)C(=O)Oc1ccc(cc1)OCCCC)CCCC	1.12046	1.28495	1.09983	1.36181	1.19815	I	No
CBK092391		C12(C(=O)N(c3c1cccc3)Cc1ccccc1)N(C(=O)CS2)c1ccccc1	0.999671	1.19502	1.13796	1.1756	1.11267	I	No
CBK002817		c1(c(ccc(C)c1)Oc1c(cc(cc1)C(F)(F)F)[N+](=O)[O-])Br	0.931384	1.46941	1.05409	1.15883	1.13261	I	No
CBK200011C		c12c(cccc1)c(ccc2NS(=O)(=O)c1ccccc1)N1CCN(CC1)CC	0.883327	1.16387	1.2304	0.994776	1.11694	I	No
CBK159967		Clc1cc(ccc1)NC(=O)c1c(c2c(cccc2)n(c1=O)CC(C)C)O	1.0263	1.60451	1.47439	1.44022	1.35486	I	No
CBK083570		C(=O)(Oc1ccc(Oc2ccccc2)cc1)c1ccc(N)cc1	0.904803	1.25906	1.24946	1.14548	1.15968	I	No
CBK082931		N1(CCC(Oc2nccnc2OCCN2CCOCC2)CC1)CC	0.945804	1.44764	1.25614	1.22871	1.29787	I	No
CBK115517		[nH]1c(=O)[nH]c(c(c1=S)C(=O)Nc1cc(c(cc1)OC)OC)C	0.90351	1.31729	1.21039	1.104	1.11979	I	No
CBK002296		o1c(c(c(n1)c1ccc(cc1)OC)C(=O)OCC)C(c1ccccc1)O	0.905627	1.27048	1.462	1.32915	1.35059	I	No
CBK074763		c12c(OCO1)ccc(c2)CNCC(=O)NCc1cc2c(OCO2)cc1	0.868108	1.45674	1.36478	1.28499	1.2993	I	No
CBK136811		N1(C(=O)c2ccco2)CCC(CC1)(C1CCCCC1)Cn1cncn1	0.872036	1.34205	1.38861	1.20633	1.24089	I	No
CBK008960G		c1(cncc(n1)N1CCNCC1)OCc1ccc(s1)c1ncccc1	0.854112	1.43102	1.25328	1.17613	1.17963	I	No
CBK155682		C(=O)(O)c1cccc(c1)NS(=O)(=O)c1c(cc(cc1C)Cl)Cl	0.930231	1.41717	1.42102	1.26921	1.26938	I	No
CBK200103		c1c(c(cc2c1OCO2)O)C(c1cc(c(c(c1)OC)OC)OC)C	0.363309	0.8031	0.100071	0.154845	0.158138	N	No
CBK149308		c1(c2csnn2)ccc(cc1)CNC(=O)c1cc(c(c(c1)OC)OC)OC	0.869919	1.27093	1.37241	1.16734	1.25229	I	No
CBK137103		C1CC(CCN1C(=O)c1c[nH]cc1)(C1CCCCC1)C(=O)OCC	0.920611	1.45754	1.47057	1.33719	1.34061	I	No
CBK092368		N(C(=O)/C=C/c1nc[nH]c1)Cc1c(nc(s1)c1ccccc1)C	0.832847	1.38964	1.34286	1.17343	1.25656	I	No
CBK084719		C(c1n(Cc2ccccc2)nnn1)(c1ccc(cc1)O)N1CCN(CC1)C	0.947968	1.15064	1.09221	1.02658	1.07563	I	No
CBK149095		C(=O)(N1CCN(CC1)C1CCN(CC1)C)c1cc2c([n+](on2)[O-])cc1	0.925645	1.35217	1.36478	1.28433	1.25941	I	No
CBK042368		S(=O)(=O)(Nc1ccccc1C(=O)O)c1cc(c(cc1)OC)OC	0.856887	1.29224	1.23517	1.18011	1.20812	I	No
CBK200176		N1(C(=O)c2c3c(ccn2)cccc3)CCN(Cc2ccccc2)CC1	0.979512	1.28772	1.2914	1.13402	1.19815	I	No
CBK036359T		N1CCC(Oc2ccc(cc2)CNC(=O)c2nccnc2)CC1	1.03559	1.03572	1.2914	1.2313	1.25086	I	No
CBK115489		[nH]1c(=O)[nH]c(c(c1=S)C(=O)NCc1ccc(cc1)Cl)C	1.05549	0.959459	0.788182	0.888857	0.840556	I	No
CBK085871		c1(nc(c(cn1)C(=O)OCC)N)SCCc1ccccc1	0.881092	0.995073	0.889207	0.842539	0.854802	I	No
CBK116202		c1(c[nH]c2c1cc(cc2)OC)CCNC(=O)CCCN(C)C	0.963916	1.22633	1.07315	1.06981	1.06993	I	No
CBK044954		N(C(CC(=O)OCC)C)S(=O)(=O)c1ccc(OC(F)(F)F)cc1	1.04302	1.36568	1.29902	1.37396	1.27935	I	No
CBK093463		C12(N(C(=O)C(S1)C)c1ccc(cc1)F)C(=O)Nc1c2cccc1	0.967891	1.19694	1.06171	1.04929	1.02291	I	No
CBK115836		O(c1nc(ccc1)C(F)(F)F)Cc1ccc(c2ccccc2)cc1	0.920634	1.56839	1.16941	1.06666	1.09985	I	No
CBK200175		N1(C(=O)c2cc3c(cc2)nccc3)CCN(Cc2ccccc2)CC1	0.99052	1.33741	1.26948	1.19602	1.18818	I	No
CBK115536		c1ccc(c2cnc(c(n2)c2ccc(cc2)O)N)c(c1)C(=O)N	0.894124	1.24646	0.921611	0.822637	0.904666	I	No
CBK126420		C1N(CCN(C1)CCc1ccccc1)Cc1cc(c(cc1)Cl)Cl	0.962552	1.29801	1.09697	1.03801	1.04571	I	No
CBK002832		c1(c(ccc(C)c1)Oc1ccc(cc1)[N+](=O)[O-])Br	0.905862	1.25403	1.15797	1.04831	1.13546	I	No
CBK003718C		C1(=NOC(C1)CNCC(C)C)C(=O)N1CCC(CC1)Cc1ccccc1	0.896523	1.41514	1.15416	1.12808	1.16396	I	No
CBK074818		c12c(c(=O)n(c(=O)n1C)C)CN(CN2)CCc1cc(c(cc1)OC)OC	0.86004	1.30406	1.16464	1.017	1.1027	I	No
CBK116621		O(c1ncccc1C(F)(F)F)CCOc1ccc(cc1)Cl	0.905344	1.29371	1.07219	0.958647	1.02291	I	No
CBK132385		c1(oc(nn1)c1ccccc1)C(c1cc(c(OCC(C)C)cc1)OCC)O	0.890972	1.14431	1.18561	1.0938	1.19815	I	No
CBK126422		C1N(CCN(C1)CCc1ccccc1)Cc1c(cccc1F)F	0.898805	1.18264	1.25899	1.09674	1.12691	I	No
CBK093776		S(c1nc2ccccc2nc1C(F)(F)F)c1c(cccc1)N	0.960952	1.25912	1.37431	1.21492	1.27508	I	No
CBK004254		c1c(nc(nc1C(F)(F)F)N1CCCC1C(=O)Nc1ccccn1)O	0.910355	1.22882	1.25995	1.0904	1.16681	I	No
CBK131706		Clc1cc(c(cc1)OCC(=O)Nc1c(cc(cc1)O)C(=O)O)C	0.860228	1.36195	1.32857	1.23763	1.26796	I	No
CBK074469		c1(c(oc(n1)COc1ccccc1)NCCc1ccc(cc1)OC)C#N	0.901839	0.754599	1.23612	0.884013	1.16396	I	No
CBK012882		n1ccc2c(OC(=O)Nc3c(cc(Cl)cc3)OC)cccc2c1	0.798551	1.17676	1.17131	1.07274	1.16538	I	No
CBK131405		C12(CN(CC1)C(=O)c1cc(c(cc1F)F)F)CN(CC2)C(=O)c1cncnc1	0.947662	1.09236	1.18275	1.08593	1.11409	I	No
CBK074744		S(=O)(=O)(c1c(cc(cc1)F)F)N1CCN(Cc2cc3c(OCO3)cc2)CC1	0.916518	1.08512	1.00643	1.01804	1.07848	I	No
CBK200353		N(C(=O)c1cnccc1C(F)(F)F)C1Cc2c(C1)cccc2	0.986216	1.19383	1.02931	1.08063	1.09842	I	No
CBK155026		C1CC(CCN1C(=O)c1cc(ccc1)OC)NC(=O)c1cc(ccc1F)F	0.993602	1.05867	0.624255	0.663578	0.661047	K	No
CBK003077T		OC(COc1c(cccc1Br)Br)CN1CCCCC1	0.908732	1.36421	0.371694	0.36355	0.378962	J	No
CBK084463		N1(CC(Oc2nc(cnc2)OCc2cccnc2)CC1)CCN1CCOCC1	0.996966	1.28704	1.07315	1.05167	1.07563	I	No
CBK066822		c1(c(NC(=O)c2sccc2)ccc(c1)Br)C(=O)O	0.867779	1.4499	1.2752	1.31618	1.21097	I	No
CBK140560		c12n(c(nc1n(c(=O)[nH]c2=O)C)N(C)C)Cc1c2c(ccc1)cccc2	0.901087	1.43967	1.23231	1.2085	1.22522	I	No
CBK083010T		N1(CCN(c2nccnc2Oc2ccc(cc2)F)CC1)Cc1ccc(cc1)Cl	0.804361	1.63108	1.22183	1.25178	1.26938	I	No
CBK074659C		N1(C(c2c(cc(c(c2)OC)OC)CC1)C)Cc1cc(c(c(c1)C)O)C	0.9988	1.23148	0.157255	0.130819	0.162412	J	No
CBK001858		C1(C(C(=CC(=O)O1)O)OC)(CCc1ccco1)CCc1ccco1	0.866673	1.51763	1.3686	1.34708	1.28363	I	No
CBK028269T		N1CCN(c2ncc(NC(=O)C3(c4ccccc4)CCCCC3)cc2)CC1	0.978406	1.30112	1.31904	1.20018	1.30215	I	No
CBK131710		[N+](=O)([O-])c1ccc(cc1)CSCC(=O)Nc1c(cc(cc1)O)C(=O)O	0.89443	1.46912	0.462235	0.388385	0.457319	J	No
CBK089608		S(c1nc(ccc1)C(F)(F)F)c1cc(c(cc1)Cl)Cl	0.912119	1.34781	1.17227	1.04884	1.25371	I	No
CBK155651		N1(C(=O)NCC(c2ccccc2)c2ccccc2)CCN(Cc2ccccc2)CC1	0.839104	1.43125	1.30665	1.06134	1.19815	I	No
CBK115502		[nH]1c(=O)[nH]c(c(c1=S)C(=O)Nc1c(cc(cc1)Cl)C#N)C	0.909555	1.29202	1.33619	1.18274	1.21097	I	No
CBK144466		c1(occc1)C(=O)N1CCN(CC1)C(=O)COc1c(cccc1)OC	0.867731	1.27596	1.20562	1.14551	1.1782	I	No
CBK073719		c1c(nc2c(c1)ccc(=O)[nH]2)c1ccc(cc1)S(=O)(=O)C	0.867143	1.16172	1.19323	1.06031	1.11694	I	No
CBK115668		O(c1nc(cnc1)N1CCCC1)CCOc1ccc(cc1)Cl	0.874083	1.03165	1.1208	0.984768	1.15826	I	No
CBK200111		c1c(c(cc2c1OCO2)OCCO)C(c1ccc(cc1F)OC)C	0.603994	0.963869	0.312604	0.288401	0.321976	N	No
CBK200074		n1(c(nnc1c1c(cccc1)C)S(=O)(=O)CC(C)C)CC(=C)C	0.799657	1.21231	1.22754	1.20689	1.24089	I	No
CBK039061		S(=O)(=O)(Nc1c(ccs1)C(=O)OC)c1cc([N+](=O)[O-])c(cc1)C	0.922375	1.35087	1.33238	1.32067	1.24089	I	No
CBK113223		c1(n(nc(c1Cc1c(cccc1Cl)Cl)C)CC(=O)OCC)CC	0.849995	1.25109	1.23803	1.24367	1.21382	I	No
CBK043762		Clc1nc(cc(c1)NC(=O)NCCc1sccc1)Cl	0.87206	0.78275	1.0274	0.878437	1.08987	I	No
CBK200265		N1(C(=O)c2ccc(cc2)N2CCN(CC2)C)CCC(CC1)F	1.08995	1.07206	0.919705	1.00209	0.938858	I	No
CBK140893		n1(c2c(nc1NC1CCCCC1)n(c(=O)[nH]c2=O)C)CC(COC(C)C)O	1.0693	1.03815	0.7939	0.817575	0.803514	I	No
CBK149598		O=C(NCc1cc(ccc1)C(F)(F)F)c1c(n2cccc2)cccc1	1.00372	1.1014	0.0543245	0.0372595	0.0626855	J	No
CBK070632		N(C(=O)NCC)c1c2ncccc2c(cn1)c1ccc(cc1)C(C)(C)C	0.986474	1.11751	1.0436	1.01632	1.06138	I	No
CBK153459T		c1ccc2c(c1)c(c(c(n2)C)CC)SC[C@@H](C(=O)O)NC(=O)C	0.991626	1.12187	0.959733	0.777387	0.917488	I	No
CBK063269		N(C(=O)Nc1c(cc(cc1)C)C)c1nc2ncc(cc2cc1)Br	0.858322	1.45714	1.11985	1.00954	1.06423	I	No
CBK149858		C1CC(CCN1C(=O)Nc1c2c(cccc2)ccc1)n1c(=O)[nH]c2c1cccc2	0.849642	0.966412	1.11222	0.984511	1.15398	I	No
CBK091405		N1(C(=O)c2cc3no[n+]([O-])c3cc2)CCC(CC1)(c1ccccc1)C#N	0.921857	1.19168	1.12652	0.941714	1.09985	I	No
CBK133463		c12c(n(c(=O)n(c2=O)C)C)ncn1CC(=O)Nc1ccc(cn1)C	0.959329	1.2858	1.17989	1.14169	1.11267	I	No
CBK056726T		c1(n(c(=O)c2c(c1)oc(n2)c1ccccc1)C)C(=O)NCCN1CCOCC1	0.878011	1.43368	1.28282	1.30336	1.32779	I	No
CBK003708		C1[C@@H](C[C@H]2[C@@](C1)(CCN2C)Cc1ccccc1Cl)NC(=S)NCC	0.920211	1.16438	0.994043	0.844132	0.921762	I	No
CBK158704		C1(C(=O)OCC)CCN(CC1)C(=O)c1c(c2ccccc2)noc1C	0.863003	1.2256	1.22659	1.16703	1.17535	I	No
CBK115819		O(c1nc2c(nc1N1CCCC1)cccc2)Cc1ccsc1	0.901934	1.1516	1.13128	1.09739	1.17678	I	No
CBK136994		N1(CCC2(CC1)c1ccccc1N(C2)CC)Cc1cc2c(nsn2)cc1	0.877023	1.42311	1.33333	1.11575	1.26083	I	No
CBK091393		N1(C(=O)C[C@H]2C(C)(C)[C@H](C2)C(=O)C)CCC(CC1)(c1ccccc1)C#N	0.915177	1.01989	1.16083	1.09628	1.14971	I	No
CBK062009		S(=O)(=O)(Nc1sc(C(F)(F)F)nn1)c1c2c(sc1)cccc2	0.95947	1.12068	1.1065	1.03535	1.05568	I	No
CBK003083		OC(COc1cccc2c1CCCC2)CNCCc1ccc(cc1)[N+](=O)[O-]	0.885656	0.955559	0.949249	0.921799	0.933159	I	No
CBK200242		O(C(=O)N1CCN(c2ccccc2)CC1)CCN1CCOCC1	0.903321	1.24985	1.42197	1.33323	1.2993	I	No
CBK126701		N1(CCC2(CC1)c1ccccc1N(C2)C(=O)NCC)CC(=O)N	0.952649	1.25935	1.35239	1.20994	1.22949	I	No
CBK003693		c1(ccc(c(c1)NC(=O)c1ccc(o1)Br)C)S(=O)(=O)N	0.915788	1.25901	1.34668	1.17072	1.21524	I	No
[truncated: 34,787 more rows]

## Sheet: S2C Data
S2C Data. Host cell viability and Chlamydia growth data from the retesting of the 271 hits from the experimental compound library screen. Data are displayed in Fig 1F-I.
Compound ID (CBCS)	Compound ID (Manuscript)	SMILES	Conc. (µM)	Bulk resorufin fluorescence, replicate 1	Bulk resorufin fluorescence, replicate 2	Bulk resorufin fluorescence, mean	Bulk resorufin fluorescence, SD	Bulk GFP fluorescence, replicate 1	Bulk GFP fluorescence, replicate 2	Bulk GFP fluorescence, mean	Bulk GFP fluorescence, SD	Nuclei count, replicate 1	Nuclei count, replicate 2	Nuclei count, mean	Nuclei count, SD	Total inclusion area, replicate 1	Total inclusion area, replicate 2	Total inclusion area, mean	Total inclusion area, SD	Inclusion count, replicate 1	Inclusion count, replicate 2	Inclusion count, mean	Inclusion count, SD	Max Tanimoto vs. antibiotics	Estimated IC50, bulk GFP fluorescence	Estimated IC50, total inclusion area	IC50 < 1 µM or 1-5 µM in both measurements	Selected for dose-response testing
CBK282870	c1e	O=C1Oc2nc3ccccc3cc2CN1C1CC1	10	0.969432	0.99919	0.984311	0.0210418	0.0340283	0.0380916	0.0360599	0.00287316	0.526071	0.513736	0.519904	0.00872245	0.00150289	0.00657639	0.00403964	0.0035875	0.00304517	0.00601403	0.0045296	0.0020993	0.391714	< 1 µM	< 1 µM	Yes	Yes
CBK282870	c1e	O=C1Oc2nc3ccccc3cc2CN1C1CC1	5	1.13055	1.11826	1.1244	0.00869283	0.0224143	0	0.0112071	0.0158493	0.739589	0.679209	0.709399	0.0426952	0.00762291	0.00229298	0.00495794	0.00376883	0.0228388	0.00751754	0.0151782	0.0108337
CBK282870	c1e	O=C1Oc2nc3ccccc3cc2CN1C1CC1	1	1.09726	1.14657	1.12191	0.034867	0.0155476	0	0.00777378	0.0109938	0.729595	0.941849	0.835722	0.150087	0.00230856	0.00297769	0.00264313	0.00047314	0.00609034	0.00751754	0.00680394	0.00100918
CBK286415	c2e	O[C@@]1(CC[C@@H]2CN(C[C@H]12)C(=O)c1ccc(o1)c1ccc(F)cc1)c1ccc(F)cc1	10	0.876828	0.954302	0.915565	0.0547821	0.157158	0.144006	0.150582	0.00930051	0.489348	0.329974	0.409661	0.112694	0	0.00212638	0.00106319	0.00150357	0	0.00701344	0.00350672	0.00495925	0.509836	< 1 µM	< 1 µM	Yes	Yes
CBK286415	c2e	O[C@@]1(CC[C@@H]2CN(C[C@H]12)C(=O)c1ccc(o1)c1ccc(F)cc1)c1ccc(F)cc1	5	0.773159	0.957138	0.865148	0.130093	0.115547	0.0430498	0.0792982	0.051263	0.219707	1.21153	0.715617	0.701322	0.000270505	0.00309129	0.0016809	0.00199459	0.00150451	0.0105202	0.00601234	0.00637503
CBK286415	c2e	O[C@@]1(CC[C@@H]2CN(C[C@H]12)C(=O)c1ccc(o1)c1ccc(F)cc1)c1ccc(F)cc1	1	0.904515	0.933635	0.919075	0.0205909	0.0800243	0.0557428	0.0678836	0.0171696	0.90779	0.463911	0.68585	0.313869	0.00186171	0.00652208	0.00419189	0.00329538	0.00902708	0.024547	0.0167871	0.0109743
CBK261958	c3e	c1([N+](=O)[O-])oc(cc1)/C=N\NC(=O)c1nc(cc(n1)c1ccccc1)c1ccccc1	10	0.857965	0.898244	0.878105	0.028482	0.0595808	0.0820535	0.0708172	0.0158906	0.24767	1.0021	0.624883	0.533461	0	0	0	0	0	0	0	0	0.495868	< 1 µM	< 1 µM	Yes	Yes
CBK261958	c3e	c1([N+](=O)[O-])oc(cc1)/C=N\NC(=O)c1nc(cc(n1)c1ccccc1)c1ccccc1	5	0.894589	0.942365	0.918477	0.0337829	0.00231016	0.0282553	0.0152827	0.018346	1.22537	0.726916	0.976141	0.352457	0.000222769	0.000911304	0.000567036	0.000486868	0.00150451	0.00350672	0.00250562	0.00141577
CBK261958	c3e	c1([N+](=O)[O-])oc(cc1)/C=N\NC(=O)c1nc(cc(n1)c1ccccc1)c1ccccc1	1	0.862169	0.937088	0.899629	0.0529752	0.0740072	0.0464962	0.0602517	0.0194532	0.98968	1.44166	1.21567	0.319595	0.0509663	0.0420272	0.0464968	0.00632094	0.191073	0.152542	0.171808	0.0272454
CBK285951	c4e	O=C(CC1CCN(CCc2ccccc2)CC1)Nc1cccc(c1)n1cccn1	10	0.864697	0.906901	0.885799	0.0298428	0	0.0296002	0.0148001	0.0209305	0.100866	0.217953	0.159409	0.0827934	0.00127297	0.0020549	0.00166393	0.000552912	0.00451354	0.0087668	0.00664017	0.00300751	0.427767	< 1 µM	< 1 µM	Yes	Yes
CBK285951	c4e	O=C(CC1CCN(CCc2ccccc2)CC1)Nc1cccc(c1)n1cccn1	5	0.846936	0.901919	0.874428	0.0388789	0.0453719	0.0635604	0.0544661	0.0128612	0.521305	0.845025	0.683165	0.228904	0.00378707	0.00571798	0.00475253	0.00136536	0.0150451	0.00175336	0.00839925	0.0093987
CBK285951	c4e	O=C(CC1CCN(CCc2ccccc2)CC1)Nc1cccc(c1)n1cccn1	1	0.871521	0.962416	0.916968	0.0642725	0.164698	0.0617951	0.113247	0.0727633	1.60985	0.998444	1.30415	0.432332	0.179345	0.0937035	0.136524	0.0605576	0.497994	0.280538	0.389266	0.153765
CBK263516	c5e	c12c(n(c(c1)C)c1ccccc1)cc(c(c2OCC(CNC(C)C)O)OC)Br	10	0.905526	0.920194	0.91286	0.0103718	0.0758196	0.0723026	0.0740611	0.00248691	0.265646	0.555232	0.410439	0.204769	0.0104065	0.00732617	0.00886633	0.00217812	0.0300903	0.0350672	0.0325787	0.00351923	0.425034	< 1 µM	< 1 µM	Yes	Yes
CBK263516	c5e	c12c(n(c(c1)C)c1ccccc1)cc(c(c2OCC(CNC(C)C)O)OC)Br	5	0.794159	0.865123	0.829641	0.0501789	0.101048	0.0829782	0.0920129	0.0127771	0.594208	0.939999	0.767103	0.244511	0.00716043	0.00807665	0.00761854	0.000647867	0.0315948	0.0333139	0.0324543	0.00121556
CBK263516	c5e	c12c(n(c(c1)C)c1ccccc1)cc(c(c2OCC(CNC(C)C)O)OC)Br	1	1.03323	0.959604	0.996417	0.0520605	0.044502	0.084071	0.0642865	0.0279795	1.22736	1.01062	1.11899	0.153261	0.0137162	0.0190123	0.0163642	0.00374491	0.0601805	0.0981882	0.0791844	0.0268755
CBK288515	c6e	CNC(=S)N1CCN(CC1)c1nsc2ccccc12	10	1.00568	1.0144	1.01004	0.00616883	0.051407	0.0622645	0.0568357	0.00767741	0.870426	0.857189	0.863807	0.00935987	0.00361004	0.00472927	0.00416965	0.000791414	0.0137033	0.0180421	0.0158727	0.00306802	0.338889	< 1 µM	< 1 µM	Yes	Yes
CBK288515	c6e	CNC(=S)N1CCN(CC1)c1nsc2ccccc12	5	0.940797	0.982858	0.961828	0.0297417	0.0174126	0.0541572	0.0357849	0.0259824	0.884054	0.864885	0.87447	0.0135547	0.00356356	0.00406048	0.00381202	0.000351379	0.0106581	0.0180421	0.0143501	0.00522128
CBK288515	c6e	CNC(=S)N1CCN(CC1)c1nsc2ccccc12	1	0.989266	0.986534	0.9879	0.00193159	0.0171583	0.0664296	0.041794	0.0348401	0.952198	1.29973	1.12597	0.245744	0.00791729	0.0106846	0.00930096	0.00195681	0.0289291	0.0300702	0.0294996	0.000806843
CBK016707G	c7e	c12c(nc(nc1[nH]c(c2)C1CC1)N1CCCC1)N1CCCC1	10	0.87344	0.865234	0.869337	0.00580268	0.212647	0.206112	0.20938	0.00462112	0.236232	0.695564	0.465898	0.324796	0.0251618	0.0452545	0.0352081	0.0142077	0.0334969	0.0676579	0.0505774	0.0241555	0.384236	< 1 µM	< 1 µM	Yes	Yes
CBK016707G	c7e	c12c(nc(nc1[nH]c(c2)C1CC1)N1CCCC1)N1CCCC1	5	0.978233	0.959687	0.96896	0.0131143	0.0827734	0.138725	0.110749	0.039564	0.510625	0.540673	0.525649	0.0212472	0.0112639	0.00369424	0.00747909	0.00535258	0.0167484	0.00751754	0.012133	0.00652723
CBK016707G	c7e	c12c(nc(nc1[nH]c(c2)C1CC1)N1CCCC1)N1CCCC1	1	0.992636	0.98993	0.991283	0.00191298	0.032248	0.0464963	0.0393722	0.010075	1.11756	1.32282	1.22019	0.145141	0.00323819	0.01207	0.00765408	0.00624502	0.0167484	0.0420982	0.0294233	0.017925
CBK074399	c8e	c1(sc(c(c1N)C#N)Nc1cc(C(F)(F)F)ccc1)C(=O)c1cc2c(OCO2)cc1	10	0.862748	0.759731	0.811239	0.0728439	0.173651	0.180228	0.17694	0.00465077	0.27621	0.303046	0.289628	0.0189761	0.0905298	0.0418787	0.0662042	0.0344015	0.153781	0.094721	0.124251	0.0417618	0.412486	< 1 µM	< 1 µM	Yes	Yes
CBK074399	c8e	c1(sc(c(c1N)C#N)Nc1cc(C(F)(F)F)ccc1)C(=O)c1cc2c(OCO2)cc1	5	0.886194	0.832292	0.859243	0.0381145	0.109138	0.115222	0.11218	0.00430181	0.305285	0.531053	0.418169	0.159642	0.0156177	0.0371813	0.0263995	0.0152478	0.0319743	0.088707	0.0603406	0.0401161
CBK074399	c8e	c1(sc(c(c1N)C#N)Nc1cc(C(F)(F)F)ccc1)C(=O)c1cc2c(OCO2)cc1	1	0.863936	0.890197	0.877066	0.0185693	0.100491	0.101387	0.100939	0.000633764	0.804099	0.745591	0.774845	0.0413715	0.029562	0.0209234	0.0252427	0.00610841	0.13551	0.0902105	0.11286	0.0320316
CBK083365T	c9e	N1(CC2CC(CCC2C1)NC(=O)Nc1ccc(c(c1)F)F)CCOc1ccccc1	10	0.881369	0.893896	0.887632	0.00885774	0.0757371	0.0295381	0.0526376	0.0326677	0.24441	0.2155	0.229955	0.0204424	0.000619749	0.00283437	0.00172706	0.00156598	0.00304517	0.00751754	0.00528136	0.00316244	0.483117	< 1 µM	< 1 µM	Yes	Yes
CBK083365T	c9e	N1(CC2CC(CCC2C1)NC(=O)Nc1ccc(c(c1)F)F)CCOc1ccccc1	5	0.90273	0.827127	0.864929	0.0534592	0.0561543	0.1089	0.082527	0.0372966	0.691434	0.697488	0.694461	0.00428077	0.00410584	0.00464965	0.00437774	0.000384534	0.0106581	0.0195456	0.0151019	0.00628442
CBK083365T	c9e	N1(CC2CC(CCC2C1)NC(=O)Nc1ccc(c(c1)F)F)CCOc1ccccc1	1	0.931001	0.854021	0.892511	0.0544335	0.351761	0.346315	0.349038	0.00385127	1.0158	1.02747	1.02164	0.0082538	0.381765	0.331001	0.356383	0.0358959	0.704957	0.620949	0.662953	0.0594026
CBK263263	c10e	c1(oc(cc1)/C=N/NC(=O)c1cc(F)ccc1)Sc1c2ncccc2ccc1	10	1.05752	1.09606	1.07679	0.0272562	0	0	0	0	0.0788948	0.0620984	0.0704966	0.0118769	0.00518733	0.00217998	0.00368366	0.00212652	0.0135406	0.0105202	0.0120304	0.00213579	0.370466	< 1 µM	< 1 µM	Yes	Yes
CBK263263	c10e	c1(oc(cc1)/C=N/NC(=O)c1cc(F)ccc1)Sc1c2ncccc2ccc1	5	0.989781	1.00816	0.998973	0.0129995	0.0267408	0.0361569	0.0314489	0.00665818	0.161784	0.193601	0.177693	0.0224976	0.0536873	0.0268567	0.040272	0.0189721	0.0827482	0.0736411	0.0781947	0.00643969
CBK263263	c10e	c1(oc(cc1)/C=N/NC(=O)c1cc(F)ccc1)Sc1c2ncccc2ccc1	1	0.981854	1.0331	1.00748	0.0362354	0.0908985	0.148293	0.119596	0.0405838	0.543276	0.444429	0.493853	0.0698948	0.203722	0.217105	0.210413	0.00946288	0.410732	0.392753	0.401742	0.0127134
CBK020594	c11e	n1c(csc1N)Nc1ccc(cc1)CCCC	10	0.786808	0.752054	0.769431	0.024575	0.0833668	0.0511077	0.0672373	0.0228106	0.0454293	0.395404	0.220416	0.247469	0	0.00992031	0.00496016	0.00701472	0	0.00902105	0.00451052	0.00637885	0.381201	1-5 µM	1-5 µM	Yes	Yes
CBK020594	c11e	n1c(csc1N)Nc1ccc(cc1)CCCC	5	0.850818	0.846716	0.848767	0.002901	0.102271	0.112842	0.107557	0.00747431	0.683257	0.575307	0.629282	0.0763318	0.00187474	0.0103025	0.00608861	0.00595931	0.0137033	0.0375877	0.0256455	0.0168888
CBK020594	c11e	n1c(csc1N)Nc1ccc(cc1)CCCC	1	0.896135	0.89008	0.893108	0.0042813	0.764017	0.594217	0.679117	0.120067	1.2802	0.842758	1.06148	0.309317	0.691469	0.471048	0.581258	0.155862	1.11453	0.705145	0.909839	0.28948
CBK003411C	c12e	[C@@H]1([C@@H](N(C(=O)c2cc(c(cc2)Cl)Cl)C)CCC1)N1CCCC1	10	1.16146	1.18961	1.17553	0.0199016	0	0.0201015	0.0100507	0.0142139	0.621172	1.21153	0.916349	0.417444	0.00151165	0.00428849	0.00290007	0.00196352	0.00752257	0.0157802	0.0116514	0.00583906	0.493865	< 1 µM	1-5 µM	Yes	Yes
CBK003411C	c12e	[C@@H]1([C@@H](N(C(=O)c2cc(c(cc2)Cl)Cl)C)CCC1)N1CCCC1	5	1.1144	1.09577	1.10509	0.0131801	0	0.00446637	0.00223319	0.0031582	0.765979	1.0228	0.894388	0.181598	0.00579199	0.0189944	0.0123932	0.00933553	0.0300903	0.0648743	0.0474823	0.0245961
CBK003411C	c12e	[C@@H]1([C@@H](N(C(=O)c2cc(c(cc2)Cl)Cl)C)CCC1)N1CCCC1	1	1.03902	1.19326	1.11614	0.109062	0.338395	0.306493	0.322444	0.0225579	0.95972	1.41852	1.18912	0.324421	0.456963	0.600031	0.528497	0.101165	0.746239	1.02396	0.885101	0.19638
CBK267009	c13e	N1=C(SC(C1=O)CC(=O)c1ccccc1)Nc1ccc(cc1)O	10	1.17005	0.978535	1.07429	0.135419	0.286814	0.3723	0.329557	0.0604482	0.565307	1.05064	0.807974	0.343184	0.287956	0.421191	0.354574	0.0942117	0.377154	0.539415	0.458284	0.114736	0.367505	1-5 µM	1-5 µM	Yes	Yes
CBK267009	c13e	N1=C(SC(C1=O)CC(=O)c1ccccc1)Nc1ccc(cc1)O	5	1.14558	1.09185	1.11871	0.0379897	0.300856	0.379471	0.340163	0.055589	0.581156	0.789844	0.6855	0.147564	0.286884	0.416663	0.351773	0.0917676	0.384812	0.552215	0.468513	0.118372
CBK267009	c13e	N1=C(SC(C1=O)CC(=O)c1ccccc1)Nc1ccc(cc1)O	1	1.13994	1.14601	1.14298	0.00429038	0.710091	0.603475	0.656783	0.0753888	1.40534	1.18477	1.29505	0.155971	0.949373	0.743106	0.846239	0.145852	0.982131	0.872206	0.927169	0.0777287
CBK304114	c14e	c1(c2n(ccn2)C)nc(sc1)CC(n1ncc(c1)Cl)C	10	0.993224	1.10394	1.04858	0.0782857	0.0986805	0.0497755	0.074228	0.0345811	0.527003	1.25059	0.888795	0.511651	0.0605371	0.0815399	0.0710385	0.0148512	0.214422	0.329134	0.271778	0.0811137	0.349112	1-5 µM	1-5 µM	Yes	Yes
CBK304114	c14e	c1(c2n(ccn2)C)nc(sc1)CC(n1ncc(c1)Cl)C	5	0.94032	1.06796	1.00414	0.0902576	0.249135	0.169882	0.209508	0.0560401	0.532286	1.15496	0.843624	0.440297	0.109218	0.199141	0.154179	0.0635852	0.271857	0.574157	0.423007	0.213758
CBK304114	c14e	c1(c2n(ccn2)C)nc(sc1)CC(n1ncc(c1)Cl)C	1	0.99424	1.16514	1.07969	0.120842	0.897178	0.688775	0.792976	0.147363	1.55063	1.3102	1.43041	0.170012	1.08876	0.855174	0.971966	0.165169	1.42629	1.18123	1.30376	0.173287
CBK017871C	c15e	c1ccc(c2c1N(CC2)C(=O)c1sc2c(cccc2)c1)CCN(CCC)CCC	10	0.963079	0.982812	0.972946	0.0139528	0.131942	0.0571324	0.0945373	0.0528986	0.285296	0.433886	0.359591	0.105069	0.0165938	0.026003	0.0212984	0.00665333	0.0669937	0.109756	0.0883749	0.0302376	0.427052	< 1 µM	1-5 µM	Yes	Yes
CBK017871C	c15e	c1ccc(c2c1N(CC2)C(=O)c1sc2c(cccc2)c1)CCN(CCC)CCC	5	1.00287	0.934841	0.968854	0.0481024	0.171956	0.191236	0.181596	0.0136335	1.15118	1.19294	1.17206	0.0295332	0.249542	0.286702	0.268122	0.026276	0.736931	0.789342	0.763136	0.0370599
CBK017871C	c15e	c1ccc(c2c1N(CC2)C(=O)c1sc2c(cccc2)c1)CCN(CCC)CCC	1	0.990478	0.945961	0.968219	0.0314782	0.376346	0.469411	0.422878	0.0658068	1.0685	1.28915	1.17882	0.156025	0.49882	0.661747	0.580284	0.115206	0.922687	1.07651	0.999599	0.108771
CBK200359	c16e	N(C(=O)c1c(ccs1)OCC)C1Cc2c(C1)cccc2	10	0.907216	0.953429	0.930322	0.0326777	0.0732787	0.0601819	0.0667303	0.00926082	0.963101	1.00631	0.984704	0.0305509	0.00449318	0.00429933	0.00439626	0.00013707	0.0121807	0.0105246	0.0113526	0.00117106	0.430588	1-5 µM	1-5 µM	Yes	Yes
CBK200359	c16e	N(C(=O)c1c(ccs1)OCC)C1Cc2c(C1)cccc2	5	0.968899	0.959524	0.964211	0.00662875	0.0573411	0.0150343	0.0361877	0.0299154	0.792287	1.23239	1.01234	0.311199	0.00390442	0.00595537	0.00492989	0.00145024	0.0167484	0.0330772	0.0249128	0.0115462
CBK200359	c16e	N(C(=O)c1c(ccs1)OCC)C1Cc2c(C1)cccc2	1	1.02425	1.06447	1.04436	0.0284369	0.659491	0.489344	0.574418	0.120312	1.44283	1.15542	1.29913	0.203229	0.981899	0.792908	0.887404	0.133637	1.37642	1.0705	1.22346	0.216317
CBK266724C	c17e	n1c(nc2c(c1NCCO)cccc2)Nc1ccc(Br)cc1	10	1.23456	1.18316	1.20886	0.0363447	0	0	0	0	0.2285	0.310473	0.269487	0.0579638	0.00894298	0.00557117	0.00725707	0.00238424	0.0325463	0.0274279	0.0299871	0.00361925	0.431078	1-5 µM	1-5 µM	Yes	Yes
CBK266724C	c17e	n1c(nc2c(c1NCCO)cccc2)Nc1ccc(Br)cc1	5	1.10363	1.20888	1.15625	0.0744229	0.00300036	0	0.00150018	0.00212158	0.845318	0.181316	0.513317	0.46952	0.0462931	0.0120898	0.0291914	0.0241854	0.197192	0.0475416	0.122367	0.105819
CBK266724C	c17e	n1c(nc2c(c1NCCO)cccc2)Nc1ccc(Br)cc1	1	1.22438	1.2193	1.22184	0.0035937	0.694566	0.691837	0.693202	0.00192962	1.03948	0.660687	0.850082	0.267845	0.692717	0.497009	0.594863	0.138387	0.932355	0.660098	0.796226	0.192515
CBK306724	c18e	c1(nc(nc2c1CCNCC2)NCCOC)N1CCCCCC1	10	0.931519	0.92623	0.928874	0.00374018	0.0172172	0.0789058	0.0480615	0.0436204	0.714558	0.979854	0.847206	0.187592	0.0040466	0.00443419	0.0042404	0.00027407	0.0172304	0.0219423	0.0195863	0.00333183	0.432593	1-5 µM	1-5 µM	Yes	Yes
CBK306724	c18e	c1(nc(nc2c1CCNCC2)NCCOC)N1CCCCCC1	5	0.897813	1.0609	0.979357	0.11532	0.110891	0.0452192	0.0780552	0.0464371	1.231	1.42197	1.32648	0.135038	0.00246843	0.0103275	0.00639796	0.00555721	0.0134014	0.0438846	0.028643	0.0215549
CBK306724	c18e	c1(nc(nc2c1CCNCC2)NCCOC)N1CCCCCC1	1	1.00926	0.951573	0.980414	0.0407876	0.822169	0.697215	0.759692	0.0883555	1.80555	1.09535	1.45045	0.502186	0.980127	0.60864	0.794384	0.262681	1.56031	1.04409	1.3022	0.365022
CBK261262	c19e	C\1(=N/NC(=S)N)/C(=C(/C(=N\NC(=S)N)/C(=C1C)C)C)C	10	0.831886	0.979951	0.905919	0.104697	0.0597983	0.194189	0.126994	0.0950287	0.114847	0.972874	0.543861	0.606717	0.00665124	0.334788	0.17072	0.232028	0.0225677	0.739918	0.381243	0.507243	0.214689	1-5 µM	1-5 µM	Yes	Yes
CBK261262	c19e	C\1(=N/NC(=S)N)/C(=C(/C(=N\NC(=S)N)/C(=C1C)C)C)C	5	0.876714	0.938444	0.907579	0.0436501	0.147952	0.633065	0.390508	0.343027	0.661119	0.737875	0.699497	0.0542747	0.188542	0.442054	0.315298	0.17926	0.458877	0.769725	0.614301	0.219803
CBK261262	c19e	C\1(=N/NC(=S)N)/C(=C(/C(=N\NC(=S)N)/C(=C1C)C)C)C	1	0.875886	0.941921	0.908904	0.0466939	0.86717	1.44937	1.15827	0.411677	1.00366	1.5001	1.25188	0.351036	0.659921	1.27325	0.966587	0.433691	0.928285	1.40094	1.16461	0.334214
CBK018086	c20e	c1(c(c(no1)C)c1ccc(cc1)Cl)c1c(c2c(OCCO2)cc1)O	10	0.903849	1.07673	0.990287	0.122243	0.0426171	0	0.0213086	0.0301349	0.477364	0.71474	0.596052	0.16785	0.00526689	0.00855911	0.006913	0.00232795	0.00601805	0.00350672	0.00476239	0.00177578	0.42	1-5 µM	1-5 µM	Yes	Yes
CBK018086	c20e	c1(c(c(no1)C)c1ccc(cc1)Cl)c1c(c2c(OCCO2)cc1)O	5	0.997822	0.954894	0.976358	0.030355	0.0484892	0.0203537	0.0344214	0.0198948	0.957723	0.602719	0.780221	0.251026	0.00526689	0.0103638	0.00781537	0.00360409	0.0105316	0.00526008	0.00789584	0.00372752
CBK018086	c20e	c1(c(c(no1)C)c1ccc(cc1)Cl)c1c(c2c(OCCO2)cc1)O	1	0.934821	0.995316	0.965068	0.0427761	0.601115	0.648364	0.62474	0.0334102	0.918775	1.09342	1.0061	0.123491	0.682389	0.789457	0.735923	0.0757086	0.919258	1.03624	0.977747	0.0827162
CBK003977A	c21e	C(Oc1c(ccc(n1)N1CCNCC1)C(F)(F)F)COc1c(cccc1F)F	10	0.884254	0.903434	0.893844	0.0135621	0.285129	0.270598	0.277863	0.0102751	0.0808642	0.0904329	0.0856485	0.00676613	0.0177713	0.021433	0.0196021	0.00258919	0.0563356	0.0661544	0.061245	0.00694288	0.384929	1-5 µM	1-5 µM	Yes	Yes
CBK003977A	c21e	C(Oc1c(ccc(n1)N1CCNCC1)C(F)(F)F)COc1c(cccc1F)F	5	0.898778	0.910297	0.904537	0.00814522	0.359645	0.397115	0.37838	0.0264952	0.448842	0.152966	0.300904	0.209215	0.15565	0.0318788	0.0937643	0.0875194	0.397395	0.088707	0.243051	0.218275
CBK003977A	c21e	C(Oc1c(ccc(n1)N1CCNCC1)C(F)(F)F)COc1c(cccc1F)F	1	0.935123	0.911134	0.923129	0.0169626	0.882023	0.841971	0.861997	0.0283208	1.16662	1.15639	1.16151	0.00723911	0.582827	0.484662	0.533745	0.0694132	1.14042	1.10207	1.12124	0.0271138
CBK039915	c22e	c12[nH]c3c(c1CCOC12CCN(Cc2c(c4ccccc4)cccc2)CC1)cc(cc3)C	10	0.927312	1.08237	1.00484	0.109644	0.266579	0.290511	0.278545	0.016923	0.076607	0.161446	0.119027	0.0599903	0.0820043	0.0619461	0.0719752	0.0141833	0.145501	0.155425	0.150463	0.00701709	0.535593	1-5 µM	< 1 µM	Yes	Yes
CBK039915	c22e	c12[nH]c3c(c1CCOC12CCN(Cc2c(c4ccccc4)cccc2)CC1)cc(cc3)C	5	0.905671	0.965817	0.935744	0.0425291	0.325103	0.350714	0.337908	0.0181096	0.365864	0.244653	0.305259	0.0857094	0.164353	0.152904	0.158628	0.00809549	0.417358	0.292564	0.354961	0.0882427
CBK039915	c22e	c12[nH]c3c(c1CCOC12CCN(Cc2c(c4ccccc4)cccc2)CC1)cc(cc3)C	1	0.914231	1.0685	0.991367	0.109087	0.754748	0.631709	0.693228	0.0870013	0.30907	0.647026	0.478048	0.238972	0.178435	0.37918	0.278808	0.141949	0.306318	0.713125	0.509721	0.287656
CBK262874	c23e	c12[nH]c3c(c1CCCC2NC1CCN(CC1)CCc1ccccc1)cc([N+](=O)[O-])cc3	10	0.731594	0.789459	0.760527	0.0409163	0.109312	0.212346	0.160829	0.0728561	0.0659121	0.108368	0.0871399	0.0300206	0.019906	0.0405441	0.030225	0.0145933	0.0511535	0.112215	0.0816843	0.0431771	0.553398	1-5 µM	1-5 µM	Yes	Yes
CBK262874	c23e	c12[nH]c3c(c1CCCC2NC1CCN(CC1)CCc1ccccc1)cc([N+](=O)[O-])cc3	5	0.816492	0.879526	0.848009	0.0445714	0.280182	0.238489	0.259335	0.0294814	0.291611	0.490699	0.391155	0.140776	0.122634	0.179902	0.151268	0.0404944	0.32347	0.497954	0.410712	0.123379
CBK262874	c23e	c12[nH]c3c(c1CCCC2NC1CCN(CC1)CCc1ccccc1)cc([N+](=O)[O-])cc3	1	0.895393	0.934893	0.915143	0.0279303	0.612569	0.556739	0.584654	0.0394779	1.2713	0.636813	0.954059	0.448654	0.825454	0.386375	0.605915	0.310476	1.30592	0.713618	1.00977	0.418819
CBK263542	c24e	C1(=CC(=O)CC(C1)c1ccc(cc1)OC)Nc1cc(ccc1O)Cl	10	0.884503	0.872226	0.878364	0.00868107	0.0803868	0.100547	0.0904667	0.0142552	1.11751	0.0901035	0.603807	0.726486	0.0620411	0.000661142	0.0313511	0.0434022	0.2332	0.00175336	0.117476	0.163657	0.440208	1-5 µM	1-5 µM	Yes	Yes
CBK263542	c24e	C1(=CC(=O)CC(C1)c1ccc(cc1)OC)Nc1cc(ccc1O)Cl	5	1.01209	1.01058	1.01134	0.00106716	0	0	0	0	0.221704	0.571061	0.396383	0.247033	0.00310285	0.000375243	0.00173905	0.00192871	0.00601805	0.00175336	0.00388571	0.00301559
CBK263542	c24e	C1(=CC(=O)CC(C1)c1ccc(cc1)OC)Nc1cc(ccc1O)Cl	1	0.90656	0.911094	0.908827	0.00320575	0.815844	0.904494	0.860169	0.0626853	1.17144	0.930258	1.05085	0.17054	0.938987	0.698916	0.818952	0.169756	1.15547	0.948568	1.05202	0.146299
CBK289366	c25e	O(C)CC(=O)N[C@H]1C[C@H]2C(=O)Nc3ccc(/C=C/c4ccccc4)cc3C(=O)N2C1	10	0.93165	1.02937	0.980512	0.0691013	0.0231161	0.0327945	0.0279553	0.00684368	1.23136	1.65109	1.44122	0.296792	0.0154824	0.0188157	0.0171491	0.002357	0.0902708	0.103448	0.0968595	0.00931787	0.528233	1-5 µM	1-5 µM	Yes	Yes
CBK289366	c25e	O(C)CC(=O)N[C@H]1C[C@H]2C(=O)Nc3ccc(/C=C/c4ccccc4)cc3C(=O)N2C1	5	0.952972	0.974895	0.963934	0.0155017	0.130046	0.110886	0.120466	0.0135478	0.638149	1.01549	0.82682	0.266821	0.0883438	0.146363	0.117353	0.0410254	0.302407	0.485681	0.394044	0.129594
CBK289366	c25e	O(C)CC(=O)N[C@H]1C[C@H]2C(=O)Nc3ccc(/C=C/c4ccccc4)cc3C(=O)N2C1	1	0.929858	0.932279	0.931068	0.00171154	0.820846	0.929628	0.875237	0.0769206	1.21538	1.68153	1.44845	0.329615	0.905508	1.20071	1.05311	0.208736	1.1991	1.59906	1.39908	0.28282
CBK020563	c26e	c1(c2cccs2)cc([nH]n1)NC(=O)Nc1ccc(cc1)OC(F)(F)F	10	1.19386	1.14801	1.17093	0.032418	0.0159714	0.0780326	0.047002	0.0438839	0.884054	0.560877	0.722465	0.228521	0.110951	0.092786	0.101868	0.0128443	0.44155	0.344303	0.392927	0.0687635	0.377515	1-5 µM	1-5 µM	Yes	Yes
CBK020563	c26e	c1(c2cccs2)cc([nH]n1)NC(=O)Nc1ccc(cc1)OC(F)(F)F	5	1.12844	1.08143	1.10493	0.0332421	0.157798	0.110164	0.133981	0.0336826	1.14209	0.95147	1.04678	0.134791	0.263889	0.215699	0.239794	0.0340754	0.846557	0.672068	0.759313	0.123382
CBK020563	c26e	c1(c2cccs2)cc([nH]n1)NC(=O)Nc1ccc(cc1)OC(F)(F)F	1	1.18927	1.07826	1.13377	0.0784956	1.02088	0.983438	1.00216	0.0264771	1.09303	0.974559	1.03379	0.083771	1.09347	0.836969	0.965219	0.181373	1.15716	0.939693	1.04843	0.153776
CBK268392C	c27e	n1c(nc2c(c1NCCO)cccc2)Nc1ccc(N(C)C)cc1	10	0.928376	1.07756	1.00297	0.10549	0.086993	0.0485804	0.0677867	0.0271618	0.224538	0.188768	0.206653	0.0252932	0.0133538	0.00462369	0.00898873	0.0061731	0.0574346	0.0201138	0.0387742	0.0263898	0.431818	1-5 µM	1-5 µM	Yes	Yes
CBK268392C	c27e	n1c(nc2c(c1NCCO)cccc2)Nc1ccc(N(C)C)cc1	5	0.975211	1.08317	1.02919	0.0763384	0.0330912	0.0656851	0.0493881	0.0230474	0.331523	0.39989	0.365706	0.0483423	0.0352459	0.0495531	0.0423995	0.0101167	0.107211	0.164567	0.135889	0.0405568
CBK268392C	c27e	n1c(nc2c(c1NCCO)cccc2)Nc1ccc(N(C)C)cc1	1	0.934372	0.971519	0.952946	0.0262667	1.3652	1.23052	1.29786	0.0952299	0.982683	0.547675	0.765179	0.307597	0.86409	0.529033	0.696562	0.236921	0.993618	0.612556	0.803087	0.269452
CBK286432	c28e	CC(=O)N1CCc2sccc2C1c1ccccc1NCc1ccoc1	10	0.850842	0.866282	0.858562	0.0109177	0.328898	0.197131	0.263015	0.0931731	0.750999	0.462694	0.606846	0.203862	0.294389	0.155708	0.225048	0.0980625	0.74323	0.436587	0.589908	0.216829	0.483616	1-5 µM	1-5 µM	Yes	Yes
CBK286432	c28e	CC(=O)N1CCc2sccc2C1c1ccccc1NCc1ccoc1	5	0.834529	0.900513	0.867521	0.0466582	0.376817	0.303971	0.340394	0.0515096	0.595206	0.450517	0.522862	0.102311	0.338975	0.151616	0.245295	0.132483	0.69659	0.378726	0.537658	0.224764
CBK286432	c28e	CC(=O)N1CCc2sccc2C1c1ccccc1NCc1ccoc1	1	0.837033	0.862755	0.849894	0.0181883	0.890078	0.852209	0.871144	0.0267776	0.851864	0.786579	0.819222	0.0461635	0.670503	0.558879	0.614691	0.0789296	0.916249	0.780245	0.848247	0.0961688
CBK038927T	c29e	N1CCCN(c2c(NC(=O)c3cc4c(cc3)cccc4)cccc2)CC1	10	1.16115	1.16471	1.16293	0.00252167	0	0.164906	0.0824532	0.116606	0.863157	0.616676	0.739916	0.174289	0.019646	0.0137579	0.016702	0.00416357	0.0730841	0.0631473	0.0681157	0.00702633	0.475664	1-5 µM	1-5 µM	Yes	Yes
CBK038927T	c29e	N1CCCN(c2c(NC(=O)c3cc4c(cc3)cccc4)cccc2)CC1	5	1.13748	1.14536	1.14142	0.00556836	0.00639196	0.0217284	0.0140602	0.0108445	0.865883	0.735008	0.800445	0.0925423	0.0725726	0.082388	0.0774803	0.00694051	0.231433	0.251086	0.241259	0.0138967
CBK038927T	c29e	N1CCCN(c2c(NC(=O)c3cc4c(cc3)cccc4)cccc2)CC1	1	1.12992	1.16455	1.14724	0.024489	0.927123	0.96834	0.947731	0.0291449	0.854071	0.87643	0.86525	0.01581	0.796098	0.902127	0.849113	0.0749739	0.797835	0.971266	0.88455	0.122635
CBK016514	c30e	c1c(ccc(c1)C)C1=CCC(C(C1CC)C)C(=O)NCCCN(C)C	10	0.924358	1.07487	0.999613	0.106427	0.0880293	0.101387	0.0947084	0.00944557	0.532431	0.751363	0.641897	0.154808	0.0542125	0.115286	0.0847492	0.0431853	0.246659	0.436017	0.341338	0.133897	0.453649	1-5 µM	1-5 µM	Yes	Yes
CBK016514	c30e	c1c(ccc(c1)C)C1=CCC(C(C1CC)C)C(=O)NCCCN(C)C	5	0.871986	0.905458	0.888722	0.0236686	0.295132	0.383653	0.339392	0.0625934	1.14936	0.917798	1.03358	0.16374	0.445228	0.442338	0.443783	0.00204348	1.04754	0.814901	0.93122	0.164499
CBK016514	c30e	c1c(ccc(c1)C)C1=CCC(C(C1CC)C)C(=O)NCCCN(C)C	1	1.01979	1.06126	1.04053	0.0293214	1.16797	1.06942	1.11869	0.0696825	1.19661	1.35649	1.27655	0.113056	1.02451	1.15506	1.08978	0.0923119	1.20741	1.287	1.24721	0.0562808
CBK304243	c31e	c1(c(c(cc(c1F)F)Br)CNCc1ncc[nH]1)N1CCCCC1	10	0.886715	0.906706	0.89671	0.0141358	0.189389	0.147549	0.168469	0.0295856	0.575873	0.447082	0.511477	0.0910694	0.100598	0.0488898	0.0747441	0.0365635	0.256541	0.146282	0.201412	0.077965	0.37931	1-5 µM	1-5 µM	Yes	Yes
CBK304243	c31e	c1(c(c(cc(c1F)F)Br)CNCc1ncc[nH]1)N1CCCCC1	5	0.899844	0.873619	0.886732	0.018544	0.155112	0.631709	0.39341	0.337005	0.743616	0.991031	0.867323	0.174949	0.125161	0.483649	0.304405	0.253489	0.348437	0.769809	0.559123	0.297955
CBK304243	c31e	c1(c(c(cc(c1F)F)Br)CNCc1ncc[nH]1)N1CCCCC1	1	0.94622	0.979098	0.962659	0.0232485	1.3249	1.22537	1.27514	0.0703809	0.843998	1.32634	1.08517	0.341069	0.770553	1.33532	1.05294	0.399349	0.899809	1.3202	1.11	0.297258
CBK282432	c32e	COc1ccc2cc3CN(CC4CC4)C(=O)Oc3nc2c1	10	1.09479	1.10153	1.09816	0.00476801	0.00588332	0.00618331	0.00603331	0.000212125	0.488819	0.684019	0.586419	0.138027	0.00458614	0.00710186	0.005844	0.00177888	0.018271	0.0255596	0.0219153	0.00515383	0.41982	1-5 µM	1-5 µM	Yes	Yes
CBK282432	c32e	COc1ccc2cc3CN(CC4CC4)C(=O)Oc3nc2c1	5	1.04675	1.11046	1.07861	0.0450488	0.355661	0.0237366	0.189699	0.234706	0.674171	0.381935	0.528053	0.206642	0.278174	0.026003	0.152089	0.178312	0.520724	0.0781824	0.299453	0.312924
CBK282432	c32e	COc1ccc2cc3CN(CC4CC4)C(=O)Oc3nc2c1	1	1.12652	1.12251	1.12452	0.00283638	0.840907	1.01267	0.926788	0.121454	0.934935	0.966863	0.950899	0.0225762	0.8892	0.928417	0.908809	0.0277305	0.907461	0.912629	0.910045	0.0036549
CBK262967	c33e	c1(NC(=N)Nc2ccc(cc2)CCCC)nc(cc(n1)C)C	10	0.90162	0.89891	0.900265	0.00191602	0.2008	0.238237	0.219518	0.0264715	0.154794	0.618548	0.386671	0.327924	0.0374252	0.15485	0.0961377	0.083032	0.0902708	0.329632	0.209951	0.169254	0.363889	1-5 µM	1-5 µM	Yes	Yes
CBK262967	c33e	c1(NC(=N)Nc2ccc(cc2)CCCC)nc(cc(n1)C)C	5	0.930249	0.977238	0.953743	0.0332265	0.309977	0.357517	0.333747	0.0336161	1.14348	0.880336	1.01191	0.186068	0.453017	0.316419	0.384718	0.0965891	0.735707	0.518995	0.627351	0.153239
CBK262967	c33e	c1(NC(=N)Nc2ccc(cc2)CCCC)nc(cc(n1)C)C	1	0.869039	0.936915	0.902977	0.0479953	0.814611	0.972919	0.893765	0.11194	0.732024	1.29311	1.01257	0.396746	0.519354	0.987889	0.753621	0.331304	0.698094	1.23612	0.967107	0.380441
CBK039331	c34e	c12[nH]c3c(c1CCNC12CCN(CCC(F)(F)F)CC1)cc(cc3)Cl	10	1.08537	1.07362	1.0795	0.00831016	0.29885	0.305226	0.302038	0.00450845	0.13076	0.0968677	0.113814	0.0239656	0.0980086	0.0538925	0.0759506	0.0311948	0.195278	0.120683	0.15798	0.0527466	0.541133	1-5 µM	1-5 µM	Yes	Yes
CBK039331	c34e	c12[nH]c3c(c1CCNC12CCN(CCC(F)(F)F)CC1)cc(cc3)Cl	5	1.03126	1.06968	1.05047	0.027166	0.413282	0.522134	0.467708	0.0769702	0.513795	0.101835	0.307815	0.2913	0.349909	0.053703	0.201806	0.20945	0.591576	0.122511	0.357044	0.331679
CBK039331	c34e	c12[nH]c3c(c1CCNC12CCN(CCC(F)(F)F)CC1)cc(cc3)Cl	1	0.98024	0.983979	0.98211	0.00264394	1.3222	1.13432	1.22826	0.132852	0.737012	0.409825	0.573418	0.231356	0.725151	0.412456	0.568803	0.221109	0.779196	0.473588	0.626392	0.216097
CBK068446	c35e	c1(c2cccnc2)oc(nn1)SCC(=O)c1ccccc1	10	1.15654	1.13098	1.14376	0.0180738	0	0.0395047	0.0197524	0.0279341	0.386149	0.460823	0.423486	0.0528025	0.0377582	0.086544	0.0621511	0.0344968	0.147691	0.266121	0.206906	0.0837428	0.318386	1-5 µM	1-5 µM	Yes	Yes
CBK068446	c35e	c1(c2cccnc2)oc(nn1)SCC(=O)c1ccccc1	5	1.11862	1.1089	1.11376	0.0068706	0.146947	0.116412	0.13168	0.0215919	0.467013	0.621486	0.54425	0.109229	0.239192	0.240731	0.239961	0.00108804	0.464388	0.475109	0.469749	0.0075803
CBK068446	c35e	c1(c2cccnc2)oc(nn1)SCC(=O)c1ccccc1	1	1.10286	1.14636	1.12461	0.0307585	0.731973	0.763428	0.7477	0.022242	0.683257	0.695564	0.68941	0.00870243	0.690865	0.656444	0.673655	0.024339	0.723228	0.726194	0.724711	0.00209768
CBK149485	c36e	c1cc(ccc1NC(=O)C)c1cccc(c1)COC1CCN(CC1)C(=O)c1ccc(cc1)OC(C)C	10	0.955078	0.92286	0.938969	0.0227819	0.0605626	0.0723055	0.066434	0.00830353	0.619656	0.877392	0.748524	0.182247	0.0609988	0.0975789	0.0792889	0.0258661	0.200981	0.308219	0.2546	0.0758287	0.463987	1-5 µM	1-5 µM	Yes	Yes
CBK149485	c36e	c1cc(ccc1NC(=O)C)c1cccc(c1)COC1CCN(CC1)C(=O)c1ccc(cc1)OC(C)C	5	0.915411	0.931979	0.923695	0.0117156	0.307001	0.304366	0.305683	0.00186332	0.716874	0.611865	0.66437	0.0742527	0.314399	0.336033	0.325216	0.0152976	0.631873	0.622452	0.627163	0.00666122
CBK149485	c36e	c1cc(ccc1NC(=O)C)c1cccc(c1)COC1CCN(CC1)C(=O)c1ccc(cc1)OC(C)C	1	0.921351	0.867212	0.894281	0.0382826	1.13278	1.01051	1.07165	0.0864595	1.0058	1.08904	1.04742	0.0588585	0.901781	1.04619	0.973984	0.10211	1.04449	1.13966	1.09208	0.0672924
CBK010384C	c37e	c1cc(cc2c1nc(nc2C)NC(=N)N)OCC	10	0.903312	0.992141	0.947726	0.0628113	0.0225838	0.0622645	0.0424241	0.0280585	0.218061	0.415607	0.316834	0.139686	0.0129218	0.0221336	0.0175277	0.00651375	0.0487227	0.0872035	0.0679631	0.02721	0.447592	1-5 µM	1-5 µM	Yes	Yes
CBK010384C	c37e	c1cc(cc2c1nc(nc2C)NC(=N)N)OCC	5	1.0325	1.01098	1.02174	0.0152115	0.202389	0.289118	0.245754	0.0613263	0.582404	0.608017	0.59521	0.0181114	0.195004	0.218804	0.206904	0.0168293	0.411098	0.499165	0.455131	0.0622726
CBK010384C	c37e	c1cc(cc2c1nc(nc2C)NC(=N)N)OCC	1	0.908986	0.89813	0.903558	0.00767625	1.12253	1.29657	1.20955	0.123068	0.904952	0.930305	0.917628	0.0179272	0.858275	0.882319	0.870297	0.0170016	1.01556	0.965252	0.990408	0.0355759
CBK285796	c38e	Cc1cccc(c1)c1ccc(CC2(CCN(CC2)C(=O)CCc2ccccc2)C(=O)N)cc1	10	0.996582	1.13088	1.06373	0.0949665	0.00535493	0.0858362	0.0455956	0.0569089	0.514314	0.764662	0.639488	0.177023	0.00948359	0.0165464	0.013015	0.00499417	0.0315948	0.0648743	0.0482346	0.0235322	0.529851	1-5 µM	1-5 µM	Yes	Yes
CBK285796	c38e	Cc1cccc(c1)c1ccc(CC2(CCN(CC2)C(=O)CCc2ccccc2)C(=O)N)cc1	5	0.885651	1.05187	0.968759	0.117532	0.0608132	0.0298524	0.0453328	0.0218926	1.03262	0.910776	0.9717	0.086159	0.0443788	0.0392397	0.0418092	0.00363388	0.132397	0.159556	0.145977	0.019204
CBK285796	c38e	Cc1cccc(c1)c1ccc(CC2(CCN(CC2)C(=O)CCc2ccccc2)C(=O)N)cc1	1	0.863295	0.968384	0.91584	0.0743091	1.16599	1.50308	1.33454	0.23836	0.756991	1.61577	1.18638	0.607252	0.672937	1.59523	1.13408	0.652158	0.72668	1.58854	1.15761	0.60943
CBK081111	c39e	c1(c(cc(cc1)NC(=O)N[C@@H]1CN(C[C@H]1c1cc(c(cc1)OC)OC)C)Cl)Cl	10	0.901057	0.866444	0.88375	0.0244752	0.063021	0.109346	0.0861834	0.0327566	0.612387	0.847568	0.729978	0.166298	0.0300578	0.0377704	0.0339141	0.00545364	0.109626	0.154861	0.132244	0.0319861	0.486692	1-5 µM	1-5 µM	Yes	Yes
CBK081111	c39e	c1(c(cc(cc1)NC(=O)N[C@@H]1CN(C[C@H]1c1cc(c(cc1)OC)OC)C)Cl)Cl	5	0.931971	0.911995	0.921983	0.0141252	0.23206	0.195922	0.213991	0.0255536	1.21841	1.08231	1.15036	0.0962408	0.316785	0.200015	0.2584	0.0825689	0.762815	0.530738	0.646777	0.164103
CBK081111	c39e	c1(c(cc(cc1)NC(=O)N[C@@H]1CN(C[C@H]1c1cc(c(cc1)OC)OC)C)Cl)Cl	1	0.996127	0.84995	0.923038	0.103363	1.17059	1.18381	1.1772	0.00934776	0.999445	1.2853	1.14237	0.202132	0.992698	1.10103	1.04686	0.0766002	1.07951	1.20732	1.14341	0.0903713
CBK015420D	c40e	c1(cc2c(cc1)OCO2)C(NCc1cc(ccc1)OC)C(=O)[O-]	10	0.85268	0.895236	0.873958	0.0300913	0.129973	0.119208	0.12459	0.00761207	0.846871	1.19448	1.02068	0.245797	0.182257	0.224484	0.203371	0.0298595	0.561184	0.738165	0.649674	0.125145	0.427553	1-5 µM	1-5 µM	Yes	Yes
CBK015420D	c40e	c1(cc2c(cc1)OCO2)C(NCc1cc(ccc1)OC)C(=O)[O-]	5	0.930478	0.918739	0.924609	0.0083011	0.259956	0.358106	0.309031	0.0694026	1.02863	1.78868	1.40865	0.537435	0.407858	0.589989	0.498923	0.128786	0.8666	1.33431	1.10045	0.330719
CBK015420D	c40e	c1(cc2c(cc1)OCO2)C(NCc1cc(ccc1)OC)C(=O)[O-]	1	0.88942	0.96471	0.927065	0.0532381	1.04833	1.08682	1.06758	0.0272137	0.911784	1.5829	1.24734	0.47455	0.900878	1.16727	1.03408	0.18837	0.971916	1.42022	1.19607	0.317
CBK261120	c41e	n1(c2c([N+](=O)[O-])cc([N+](=O)[O-])cc2)cnc2c1cccc2	10	1.06946	1.14238	1.10592	0.0515582	0	0	0	0	0.331558	0.41886	0.375209	0.0617315	0.0224519	0.0246231	0.0235375	0.00153523	0.0797392	0.105202	0.0924704	0.0180046	0.311804	1-5 µM	1-5 µM	Yes	Yes
CBK261120	c41e	n1(c2c([N+](=O)[O-])cc([N+](=O)[O-])cc2)cnc2c1cccc2	5	0.862491	0.901426	0.881959	0.027531	0.413209	0.387863	0.400536	0.0179225	1.16545	0.493134	0.82929	0.475396	0.666461	0.260794	0.463627	0.28685	0.925276	0.431327	0.678301	0.349275
CBK261120	c41e	n1(c2c([N+](=O)[O-])cc([N+](=O)[O-])cc2)cnc2c1cccc2	1	1.04511	1.09717	1.07114	0.0368143	1.03942	1.04866	1.04404	0.00653345	0.814913	0.887641	0.851277	0.0514263	0.78211	0.945165	0.863637	0.115297	0.821464	1.00643	0.913947	0.13079
CBK159756	c42e	C(=O)(NCCc1c2c([nH]c1)ccc(Cl)c2)c1c(c(ccc1F)Cl)F	10	0.965908	0.926286	0.946097	0.0280173	0.03805	0.0285075	0.0332787	0.00674757	0.538282	0.841372	0.689827	0.214317	0.0212108	0.021228	0.0212194	1.21849e-05	0.0857573	0.0999416	0.0928494	0.0100298	0.566449	1-5 µM	1-5 µM	Yes	Yes
CBK159756	c42e	C(=O)(NCCc1c2c([nH]c1)ccc(Cl)c2)c1c(c(ccc1F)Cl)F	5	0.91173	1.02281	0.967272	0.0785486	0.312514	0.390973	0.351744	0.0554788	0.611185	1.32355	0.967366	0.503716	0.25558	0.528431	0.392005	0.192935	0.553661	1.1502	0.851933	0.42182
CBK159756	c42e	C(=O)(NCCc1c2c([nH]c1)ccc(Cl)c2)c1c(c(ccc1F)Cl)F	1	1.04649	0.923622	0.985054	0.0868783	0.907767	1.16189	1.03483	0.179689	0.921771	1.06663	0.994201	0.102431	0.844151	1.01021	0.927179	0.117419	0.91324	1.16248	1.03786	0.176238
CBK268051	c43e	c1(c(c2c(c(c1)Br)cccn2)O)CN1CCN(c2ccc(cc2)F)CC1	10	0.963581	0.883921	0.923751	0.0563282	0.501636	0.254509	0.378073	0.174745	0.437188	0.801021	0.619105	0.257269	0.400512	0.348766	0.374639	0.0365898	0.65284	0.724096	0.688468	0.0503857	0.46875	1-5 µM	1-5 µM	Yes	Yes
CBK268051	c43e	c1(c(c2c(c(c1)Br)cccn2)O)CN1CCN(c2ccc(cc2)F)CC1	5	1.01462	0.943219	0.978921	0.0504903	0.50338	0.424436	0.463908	0.0558221	0.667009	0.571271	0.61914	0.0676972	0.396688	0.264081	0.330384	0.0937675	0.698787	0.510158	0.604473	0.133381
CBK268051	c43e	c1(c(c2c(c(c1)Br)cccn2)O)CN1CCN(c2ccc(cc2)F)CC1	1	0.979829	0.943876	0.961853	0.0254227	1.17471	1.0789	1.1268	0.0677509	0.928529	1.34621	1.13737	0.295346	0.923353	1.44888	1.18612	0.371605	1.00128	1.42259	1.21193	0.297915
CBK286106	c44e	CCC(N(C)C(=O)Cn1cc(ccc1=O)C(=O)NC1CCCCC1)c1ccc(F)cc1	10	0.849486	0.901401	0.875444	0.0367093	0.0614657	0.0900392	0.0757524	0.0202045	1.00965	1.09464	1.05214	0.0600913	0.0260003	0.0241942	0.0250973	0.0012771	0.10682	0.0981882	0.102504	0.00610393	0.466775	1-5 µM	1-5 µM	Yes	Yes
CBK286106	c44e	CCC(N(C)C(=O)Cn1cc(ccc1=O)C(=O)NC1CCCCC1)c1ccc(F)cc1	5	0.928204	0.978126	0.953165	0.0353003	0.175065	0.259083	0.217074	0.0594102	0.769973	1.24684	1.00841	0.337194	0.208448	0.347814	0.278131	0.0985468	0.488967	0.794272	0.64162	0.215884
CBK286106	c44e	CCC(N(C)C(=O)Cn1cc(ccc1=O)C(=O)NC1CCCCC1)c1ccc(F)cc1	1	0.847235	0.9435	0.895367	0.0680697	1.17629	1.38187	1.27908	0.145369	1.43209	1.28093	1.35651	0.106886	1.26822	1.02014	1.14418	0.17542	1.30742	1.19755	1.25248	0.0776948
CBK264323	c45e	C1(=C(C(=O)c2c(C1=O)cccc2)NCCO)Nc1cc(Cl)ccc1	10	0.932707	0.836071	0.884389	0.0683323	0.277209	0.433591	0.3554	0.110579	0.60719	0.152202	0.379696	0.321725	0.231361	0.0640593	0.14771	0.1183	0.490471	0.119229	0.30485	0.262508	0.436364	1-5 µM	1-5 µM	Yes	Yes
CBK264323	c45e	C1(=C(C(=O)c2c(C1=O)cccc2)NCCO)Nc1cc(Cl)ccc1	5	1.00701	0.964192	0.985602	0.0302792	0.456778	0.515802	0.48629	0.0417359	0.362517	0.681864	0.52219	0.225813	0.246462	0.445395	0.345929	0.140667	0.364092	0.676797	0.520445	0.221116
CBK264323	c45e	C1(=C(C(=O)c2c(C1=O)cccc2)NCCO)Nc1cc(Cl)ccc1	1	1.01232	1.02538	1.01885	0.00923373	0.981131	0.879444	0.930288	0.0719036	1.28728	0.55645	0.921867	0.516777	1.29535	0.518085	0.906719	0.549612	1.23521	0.613676	0.924441	0.439488
CBK003994A	c46e	c1(c(nc(cc1)N1CCNCC1)OCc1cc2c(cc1)OCCO2)C(F)(F)F	10	0.965357	0.96651	0.965933	0.000815466	0.208557	0.241851	0.225204	0.0235424	0.259654	0.461476	0.360565	0.14271	0.0537032	0.0944897	0.0740965	0.0288404	0.159478	0.291058	0.225268	0.0930407	0.417311	1-5 µM	1-5 µM	Yes	Yes
CBK003994A	c46e	c1(c(nc(cc1)N1CCNCC1)OCc1cc2c(cc1)OCCO2)C(F)(F)F	5	1.00246	1.05056	1.02651	0.0340087	0.342744	0.463853	0.403299	0.0856366	0.199734	0.349455	0.274595	0.105869	0.0762029	0.101423	0.0888128	0.0178331	0.174524	0.296318	0.235421	0.0861216
CBK003994A	c46e	c1(c(nc(cc1)N1CCNCC1)OCc1cc2c(cc1)OCCO2)C(F)(F)F	1	0.981348	1.01968	1.00052	0.027106	1.02057	1.09632	1.05844	0.0535634	0.89281	0.937563	0.915187	0.0316457	0.803941	0.845511	0.824726	0.0293944	0.88014	0.980129	0.930135	0.0707023
CBK304887	c47e	n1n(cc(c1)CCNC(=O)NC(COc1cc(ccc1)C)C)C	10	0.841935	0.943149	0.892542	0.0715688	0.210322	0.118792	0.164557	0.0647214	0.97872	1.12143	1.05007	0.100911	0.20146	0.185573	0.193516	0.0112338	0.604978	0.563186	0.584082	0.0295514	0.38833	1-5 µM	1-5 µM	Yes	Yes
CBK304887	c47e	n1n(cc(c1)CCNC(=O)NC(COc1cc(ccc1)C)C)C	5	0.995884	0.97349	0.984687	0.015835	0.490559	0.379471	0.435015	0.0785513	0.801732	0.763764	0.782748	0.026847	0.532836	0.418368	0.475602	0.080941	0.907466	0.757009	0.832238	0.106389
CBK304887	c47e	n1n(cc(c1)CCNC(=O)NC(COc1cc(ccc1)C)C)C	1	0.941819	1.06383	1.00283	0.0862772	1.31662	0.985007	1.15081	0.234484	1.52554	1.15744	1.34149	0.26028	1.40417	0.995306	1.19974	0.289111	1.48181	1.17574	1.32878	0.216425
CBK266403	c48e	c1(cn(c2c1cccc2)C)C(c1cn(c2c1cccc2)C)c1ccc(OCC(=O)O)cc1	10	1.13704	1.15925	1.14814	0.0157046	0.0670478	0.11593	0.0914887	0.0345647	0.498336	0.564973	0.531654	0.04712	0.0293578	0.0303053	0.0298315	0.000670022	0.0812437	0.0929281	0.0870859	0.00826211	0.391645	1-5 µM	1-5 µM	Yes	Yes
CBK266403	c48e	c1(cn(c2c1cccc2)C)C(c1cn(c2c1cccc2)C)c1ccc(OCC(=O)O)cc1	5	1.13554	1.09105	1.1133	0.031458	0.295985	0.171241	0.233613	0.0882077	1.00766	0.834066	0.920861	0.122747	0.482995	0.237082	0.360038	0.173887	0.780843	0.441847	0.611345	0.239706
CBK266403	c48e	c1(cn(c2c1cccc2)C)C(c1cn(c2c1cccc2)C)c1ccc(OCC(=O)O)cc1	1	1.16688	1.09441	1.13065	0.0512469	0.935822	0.884992	0.910407	0.0359422	1.09654	0.806061	0.951299	0.205398	1.00359	0.74693	0.87526	0.181486	1.07121	0.796026	0.93362	0.194587
CBK268402C	c49e	n1c(c2c(nc1Nc1c(O)cccc1)cccc2)NC1CCCC1	10	1.03622	1.04558	1.0409	0.0066201	0.10906	0.0893628	0.0992112	0.0139278	0.2602	0.129157	0.194678	0.0926612	0.0491864	0.0403625	0.0447745	0.00623943	0.1321	0.102397	0.117248	0.0210026	0.430952	1-5 µM	< 1 µM	Yes	Yes
CBK268402C	c49e	n1c(c2c(nc1Nc1c(O)cccc1)cccc2)NC1CCCC1	5	0.927675	0.954271	0.940973	0.0188068	0.523528	0.393737	0.458633	0.0917761	0.327561	0.392438	0.36	0.0458752	0.219103	0.244127	0.231615	0.0176945	0.304403	0.402275	0.353339	0.0692061
CBK268402C	c49e	n1c(c2c(nc1Nc1c(O)cccc1)cccc2)NC1CCCC1	1	0.938942	0.875708	0.907325	0.0447136	1.342	1.04805	1.19502	0.207854	0.630026	0.341521	0.485774	0.204004	0.602721	0.265995	0.434358	0.238101	0.694959	0.352905	0.523932	0.241868
CBK265476	c50e	c1(cc(nc2c1cccc2)c1cc(Br)ccc1)C(=O)NCCCn1cncc1	10	1.14349	1.17515	1.15932	0.0223874	0	0	0	0	0.477364	0.471217	0.47429	0.00434629	0.0378707	0.0371848	0.0375277	0.000485041	0.171515	0.168323	0.169919	0.00225703	0.427663	1-5 µM	1-5 µM	Yes	Yes
CBK265476	c50e	c1(cc(nc2c1cccc2)c1cc(Br)ccc1)C(=O)NCCCn1cncc1	5	1.11353	1.18305	1.14829	0.0491536	0.158246	0.101219	0.129733	0.040324	0.803928	0.478523	0.641225	0.230096	0.357178	0.212012	0.284595	0.102648	0.6334	0.40678	0.52009	0.160245
CBK265476	c50e	c1(cc(nc2c1cccc2)c1cc(Br)ccc1)C(=O)NCCCn1cncc1	1	0.993365	1.17459	1.08398	0.128143	0.99186	0.786558	0.889209	0.145171	0.789947	0.79632	0.793133	0.00450665	0.77487	0.752576	0.763723	0.0157641	0.78987	0.8346	0.812235	0.0316289
CBK024723	c51e	c1ccc2c(c1)C1(C=C2CCNCCc2ccccc2)CCCC1	10	0.868712	1.07505	0.971883	0.145906	0.0368258	0.0403229	0.0385744	0.0024728	0.0163546	0.142384	0.0793692	0.0891161	0.0113724	0.00380571	0.00758905	0.00535045	0.036542	0.0150351	0.0257886	0.0152077	0.43301	1-5 µM	1-5 µM	Yes	Yes
CBK024723	c51e	c1ccc2c(c1)C1(C=C2CCNCCc2ccccc2)CCCC1	5	0.838186	0.956965	0.897576	0.0839894	0.569037	0.414892	0.491964	0.108997	0.823179	0.760021	0.7916	0.0446592	0.505669	0.351271	0.42847	0.109175	0.75977	0.605914	0.682842	0.108793
CBK024723	c51e	c1ccc2c(c1)C1(C=C2CCNCCc2ccccc2)CCCC1	1	0.955854	0.973715	0.964785	0.0126298	1.35523	1.38939	1.37231	0.0241571	1.03306	1.17659	1.10483	0.101489	1.04996	1.18429	1.11713	0.0949843	1.10235	1.12011	1.11123	0.0125597
CBK286228	c52e	COc1ccc(CC(=O)N2CCCC(C2)c2nc(C)c3CCCN(CC4CC4)c3n2)cc1	10	1.00929	0.930108	0.969698	0.0559883	0.0202163	0.0820535	0.0511349	0.0437255	0.841877	0.545491	0.693684	0.209577	0.0284826	0.0398829	0.0341828	0.00806126	0.115848	0.145529	0.130688	0.0209879	0.461133	1-5 µM	1-5 µM	Yes	Yes
CBK286228	c52e	COc1ccc(CC(=O)N2CCCC(C2)c2nc(C)c3CCCN(CC4CC4)c3n2)cc1	5	0.953133	1.00225	0.977689	0.0347278	0.321141	0.46503	0.393085	0.101745	0.936751	1.3893	1.16302	0.319999	0.379057	0.553787	0.466422	0.123552	0.741725	1.0187	0.880214	0.195853
CBK286228	c52e	COc1ccc(CC(=O)N2CCCC(C2)c2nc(C)c3CCCN(CC4CC4)c3n2)cc1	1	1.07027	0.96757	1.01892	0.0726175	1.18375	1.41264	1.29819	0.161844	1.1255	0.747616	0.936557	0.267204	1.0087	0.766138	0.887418	0.171515	1.09679	0.817066	0.956928	0.197795
CBK000116		c1c(cc2[nH]c(nc2c1)c1ccccn1)Cl	10	1.04004	1.03199	1.03601	0.00568895	0	0.0347445	0.0173723	0.0245681	0.325274	0.367504	0.346389	0.0298612	0.0155557	0.0182642	0.0169099	0.0019152	0.0532905	0.0781824	0.0657365	0.0176013	0.578571	1-5 µM	1-5 µM	Yes	No
CBK000116		c1c(cc2[nH]c(nc2c1)c1ccccn1)Cl	5	1.03936	1.03546	1.03741	0.0027578	0.157205	0.119536	0.13837	0.0266362	0.280753	0.256868	0.268811	0.0168893	0.102506	0.0813529	0.0919297	0.0149578	0.245136	0.190946	0.218041	0.0383186
CBK000116		c1c(cc2[nH]c(nc2c1)c1ccccn1)Cl	1	1.15868	1.06535	1.11201	0.0659888	0.834295	0.6651	0.749697	0.119639	0.928575	0.668626	0.798601	0.183811	0.877394	0.536955	0.707174	0.240727	0.916596	0.654026	0.785311	0.185665
CBK000122		c1(c(cc2[nH]c(nc2c1)c1ccccn1)C)C	10	0.877999	0.904202	0.8911	0.0185283	0.189673	0.0962553	0.142964	0.0660566	0.345263	0.566649	0.455956	0.156544	0.0721852	0.109028	0.0906066	0.0260517	0.236001	0.326261	0.281131	0.0638239	0.548276	1-5 µM	1-5 µM	Yes	No
CBK000122		c1(c(cc2[nH]c(nc2c1)c1ccccn1)C)C	5	0.901978	0.904388	0.903183	0.00170373	0.361849	0.373983	0.367916	0.00858008	0.862248	0.531053	0.696651	0.23419	0.361592	0.259282	0.310437	0.0723447	0.715615	0.502172	0.608893	0.150927
CBK000122		c1(c(cc2[nH]c(nc2c1)c1ccccn1)C)C	1	0.950786	0.942588	0.946687	0.00579739	1.3554	1.21699	1.28619	0.0978742	1.06395	0.889898	0.976926	0.123076	1.05591	0.891252	0.973582	0.116433	1.17239	0.933679	1.05303	0.168795
CBK000130		c1ccc2c(c1)cc1nc([nH]c1c2)c1ccccn1	10	0.902754	0.907645	0.9052	0.00345814	0.198999	0.16684	0.182919	0.0227394	0.776841	0.631106	0.703974	0.10305	0.168308	0.112993	0.140651	0.0391139	0.482659	0.31724	0.39995	0.116969	0.602273	1-5 µM	1-5 µM	Yes	No
CBK000130		c1ccc2c(c1)cc1nc([nH]c1c2)c1ccccn1	5	0.904936	1.00889	0.956914	0.0735068	0.419665	0.384917	0.402291	0.0245707	0.606936	0.718653	0.662794	0.0789963	0.308495	0.320842	0.314669	0.00873009	0.555744	0.608921	0.582332	0.037602
CBK000130		c1ccc2c(c1)cc1nc([nH]c1c2)c1ccccn1	1	0.887867	1.09388	0.990871	0.14567	1.41313	1.2425	1.32781	0.120657	0.891323	1.05056	0.970942	0.112598	0.928616	1.03474	0.981677	0.0750394	1.00186	0.999833	1.00085	0.00143401
CBK001376T		c12c(ccc(n1)CN)cccc2O	10	1.13065	1.06554	1.09809	0.0460378	0.000373006	0.0209102	0.0106416	0.014522	0.403412	0.593586	0.498499	0.134473	0.0726346	0.0667511	0.0696928	0.00416022	0.220775	0.192449	0.206612	0.0200294	0.666667	1-5 µM	1-5 µM	Yes	No
CBK001376T		c12c(ccc(n1)CN)cccc2O	5	1.13016	1.11225	1.12121	0.0126627	0.0473378	0.347133	0.197235	0.211987	0.327091	1.03132	0.679206	0.497965	0.115583	0.512242	0.313912	0.28048	0.237523	0.757768	0.497646	0.367869
CBK001376T		c12c(ccc(n1)CN)cccc2O	1	1.10769	1.07478	1.09123	0.0232709	0.625581	0.985372	0.805477	0.254411	0.606027	0.84372	0.724873	0.168074	0.590652	0.73595	0.663301	0.102742	0.651666	0.792349	0.722008	0.0994775
CBK001976C		c12c(c(ccc2)N)cccc1OCCO	10	0.809393	0.903867	0.85663	0.0668038	0.37312	0.53917	0.456145	0.117416	0.623169	0.802408	0.712789	0.126741	0.271778	0.341578	0.306678	0.049356	0.478435	0.582116	0.530276	0.0733131	0.389423	> 5-10 µM	> 5-10 µM	No	No
CBK001976C		c12c(c(ccc2)N)cccc1OCCO	5	0.820123	0.96032	0.890221	0.0991343	0.707537	0.822368	0.764952	0.0811976	0.853862	1.42217	1.13802	0.401858	0.534184	0.92324	0.728712	0.275104	0.707121	1.11338	0.910253	0.287271
CBK001976C		c12c(c(ccc2)N)cccc1OCCO	1	0.874255	0.983034	0.928644	0.0769181	0.888121	0.960646	0.924383	0.0512831	0.859854	0.964351	0.912102	0.0738908	0.820569	0.833039	0.826804	0.00881725	0.88014	0.962595	0.921368	0.0583042
CBK001993		c1(c(ccc(c1)C(=O)NC1CCCC1)C)[N+](=O)[O-]	10	1.0582	1.03083	1.04451	0.0193529	0.998248	1.20427	1.10126	0.145678	0.566958	0.477178	0.522068	0.0634839	0.534162	0.473818	0.50399	0.0426691	0.604466	0.505179	0.554822	0.0702069	0.5	> 10 µM	> 10 µM	No	No
CBK001993		c1(c(ccc(c1)C(=O)NC1CCCC1)C)[N+](=O)[O-]	5	1.07262	1.11784	1.09523	0.03197	1.31861	1.14395	1.23128	0.123505	0.954015	0.867771	0.910893	0.0609839	0.939756	0.85614	0.897948	0.0591252	0.957706	0.864517	0.911112	0.0658944
CBK001993		c1(c(ccc(c1)C(=O)NC1CCCC1)C)[N+](=O)[O-]	1	1.11826	1.11684	1.11755	0.00100387	1.35744	1.10817	1.2328	0.176257	1.0158	1.25259	1.1342	0.167438	1.07371	1.24012	1.15692	0.117665	1.06581	1.2419	1.15385	0.124513
CBK002243C		c1ccc(cc1)C(CCCN1CCN(CC1)c1ccccc1)(c1ccccc1)C#N	10	1.1167	1.25047	1.18359	0.0945896	0.433798	0.396437	0.415117	0.0264179	0.124834	0.510181	0.317507	0.272482	0.0748026	0.270353	0.172578	0.138275	0.142929	0.580362	0.361646	0.309312	0.508696	> 5-10 µM	< 1 µM	No	No
CBK002243C		c1ccc(cc1)C(CCCN1CCN(CC1)c1ccccc1)(c1ccccc1)C#N	5	0.9379	1.16891	1.05341	0.163352	0.812002	0.667698	0.73985	0.102038	0.273635	0.405466	0.33955	0.0932183	0.203627	0.266887	0.235257	0.0447317	0.290371	0.45412	0.372246	0.115788
CBK002243C		c1ccc(cc1)C(CCCN1CCN(CC1)c1ccccc1)(c1ccccc1)C#N	1	0.895853	1.09621	0.996031	0.141673	1.10858	1.01436	1.06147	0.0666211	0.310586	0.549144	0.429865	0.168686	0.331798	0.517853	0.424826	0.13156	0.368606	0.645237	0.506921	0.195608
CBK002342C		c1(ccc2c(c1)OCO2)NC(=O)N(CC1(CC1)c1ccc(cc1)Cl)CC(N)Cc1ccccc1	10	0.931292	0.939563	0.935428	0.0058485	1.09108	0.88459	0.987833	0.146007	0.77139	0.546446	0.658918	0.159059	0.639286	0.441175	0.540231	0.140086	0.756725	0.551788	0.654256	0.144913	0.457407	> 10 µM	1-5 µM	No	No
CBK002342C		c1(ccc2c(c1)OCO2)NC(=O)N(CC1(CC1)c1ccc(cc1)Cl)CC(N)Cc1ccccc1	5	0.980246	0.926791	0.953519	0.0377981	1.04301	0.998388	1.0207	0.0315513	0.576952	0.463709	0.520331	0.0800749	0.549345	0.32046	0.434902	0.161847	0.619692	0.423989	0.521841	0.138383
CBK002342C		c1(ccc2c(c1)OCO2)NC(=O)N(CC1(CC1)c1ccc(cc1)Cl)CC(N)Cc1ccccc1	1	0.934881	0.970575	0.952728	0.0252393	1.21841	2.99247	2.10544	1.25445	1.18298	1.06018	1.12158	0.0868309	1.20411	0.983942	1.09403	0.155682	1.19523	0.995322	1.09528	0.141355
CBK002422C		C(C(CN)(C)C)N(Cc1c(cccc1)C(F)(F)F)C(=O)NC(c1c2c(ccc1)cccc2)C	10	1.08249	0.940424	1.01146	0.100458	0.332941	0.3571	0.345021	0.0170824	0.214426	0.254944	0.234685	0.0286502	0.106581	0.13691	0.121746	0.0214455	0.208594	0.267624	0.238109	0.0417407	0.431373	> 5-10 µM	1-5 µM	No	No
CBK002422C		C(C(CN)(C)C)N(Cc1c(cccc1)C(F)(F)F)C(=O)NC(c1c2c(ccc1)cccc2)C	5	0.955636	0.925442	0.940539	0.0213502	0.51173	0.517831	0.51478	0.00431408	0.409772	0.509888	0.45983	0.0707923	0.377628	0.44221	0.409919	0.0456662	0.464388	0.538256	0.501322	0.0522322
CBK002422C		C(C(CN)(C)C)N(Cc1c(cccc1)C(F)(F)F)C(=O)NC(c1c2c(ccc1)cccc2)C	1	0.91929	0.883497	0.901393	0.02531	1.13584	1.11293	1.12438	0.0161965	0.778658	0.76387	0.771264	0.0104572	0.778095	0.789326	0.78371	0.00794151	0.797835	0.784831	0.791333	0.0091947
CBK002428C		C(C(CN)(C)C)N(Cc1ccc(c2ccccc2)cc1)C(=O)Nc1c(cc(cc1)C)C	10	0.893953	0.834572	0.864262	0.0419887	0.414155	0.507939	0.461047	0.066315	0.275302	0.228006	0.251654	0.0334427	0.110346	0.104553	0.10745	0.00409618	0.200981	0.166889	0.183935	0.0241066	0.408163	> 5-10 µM	> 5-10 µM	No	No
CBK002428C		C(C(CN)(C)C)N(Cc1ccc(c2ccccc2)cc1)C(=O)Nc1c(cc(cc1)C)C	5	0.907191	0.868352	0.887771	0.0274639	0.877275	0.869194	0.873235	0.00571479	1.01943	0.793693	0.906563	0.159623	0.796005	0.573849	0.684927	0.157088	1.00034	0.790845	0.895592	0.148134
CBK002428C		C(C(CN)(C)C)N(Cc1ccc(c2ccccc2)cc1)C(=O)Nc1c(cc(cc1)C)C	1	0.911677	0.891639	0.901658	0.014169	1.1973	1.33197	1.26464	0.0952312	1.14936	1.49214	1.32075	0.242383	1.00519	1.29867	1.15193	0.207524	1.16173	1.38774	1.27474	0.15981
CBK002462C		C(C(CN)(C)C)N(Cc1nc(c2ccccc2)[nH]c1)C(=O)Nc1ccc(cc1)C(C)(C)C	10	0.712541	0.737141	0.724841	0.017395	0.164496	0.425974	0.295235	0.184893	0.204432	1.09866	0.651548	0.632317	0.0797617	0.499789	0.289776	0.297004	0.167484	1.02389	0.595687	0.60557	0.395013	> 5-10 µM	> 5-10 µM	No	No
CBK002462C		C(C(CN)(C)C)N(Cc1nc(c2ccccc2)[nH]c1)C(=O)Nc1ccc(cc1)C(C)(C)C	5	0.913398	0.870911	0.892155	0.0300435	0.967984	1.04755	1.00777	0.0562636	0.592398	0.751363	0.671881	0.112405	0.47654	0.641811	0.559176	0.116864	0.711047	0.823922	0.767485	0.0798149
CBK002462C		C(C(CN)(C)C)N(Cc1nc(c2ccccc2)[nH]c1)C(=O)Nc1ccc(cc1)C(C)(C)C	1	0.927607	0.905016	0.916311	0.0159742	1.52673	1.26317	1.39495	0.186361	1.28111	0.948584	1.11485	0.235129	1.28909	0.838927	1.06401	0.318315	1.40839	0.9427	1.17555	0.329294
CBK002476C		C(C(CN)(C)C)N(Cc1ccc(c2ccccc2)cc1)C(=O)Nc1c(cccc1)C(C)(C)C	10	0.571427	0.70157	0.636499	0.0920253	0.150169	0.177923	0.164046	0.0196249	0.223512	0.280919	0.252216	0.040593	0.0204517	0.0196814	0.0200666	0.0005447	0.0746067	0.082693	0.0786498	0.00571787	0.406484	> 5-10 µM	> 5-10 µM	No	No
CBK002476C		C(C(CN)(C)C)N(Cc1ccc(c2ccccc2)cc1)C(=O)Nc1c(cccc1)C(C)(C)C	5	1.08535	1.18635	1.13585	0.0714151	0.834719	0.670604	0.752661	0.116047	0.798647	0.658044	0.728346	0.0994216	0.55043	0.452194	0.501312	0.0694631	0.744544	0.62997	0.687257	0.0810162
CBK002476C		C(C(CN)(C)C)N(Cc1ccc(c2ccccc2)cc1)C(=O)Nc1c(cccc1)C(C)(C)C	1	1.19306	1.15739	1.17522	0.0252228	0.971459	1.00233	0.986895	0.0218292	1.10302	1.1535	1.12826	0.0356928	1.18569	1.10178	1.14373	0.059335	1.1663	1.15018	1.15824	0.011396
CBK002488C		C(C(CN)(C)C)N(Cc1c(cccc1)Br)C(=O)NC(c1ccccc1)c1ccccc1	10	0.886946	0.913228	0.900087	0.0185846	0.932209	0.781055	0.856632	0.106882	0.611478	0.493533	0.552506	0.0834001	0.398948	0.364567	0.381758	0.0243106	0.572492	0.523221	0.547856	0.0348399	0.363636	> 10 µM	> 5-10 µM	No	No
CBK002488C		C(C(CN)(C)C)N(Cc1c(cccc1)Br)C(=O)NC(c1ccccc1)c1ccccc1	5	0.90707	0.955127	0.931099	0.0339814	1.14338	1.14045	1.14192	0.00207203	1.23023	1.52293	1.37658	0.206972	0.986036	1.32759	1.15681	0.241513	1.23482	1.45991	1.34736	0.159163
CBK002488C		C(C(CN)(C)C)N(Cc1c(cccc1)Br)C(=O)NC(c1ccccc1)c1ccccc1	1	0.934081	0.910669	0.922375	0.0165544	1.47663	1.51502	1.49582	0.027147	1.32018	1.19776	1.25897	0.0865643	1.16499	1.06767	1.11633	0.0688161	1.36728	1.14116	1.25422	0.15989
CBK003406		[C@H]1([C@H](CCC1)N(C)C)C(=O)Nc1cc(c(cc1)Cl)Cl	10	1.13649	0.999607	1.06805	0.0967876	0.126493	0.134255	0.130374	0.0054881	0.976698	1.12995	1.05332	0.108363	0.197501	0.217837	0.207669	0.0143803	0.520562	0.527762	0.524162	0.00509107	0.487179	> 5-10 µM	> 5-10 µM	No	No
CBK003406		[C@H]1([C@H](CCC1)N(C)C)C(=O)Nc1cc(c(cc1)Cl)Cl	5	1.07011	1.11197	1.09104	0.0296011	0.637652	0.706533	0.672093	0.0487064	1.15646	1.00697	1.08171	0.105706	0.822399	0.706117	0.764258	0.0822236	1.02006	0.922268	0.971164	0.0691497
CBK003406		[C@H]1([C@H](CCC1)N(C)C)C(=O)Nc1cc(c(cc1)Cl)Cl	1	0.996306	1.09702	1.04666	0.0712178	0.895443	0.922063	0.908753	0.0188231	1.10752	1.29311	1.20032	0.131227	1.06923	1.16179	1.11551	0.0654498	1.14042	1.16949	1.15496	0.0205558
CBK003747C		c1cc(c2c(c1)n(cc2)C(=O)Nc1ccc(c(c1)[N+](=O)[O-])C)N1CCNCC1	10	0.743243	0.790889	0.767066	0.0336907	0.421981	0.46545	0.443716	0.0307373	0.546272	0.837719	0.691995	0.206084	0.228529	0.37694	0.302735	0.104943	0.451354	0.773232	0.612293	0.227602	0.465649	> 5-10 µM	> 5-10 µM	No	No
CBK003747C		c1cc(c2c(c1)n(cc2)C(=O)Nc1ccc(c(c1)[N+](=O)[O-])C)N1CCNCC1	5	0.799237	0.910403	0.85482	0.0786062	0.778944	0.7895	0.784222	0.00746445	0.766977	0.807279	0.787128	0.0284973	0.616624	0.568582	0.592603	0.0339711	0.782347	0.822326	0.802337	0.0282695
CBK003747C		c1cc(c2c(c1)n(cc2)C(=O)Nc1ccc(c(c1)[N+](=O)[O-])C)N1CCNCC1	1	0.853232	0.942464	0.897848	0.0630969	1.07972	1.02604	1.05288	0.037957	0.612184	0.977745	0.794964	0.258491	0.649467	0.863183	0.756325	0.15112	0.740221	1.04676	0.893488	0.216753
CBK003987A		C(Oc1c(ccc(n1)N1CCN[C@@H](C1)C)C(F)(F)F)c1ccccc1	10	1.09419	1.15713	1.12566	0.0445051	0.360288	0.339697	0.349992	0.0145604	0.203728	0.515051	0.35939	0.220138	0.0989094	0.252127	0.175518	0.108341	0.171515	0.434833	0.303174	0.186195	0.401316	> 5-10 µM	> 5-10 µM	No	No
CBK003987A		C(Oc1c(ccc(n1)N1CCN[C@@H](C1)C)C(F)(F)F)c1ccccc1	5	0.968734	1.00856	0.988647	0.0281606	1.0052	0.805556	0.905378	0.141169	0.623169	0.47487	0.549019	0.104863	0.612535	0.456188	0.534361	0.110554	0.672518	0.547049	0.609783	0.08872
CBK003987A		C(Oc1c(ccc(n1)N1CCN[C@@H](C1)C)C(F)(F)F)c1ccccc1	1	0.989091	1.0458	1.01745	0.0400987	1.01571	1.1755	1.09561	0.11299	0.543276	0.82676	0.685018	0.200454	0.529888	0.878622	0.704255	0.246592	0.624373	0.943308	0.783841	0.225521
CBK004029		N(C(=O)c1c(ccs1)OCC)c1nccc(c1)C	10	0.732666	0.700407	0.716536	0.0228103	0.390673	0.256392	0.323532	0.094951	0.537883	0.631106	0.584495	0.0659189	0.206624	0.187897	0.197261	0.0132423	0.508543	0.491647	0.500095	0.0119474	0.370175	> 5-10 µM	> 5-10 µM	No	No
CBK004029		N(C(=O)c1c(ccs1)OCC)c1nccc(c1)C	5	0.845533	1.00098	0.923257	0.109918	0.668477	0.565359	0.616918	0.0729158	0.748675	1.00342	0.876048	0.180132	0.593518	0.704485	0.649002	0.0784659	0.975977	1.15018	1.06308	0.123183
CBK004029		N(C(=O)c1c(ccs1)OCC)c1nccc(c1)C	1	0.952363	0.89364	0.923001	0.0415232	1.25104	1.19765	1.22435	0.037757	1.1748	1.09385	1.13433	0.0572391	1.24396	1.07687	1.16042	0.118149	1.32769	1.14417	1.23593	0.129771
CBK004430C		c12c(cccc1)c(ccc2S(=O)(=O)N(c1c(c(ccc1)C)C)C)N1CCCNCC1	10	0.899287	0.876261	0.887774	0.0162816	0.525633	0.37562	0.450626	0.106075	0.342537	0.135649	0.239093	0.146292	0.127947	0.0393309	0.083639	0.0626611	0.330401	0.106749	0.218575	0.158146	0.447721	> 5-10 µM	> 5-10 µM	No	No
CBK004430C		c12c(cccc1)c(ccc2S(=O)(=O)N(c1c(c(ccc1)C)C)C)N1CCCNCC1	5	0.830597	0.86656	0.848579	0.0254299	0.987312	0.928027	0.957669	0.0419211	0.429761	1.15831	0.794036	0.515163	0.349662	0.784246	0.566954	0.307297	0.503976	1.05697	0.780471	0.391023
CBK004430C		c12c(cccc1)c(ccc2S(=O)(=O)N(c1c(c(ccc1)C)C)C)N1CCCNCC1	1	0.933062	0.861698	0.89738	0.0504622	1.40279	1.446	1.42439	0.0305518	1.24113	1.31609	1.27861	0.053004	1.14788	1.26727	1.20758	0.0844178	1.25004	1.3276	1.28882	0.05484
CBK005720G		c12c(c(ccc1OCC)OCC)[n+](c(n2C)SC)C	10	0.89839	0.773992	0.836191	0.0879628	0.078026	0.121246	0.0996362	0.0305614	0.313462	0.286692	0.300077	0.0189297	0.0372779	0.0303501	0.033814	0.00489869	0.0730841	0.0541263	0.0636052	0.0134052	0.397849	> 5-10 µM	1-5 µM	No	No
CBK005720G		c12c(c(ccc1OCC)OCC)[n+](c(n2C)SC)C	5	0.867791	0.856231	0.862011	0.0081742	0.694418	0.601953	0.648185	0.0653828	0.551512	0.462747	0.507129	0.062766	0.284232	0.259027	0.27163	0.017823	0.395872	0.369863	0.382868	0.0183912
CBK005720G		c12c(c(ccc1OCC)OCC)[n+](c(n2C)SC)C	1	0.925522	0.885148	0.905335	0.0285483	1.40076	1.37928	1.39002	0.0151857	1.03579	0.894709	0.965248	0.0997583	1.07973	0.869644	0.974685	0.148551	1.10083	0.923154	1.01199	0.125635
CBK010368C		c1cccc2c1nc(C(=N)N)nc2C	10	0.900669	0.863443	0.882056	0.026323	0.728497	0.573838	0.651167	0.109361	0.5079	0.779262	0.643581	0.191882	0.375568	0.449439	0.412504	0.0522352	0.465911	0.560809	0.51336	0.0671027	0.375817	> 10 µM	1-5 µM	No	No
CBK010368C		c1cccc2c1nc(C(=N)N)nc2C	5	0.998091	0.887312	0.942702	0.0783328	0.627616	0.694851	0.661234	0.0475424	0.726869	0.354035	0.540452	0.263633	0.469165	0.249409	0.359287	0.155391	0.619692	0.338289	0.478991	0.198982
CBK010368C		c1cccc2c1nc(C(=N)N)nc2C	1	0.949307	1.01703	0.98317	0.0478894	0.909066	0.972282	0.940674	0.0447005	0.792287	0.614751	0.703519	0.125537	0.644461	0.572321	0.608391	0.051011	0.739976	0.643502	0.691739	0.068218
CBK010393		c1cc(cc(c1C#N)C)N1C[C@H](CNC(=O)C)OC1=O	10	0.933596	0.86207	0.897833	0.0505762	0.637958	0.466956	0.552457	0.120917	1.16026	0.95147	1.05587	0.14764	0.48548	0.365348	0.425414	0.0849465	0.98968	0.753258	0.871469	0.167176	0.695015	> 10 µM	> 5-10 µM	No	No
CBK010393		c1cc(cc(c1C#N)C)N1C[C@H](CNC(=O)C)OC1=O	5	0.923655	0.881729	0.902692	0.0296463	0.999011	0.961423	0.980217	0.0265791	1.40286	1.27183	1.33735	0.0926478	0.996184	0.887	0.941592	0.0772049	1.28202	1.1141	1.19806	0.118735
CBK010393		c1cc(cc(c1C#N)C)N1C[C@H](CNC(=O)C)OC1=O	1	0.941233	0.852299	0.896766	0.0628859	1.27275	1.13577	1.20426	0.0968604	1.16299	0.930305	1.04665	0.164534	1.1441	0.905806	1.02495	0.168501	1.14042	0.97728	1.05885	0.115354
CBK010775		c12c(c(NC(=O)N3CCCCC3)ccc2)cccc1NC(=O)N1CCCCC1	10	0.870313	0.819427	0.84487	0.0359816	0.373548	0.393322	0.383435	0.013982	0.72596	0.635917	0.680938	0.0636705	0.243329	0.231973	0.237651	0.0080299	0.52986	0.478116	0.503988	0.0365885	0.527027	> 5-10 µM	1-5 µM	No	No
CBK010775		c12c(c(NC(=O)N3CCCCC3)ccc2)cccc1NC(=O)N1CCCCC1	5	0.900887	0.875121	0.888004	0.0182192	0.663221	0.678042	0.670631	0.0104797	1.14028	0.32325	0.731763	0.577725	0.667841	0.20476	0.436301	0.327448	0.966841	0.341296	0.654069	0.442327
CBK010775		c12c(c(NC(=O)N3CCCCC3)ccc2)cccc1NC(=O)N1CCCCC1	1	0.920066	0.863373	0.89172	0.0400882	1.24884	1.35198	1.30041	0.0729327	1.07395	1.02651	1.05023	0.0335444	0.905654	1.05017	0.977911	0.102186	1.07038	1.13214	1.10126	0.043674
CBK011645		c1(c(=O)c2c(n(c1)C1CC1)cc(c(c2)F)N1CCNCC1)C(=O)O	10	1.15661	0.979997	1.06831	0.124888	0	0	0	0	0.518803	0.421379	0.470091	0.068889	0.00161135	0.00171973	0.00166554	7.66406e-05	0.00456776	0.00601403	0.00529089	0.00102267	0.968	< 1 µM	< 1 µM	Yes	No
CBK011645		c1(c(=O)c2c(n(c1)C1CC1)cc(c(c2)F)N1CCNCC1)C(=O)O	5	0.970669	1.07882	1.02475	0.0764768	0.00478125	0.0215052	0.0131432	0.0118256	0.715057	0.495457	0.605257	0.155281	0.00649187	0.00998401	0.00823794	0.00246931	0.0304517	0.0315737	0.0310127	0.000793354
CBK011645		c1(c(=O)c2c(n(c1)C1CC1)cc(c(c2)F)N1CCNCC1)C(=O)O	1	1.06494	0.95757	1.01125	0.0759212	0.117785	0.138056	0.12792	0.0143336	0.820453	0.469482	0.644967	0.248174	0.138808	0.0824835	0.110646	0.0398276	0.479614	0.28266	0.381137	0.139268
CBK011972C		COc1cc2c(c(c1)N)nccc2	10	0.775024	0.825545	0.800285	0.0357239	0.0826038	0.0760988	0.0793513	0.00459972	0.218969	0.355959	0.287464	0.0968666	0.00923426	0.0124999	0.0108671	0.00230917	0.0380646	0.0496158	0.0438402	0.00816789	0.621723	1-5 µM	1-5 µM	Yes	No
CBK011972C		COc1cc2c(c(c1)N)nccc2	5	0.769787	0.853207	0.811497	0.0589866	0.269531	0.198897	0.234214	0.0499453	0.607844	0.458899	0.533372	0.10532	0.12711	0.0899834	0.108547	0.0262528	0.338014	0.218009	0.278011	0.0848565
CBK011972C		COc1cc2c(c(c1)N)nccc2	1	0.979106	1.04663	1.01287	0.0477432	0.905929	0.905788	0.905858	0.000100041	0.8995	1.59412	1.24681	0.491171	0.623266	1.07749	0.850379	0.321187	0.907461	1.31557	1.11152	0.288577
CBK016158		c12c(OC(C(=S)N(c3ccccc3)C)C)cccc1cccc2	10	1.00359	1.14304	1.07332	0.0986086	0.6623	0.689301	0.675801	0.0190925	0.609188	1.40878	1.00898	0.565397	0.543079	1.1528	0.847939	0.431137	0.668004	1.36587	1.01694	0.493464	0.433735	> 10 µM	> 10 µM	No	No
CBK016158		c12c(OC(C(=S)N(c3ccccc3)C)C)cccc1cccc2	5	1.13805	1.19915	1.1686	0.0432059	0.805695	0.822788	0.814241	0.0120869	1.11551	1.05567	1.08559	0.0423137	1.05489	0.911018	0.982954	0.101733	1.16299	1.09936	1.13117	0.0449945
CBK016158		c12c(OC(C(=S)N(c3ccccc3)C)C)cccc1cccc2	1	1.11684	1.14844	1.13264	0.0223473	0.977289	0.9978	0.987545	0.0145037	1.08755	1.13847	1.11301	0.0360058	1.07068	1.02845	1.04956	0.0298571	1.08776	1.11338	1.10057	0.0181166
CBK016170C		c1cc(c2c(c1N(S(=O)(=O)c1c(cc(cc1)Br)C)C)cccc2)N1CCNCC1	10	1.13016	1.10695	1.11856	0.0164134	0.360663	0.343191	0.351927	0.0123543	0.258947	0.136611	0.197779	0.0865043	0.169765	0.0876745	0.12872	0.0580465	0.281678	0.14584	0.213759	0.0960519	0.48048	> 5-10 µM	1-5 µM	No	No
CBK016170C		c1cc(c2c(c1N(S(=O)(=O)c1c(cc(cc1)Br)C)C)cccc2)N1CCNCC1	5	0.932141	0.910344	0.921242	0.0154131	0.656439	0.850525	0.753482	0.137239	0.287113	0.317477	0.302295	0.0214706	0.245839	0.291527	0.268683	0.0323061	0.315175	0.333779	0.324477	0.0131548
CBK016170C		c1cc(c2c(c1N(S(=O)(=O)c1c(cc(cc1)Br)C)C)cccc2)N1CCNCC1	1	0.921036	0.914461	0.917749	0.00464911	1.10252	1.02539	1.06395	0.0545408	0.811367	0.481026	0.646197	0.233587	0.844563	0.434217	0.63939	0.290158	0.88919	0.482626	0.685908	0.287484
CBK016632		c1c2c(nc(c1F)N1CCC(C1)NC(=O)C(N)C)n(cc(c2=O)C(=O)O)C12CC(C1)C2	10	0.896741	0.843831	0.870286	0.0374131	0.0664967	0.0839829	0.0752398	0.0123646	1.01035	0.965901	0.988124	0.0314289	0.00525237	0.00463373	0.00494305	0.000437449	0.0137033	0.0120281	0.0128657	0.00118455	0.802	< 1 µM	< 1 µM	Yes	No
CBK016632		c1c2c(nc(c1F)N1CCC(C1)NC(=O)C(N)C)n(cc(c2=O)C(=O)O)C12CC(C1)C2	5	0.913156	0.876238	0.894697	0.0261049	0.0294505	0.0354139	0.0324322	0.00421679	1.21115	0.982255	1.0967	0.16185	0.00639891	0.0170381	0.0117185	0.00752304	0.018271	0.0210491	0.0196601	0.00196441
CBK016632		c1c2c(nc(c1F)N1CCC(C1)NC(=O)C(N)C)n(cc(c2=O)C(=O)O)C12CC(C1)C2	1	0.8884	0.915113	0.901757	0.0188884	0.176788	0.129205	0.152996	0.0336462	1.31745	1.19968	1.25856	0.0832764	0.118759	0.110764	0.114761	0.0056539	0.517679	0.443535	0.480607	0.0524277
CBK017064C		c1(c2ccc(cc2)Br)nc(cs1)CSC(=[NH2+])N	10	0.896864	0.924929	0.910896	0.0198451	0.345137	0.315992	0.330564	0.0206086	0.609188	0.690388	0.649788	0.057417	0.252731	0.258721	0.255726	0.00423526	0.523571	0.554062	0.538816	0.0215606	0.323442	> 5-10 µM	> 5-10 µM	No	No
CBK017064C		c1(c2ccc(cc2)Br)nc(cs1)CSC(=[NH2+])N	5	0.876484	0.901796	0.88914	0.0178983	0.944884	1.01226	0.978571	0.0476411	1.01265	1.47331	1.24298	0.325739	0.776891	1.04832	0.912606	0.19193	1.0652	1.4062	1.2357	0.241123
CBK017064C		c1(c2ccc(cc2)Br)nc(cs1)CSC(=[NH2+])N	1	0.815987	0.994748	0.905368	0.126403	1.21485	1.30033	1.25759	0.060442	0.753995	0.971657	0.862826	0.15391	0.680877	0.933765	0.807321	0.178818	0.822969	1.03974	0.931356	0.153282
CBK017555		O1C(=O)N(c2cc(c(cc2)C2=CCS(=O)CC2)F)C[C@@H]1CNC(=O)C	10	0.897396	0.828849	0.863122	0.04847	0.287164	0.0781814	0.182672	0.147773	0.440664	0.481026	0.460845	0.0285402	0.00980752	0.0110986	0.0104531	0.000912962	0.0517679	0.0571333	0.0544506	0.00379393	0.584475	1-5 µM	1-5 µM	Yes	No
CBK017555		O1C(=O)N(c2cc(c(cc2)C2=CCS(=O)CC2)F)C[C@@H]1CNC(=O)C	5	0.964849	0.942518	0.953684	0.0157907	0.110664	0.128164	0.119414	0.012374	0.826813	0.611865	0.719339	0.151991	0.0840534	0.0577703	0.0709119	0.018585	0.377601	0.234547	0.306074	0.101154
CBK017555		O1C(=O)N(c2cc(c(cc2)C2=CCS(=O)CC2)F)C[C@@H]1CNC(=O)C	1	0.891965	0.868956	0.880461	0.0162693	1.3487	1.32134	1.33502	0.0193501	1.31563	0.994762	1.1552	0.22689	0.979467	0.734963	0.857215	0.17289	1.17087	0.853993	1.01243	0.224065
CBK017637		c1(cc(cs1)c1cnccc1)C(=O)C	10	1.10802	1.09064	1.09933	0.0122918	1.18857	1.26905	1.22881	0.0569115	0.786836	0.941849	0.864342	0.109611	0.944544	1.01888	0.981711	0.0525624	0.867873	0.996826	0.93235	0.0911832	0.279483	> 10 µM	> 10 µM	No	No
CBK017637		c1(cc(cs1)c1cnccc1)C(=O)C	5	1.11241	1.08215	1.09728	0.0213994	1.08209	1.3142	1.19814	0.164126	0.688708	0.818707	0.753707	0.0919227	0.827365	0.840631	0.833998	0.00938071	0.892235	0.853993	0.873114	0.0270413
CBK017637		c1(cc(cs1)c1cnccc1)C(=O)C	1	1.14449	1.10714	1.12581	0.0264143	1.59294	1.21409	1.40351	0.267889	0.963101	0.788883	0.875992	0.123191	0.977917	0.760329	0.869123	0.153858	0.98359	0.860007	0.921798	0.0873865
CBK017670		C(=O)(NCCNCCNC(=O)C1(c2ccccc2)CCCC1)C1(c2ccccc2)CCCC1	10	0.90353	0.886637	0.895084	0.0119451	0.119396	0.150328	0.134862	0.0218726	0.923124	0.893747	0.908435	0.0207726	0.088841	0.0840281	0.0864345	0.00340325	0.278633	0.267624	0.273129	0.00778426	0.522255	1-5 µM	> 5-10 µM	No	No
CBK017670		C(=O)(NCCNCCNC(=O)C1(c2ccccc2)CCCC1)C1(c2ccccc2)CCCC1	5	1.06763	0.802235	0.934932	0.187663	0.447386	0.534938	0.491162	0.0619083	1.01216	0.932229	0.972197	0.0565234	0.565226	0.515793	0.540509	0.034955	0.904415	0.783328	0.843872	0.085622
CBK017670		C(=O)(NCCNCCNC(=O)C1(c2ccccc2)CCCC1)C1(c2ccccc2)CCCC1	1	0.967614	0.864722	0.916168	0.072755	1.23985	1.21111	1.22548	0.020325	1.16208	0.934153	1.04812	0.16117	1.18553	0.956984	1.07126	0.161609	1.23938	0.995322	1.11735	0.172578
CBK017752C		c12c(C3CCC1CC3)c(ccc2OCC(C(NC(C)(C)C)C)O)Cl	10	0.864628	0.97931	0.921969	0.0810922	0.558126	0.76983	0.663978	0.149698	0.374501	0.227694	0.301097	0.103808	0.202879	0.147345	0.175112	0.0392681	0.314443	0.248977	0.28171	0.0462915	0.461698	> 10 µM	> 5-10 µM	No	No
CBK017752C		c12c(C3CCC1CC3)c(ccc2OCC(C(NC(C)(C)C)C)O)Cl	5	0.88703	1.01364	0.950335	0.0895266	1.11177	1.40759	1.25968	0.20918	0.499334	1.27363	0.88648	0.547506	0.420094	1.1543	0.787197	0.519162	0.520562	1.22911	0.874834	0.501016
CBK017752C		c12c(C3CCC1CC3)c(ccc2OCC(C(NC(C)(C)C)C)O)Cl	1	0.843788	0.959259	0.901524	0.0816502	1.13634	1.35547	1.24591	0.15495	0.736019	0.706217	0.721118	0.0210732	0.723506	0.636983	0.680245	0.0611805	0.815446	0.725891	0.770669	0.063325
CBK017786		c12n(c(=O)c3c(n2)cc(cc3)NC(=O)CCN2CCCCC2)CC/C/1=C\c1ccccc1	10	0.906197	0.94531	0.925753	0.0276566	0.0869273	0.439585	0.263256	0.249367	0.215335	0.495457	0.355396	0.198076	0.0102259	0.196941	0.103584	0.132028	0.0304517	0.303709	0.16708	0.193222	0.483444	> 5-10 µM	1-5 µM	No	No
CBK017786		c12n(c(=O)c3c(n2)cc(cc3)NC(=O)CCN2CCCCC2)CC/C/1=C\c1ccccc1	5	0.914247	0.894268	0.904258	0.0141274	0.74791	0.386777	0.567343	0.25536	0.695977	0.689792	0.692884	0.00437376	0.261673	0.152005	0.206839	0.0775471	0.429369	0.350317	0.389843	0.0558979
CBK017786		c12n(c(=O)c3c(n2)cc(cc3)NC(=O)CCN2CCCCC2)CC/C/1=C\c1ccccc1	1	0.92717	0.905388	0.916279	0.0154024	1.52732	1.30624	1.41678	0.156329	1.25021	1.27664	1.26343	0.0186881	1.17913	0.993926	1.08653	0.130962	1.29877	1.20732	1.25304	0.0646635
CBK017906		c1(C(CCN(C(C)C)C(C)C)c2ccccc2)c(OCc2ccccc2)ccc(c1)C	10	0.843472	0.876517	0.859995	0.0233667	0.648725	0.581499	0.615112	0.047536	0.394326	0.289578	0.341952	0.0740685	0.278174	0.162626	0.2204	0.0817048	0.490272	0.279653	0.384962	0.148931	0.424797	> 10 µM	> 5-10 µM	No	No
CBK017906		c1(C(CCN(C(C)C)C(C)C)c2ccccc2)c(OCc2ccccc2)ccc(c1)C	5	0.938881	0.906202	0.922542	0.0231076	1.35421	1.13539	1.2448	0.15473	0.974004	0.633993	0.803998	0.240425	0.90739	0.556748	0.732069	0.247941	1.02927	0.69011	0.859689	0.23982
CBK017906		c1(C(CCN(C(C)C)C(C)C)c2ccccc2)c(OCc2ccccc2)ccc(c1)C	1	0.869003	0.96206	0.915532	0.065801	1.54716	1.41982	1.48349	0.0900461	1.13119	1.15254	1.14186	0.015096	1.13592	1.10784	1.12188	0.0198553	1.23938	1.12763	1.18351	0.0790213
CBK017926		c1c(ccc(c2sc(nn2)CCC#N)c1F)N1C[C@@H](OC1=O)CNC(=O)C	10	0.969311	0.945473	0.957392	0.0168562	0.0136825	0.0473888	0.0305357	0.023834	0.839534	0.887974	0.863754	0.0342528	0	0.00385348	0.00192674	0.00272482	0	0.00902105	0.00451052	0.00637885	0.599532	< 1 µM	< 1 µM	Yes	No
CBK017926		c1c(ccc(c2sc(nn2)CCC#N)c1F)N1C[C@@H](OC1=O)CNC(=O)C	5	0.937524	0.902829	0.920176	0.0245327	0.013513	0.0282736	0.0208933	0.0104374	0.59149	0.603207	0.597348	0.00828536	0.00179727	0.00232482	0.00206105	0.000373036	0.00456776	0.00751754	0.00604265	0.00208581
CBK017926		c1c(ccc(c2sc(nn2)CCC#N)c1F)N1C[C@@H](OC1=O)CNC(=O)C	1	0.976682	0.898549	0.937615	0.0552485	0.187808	0.199492	0.19365	0.00826175	1.24022	1.16601	1.20311	0.0524762	0.153186	0.154601	0.153894	0.00100013	0.662324	0.623956	0.64314	0.0271307
CBK017966		c1c(ccc(c2sc(nn2)[C@@H](C)N)c1F)N1C[C@@H](OC1=O)CNC(=O)C	10	0.911847	0.873795	0.892821	0.0269064	0.018769	0.0565373	0.0376532	0.0267063	0.986725	0.7783	0.882512	0.147378	0.0402372	0.0152865	0.0277619	0.0176428	0.0487227	0.0165386	0.0326307	0.0227576	0.615202	1-5 µM	1-5 µM	Yes	No
CBK017966		c1c(ccc(c2sc(nn2)[C@@H](C)N)c1F)N1C[C@@H](OC1=O)CNC(=O)C	5	0.843326	0.898711	0.871019	0.0391632	0.117107	0.0834623	0.100285	0.0237903	1.04215	1.30647	1.17431	0.186902	0.053128	0.0624359	0.0577819	0.00658168	0.252749	0.297695	0.275222	0.0317813
CBK017966		c1c(ccc(c2sc(nn2)[C@@H](C)N)c1F)N1C[C@@H](OC1=O)CNC(=O)C	1	0.92734	0.922045	0.924693	0.00374397	0.965525	0.837806	0.901666	0.0903112	1.53369	1.42961	1.48165	0.0735982	0.898915	0.793434	0.846174	0.0745862	1.41144	1.16221	1.28682	0.176228
CBK017968		c1c(cc(c(c2sc(nn2)C(C)O)c1)F)N1C[C@@H](OC1=O)CNC(=O)C	10	0.90707	0.909157	0.908114	0.00147563	0.0695486	0.0490995	0.0593241	0.0144597	0.698703	0.760983	0.729843	0.0440391	0.00161135	0.00170381	0.00165758	6.5381e-05	0.00609034	0.00601403	0.00605219	5.39574e-05	0.613583	1-5 µM	< 1 µM	Yes	No
CBK017968		c1c(cc(c(c2sc(nn2)C(C)O)c1)F)N1C[C@@H](OC1=O)CNC(=O)C	5	0.906828	0.899433	0.90313	0.00522915	0.00088165	0.0402485	0.0205651	0.0278366	0.947655	0.846606	0.897131	0.0714526	0.00532984	0.00754772	0.00643878	0.00156828	0.0289291	0.0315737	0.0302514	0.00186998
CBK017968		c1c(cc(c(c2sc(nn2)C(C)O)c1)F)N1C[C@@H](OC1=O)CNC(=O)C	1	0.912768	0.914275	0.913522	0.00106567	0.528854	0.499236	0.514045	0.020943	1.25112	1.22469	1.23791	0.0186891	0.46004	0.47178	0.46591	0.00830183	0.968364	0.989308	0.978836	0.0148099
CBK018391		c1(/C(=N/OCc2c(cc(cc2)Cl)Cl)/Nc2c(OC)cccc2)c(non1)N	10	0.972802	0.921231	0.947017	0.0364663	0.976207	1.08095	1.02858	0.0740634	0.878603	0.460823	0.669713	0.295415	0.736742	0.384392	0.560567	0.249149	0.991203	0.509689	0.750446	0.340482	0.37325	> 10 µM	> 10 µM	No	No
CBK018391		c1(/C(=N/OCc2c(cc(cc2)Cl)Cl)/Nc2c(OC)cccc2)c(non1)N	5	0.94567	0.902131	0.923901	0.0307869	1.12549	1.30728	1.21639	0.128543	0.977639	0.873544	0.925591	0.0736064	0.879888	0.800679	0.840284	0.0560095	1.04297	0.980287	1.01163	0.0443239
CBK018391		c1(/C(=N/OCc2c(cc(cc2)Cl)Cl)/Nc2c(OC)cccc2)c(non1)N	1	0.942858	0.870445	0.906652	0.0512034	1.38058	1.35711	1.36885	0.0165918	0.956741	0.916836	0.936789	0.0282173	0.957961	0.832526	0.895244	0.0886961	1.06581	0.962245	1.01403	0.073231
CBK018453C		C1CNCCc2c1c1cc(ccc1n2CC)S(=O)(=O)c1ccc(cc1)C(F)(F)F	10	0.95646	0.882124	0.919292	0.0525636	0.0448794	0.0595125	0.0521959	0.0103472	0.355257	0.325174	0.340215	0.0212722	0.103885	0.151337	0.127611	0.033553	0.275588	0.305212	0.2904	0.0209475	0.463768	> 5-10 µM	> 5-10 µM	No	No
CBK018453C		C1CNCCc2c1c1cc(ccc1n2CC)S(=O)(=O)c1ccc(cc1)C(F)(F)F	5	0.93876	0.84967	0.894215	0.0629961	0.566748	0.522294	0.544521	0.0314342	1.1539	1.00342	1.07866	0.106408	0.638605	0.533149	0.585877	0.0745684	1.10692	0.897594	1.00226	0.148015
CBK018453C		C1CNCCc2c1c1cc(ccc1n2CC)S(=O)(=O)c1ccc(cc1)C(F)(F)F	1	0.936069	0.954662	0.945365	0.0131472	1.50003	1.35176	1.42589	0.10484	1.54369	1.34495	1.44432	0.140529	1.44484	1.21799	1.33141	0.160408	1.52106	1.31707	1.41907	0.144242
CBK018491		c1cc(cc2CCN(CCc12)C(=O)C)N1C[C@@H](OC1=O)CNC(=O)C	10	1.16576	1.06945	1.1176	0.0680998	0	0.00134872	0.000674362	0.000953692	0.420675	0.276109	0.348392	0.102224	0.0107836	0.0108598	0.0108217	5.38578e-05	0.0532905	0.0526228	0.0529566	0.000472127	0.588942	1-5 µM	1-5 µM	Yes	No
CBK018491		c1cc(cc2CCN(CCc12)C(=O)C)N1C[C@@H](OC1=O)CNC(=O)C	5	0.936117	0.965945	0.951031	0.0210913	0.115666	0.0546779	0.0851718	0.0431249	0.528797	0.432924	0.48086	0.0677928	0.130256	0.0730887	0.101672	0.0404232	0.385214	0.258603	0.321909	0.0895272
CBK018491		c1cc(cc2CCN(CCc12)C(=O)C)N1C[C@@H](OC1=O)CNC(=O)C	1	0.987714	0.848996	0.918355	0.0980885	1.15508	1.0834	1.11924	0.0506834	0.669628	0.562801	0.616214	0.0755383	0.61823	0.533356	0.575793	0.0600152	0.746067	0.620949	0.683508	0.0884716
CBK018498		c1cc(cc2CCN(CCc12)C(=O)Oc1ccccc1)N1C[C@@H](OC1=O)CNC(=O)C	10	0.971663	0.973459	0.972561	0.00127048	0	0.0204639	0.010232	0.0144702	0.385241	0.289578	0.337409	0.0676438	0.0529111	0.0136942	0.0333026	0.0277305	0.153781	0.0676579	0.110719	0.0608983	0.527897	1-5 µM	1-5 µM	Yes	No
CBK018498		c1cc(cc2CCN(CCc12)C(=O)Oc1ccccc1)N1C[C@@H](OC1=O)CNC(=O)C	5	1.01482	0.869724	0.942273	0.102599	0.114903	0.158956	0.136929	0.0311505	0.45611	0.686905	0.571508	0.163197	0.107062	0.143932	0.125497	0.0260714	0.342582	0.451052	0.396817	0.0767005
CBK018498		c1cc(cc2CCN(CCc12)C(=O)Oc1ccccc1)N1C[C@@H](OC1=O)CNC(=O)C	1	0.978524	0.995537	0.987031	0.0120298	1.42509	1.08177	1.25343	0.242763	0.921306	0.677285	0.799296	0.172549	0.872963	0.584025	0.728494	0.20431	0.965319	0.730705	0.848012	0.165897
CBK018499		c1cc(cc2CCN(CCc12)C(=O)Cc1ccccc1)N1C[C@@H](OC1=O)CNC(=O)C	10	0.885806	0.957151	0.921479	0.0504486	0.0430143	0.0661321	0.0545732	0.0163468	0.256221	0.461785	0.359003	0.145356	0.000805673	0.00348724	0.00214645	0.00189615	0.00152259	0.00300702	0.0022648	0.00104965	0.57783	< 1 µM	< 1 µM	Yes	No
CBK018499		c1cc(cc2CCN(CCc12)C(=O)Cc1ccccc1)N1C[C@@H](OC1=O)CNC(=O)C	5	0.901978	1.01543	0.958703	0.080221	0.0159714	0.0322901	0.0241307	0.011539	0.878603	1.0852	0.981899	0.146083	0.00556225	0.0043471	0.00495467	0.000859236	0.0137033	0.0120281	0.0128657	0.00118455
CBK018499		c1cc(cc2CCN(CCc12)C(=O)Cc1ccccc1)N1C[C@@H](OC1=O)CNC(=O)C	1	0.948823	0.908971	0.928897	0.0281793	0.38423	0.366397	0.375313	0.0126097	0.903135	0.812934	0.858034	0.0637813	0.412939	0.346415	0.379677	0.0470395	0.846557	0.748747	0.797652	0.0691622
CBK018505		c1cc(cc2c1CSCC2)N1C[C@@H](OC1=O)CNC(=O)C	10	0.970984	1.04558	1.00828	0.0527465	0.126686	0.125858	0.126272	0.000585815	1.08213	1.36227	1.2222	0.198089	0.0865479	0.100286	0.0934169	0.00971423	0.421756	0.452556	0.437156	0.0217788	0.56092	1-5 µM	1-5 µM	Yes	No
CBK018505		c1cc(cc2c1CSCC2)N1C[C@@H](OC1=O)CNC(=O)C	5	0.987496	1.02848	1.00799	0.0289799	0.294793	0.289639	0.292216	0.00364482	1.00308	1.18717	1.09513	0.130174	0.272798	0.296272	0.284535	0.0165985	0.791744	0.820915	0.80633	0.0206272
CBK018505		c1cc(cc2c1CSCC2)N1C[C@@H](OC1=O)CNC(=O)C	1	0.976076	0.934213	0.955144	0.0296015	1.48824	1.34202	1.41513	0.103397	1.4074	1.62972	1.51856	0.157202	1.24429	1.33969	1.29199	0.06746	1.39469	1.52005	1.45737	0.0886421
CBK018917		S(=O)(=O)(Nc1sc(nn1)CC)c1ccc(NC(=S)NC(=O)c2occc2)cc1	10	1.1716	1.13045	1.15102	0.029099	0.230026	0.14594	0.187983	0.0594577	0.503357	0.601283	0.55232	0.0692441	0.255135	0.2289	0.242017	0.0185513	0.522247	0.445038	0.483643	0.0545945	0.543814	> 5-10 µM	> 5-10 µM	No	No
CBK018917		S(=O)(=O)(Nc1sc(nn1)CC)c1ccc(NC(=S)NC(=O)c2occc2)cc1	5	0.902075	0.992606	0.947341	0.0640147	0.573022	0.548772	0.560897	0.0171468	0.605118	0.782149	0.693633	0.125179	0.505219	0.634677	0.569948	0.0915405	0.633395	0.847979	0.740687	0.151733
CBK018917		S(=O)(=O)(Nc1sc(nn1)CC)c1ccc(NC(=S)NC(=O)c2occc2)cc1	1	1.03856	0.970737	1.00465	0.0479568	1.16847	1.16775	1.16811	0.000513789	0.981273	0.552218	0.766746	0.303388	1.02805	0.565713	0.796884	0.326925	1.04602	0.566823	0.806419	0.338841
CBK022485		c1cc(cc2CCN(CCc12)C(=O)OC)N1C[C@@H](OC1=O)CNC(=O)C	10	0.909277	0.900619	0.904948	0.00612181	0.100745	0.151146	0.125946	0.0356389	0.736863	1.12656	0.931713	0.275559	0.0743079	0.0779772	0.0761425	0.00259457	0.299949	0.354828	0.327389	0.0388051	0.58156	1-5 µM	1-5 µM	Yes	No
CBK022485		c1cc(cc2CCN(CCc12)C(=O)OC)N1C[C@@H](OC1=O)CNC(=O)C	5	0.915799	0.801164	0.858482	0.0810588	0.381687	0.501319	0.441503	0.0845929	1.40467	1.12656	1.26562	0.196654	0.377814	0.326256	0.352035	0.0364575	1.02165	0.772803	0.897229	0.175964
CBK022485		c1cc(cc2CCN(CCc12)C(=O)OC)N1C[C@@H](OC1=O)CNC(=O)C	1	0.848661	0.917788	0.883224	0.0488805	1.46891	1.26013	1.36452	0.147635	1.40649	1.37958	1.39304	0.019027	1.33985	1.21697	1.27841	0.0868925	1.50888	1.34113	1.42501	0.118619
CBK024506T		c1(ccc(cc1)OC)CCN(CC(COc1c2CCCCc2ccc1)O)CCc1ccccc1	10	1.10958	0.906389	1.00798	0.143675	0.437892	0.582763	0.510327	0.10244	1.35198	1.15254	1.25226	0.141024	0.566931	0.539566	0.553248	0.0193496	1.0384	0.80588	0.922142	0.164418	0.457447	> 10 µM	> 10 µM	No	No
CBK024506T		c1(ccc(cc1)OC)CCN(CC(COc1c2CCCCc2ccc1)O)CCc1ccccc1	5	0.966644	0.936935	0.951789	0.0210075	0.961371	1.12334	1.04236	0.114532	1.13028	1.49984	1.31506	0.261317	0.921319	1.3605	1.14091	0.310548	1.19066	1.42683	1.30875	0.166996
CBK024506T		c1(ccc(cc1)OC)CCN(CC(COc1c2CCCCc2ccc1)O)CCc1ccccc1	1	0.984659	0.963223	0.973941	0.0151573	1.08302	1.08623	1.08463	0.00226776	1.0685	0.866809	0.967653	0.142615	1.08445	0.895121	0.989787	0.133877	1.12671	0.914133	1.02042	0.150317
CBK027460		c1(n(c(nn1)C)N)N/N=C/c1cc(c(cc1)O)OCC	10	0.857413	0.890007	0.87371	0.0230474	0.208775	0.311957	0.260366	0.0729609	0.665113	1.46966	1.06739	0.568901	0.182352	0.450899	0.316626	0.189891	0.488967	1.13442	0.811696	0.456407	0.303226	> 5-10 µM	> 5-10 µM	No	No
CBK027460		c1(n(c(nn1)C)N)N/N=C/c1cc(c(cc1)O)OCC	5	0.84519	0.928061	0.886626	0.0585989	0.534492	0.621213	0.577853	0.0613205	1.37417	1.33694	1.35555	0.0263232	0.781712	0.838953	0.810333	0.0404757	1.26078	1.29924	1.28001	0.0271938
CBK027460		c1(n(c(nn1)C)N)N/N=C/c1cc(c(cc1)O)OCC	1	0.911178	0.954697	0.932937	0.0307722	1.09103	1.08052	1.08577	0.00743718	1.00266	1.53785	1.27026	0.378433	0.959482	1.33694	1.14821	0.266901	1.06369	1.42548	1.24459	0.255825
CBK034182		O=C(N1CCN(c2n(nc(c2N)C)C)CC1)OC(C)(C)C	10	0.856904	0.912786	0.884845	0.0395145	0.398133	0.364537	0.381335	0.0237554	1.42012	1.30454	1.36233	0.0817254	0.561074	0.50178	0.531427	0.0419273	1.09322	1.00284	1.04803	0.0639055	0.281947	> 5-10 µM	> 10 µM	No	No
CBK034182		O=C(N1CCN(c2n(nc(c2N)C)C)CC1)OC(C)(C)C	5	0.901421	0.995095	0.948258	0.0662378	0.928649	0.904895	0.916772	0.0167962	1.37106	1.1333	1.25218	0.168121	1.0185	0.821204	0.91985	0.139506	1.33683	1.04945	1.19314	0.203209
CBK034182		O=C(N1CCN(c2n(nc(c2N)C)C)CC1)OC(C)(C)C	1	0.898414	0.913763	0.906089	0.0108535	1.25494	1.13896	1.19695	0.0820106	1.36106	1.11694	1.239	0.172618	1.39964	1.03256	1.2161	0.259568	1.40687	1.10207	1.25447	0.215524
CBK036386T		N1(c2cc(c3c(n2)c(C(=O)NCc2cccc(c2F)F)cs3)C(F)(F)F)CCN(CCC1)C	10	0.961887	1.05256	1.00722	0.0641131	0.546527	0.608352	0.577439	0.0437169	0.640146	0.735439	0.687793	0.0673822	0.446143	0.491657	0.4689	0.0321838	0.64995	0.781999	0.715974	0.0933727	0.46614	> 10 µM	> 5-10 µM	No	No
CBK036386T		N1(c2cc(c3c(n2)c(C(=O)NCc2cccc(c2F)F)cs3)C(F)(F)F)CCN(CCC1)C	5	1.046	0.978175	1.01209	0.0479622	0.838825	1.10439	0.971606	0.187782	0.565246	1.0094	0.787325	0.314066	0.392917	0.79891	0.595913	0.28708	0.571715	0.987142	0.779429	0.293751
CBK036386T		N1(c2cc(c3c(n2)c(C(=O)NCc2cccc(c2F)F)cs3)C(F)(F)F)CCN(CCC1)C	1	1.00111	0.978151	0.989629	0.0162334	1.08168	1.4007	1.24119	0.22558	0.874834	0.712305	0.793569	0.114925	0.809367	0.577677	0.693522	0.16383	0.875627	0.753945	0.814786	0.086042
CBK036543		c1(scc(n1)c1ccc(cc1)Br)N[C@@H]1CC[C@]2(CCN([C@H]2C1)C)c1ccc(c(c1)OC)OC	10	1.13123	1.04351	1.08737	0.0620277	0.952131	0.932415	0.942273	0.0139413	0.464288	0.400214	0.432251	0.045307	0.487386	0.416589	0.451988	0.0500607	0.545085	0.472102	0.508594	0.0516074	0.499062	> 10 µM	> 5-10 µM	No	No
CBK036543		c1(scc(n1)c1ccc(cc1)Br)N[C@@H]1CC[C@]2(CCN([C@H]2C1)C)c1ccc(c(c1)OC)OC	5	0.912865	0.907435	0.91015	0.0038393	1.13736	0.940894	1.03913	0.138924	0.797739	0.507002	0.65237	0.205582	0.846639	0.524487	0.685563	0.227796	0.819151	0.545773	0.682462	0.193307
CBK036543		c1(scc(n1)c1ccc(cc1)Br)N[C@@H]1CC[C@]2(CCN([C@H]2C1)C)c1ccc(c(c1)OC)OC	1	0.945404	0.880751	0.913078	0.0457161	1.49257	1.26913	1.38085	0.157996	0.817728	0.557028	0.687378	0.184342	0.996788	0.526987	0.761888	0.3322	1.01861	0.54427	0.78144	0.335409
CBK039943		c12[nH]c3c(c1CCOC12CCN(Cc2cc(c(c(c2)F)F)F)CC1)cc(cc3)Br	10	0.861399	0.946246	0.903823	0.0599957	0.489512	0.446097	0.467805	0.0306993	0.372468	0.493032	0.43275	0.085251	0.17453	0.252522	0.213526	0.0551485	0.419272	0.530272	0.474772	0.0784887	0.506512	> 5-10 µM	1-5 µM	No	No
CBK039943		c12[nH]c3c(c1CCOC12CCN(Cc2cc(c(c(c2)F)F)F)CC1)cc(cc3)Br	5	0.922766	0.918251	0.920509	0.00319255	0.685844	0.645826	0.665835	0.0282969	0.509833	0.488064	0.498948	0.0153928	0.332691	0.313198	0.322945	0.0137837	0.562859	0.552215	0.557537	0.00752674
CBK039943		c12[nH]c3c(c1CCOC12CCN(Cc2cc(c(c(c2)F)F)F)CC1)cc(cc3)Br	1	1.0419	0.922546	0.982221	0.0843944	1.25722	1.1627	1.20996	0.0668347	1.11476	1.04195	1.07836	0.0514882	1.07965	0.965024	1.02234	0.0810545	1.15061	1.04226	1.09643	0.0766129
CBK041273		c1(N2CCN(CC2)CCO)cc(c(cc1)[N+](=O)[O-])NC(c1ccc(cc1)Br)C	10	0.870046	1.0553	0.962674	0.130997	1.02317	0.851863	0.937517	0.121133	0.580587	0.652272	0.616429	0.0506889	0.509031	0.438787	0.473909	0.04967	0.647099	0.664551	0.655825	0.0123404	0.447983	> 10 µM	> 5-10 µM	No	No
CBK041273		c1(N2CCN(CC2)CCO)cc(c(cc1)[N+](=O)[O-])NC(c1ccc(cc1)Br)C	5	0.96725	0.921836	0.944543	0.0321124	1.1934	1.40241	1.2979	0.147795	1.12846	0.692678	0.910571	0.308147	1.0345	0.604247	0.819374	0.304235	1.16325	0.709656	0.936455	0.320743
CBK041273		c1(N2CCN(CC2)CCO)cc(c(cc1)[N+](=O)[O-])NC(c1ccc(cc1)Br)C	1	0.899942	0.929048	0.914495	0.0205812	1.47002	1.31978	1.3949	0.106235	1.34562	1.34495	1.34528	0.000471532	1.26921	1.33499	1.3021	0.0465106	1.39012	1.33211	1.36111	0.0410206
CBK044581		FC(F)(F)Sc1cc(ccc1)NS(=O)(=O)c1ccc(cc1)C(C)C	10	0.947849	1.10933	1.02859	0.114184	0.806637	0.844812	0.825724	0.0269936	0.801931	1.08611	0.944022	0.200947	0.679573	0.931442	0.805507	0.178098	0.764293	1.08007	0.922182	0.223288	0.472131	> 10 µM	> 10 µM	No	No
CBK044581		FC(F)(F)Sc1cc(ccc1)NS(=O)(=O)c1ccc(cc1)C(C)C	5	0.867684	1.04706	0.95737	0.126836	0.756906	0.763778	0.760342	0.00485951	0.749001	0.819455	0.784228	0.0498181	0.668689	0.719716	0.694202	0.0360814	0.731194	0.895967	0.81358	0.116513
CBK044581		FC(F)(F)Sc1cc(ccc1)NS(=O)(=O)c1ccc(cc1)C(C)C	1	0.997501	0.933142	0.965321	0.0455087	1.06399	1.2019	1.13295	0.0975135	1.14547	1.23588	1.19068	0.0639269	1.09761	1.21725	1.15743	0.0845963	1.10582	1.26417	1.185	0.111974
CBK045265		Brc1cc(c(cc1)S(=O)(=O)NC(COC)CC)CC	10	0.930432	0.998892	0.964662	0.0484079	1.33809	1.47047	1.40428	0.0936026	0.910786	1.07759	0.994187	0.117948	0.944763	1.0091	0.976931	0.0454925	0.985456	1.10812	1.04679	0.086739	0.374233	> 10 µM	> 10 µM	No	No
CBK045265		Brc1cc(c(cc1)S(=O)(=O)NC(COC)CC)CC	5	0.987552	0.992479	0.990016	0.00348425	1.17977	1.10077	1.14027	0.0558562	0.963715	1.4587	1.21121	0.350009	0.85844	1.2705	1.06447	0.291371	0.856068	1.39743	1.12675	0.382799
CBK045265		Brc1cc(c(cc1)S(=O)(=O)NC(COC)CC)CC	1	1.03013	0.976202	1.00316	0.0381308	1.32787	1.42213	1.375	0.0666529	1.04161	1.27484	1.15823	0.16492	1.11692	1.23148	1.1742	0.0810058	1.12237	1.26943	1.1959	0.103991
CBK045478		S(=O)(=O)(Nc1sc(nn1)CC)c1ccc(NC(=O)CCCCC)cc1	10	0.877077	0.94617	0.911624	0.0488562	0.288774	0.302506	0.29564	0.00970987	1.14482	1.1814	1.16311	0.0258672	0.479298	0.49791	0.488604	0.0131608	0.988158	0.957735	0.972946	0.0215123	0.663522	1-5 µM	> 5-10 µM	No	No
CBK045478		S(=O)(=O)(Nc1sc(nn1)CC)c1ccc(NC(=O)CCCCC)cc1	5	0.936942	0.935981	0.936461	0.000679584	0.481126	0.460411	0.470769	0.0146481	0.91222	1.11213	1.01218	0.141359	0.478229	0.582193	0.530211	0.0735138	0.857215	0.959238	0.908227	0.0721411
CBK045478		S(=O)(=O)(Nc1sc(nn1)CC)c1ccc(NC(=O)CCCCC)cc1	1	0.908258	0.988628	0.948443	0.0568298	1.46357	1.27902	1.3713	0.1305	1.33653	1.15542	1.24598	0.128061	1.31632	1.1159	1.21611	0.141715	1.44646	1.11861	1.28253	0.231822
CBK049773		C1(CCNCC1)CN(Cc1ccc2c(cccc2)c1)C(=O)Nc1cc(nc(c1)Cl)Cl	10	0.890558	1.03671	0.963637	0.103348	0.761389	0.472386	0.616888	0.204356	0.799556	0.498343	0.648949	0.21299	0.553684	0.336399	0.445041	0.153643	0.732363	0.454059	0.593211	0.196791	0.409091	> 10 µM	> 5-10 µM	No	No
CBK049773		C1(CCNCC1)CN(Cc1ccc2c(cccc2)c1)C(=O)Nc1cc(nc(c1)Cl)Cl	5	0.906028	1.00589	0.955959	0.0706132	0.924918	0.759263	0.842091	0.117136	0.813185	1.10732	0.960253	0.207987	0.62779	0.875917	0.751854	0.175453	0.84199	1.06298	0.952485	0.156264
CBK049773		C1(CCNCC1)CN(Cc1ccc2c(cccc2)c1)C(=O)Nc1cc(nc(c1)Cl)Cl	1	0.859765	1.05009	0.954929	0.134581	1.31852	1.30074	1.30963	0.0125783	1.24204	1.49407	1.36805	0.178212	1.17949	1.21217	1.19583	0.02311	1.20589	1.34113	1.27351	0.0956305
CBK049794		C1(CCNCC1)CN(Cc1ccc(c2ccccc2)cc1)C(=O)Nc1cc(nc(c1)Cl)Cl	10	0.869269	1.08955	0.97941	0.155762	0.880509	0.934756	0.907632	0.0383582	0.18775	0.376243	0.281996	0.133285	0.167809	0.34835	0.258079	0.127662	0.219659	0.415546	0.317603	0.138513	0.407216	> 10 µM	1-5 µM	No	No
CBK049794		C1(CCNCC1)CN(Cc1ccc(c2ccccc2)cc1)C(=O)Nc1cc(nc(c1)Cl)Cl	5	0.936912	1.07258	1.00475	0.0959338	0.936765	0.879949	0.908357	0.040175	0.530293	0.427383	0.478838	0.0727685	0.459365	0.375118	0.417242	0.0595722	0.528084	0.461134	0.494609	0.0473411
CBK049794		C1(CCNCC1)CN(Cc1ccc(c2ccccc2)cc1)C(=O)Nc1cc(nc(c1)Cl)Cl	1	0.793677	1.11113	0.952403	0.224473	0.960398	1.34867	1.15453	0.274547	0.26964	0.998444	0.634042	0.515342	0.270792	0.971075	0.620933	0.495175	0.32347	1.02046	0.671963	0.492843
CBK050037		s1c(nnc1NS(=O)(=O)c1ccc(cc1)NC(=S)Nc1ccc(cc1)F)CC	10	0.937596	0.926489	0.932043	0.00785422	0.150338	0.123031	0.136685	0.0193088	0.814093	0.575307	0.6947	0.168847	0.209878	0.141735	0.175806	0.0481846	0.602944	0.390912	0.496928	0.149929	0.703333	1-5 µM	1-5 µM	Yes	No
CBK050037		s1c(nnc1NS(=O)(=O)c1ccc(cc1)NC(=S)Nc1ccc(cc1)F)CC	5	0.877562	0.909436	0.893499	0.0225383	0.215869	0.239285	0.227577	0.0165576	0.652365	1.02074	0.836551	0.260479	0.218167	0.312625	0.265396	0.066792	0.549653	0.760775	0.655214	0.149286
CBK050037		s1c(nnc1NS(=O)(=O)c1ccc(cc1)NC(=S)Nc1ccc(cc1)F)CC	1	1.03982	0.924698	0.982258	0.0814034	0.714764	0.7249	0.719832	0.00716735	1.23113	1.41422	1.32268	0.129459	0.900092	1.06947	0.98478	0.119766	1.14194	1.30805	1.225	0.11746
CBK050094		C(=O)(Nc1ccc(cc1)F)c1[nH]c2c(c1NS(=O)(=O)c1c(sc(c1)Cl)Cl)cccc2	10	0.847956	0.890843	0.869399	0.030326	1.21405	1.15023	1.18214	0.0451265	0.478133	0.968677	0.723405	0.346867	0.398185	0.855079	0.626632	0.323073	0.497766	0.974604	0.736185	0.337175	0.485618	> 10 µM	> 10 µM	No	No
CBK050094		C(=O)(Nc1ccc(cc1)F)c1[nH]c2c(c1NS(=O)(=O)c1c(sc(c1)Cl)Cl)cccc2	5	1.00865	0.926582	0.967616	0.0580316	1.26525	1.21932	1.24228	0.0324742	1.10288	0.878018	0.990447	0.158999	1.08232	0.915869	0.999096	0.117701	1.13338	0.956319	1.04485	0.125198
CBK050094		C(=O)(Nc1ccc(cc1)F)c1[nH]c2c(c1NS(=O)(=O)c1c(sc(c1)Cl)Cl)cccc2	1	0.940248	0.860056	0.900152	0.0567043	1.68564	1.34219	1.51392	0.242859	1.10156	1.39465	1.2481	0.207246	1.15006	1.36905	1.25956	0.154845	1.21761	1.46099	1.3393	0.172094
CBK050179		N1(CC[C@@]2(c3ccc(c(c3)OC)OC)[C@@H]1CC(=CC2)N(Cc1ccccc1)C(=O)Nc1ccc(c(c1)F)F)C	10	1.14005	1.09902	1.11954	0.029018	0.781227	0.614448	0.697837	0.11793	0.731412	0.533939	0.632675	0.139634	0.598429	0.450076	0.524253	0.104901	0.721705	0.506682	0.614194	0.152044	0.549425	> 10 µM	> 10 µM	No	No
CBK050179		N1(CC[C@@]2(c3ccc(c(c3)OC)OC)[C@@H]1CC(=CC2)N(Cc1ccccc1)C(=O)Nc1ccc(c(c1)F)F)C	5	0.95098	0.949707	0.950344	0.000900754	0.884566	0.848591	0.866578	0.0254384	0.8677	0.758097	0.812899	0.0775007	0.901905	0.702702	0.802303	0.140858	0.904415	0.796859	0.850637	0.0760537
CBK050179		N1(CC[C@@]2(c3ccc(c(c3)OC)OC)[C@@H]1CC(=CC2)N(Cc1ccccc1)C(=O)Nc1ccc(c(c1)F)F)C	1	0.97319	0.892919	0.933054	0.0567606	1.01063	1.09917	1.0549	0.0626114	0.690525	0.620524	0.655525	0.0494987	0.621298	0.619741	0.62052	0.00110121	0.697344	0.628466	0.662905	0.0487038
[truncated: 477 more rows]

## Sheet: S2D Data
S2D Data. Estimated IC50 of the 271 hits. Data are displayed in Fig 1H.
[truncated: 6 more rows]

[truncated: 3 more sheets: S2E Data, S2F Data, S2G Data]
