# Supplementary material for: A multi-strategy antimicrobial discovery approach reveals new ways to treat Chlamydia
Source: PLoS Biol. 2025 Apr 29;23(4):e3003123. doi: 10.1371/journal.pbio.3003123 (PMC12040169; doi:10.1371/journal.pbio.3003123)
Supplement: S3 Data — The data underlying Fig 2. (A) Compilation of compounds previously tested for antichlamydial activity. (B) An area under the receiver operating characteristic curve (ROC-AUC) plot showing the performance of the model after training. Data are displayed in Fig 2B. (C) An area under the precision-recall curve (PRC-AUC) plot showing the performance of the model after training. Data are displayed in Fig 2C. (D) Histogram of predicted antichlamydial hits from a virtual screen of the ChEMBL database. Data are displayed in Fig 2D. (E) Maximal structural similarity to known antibiotics (Tanimoto coefficients) and quantitative estimate of drug-likeness (QED) of the filtered hits. Data are displayed in Fig 2E. (F) The 174 hits from the virtual screen remaining after a series of filtering steps. (G) Potency of 25 compounds subjected to experimental testing, as measured by bulk GFP fluorescence using the screening assay protocol. Data are displayed in Fig 2F. (H) The 25 experimentally tested compounds from the virtual screen, tested at 11 concentrations in triplicate. A part of the data is displayed in Fig 2G. (I) Quantitative PCR-based validation of antichlamydial activity of selected compounds identified through virtual screening. Data are displayed in Fig 2G. (XLSX) [file pbio.3003123.s019.xlsx]

## Sheet: S3A Data
S3A Data. Compilation of compounds previously tested for antichlamydial activity.
Compound	SMILES	Reference (PMID)	Year	Type of measurement	Conc. tested (µM)	Reported % inhibition	>90% inhibition at <10 µM?	<10% inhibition at >10 µM?	Estimated IC50 (µM)	Reported IC50 (µM)	Active
Gelliusterol E	[C@H]2(O)CC1=C[C@H]([C@H]3C([C@]1(C)CC2)CC[C@]4([C@@H]3CCC4[C@@H](CC#CC)C)C)O	25782033	2015	IC50	Dose-response	-	No	No	-	2.34	Yes
B-sitosterol	[C@H]4(CC3=CC[C@H]2[C@@H]1[C@]([C@H](CC1)[C@H](C)CC[C@@H](CC)C(C)C)(C)CC[C@H]2[C@]3(C)CC4)O[H]	25782033	2015	IC50	Dose-response	-	No	No	-	-	No
Callimplexen A	C(/C=C/CCCC#CCCCCC#CCCCCC#CCCCCCC)#C	25782033	2015	IC50	Dose-response	-	No	No	-	-	No
JO146 analog 8b	CCC[C@H](NC(=O)OC(C)(C)C)C(=O)N1CCC[C@H]1C(=O)NC(C(C)C)P(=O)(Oc2ccccc2)Oc3ccccc3	31395511	2019	% inhibition	100	72.5806	No	No	68.8889	-	No
JO146 analog 14a	CC(C)C(NC(=O)[C@@H]1CCCN1C(=O)[C@@H](NC(=O)OC(C)(C)C)C(C)C)C(=O)c2nccs2	31395511	2019	% inhibition	100	46.6129	No	No	107.266	-	No
JO146 analog 18a	CC(=O)C(=O)C(NC(=O)[C@@H]1CCCN1C(=O)[C@@H](NC(=O)OC(C)(C)C)C(C)C)C(C)C	31395511	2019	% inhibition	100	0	No	Yes	-	-	No
JO146 analog 18b	CCC(=O)C(=O)C(NC(=O)[C@@H]1CCCN1C(=O)[C@@H](NC(=O)OC(C)(C)C)C(C)C)C(C)C	31395511	2019	% inhibition	100	8.06452	No	Yes	-	-	No
JO146 analog 18c	CC(C)C(NC(=O)[C@@H]1CCCN1C(=O)[C@@H](NC(=O)OC(C)(C)C)C(C)C)C(=O)C(=O)C2CC2	31395511	2019	% inhibition	100	11.2903	No	No	442.857	-	No
INP0010	C1C=CN=CC=1C(=O)N([HH0])/N=C/C1C(O[HH0])=C(C=C(C=1)Br)Br	17257594	2007	% inhibition	4	0	No	No	-	-	No
INP0406	C(=O)(C(N([HH0])/N=C/C1=CC=CC(OCC)=C1O[HH0])=O)N([HH0])[HH0]	17257594	2007	% inhibition	4	0	No	No	-	-	No
GM6001	CC(C)C[C@H](CC(=O)NO)C(=O)N[C@@H](CC1=CNC2=CC=CC=C21)C(=O)NC	17936604	2009	% inhibition	5	67	No	No	3.73134	-	Yes
CF0001	C1(=CC=CC(C(=O)N(/N=C/C2=CC(=C(O)C(Br)=C2)Br)[HH0])=C1)N(=O)=O	24914180	2014	% inhibition	40	48	No	No	41.6667	-	No
CF0002	C(N(=O)=O)1=CC=C(C=C1)C(N([HH0])/N=C/C1C=C(C(=C(C=1)Br)O[HH0])Br)=O	24914180	2014	% inhibition	40	88	No	No	22.7273	-	No
Caprylic acid	CCCCCCCC(=O)O	9736551	1998	% inhibition	20000	0	No	Yes	-	-	No
Monocaprylin	CCCCCCCC(=O)OCC(CO)O	9736551	1998	% inhibition	20000	0	No	Yes	-	-	No
Monolaurin	CCCCCCCCCCCC(=O)OCC(CO)O	9736551	1998	% inhibition	20000	0	No	Yes	-	-	No
Myristic acid	CCCCCCCCCCCCCC(=O)O	9736551	1998	% inhibition	20000	0	No	Yes	-	-	No
Palmitoleic acid	CCCCCC/C=C\CCCCCCCC(=O)O	9736551	1998	% inhibition	20000	0	No	Yes	-	-	No
Monopalmitolein	CCCCCC/C=C\CCCCCCCC(=O)OCC(CO)O	9736551	1998	% inhibition	20000	0	No	Yes	-	-	No
Oleic acid	CCCCCCCC/C=C\CCCCCCCC(=O)O	9736551	1998	% inhibition	20000	0	No	Yes	-	-	No
Monoolein	CCCCCCCC/C=C\CCCCCCCC(=O)OCC(CO)O	9736551	1998	% inhibition	20000	0	No	Yes	-	-	No
Monocaprin	CCCCCCCCCC(=O)OCC(CO)O	9736551	1998	% inhibition	100	38	No	No	131.579	-	No
Akt Inhibitor VIII	C1(=NC2C=C3C(=CC=2N=C1C1C=CC(=CC=1)CN1CCC(CC1)N1C(=O)N([HH0])C2C=CC=CC=21)N=CN3[HH0])C1=CC=CC=C1	31001235	2019	% inhibition	10	52	No	No	9.61538	-	Yes
W2393897	CN(C)C1C2=C(C(S(=O)(N[C@@H](CCCNC(=N)N)C(=O)O[HH0])=O)=CC=C2)C=CC=1	29068165	2018	% inhibition	100	50	No	No	100	-	No
W1984694	N1(C(C2=C(N(C)C1=O)N=C(N(CC1=CC=C(S(N)(=O)=O)C=C1)[HH0])N2CC1=CC=C(Cl)C=C1)=O)C	29068165	2018	% inhibition	100	10	No	No	500	-	No
W2242807	O([HH0])C(CCCC(N([HH0])C1C=C(C(N(C2=CC=CC=C2)C)=O)C=CC=1)=O)=O	29068165	2018	% inhibition	100	0	No	Yes	-	-	No
W1720033	C1=CC=C2C(C(=CC=C2)N([HH0])C(=O)C(SC2N([HH0])C(C=C(N)N=2)=O)C)=C1	29068165	2018	% inhibition	100	0	No	Yes	-	-	No
W0931275	C(O[HH0])CSC1C(N([HH0])C2C=CC(=CC=2C=1C1=CC=CC=C1)Cl)=O	29068165	2018	% inhibition	100	10	No	No	500	-	No
W2249932	C1(=CC=CN=C1)N(C(=O)C1C(N(C(C2C=CC=C(S(N3CCCCCC3)(=O)=O)C=2)=O)[HH0])=CC=CC=1)[HH0]	29068165	2018	% inhibition	100	0	No	Yes	-	-	No
W2201592	N([HH0])(C(C1=CC(OC)=C(OC)C(OC)=C1)=O)CCCNC(=O)C1C2=CC=CC=C2N=C(C2=CC=CC=C2)C=1	29068165	2018	% inhibition	100	0	No	Yes	-	-	No
W0070332	C1=C(C=CC=C1)/C=C/C(N([HH0])C1=CC(OC2=CC=C(C(=C2)C(=O)O[HH0])C(O[HH0])=O)=CC=C1)=O	29068165	2018	% inhibition	100	30	No	No	166.667	-	No
W0475348	C1C=C(OC2=CC=C(N(C(COC3C=CC=CC=3Cl)=O)[HH0])C=C2)C=C(C=1C(=O)O[HH0])C(O[HH0])=O	29068165	2018	% inhibition	100	25	No	No	200	-	No
W0619326	O=C1C2C=CC=CC=2C(=O)N1C1=CC=C(C(NCC2C=CC(=CC=2)C(=O)O[HH0])=O)C=C1	29068165	2018	% inhibition	100	5	No	Yes	-	-	No
W0045707	O=C(O[HH0])C1=CC(NC(C2=CC=C(OC3=CC=C(C(N([HH0])C4=CC(C(O[HH0])=O)=CC=C4)=O)C=C3)C=C2)=O)=CC=C1	29068165	2018	% inhibition	100	0	No	Yes	-	-	No
W0069860	C(=O)(C1=CC=C(OC2C=CC(N(C(=O)C3=CC=CC=C3)[HH0])=CC=2)C=C1C(O[HH0])=O)O[HH0]	29068165	2018	% inhibition	100	0	No	Yes	-	-	No
W0475346	C1C=C(C=C(C=1C(=O)O[HH0])C(=O)O[HH0])OC1=CC=C(N([HH0])C(CC2C=CC(=CC=2)Cl)=O)C=C1	29068165	2018	% inhibition	100	15	No	No	333.333	-	No
W1323814	C(=O)(C1C(=CC(OC2=CC=C(N(C(=O)C3C(OC)=CC=CC=3)[HH0])C=C2)=CC=1)C(O[HH0])=O)O[HH0]	29068165	2018	% inhibition	100	0	No	Yes	-	-	No
Schisandrin	CC1CC2=CC(=C(C(=C2C3=C(C(=C(C=C3CC1(C)O)OC)OC)OC)OC)OC)OC	26197536	2015	IC50	Dose-response	-	No	No	-	-	No
Schisandrin B	CC1CC2=CC3=C(C(=C2C4=C(C(=C(C=C4CC1(C)O)OC)OC)OC)OC)OCO3	26197536	2015	IC50	Dose-response	-	No	No	-	-	No
Biochanin A	COC1=CC=C(C=C1)C2=COC3=CC(=CC(=C3C2=O)O)O	25514140	2014	IC50	Dose-response	-	No	No	-	62	No
Genistein	C1=CC(=CC=C1C2=COC3=CC(=CC(=C3C2=O)O)O)O	25514140	2014	IC50	Dose-response	-	No	No	-	79	No
Genistin	C1=CC(=CC=C1C2=COC3=CC(=CC(=C3C2=O)O)OC4C(C(C(C(O4)CO)O)O)O)O	25514140	2014	IC50	Dose-response	-	No	No	-	100	No
Formononetin	COC1=CC=C(C=C1)C2=COC3=C(C2=O)C=CC(=C3)O	25514140	2014	IC50	Dose-response	-	No	No	-	-	No
Daidzein	C1=CC(=CC=C1C2=COC3=C(C2=O)C=CC(=C3)O)O	25514140	2014	IC50	Dose-response	-	No	No	-	-	No
Daidzin	C1=CC(=CC=C1C2=COC3=C(C2=O)C=CC(=C3)OC4C(C(C(C(O4)CO)O)O)O)O	25514140	2014	IC50	Dose-response	-	No	No	-	100	No
z-Phe-Ala-FMK	CC(C(=O)CF)NC(=O)C(CC1=CC=CC=C1)NC(=O)OCC2=CC=CC=C2	31230920	2019	% inhibition	50	0.001	No	Yes	-	-	No
z-Leu-Leu-CHO	CC(C)CC(C=O)NC(=O)C(CC(C)C)NC(=O)OCC1=CC=CC=C1	31230920	2019	% inhibition	50	0.012	No	Yes	-	-	No
z-Leu-Nle-CHO	CCCCC(C=O)NC(=O)C(CC(C)C)NC(=O)OCC1=CC=CC=C1	31230920	2019	% inhibition	50	0.097	No	Yes	-	-	No
z-Val-Phe-CHO	CC(C)C(C(=O)NC(CC1=CC=CC=C1)C=O)NC(=O)OCC2=CC=CC=C2	31230920	2019	% inhibition	50	0.3	No	Yes	-	-	No
Ac-Leu-Leu-Nle-CHO	CCCCC(C=O)NC(=O)C(CC(C)C)NC(=O)C(CC(C)C)NC(=O)C	31230920	2019	% inhibition	50	1.8	No	Yes	-	-	No
z-Phe-Tyr-CHO	C(C[C@@H](C([HH0])=O)NC(=O)[C@H](CC1C=CC=CC=1)N(C(OCC1C=CC=CC=1)=O)[HH0])1C=CC(=CC=1)O[HH0]	31230920	2019	% inhibition	50	1.8	No	Yes	-	-	No
L-trans-Epoxysuccinyl-Ile-Pro-OMe propylamide	CCCNC(=O)C1C(O1)C(=O)NC(C(C)CC)C(=O)N2CCCC2C(=O)OC	31230920	2019	% inhibition	50	1.9	No	Yes	-	-	No
Mu-Val-HPh-FMK	CC(C)C(C(=O)NC(CCC1=CC=CC=C1)C(=O)CF)NC(=O)N2CCOCC2	31230920	2019	% inhibition	50	17.1	No	No	146.199	-	No
L-trans-Epoxysuccinyl-Leu-3-methylbutylamide-ethyl ester	CCOC(=O)C1C(O1)C(=O)NC(CC(C)C)C(=O)NCCC(C)C	31230920	2019	% inhibition	50	18.9	No	No	132.275	-	No
3-(4-Iodophenyl)-2-mercapto-(Z)-2-propenoic Acid	C1=CC(=CC=C1C=C(C(=O)O)S)I	31230920	2019	% inhibition	50	51	No	No	49.0196	-	No
z-S-phenyl-L-cysteine	C1=CC=C(C=C1)COC(=O)NC(CSC2=CC=CC=C2)C(=O)O	31230920	2019	% inhibition	50	86.2	No	No	29.0023	-	No
H-Leu-Ile-OH	CCC(C)C(C(=O)O)NC(=O)C(CC(C)C)N	31230920	2019	% inhibition	50	86.6	No	No	28.8684	-	No
1,2,3,5-tetrasubstituted pyrrole 1	C(C1=CC=C(C)C=C1)1=C(C2=CC=C(C)C=C2)N(C2=CC=C(OC)C=C2)C(C2=CC=CC=C2)=C1	29649816	2018	IC50	Dose-response	-	No	No	-	-	No
1,2,3,5-tetrasubstituted pyrrole 2	C(C1=CC=C(OC)C=C1)1=C(C2=CC=C(OC)C=C2)N(C2=CC=CC=C2)C(C2=CC=CC=C2)=C1	29649816	2018	IC50	Dose-response	-	No	No	-	6.19	Yes
1,2,3,5-tetrasubstituted pyrrole 3	C(C1=CC=C(OC)C=C1)1=C(C2=CC=C(OC)C=C2)N(C2=CC=C(Br)C=C2)C(C2=CC=CC=C2)=C1	29649816	2018	IC50	Dose-response	-	No	No	-	-	No
1,2,3,5-tetrasubstituted pyrrole 4	C(C1=CC=C(OC)C=C1)1=C(C2=CC=C(OC)C=C2)N(C2=CC=C3C=CC=CC3=C2)C(C2=CC=CC=C2)=C1	29649816	2018	IC50	Dose-response	-	No	No	-	-	No
1,2,3,5-tetrasubstituted pyrrole 5	C(C1=CC=C(OC)C=C1)1=C(C2=CC=C(OC)C=C2)N(C2=CC=C(Cl)C=C2)C(C2=CC=CC=C2)=C1	29649816	2018	IC50	Dose-response	-	No	No	-	-	No
1,2,3,5-tetrasubstituted pyrrole 6	C(C1=CC=C(OC)C=C1)1=C(C2=CC=C(OC)C=C2)N(C2=CC=C(F)C=C2)C(C2=CC=CC=C2)=C1	29649816	2018	IC50	Dose-response	-	No	No	-	-	No
1,2,3,5-tetrasubstituted pyrrole 7	C(C1=CC=CC=C1)1=C(C2=CC=CC=C2)N(C2=CC=CC=C2)C(C2=CC=CC=C2)=C1	29649816	2018	IC50	Dose-response	-	No	No	-	-	No
1,2,3,5-tetrasubstituted pyrrole 8	C(C1=CC=C(F)C=C1)1=C(C2=CC=C(F)C=C2)N(C2=CC=CC=C2)C(C2=CC=CC=C2)=C1	29649816	2018	IC50	Dose-response	-	No	No	-	-	No
1,2,3,5-tetrasubstituted pyrrole 9	C(C1=CC=CC(C#N)=C1)1=C(C2=CC(C#N)=CC=C2)N(C2=CC=CC=C2)C(C2=CC=CC=C2)=C1	29649816	2018	IC50	Dose-response	-	No	No	-	11.21	No
1,2,3,5-tetrasubstituted pyrrole 10	C(C1=CC=C(F)C=C1)1=C(C2=CC=C(F)C=C2)N(C2=CC=C(F)C=C2)C(C2=CC=CC=C2)=C1	29649816	2018	IC50	Dose-response	-	No	No	-	5.38	Yes
1,2,3,5-tetrasubstituted pyrrole 11	C(C1=CC=CC(Cl)=C1)1=C(C2=CC(Cl)=CC=C2)N(C2=CC=CC=C2)C(C2=CC=CC=C2)=C1	29649816	2018	IC50	Dose-response	-	No	No	-	-	No
1,2,3,5-tetrasubstituted pyrrole 12	C(C1=CC2C=CC=CC=2C=C1)1=C(C2=CC3C=CC=CC=3C=C2)N(C2=CC=CC=C2)C(C2=CC=CC=C2)=C1	29649816	2018	IC50	Dose-response	-	No	No	-	-	No
1,2,3,5-tetrasubstituted pyrrole 13	C(C1=CC=C(C)C=C1)1=C(C2=CC=C(C)C=C2)N(C2=CC=CC=C2)C(C2=CC=CC=C2)=C1	29649816	2018	IC50	Dose-response	-	No	No	-	8.95	Yes
1,2,3,5-tetrasubstituted pyrrole 14	C(C1=CC=C(F)C=C1)1=C(C2=CC=C(F)C=C2)N(C2=CC=CC=C2)C(C/C=C/C2=CC=CC=C2)=C1	29649816	2018	IC50	Dose-response	-	No	No	-	18.86	No
Mannan	C(C1C(C(C(C(O1)OC2C(OC(C(C2O)O)OC3C(OC(C(C3O)O)OC4C(OC(C(C4O)O)O)CO)CO)CO)O)O)O)O	30692972	2019	% inhibition	10	11	No	No	45.4545	-	No
Beta-glucan	C(C1C(C(C(C(O1)OC2C(OC(C(C2O)O)OC3C(OC(C(C3O)O)O)CO)CO)O)O)O)O	30692972	2019	% inhibition	10	36	No	No	13.8889	-	No
Laminarin	C(C1C(C(C(C(O1)O)O)OC2C(C(C(C(O2)CO)O)OC3C(C(C(C(O3)CO)O)O)O)O)O)O	30692972	2019	% inhibition	10	85	No	No	5.88235	-	Yes
Celastrol	CC1=C(C(=O)C=C2C1=CC=C3C2(CCC4(C3(CCC5(C4CC(CC5)(C)C(=O)O)C)C)C)C)O	30524392	2018	% inhibition	10	38	No	No	13.1579	-	No
Maraviroc	CC1=NN=C(N1C2CC3CCC(C2)N3CCC(C4=CC=CC=C4)NC(=O)C5CCC(CC5)(F)F)C(C)C	30524392	2018	% inhibition	10	92	Yes	No	-	-	Yes
Dimeric indole 1	C1C=C2C(=CC=1)N([HH0])C=C2[C@@H](C(O[HH0])CO[HH0])C1NC2C=CC=CC=2C=1CCO[HH0]	28095586	2017	IC50	Dose-response	-	No	No	-	85.62	No
Dimeric indole 2	C1C=C2C(=CC=1)N([HH0])C=C2[C@H](C(O[HH0])CO[HH0])C1NC2C=CC=CC=2C=1CCO[HH0]	28095586	2017	IC50	Dose-response	-	No	No	-	227	No
Dimeric indole 3	C1C=C2C(=CC=1)N([HH0])C=C2[C@@H](C(OC)CO[HH0])C1NC2C=CC=CC=2C=1CC(O)=O	28095586	2017	IC50	Dose-response	-	No	No	-	238.7	No
Pyocyanin	CN1C2=CC=CC=C2N=C3C1=CC=CC3=O	29610203	2018	IC50	Dose-response	-	No	No	-	0.03	Yes
Natural product 1	C1(=CC(C3=C(C1=O)C(=C2C[C@@](C[C@@H](C2=C3O)O)(O)C)O[H])=O)N(CCOC)[H]	30619216	2018	IC50	Dose-response	-	No	No	-	5.3	Yes
Natural product 2	N([H])(CCC1=CC=CC=C1)C2=CC(C4=C(C2=O)C(=C3C[C@@](C[C@@H](C3=C4O[H])O[H])(O[H])C)O[H])=O	30619216	2018	IC50	Dose-response	-	No	No	-	23	No
Natural product 4	C1(C=C(C(C3=C1C(=C2[C@@H](O[H])C[C@](O[H])(C)CC2=C3O[H])O[H])=O)N(CCN4CCOCC4)[H])=O	30619216	2018	IC50	Dose-response	-	No	No	-	20.8	No
Natural product 6	C12C(C3=C(C(C=1S(=O)(CCN2[HH0])=O)=O)C(CCN([HH0])[HH0])=CN3[HH0])=O	30619216	2018	IC50	Dose-response	-	No	No	-	2.8	Yes
CHIR-090	O1CCN(CC2C=CC(C#CC3=CC=C(C(N([C@H](C(=O)N([HH0])O[HH0])[C@H](O)C)[HH0])=O)C=C3)=CC=2)CC1	21628561	2011	% inhibition	4.57143	54	No	No	4.2328	-	Yes
LPC-009	C1=C(C=CC=C1)C#CC#CC1=CC=C(C(N([C@@H]([C@H](O[HH0])C)C(=O)N([HH0])O[HH0])[HH0])=O)C=C1	21628561	2011	% inhibition	0.662288	61	No	No	0.542859	-	Yes
LPC-011	NC1C=CC(C#CC#CC2=CC=C(C(=O)N([C@H](C(=O)N([HH0])O[HH0])[C@@H](C)O[HH0])[HH0])C=C2)=CC=1	21628561	2011	% inhibition	0.63593	56	No	No	0.567795	-	Yes
DS-96	N(CCCN([HH0])CCCN([HH0])CCCCN([HH0])CCCN([HH0])[HH0])([HH0])CCCCCCCCCCCCCCCC	24663021	2014	IC50	Dose-response	-	No	No	-	5.3	Yes
Povidone-iodine	C=CN1CCCC1=O.II	27472980	2016	% inhibition	440.885	39	No	No	565.238	-	No
Chlorhexidine	C1=CC(=CC=C1NC(=NC(=NCCCCCCN=C(N)N=C(N)NC2=CC=C(C=C2)Cl)N)N)Cl	27472980	2016	% inhibition	3.95726	54	No	No	3.66413	-	Yes
Iodine	II	27472980	2016	% inhibition	Dose-response	0	No	Yes	-	-	No
Borax	B1(OB2OB(OB(O1)O2)[O-])[O-].O.O.O.O.O.O.O.O.O.O.[Na+].[Na+]	27472980	2016	% inhibition	Dose-response	0	No	Yes	-	-	No
Resveratrol	c1cc(ccc1/C=C/c2cc(cc(c2)O)O)O	29318147	2017	% inhibition	25	42	No	No	29.7619	-	No
[4.3.1]-aza-bicyclic sulfonamide 11j	Clc1cc(Cl)cc(c1)S(=O)(=O)N2[C@H]3CCCC2C(=O)N(Cc4occc4)C[C@@H]3C=C	29578710	2018	% inhibition	10	96	Yes	No	-	-	Yes
MDQA	C1=C(C)C=CC2C3=C(C(NC1=2)(C)C)SS/C/3=N/C1C=CC=C(C=1)OC	22644029	2012	% inhibition	5	61	No	No	4.09836	-	Yes
Verapamil	CC(C)C(CCCN(C)CCC1=CC(=C(C=C1)OC)OC)(C#N)C2=CC(=C(C=C2)OC)OC	2559152	1989	% inhibition	100	59	No	No	84.7458	-	No
Ureido-sulfonamide 4a	C1C=C(C=CC=1)CNC(NC1=CC=C(S(NC2=NOC(C)=C2)(=O)=O)C=C1)=O	26204507	2015	% inhibition	50	18.5	No	No	135.135	-	No
Ureido-sulfonamide 4b	C1C=C(C(O)=CC=1)CNC(NC1=CC=C(S(NC2=NOC(C)=C2)(=O)=O)C=C1)=O	26204507	2015	% inhibition	50	-	No	No	-	-	No
Ureido-sulfonamide 4c	N(C1C=CC(=CC=1)O)C(NC1=CC=C(S(NC2=NOC(C)=C2)(=O)=O)C=C1)=O	26204507	2015	% inhibition	50	9.6	No	Yes	-	-	No
Ureido-sulfonamide 4d	N(C1CCCCC1)C(NC1=CC=C(S(NC2=NOC(C)=C2)(=O)=O)C=C1)=O	26204507	2015	% inhibition	50	14.8	No	No	168.919	-	No
Thioureido-sulfonamide 5a	N(CC1=CC=CC=C1)C(NC1=CC=C(S(NC2=NOC(C)=C2)(=O)=O)C=C1)=S	26204507	2015	% inhibition	50	26.9	No	No	92.9368	-	No
Thioureido-sulfonamide 5b	N(CC1=CC=CC=C1O)C(NC1=CC=C(S(NC2=NOC(C)=C2)(=O)=O)C=C1)=S	26204507	2015	% inhibition	50	-	No	No	-	-	No
Thioureido-sulfonamide 5c	N(C1=CC=C(O)C=C1)C(NC1=CC=C(S(NC2=NOC(C)=C2)(=O)=O)C=C1)=S	26204507	2015	% inhibition	50	-	No	No	-	-	No
Thioureido-sulfonamide 5d	N(C1CCCCC1)C(NC1=CC=C(S(NC2=NOC(C)=C2)(=O)=O)C=C1)=S	26204507	2015	% inhibition	50	26.9	No	No	92.9368	-	No
Salicylidene acylhydrazide sulfonamide 11a	OC1C=CC(/C=N/NC(=O)C2C=CC(=CC=2)S(=O)(NC2C=C(C)ON=2)=O)=C(O)C=1	26204507	2015	% inhibition	50	47.4	No	No	52.7426	-	No
Salicylidene acylhydrazide sulfonamide 11b	C1C(Cl)=CC(/C=N/NC(=O)C2C=CC(=CC=2)S(=O)(NC2C=C(C)ON=2)=O)=C(O)C=1Cl	26204507	2015	% inhibition	50	24.2	No	No	103.306	-	No
Salicylidene acylhydrazide sulfonamide 11c	C(N(CC)CC)1C=CC(/C=N/NC(=O)C2C=CC(=CC=2)S(=O)(NC2C=C(C)ON=2)=O)=C(O)C=1	26204507	2015	% inhibition	50	83	No	No	30.1205	-	No
Salicylidene acylhydrazide sulfonamide 11d	C1C(Br)=CC(/C=N/NC(=O)C2C=CC(=CC=2)S(=O)(NC2C=C(C)ON=2)=O)=C(O)C=1Br	26204507	2015	% inhibition	50	65.2	No	No	38.3436	-	No
Salicylidene acylhydrazide-cinnamoyl sulfonamide 15a	C1(=CC=CC(/C=N/NC(=O)C2C=CC(/C=C/C(NC3C=CC(=CC=3)S(=O)(NC3C=C(C)ON=3)=O)=O)=CC=2)=C1O)F	26204507	2015	% inhibition	50	33.4	No	No	74.8503	-	No
Salicylidene acylhydrazide-cinnamoyl sulfonamide 15b	C1(=CC(Cl)=CC(/C=N/NC(=O)C2C=CC(/C=C/C(NC3C=CC(=CC=3)S(=O)(NC3C=C(C)ON=3)=O)=O)=CC=2)=C1O)Cl	26204507	2015	% inhibition	50	14.6	No	No	171.233	-	No
Salicylidene acylhydrazide-cinnamoyl sulfonamide 15c	C1=C(N(CC)CC)C=CC(/C=N/NC(=O)C2C=CC(/C=C/C(NC3C=CC(=CC=3)S(=O)(NC3C=C(C)ON=3)=O)=O)=CC=2)=C1O	26204507	2015	% inhibition	50	28	No	No	89.2857	-	No
Salicylidene acylhydrazide-cinnamoyl sulfonamide 15d	C1=CC(Br)=CC(/C=N/NC(=O)C2C=CC(/C=C/C(NC3C=CC(=CC=3)S(=O)(NC3C=C(C)ON=3)=O)=O)=CC=2)=C1O	26204507	2015	% inhibition	50	21.5	No	No	116.279	-	No
Acylated sulfonamide 1	ClC1C=C(C(=CC=1)/C=C/C(N(C1=CC=C(C=C1)S(=O)(N([HH0])C1=C(C)C(=NO1)C)=O)[HH0])=O)Cl	24566180	2014	IC50	Dose-response	-	No	No	-	11.7	No
Acylated sulfonamide 4	C(C)(C1C=CC(/C=C/C(N(C2=CC=C(C=C2)S(=O)(N([HH0])C2=C(C(=NO2)C)C)=O)[HH0])=O)=CC=1)C	24566180	2014	IC50	Dose-response	-	No	No	-	4.9	Yes
Acylated sulfonamide 6	O(C)C1C(=CC(=CC=1)/C=C/C(N(C1=CC=C(C=C1)S(N([HH0])C1=C(C(=NO1)C)C)(=O)=O)[HH0])=O)OC	24566180	2014	IC50	Dose-response	-	No	No	-	-	No
Acylated sulfonamide 7	C/C(/C)=C/C(N([HH0])C1C=CC(S(=O)(N([HH0])C2ON=C(C)C=2C)=O)=CC=1)=O	24566180	2014	IC50	Dose-response	-	No	No	-	-	No
Acylated sulfonamide 8	CC1OC(=CC=1)/C=C/C(N([HH0])C1C=CC(S(=O)(N([HH0])C2ON=C(C)C=2C)=O)=CC=1)=O	24566180	2014	IC50	Dose-response	-	No	No	-	-	No
Acylated sulfonamide 9	C1(=CC=CO1)/C=C/C(N([HH0])C1C=CC(S(=O)(N([HH0])C2=C(C(=NO2)C)C)=O)=CC=1)=O	24566180	2014	IC50	Dose-response	-	No	No	-	-	No
Acylated sulfonamide 10	C1C=CC(=CC=1Cl)C(N(C1=CC=C(C=C1)S(=O)(N([HH0])C1=C(C(=NO1)C)C)=O)[HH0])=O	24566180	2014	IC50	Dose-response	-	No	No	-	-	No
Acylated sulfonamide 13	C1=CC(=CC=C1)/C=C/C(N([HH0])C1C=CC(S(N([HH0])C2ON=C(C)C=2C)(=O)=O)=CC=1)=O	24566180	2014	IC50	Dose-response	-	No	No	-	-	No
Acylated sulfonamide 14	C1=CC(=CC=C1)CCC(N([HH0])C1C=CC(S(N([HH0])C2ON=C(C)C=2C)(=O)=O)=CC=1)=O	24566180	2014	IC50	Dose-response	-	No	No	-	-	No
Acylated sulfonamide 18	C1(=C(Cl)C2C=CC(Cl)=CC=2S1)C(N([HH0])C1C=CC(S(N([HH0])C2C=C(C)ON=2)(=O)=O)=CC=1)=O	24566180	2014	IC50	Dose-response	-	No	No	-	2.8	Yes
Acylated sulfonamide 19	ClC1C=C(C(/C=C/C(N(C2=CC=C(C=C2)S(=O)(N([HH0])C2C=C(C)ON=2)=O)[HH0])=O)=CC=1)Cl	24566180	2014	IC50	Dose-response	-	No	No	-	6	Yes
Acylated sulfonamide 20	C(Br)1C=CC(/C=C/C(N(C2=CC=C(C=C2)S(=O)(N([HH0])C2C=C(C)ON=2)=O)[HH0])=O)=CC=1	24566180	2014	IC50	Dose-response	-	No	No	-	5.5	Yes
Acylated sulfonamide 22	N1(C=C(Br)C=N1)CC1OC(=CC=1)C(N(C1=CC=C(C=C1)S(N([HH0])C1=NOC(C)=C1)(=O)=O)[HH0])=O	24566180	2014	IC50	Dose-response	-	No	No	-	-	No
Acylated sulfonamide 23	C1=CC=C(C=C1Cl)/C=C/C(N(C1=CC=C(C=C1)S(NC1=NOC(C)=C1)(=O)=O)[HH0])=O	24566180	2014	IC50	Dose-response	-	No	No	-	4.2	Yes
Acylated sulfonamide 24	C1=CC=C(C(Cl)=C1)/C=C/C(N(C1=CC=C(C=C1)S(NC1=NOC(C)=C1)(=O)=O)[HH0])=O	24566180	2014	IC50	Dose-response	-	No	No	-	6.5	Yes
Acylated sulfonamide 25	O(C1=CC=C(C=C1)F)CC1OC(=CC=1)C(N([HH0])C1C=CC(S(N([HH0])C2=NOC(C)=C2)(=O)=O)=CC=1)=O	24566180	2014	IC50	Dose-response	-	No	No	-	-	No
ME0150	BrC1=C(C(O[HH0])=C(C=C1)OC)/C=N/N([HH0])C(=O)C1=C(C)N=NS1	22669447	2012	IC50	Dose-response	-	No	No	-	-	No
ME0151	BrC1=C(C(=C(C=C1)OC)O[HH0])/C=N/N([HH0])C(=O)C1C=CN=CC=1	22669447	2012	IC50	Dose-response	-	No	No	-	-	No
ME0152	C1(=C(/C=N/N([HH0])C(=O)CC#N)C(O[HH0])=C(C=C1)OC)Br	22669447	2012	IC50	Dose-response	-	No	No	-	-	No
ME0153	C(=N/N([HH0])C(=O)C1C(=CC=C(C=1)OC)Br)\C1C(O[HH0])=CC(=CC=1)Cl	22669447	2012	IC50	Dose-response	-	No	No	-	-	No
ME0154	C(=N/N([HH0])C(=O)C1=CC=C(Br)C=C1)\C1C(O[HH0])=CC(=CC=1)Cl	22669447	2012	IC50	Dose-response	-	No	No	-	-	No
ME0155	C(=N/N([HH0])C(CC12CC3CC(C1)CC(C3)C2)=O)\C1C(O[HH0])=CC(=CC=1)Cl	22669447	2012	IC50	Dose-response	-	No	No	-	-	No
ME0156	IC1C=C(C(=C(C=1)I)O[HH0])/C=N/N([HH0])C(=O)C1C=CC(OC)=C(OC)C=1	22669447	2012	IC50	Dose-response	-	No	No	-	-	No
ME0157	C1=C(/C=N/N([HH0])C(=O)COC2C=CC(F)=CC=2)C(=C(C=C1I)I)O[HH0]	22669447	2012	IC50	Dose-response	-	No	No	-	-	No
ME0158	IC1C=C(C(=C(C=1)I)O[HH0])/C=N/N([HH0])C(=O)C1=CC(=CC(Cl)=C1)Cl	22669447	2012	IC50	Dose-response	-	No	No	-	-	No
ME0159	C1C=CC(OC)=C(O[HH0])C=1/C=N/N([HH0])C(=O)C1=CC(OC)=C(OC)C(OC)=C1	22669447	2012	IC50	Dose-response	-	No	No	-	-	No
ME0160	C1C=CC(OC)=C(O[HH0])C=1/C=N/N([HH0])C(=O)C1C([NH0+]([OH0-])=O)=CC=CC=1	22669447	2012	IC50	Dose-response	-	No	No	-	-	No
ME0161	C1(=C(/C=N/N([HH0])C(=O)CCC2=CC=C(O[HH0])C=C2)C(=CC(=C1)O[HH0])O[HH0])O[HH0]	22669447	2012	IC50	Dose-response	-	No	No	-	-	No
ME0162	C1(=C(/C=N/N([HH0])C(=O)C2=C(Cl)C3C=CC=CC=3S2)C(=CC(=C1)O[HH0])O[HH0])O[HH0]	22669447	2012	IC50	Dose-response	-	No	No	-	-	No
ME0163	C1(=C(/C=N/N([HH0])C(=O)C(=O)N([HH0])[HH0])C(=CC(=C1)O[HH0])O[HH0])O[HH0]	22669447	2012	IC50	Dose-response	-	No	No	-	-	No
ME0165	C(/C=N/N([HH0])C(COC1C=CC([NH0+](=O)[OH0-])=CC=1)=O)1C(=C(C=CC=1)F)O[HH0]	22669447	2012	IC50	Dose-response	-	No	No	-	-	No
ME0166	C(/C=N/N([HH0])C(=O)C1C=CC=C(OC)C=1)1C(=C(C=CC=1)F)O[HH0]	22669447	2012	IC50	Dose-response	-	No	No	-	-	No
ME0167	C(Br)1=CC=C(O[HH0])C(/C=N/N([HH0])C(=O)C2=C(C)N=NS2)=C1	22669447	2012	IC50	Dose-response	-	No	No	-	-	No
ME0168	C(=N/N([HH0])C(=O)C1=CC=NC=C1)\C1C(O[HH0])=CC=C(C=1)Br	22669447	2012	IC50	Dose-response	-	No	No	-	-	No
ME0169	C(=N/N([HH0])C(=O)CC#N)\C1C(O[HH0])=CC=C(C=1)Br	22669447	2012	IC50	Dose-response	-	No	No	-	-	No
ME0170	C(C)(C)(C)C1C=C(C(O[HH0])=CC=1)/C=N/N([HH0])C(=O)C1C(Br)=CC=C(C=1)OC	22669447	2012	IC50	Dose-response	-	No	No	-	-	No
ME0171	C1=C(C(O[HH0])=CC=C1C(C)(C)C)/C=N/N([HH0])C(=O)C1=CC=C(Br)C=C1	22669447	2012	IC50	Dose-response	-	No	No	-	-	No
ME0172	C1=C(C(O[HH0])=CC=C1C(C)(C)C)/C=N/N([HH0])C(CC12CC3CC(C1)CC(C3)C2)=O	22669447	2012	IC50	Dose-response	-	No	No	-	-	No
ME0173	C1=C(C(O[HH0])=C(C=C1F)Cl)/C=N/N([HH0])C(=O)C1=CC=C(OC)C(=C1)OC	22669447	2012	IC50	Dose-response	-	No	No	-	-	No
ME0174	C(/C=N/N([HH0])C(=O)COC1C=CC(F)=CC=1)1C(=C(C=C(F)C=1)Cl)O[HH0]	22669447	2012	IC50	Dose-response	-	No	No	-	-	No
ME0175	C1=C(/C=N/N([HH0])C(=O)C2C=C(Cl)C=C(C=2)Cl)C(=C(C=C1F)Cl)O[HH0]	22669447	2012	IC50	Dose-response	-	No	No	-	-	No
ME0176	C1=C(/C=N/N([HH0])C(=O)C2=CC(OC)=C(OC)C(OC)=C2)C(=C(C=C1Cl)Cl)O[HH0]	22669447	2012	IC50	Dose-response	-	No	No	-	-	No
ME0178	C1C=C(OC)C=C(O[HH0])C=1/C=N/N([HH0])C(=O)CCC1=CC=C(O[HH0])C=C1	22669447	2012	IC50	Dose-response	-	No	No	-	-	No
ME0181	C1=C(/C=N/N([HH0])C(=O)C2C=C(C=CC=2)C(F)(F)F)C(=C(C=C1C(C)(C)C)C(C)(C)C)O[HH0]	22669447	2012	IC50	Dose-response	-	No	No	-	-	No
ME0182	C(C)(C)(C)C1C=C(/C=N/N([HH0])C(=O)COC2C=CC([NH0+](=O)[OH0-])=CC=2)C(=C(C=1)C(C)(C)C)O[HH0]	22669447	2012	IC50	Dose-response	-	No	No	-	-	No
ME0183	CC(C)(C)C1=CC(C(C)(C)C)=C(O[HH0])C(/C=N/N([HH0])C(=O)C2=CC=CC(OC)=C2)=C1	22669447	2012	IC50	Dose-response	-	No	No	-	-	No
ME0185	C1=C(/C=N/N([HH0])C(=O)C2=CC=NC=C2)C(O[HH0])=C(C=C1[NH0+](=O)[OH0-])OC	22669447	2012	IC50	Dose-response	-	No	No	-	-	No
ME0186	C1=C(/C=N/N([HH0])C(=O)CC#N)C(=C(C=C1[NH0+](=O)[OH0-])OC)O[HH0]	22669447	2012	IC50	Dose-response	-	No	No	-	-	No
ME0187	C1=C(/C=N/N([HH0])C(=O)C2C(=CC=C(C=2)OC)Br)C(O[HH0])=C(C=C1[NH0+]([OH0-])=O)[NH0+](=O)[OH0-]	22669447	2012	IC50	Dose-response	-	No	No	-	-	No
ME0188	C(=N/N([HH0])C(=O)C1=CC=C(Br)C=C1)\C1C(O[HH0])=C(C=C(C=1)[NH0+](=O)[OH0-])[NH0+](=O)[OH0-]	22669447	2012	IC50	Dose-response	-	No	No	-	-	No
ME0189	C1=C(/C=N/N([HH0])C(=O)CC23CC4CC(CC(C4)C2)C3)C(=C(C=C1[NH0+](=O)[OH0-])[NH0+](=O)[OH0-])O[HH0]	22669447	2012	IC50	Dose-response	-	No	No	-	-	No
ME0191	C(C)N(C1=CC=C(/C=N/N([HH0])C(=O)COC2C=CC(F)=CC=2)C(=C1)O[HH0])CC	22669447	2012	IC50	Dose-response	-	No	No	-	-	No
ME0193	C(/C=N/N([HH0])C(=O)C1=CC(OC)=C(OC)C(OC)=C1)1C(=C(C(=CC=1)O[HH0])O[HH0])O[HH0]	22669447	2012	IC50	Dose-response	-	No	No	-	-	No
ME0194	C1C=C(O[HH0])C(O[HH0])=C(O[HH0])C=1/C=N/N([HH0])C(=O)C1=CC=CC=C1[NH0+]([OH0-])=O	22669447	2012	IC50	Dose-response	-	No	No	-	-	No
ME0195	C1=C(/C=N/N([HH0])C(=O)CCC2C=CC(=CC=2)O[HH0])C(O[HH0])=C(C=C1Br)OC	22669447	2012	IC50	Dose-response	-	No	No	-	-	No
ME0196	C1=C(/C=N/N([HH0])C(=O)COC2C=CC([NH0+]([OH0-])=O)=CC=2)C(=C(C=C1OC)OC)O[HH0]	22669447	2012	IC50	Dose-response	-	No	No	-	-	No
ME0197	C(=N/N([HH0])C(=O)C(=O)N([HH0])[HH0])\C1C(=C(C=C(C=1)Br)OC)O[HH0]	22669447	2012	IC50	Dose-response	-	No	No	-	-	No
ME0198	C1=C(C(O[HH0])=C(C=C1OC)O[HH0])/C=N/N([HH0])C(=O)C1C=C(C=CC=1)OC	22669447	2012	IC50	Dose-response	-	No	No	-	-	No
ME0199	N(/N([HH0])C(=O)C1=C(Cl)C2C=CC=CC=2S1)=C\C1C(=C(C=C(C=1)Br)OC)O[HH0]	22669447	2012	IC50	Dose-response	-	No	No	-	-	No
ME0257	C1C=C(C=C(O[HH0])C=1/C=N/N([HH0])C(=O)C1=CC=NC=C1)Cl	22669447	2012	IC50	Dose-response	-	No	No	-	-	No
ME0258	C(C)(C)(C)C1C=C(/C=N/N([HH0])C(=O)CC2C=CC=CC=2)C(=CC=1)O[HH0]	22669447	2012	IC50	Dose-response	-	No	No	-	-	No
ME0262	C1=C(/C=N/N([HH0])C(=O)CC2C=CC=CC=2)C(=C(C=C1Br)OC)O[HH0]	22669447	2012	IC50	Dose-response	-	No	No	-	-	No
(+)-catechin	c1cc(c(cc1[C@@H]2[C@H](Cc3c(cc(cc3O2)O)O)O)O)O	15917555	2005	IC50	Dose-response	-	No	No	-	-	No
(-)-epigallocatechin	c1c(cc(c(c1O)O)O)[C@@H]2[C@@H](Cc3c(cc(cc3O2)O)O)O	15917555	2005	IC50	Dose-response	-	No	No	-	-	No
F1	O=[NH0+](C1C=CC(C(N(N([HH0])[HH0])[HH0])=O)=CC=1)[OH0-]	28973037	2017	IC50	Dose-response	-	No	No	-	-	No
F2	C(C=O)1=CC(=C(O[HH0])C(Br)=C1)Br	28973037	2017	IC50	Dose-response	-	No	No	-	-	No
SF1	FC(C1C=CC(C(N([HH0])/N=C/C2=CC(Br)=C(C(Br)=C2)O[HH0])=O)=CC=1)(F)F	28973037	2017	% inhibition	25	59	No	No	21.1864	-	No
SF2	C1=C(C=C(C=C1C(F)(F)F)C(N([HH0])/N=C/C1C=C(C(O[HH0])=C(C=1)Br)Br)=O)C(F)(F)F	28973037	2017	% inhibition	25	36	No	No	34.7222	-	No
SF3	C1=C(C=C(C=C1[NH0+]([OH0-])=O)C(/[NH+]=C/C1C=C(C(=C(C=1)Br)O[HH0])Br)=O)[NH0+]([OH0-])=O	28973037	2017	% inhibition	25	49	No	No	25.5102	-	No
A01	C1=CC=CC2C(C3C=CC=CC=3C1=2)COC(=O)N[C@@H](C(C)C)C(=O)N1C(C(N([C@H](C(OC(C)(C)C)=O)C(C)C)[HH0])=O)CCC1	31202460	2019	% inhibition	10	56	No	No	8.92857	-	Yes
A02	O(CC1=CC=CC=C1)C(=O)N[C@@H](C(C)C)C(=O)N1C(C(N([C@H](C(OC(C)(C)C)=O)C(C)C)[HH0])=O)CCC1	31202460	2019	% inhibition	Dose-response	-	No	No	-	-	No
A03	C1(=CC=CC=C1)C[C@H](NC(=O)[C@H](C(C)C)N([HH0])C(=O)C1CCCN1C([C@@H](NC(=O)OC(C)(C)C)C(C)C)=O)C(=O)COCC1C=CC=CC=1	31202460	2019	% inhibition	Dose-response	-	No	No	-	-	No
Thiohydrazone 1	C1C=C(/C=N/N([HH0])C(=S)C(NC2=CC=C(F)C=C2)=O)C(O)=C(C=1)OCC	22880162	2012	% inhibition	12.5	30	No	No	20.8333	-	No
Thiohydrazone 2	C1C=C(/C=N/N([HH0])C(=S)C(NC2=CC=CC=C2C(F)(F)F)=O)C(O)=C(C=1)OCC	22880162	2012	% inhibition	12.5	70	No	No	8.92857	-	Yes
Thiohydrazone 3	C(Br)1C=C(/C=N/N([HH0])C(=S)C(NC2=CC=CC=C2C(F)(F)F)=O)C(O)=C(Br)C=1	22880162	2012	% inhibition	50	60	No	No	41.6667	-	No
Thiohydrazone 4	C(Br)1C=C(/C=N/N([HH0])C(=S)C(NC2=CC=CC(C(F)(F)F)=C2)=O)C(O)=CC=1	22880162	2012	% inhibition	50	60	No	No	41.6667	-	No
Thiohydrazone 5	C1C=C(/C=N/N([HH0])C(=S)C(NC2=CC=CC(C(F)(F)F)=C2)=O)C(O)=C(OCC)C=1	22880162	2012	% inhibition	50	75	No	No	33.3333	-	No
Thiohydrazone 6	C(Br)1C=C(/C=N/N([HH0])C(=S)C(NC2=CC=CC(C(F)(F)F)=C2)=O)C(O)=C(Br)C=1	22880162	2012	% inhibition	25	40	No	No	31.25	-	No
Thiohydrazone 7	C1C=C(/C=N/N([HH0])C(=S)C(NC2=CC=CC(F)=C2)=O)C(O)=C(OCC)C=1	22880162	2012	% inhibition	25	85	No	No	14.7059	-	No
Thiohydrazone 8	C(Br)1C=C(/C=N/N([HH0])C(=S)C(NC2=CC=CC(F)=C2)=O)C(O)=C(Br)C=1	22880162	2012	% inhibition	50	90	No	No	27.7778	-	No
Thiohydrazone 9	C1C=C(/C=N/N([HH0])C(=S)C(NC2=CC=CC=C2F)=O)C(O)=C(OCC)C=1	22880162	2012	% inhibition	25	40	No	No	31.25	-	No
Thiohydrazone 10	C(Br)1C=C(/C=N/N([HH0])C(=S)C(NC2=CC=CC=C2F)=O)C(O)=C(Br)C=1	22880162	2012	% inhibition	25	10	No	No	125	-	No
Thiohydrazone 11	C1C=C(/C=N/N([HH0])C(=S)C(NC2=CC=C(F)C(F)=C2F)=O)C(O)=C(OCC)C=1	22880162	2012	% inhibition	25	90	No	No	13.8889	-	No
Thiohydrazone 12	C1C=C(/C=N/N([HH0])C(=S)C(NC2=C(F)C=C(F)C=C2)=O)C(O)=C(OCC)C=1	22880162	2012	% inhibition	25	70	No	No	17.8571	-	No
Thiohydrazone 13	C1C=C(/C=N/N([HH0])C(=S)C(NC2=C(F)C=C(F)C=C2)=O)C(O)=C(O)C=1	22880162	2012	% inhibition	25	70	No	No	17.8571	-	No
Thiohydrazone 14	C1C=C(/C=N/N([HH0])C(=S)C(NC2=C(F)C=C(F)C=C2)=O)C=C(OCC)C=1O	22880162	2012	% inhibition	25	45	No	No	27.7778	-	No
Thiohydrazone 15	C1C=C(/C=N/N([HH0])C(=S)C(NC2=C(F)C=C(F)C=C2F)=O)C(O)=C(OCC)C=1	22880162	2012	% inhibition	25	85	No	No	14.7059	-	No
Thiadiazine 16	C1SC(=NN(CC2C(=C(C=CC=2)OCC)O)C1=O)C(NC1=CC=C(C=C1)F)=O	22880162	2012	% inhibition	25	40	No	No	31.25	-	No
Thiadiazine 17	C1SC(=NN(CC2C(=C(C=CC=2)OCC)O)C1=O)C(NC1=CC=CC=C1C(F)(F)F)=O	22880162	2012	% inhibition	25	69	No	No	18.1159	-	No
Thiadiazine 18	C1SC(=NN(CC2C(=CC=C(Br)C=2)O)C1=O)C(NC1=CC=CC(C(F)(F)F)=C1)=O	22880162	2012	% inhibition	50	63	No	No	39.6825	-	No
Thiadiazine 19	C1SC(=NN(CC2C(=C(OCC)C=CC=2)O)C1=O)C(NC1=CC=CC(C(F)(F)F)=C1)=O	22880162	2012	% inhibition	50	65	No	No	38.4615	-	No
Thiadiazine 20	C1SC(=NN(CC2C(=C(OCC)C=CC=2)O)C1=O)C(NC1=CC=CC(F)=C1)=O	22880162	2012	% inhibition	50	59	No	No	42.3729	-	No
Thiadiazine 21	C1SC(=NN(CC2C(=C(OCC)C=CC=2)O)C1=O)C(NC1=CC=CC=C1F)=O	22880162	2012	% inhibition	25	42	No	No	29.7619	-	No
Thiadiazine 22	C1SC(=NN(CC2C(=C(Br)C=C(Br)C=2)O)C1=O)C(NC1=CC=CC=C1F)=O	22880162	2012	% inhibition	50	52	No	No	48.0769	-	No
Thiadiazine 23	C1SC(=NN(CC2C(=C(OCC)C=CC=2)O)C1=O)C(NC1=CC=C(F)C(F)=C1F)=O	22880162	2012	% inhibition	25	78	No	No	16.0256	-	No
Thiadiazine 24	C1SC(=NN(CC2C(=C(OCC)C=CC=2)O)C1=O)C(NC1=C(F)C=C(F)C=C1)=O	22880162	2012	% inhibition	25	69	No	No	18.1159	-	No
Thiadiazine 25	C1SC(=NN(CC2C(=C(O)C=CC=2)O)C1=O)C(NC1=C(F)C=C(F)C=C1)=O	22880162	2012	% inhibition	25	59	No	No	21.1864	-	No
Thiadiazine 26	C1SC(=NN(CC2C=C(OCC)C(O)=CC=2)C1=O)C(NC1=C(F)C=C(F)C=C1)=O	22880162	2012	% inhibition	25	82	No	No	15.2439	-	No
Thiadiazine 27	C1SC(=NN(CC2C(O)=C(OCC)C=CC=2)C1=O)C(NC1=C(F)C=C(F)C=C1F)=O	22880162	2012	% inhibition	25	65	No	No	19.2308	-	No
Lycopene	CC(=CCCC(=CC=CC(=CC=CC(=CC=CC=C(C)C=CC=C(C)C=CC=C(C)CCC=C(C)C)C)C)C)C	22880162	2017	% inhibition	2.79382	66	No	No	2.11653	-	Yes
INP0400	C1(=CC=C(C=C1)C(N([HH0])/N=C/C1C(O[HH0])=CC=C2C=1C=CC=C2)=O)Cl	16973741	2006	% inhibition	20	48	No	No	20.8333	-	No
PEG-2S	O1[C@](CC)(C)C=C(C1=O)N(C(C[C@@H](C)C=CC=CCCCCCCC)=O)[H]	28425301	2016	IC50	Dose-response	-	No	No	-	0.7	Yes
PipN3	C1=C(C=C([NH0+]([OH0-])=O)C=C1)CS(=O)(=O)N1CCCCC1CC(=O)OCCCC1=CC(OC)=C(OC)C(OC)=C1	27516227	2016	% inhibition	30	45	No	No	33.3333	-	No
PipN4	C1=C(C=CC([NH0+]([OH0-])=O)=C1)CS(=O)(=O)N1CCCCC1CC(=O)OCCCC1=CC(OC)=C(OC)C(OC)=C1	27516227	2016	% inhibition	30	40	No	No	37.5	-	No
D609	C1CC2C(C1)C3CC2CC3OC(=S)[S-].[K+]	25001308	2014	IC50	Dose-response	-	No	No	-	78.47	No
NBD-ceramide-C16	C(=O)(CCCCCCCCCCCCCCC)N([C@H]([C@H](O[HH0])/C=C/CCCCCCCCCN([HH0])C1C2=NON=C2C(=CC=1)[NH0+]([OH0-])=O)CO[HH0])[HH0]	25001308	2014	IC50	Dose-response	-	No	No	-	-	No
1-O-methyl-NBD-ceramide-C16	C(=O)(CCCCCCCCCCCCCCC)N([C@H]([C@H](O[HH0])/C=C/CCCCCCCCCN([HH0])C1C2=NON=C2C(=CC=1)[NH0+]([OH0-])=O)COC)[HH0]	25001308	2014	IC50	Dose-response	-	No	No	-	4.65	Yes
0433YC1	O=C1C2N=NN(C3C(C)=CC=CC=3)C=2C2=CC=CC=C2O1	18830244	2008	IC50	Dose-response	-	No	No	-	-	No
0433YC2	N1C2SC(C(NC3CC3)=O)=CC=2C=C2C=C(C=CC=12)OC	18830244	2008	IC50	Dose-response	-	No	No	-	-	No
Nafamostat mesylate	CS(=O)(=O)O.CS(=O)(=O)O.C1=CC(=CC=C1C(=O)OC2=CC3=C(C=C2)C=C(C=C3)C(=N)N)N=C(N)N	22716645	2012	% inhibition	9.26612	53	No	No	8.74163	-	Yes
ME0640	N([HH0])(C(=O)C1SC2=CC(=CC=C2C=1Cl)Cl)C1C=CC(S(=O)(N([HH0])C2C=C(C)ON=2)=O)=CC=1	28784680	2017	IC50	Dose-response	-	No	No	-	1.2	Yes
ME0619	N([HH0])(C(=O)/C=C/C1C=C(Cl)C=CC=1)C1C=CC(S(N(C2=NOC(C)=C2)[HH0])(=O)=O)=CC=1	28784680	2017	IC50	Dose-response	-	No	No	-	2.6	Yes
Cerulenin	CC=CCC=CCCC(=O)C1C(O1)C(=O)N	28784680	2017	IC50	Dose-response	-	No	No	-	4.7	Yes
Platensimycin	CC12CC34CC1CC(C3C(C(=O)C=C4)(C)CCC(=O)NC5=C(C=CC(=C5O)C(=O)O)O)O2	28784680	2017	IC50	Dose-response	-	No	No	-	7.1	Yes
Triclosan	C1=CC(=C(C=C1Cl)O)OC2=C(C=C(C=C2)Cl)Cl	28784680	2017	IC50	Dose-response	-	No	No	-	1.8	Yes
(-)-hopeaphenol	C1=CC(=CC=C1C2C(C3=C4C(C(OC4=CC(=C3)O)C5=CC=C(C=C5)O)C6=C2C(=CC(=C6)O)O)C7C(C8=C(C=C(C=C8O)O)C9C(OC1=CC(=CC7=C91)O)C1=CC=C(C=C1)O)C1=CC=C(C=C1)O)O	24324737	2013	% inhibition	13	28	No	No	23.2143	-	No
JCP83	C1C=CC=CC=1OP(=O)([C@@H](N([HH0])C(C1N(CCC1)C([C@H](C)N([HH0])C(=O)OC(C)(C)C)=O)=O)C(C)C)OC1C=CC=CC=1	23796320	2013	IC50	Dose-response	-	No	No	-	47.19	No
JO146	C1C=CC=CC=1OP(=O)([C@@H](N([HH0])C(C1N(CCC1)C([C@H](C(C)C)N([HH0])C(=O)OC(C)(C)C)=O)=O)C(C)C)OC1C=CC=CC=1	23796320	2013	IC50	Dose-response	-	No	No	-	12.5	No
KSK120	O=C(N([HH0])C1C=CC=CC=1)C1=CSC2N1C(=O)C=C(C=2C1CC1)CC1=C2C=CC=CC2=CC=C1	25550323	2015	IC50	Dose-response	-	No	No	-	1.25	Yes
Thiazolino 2-pyridone amide 1	O=C1N2C(SC=C2C(NC3=CC=CC=C3)=O)=C(C4CC4)C(CC5=C(C=CC=C6)C6=CC=C5)=C1	26849778	2016	IC50	Dose-response	-	No	No	-	0.254	Yes
Thiazolino 2-pyridone amide 6e	O=C1C=C(CC2=C(C=CC=C3)C3=CC=C2)C(C4CC4)=C(SC5)N1C5C(NC6=CC(C)=CC=C6)=O	26849778	2016	IC50	Dose-response	-	No	No	-	0.102	Yes
Thiazolino 2-pyridone amide 21a	O=C(C1CSC2=C(C3CC3)C(CC4=C5C=CC=CC5=CC=C4)=C(N)C(N21)=O)NC6=CC=CC=C6	26849778	2016	IC50	Dose-response	-	No	No	-	0.059	Yes
Thiazolino 2-pyridone amide 21b	O=C(C1CSC2=C(C3CC3)C(CC4=C5C=CC=CC5=CC=C4)=C(N)C(N21)=O)NC6=CC=CC(C)=C6	26849778	2016	IC50	Dose-response	-	No	No	-	0.147	Yes
Thiazolino 2-pyridone amide 21c	O=C(C1CSC2=C(C3CC3)C(CC4=C5C=CC=CC5=CC=C4)=C(N)C(N21)=O)NC6=CC=C(C)C=C6	26849778	2016	IC50	Dose-response	-	No	No	-	0.14	Yes
Thiazolino 2-pyridone amide 33a	O=C(C1CSC2=C(C3CC3)C(CC4=CC=C(Cl)C=C4)=C(N)C(N21)=O)NC5=CC=C(C)C=C5	26849778	2016	IC50	Dose-response	-	No	No	-	0.266	Yes
Thiazolino 2-pyridone amide 33b	O=C(C1CSC2=C(C3CC3)C(CC4=CC=CC(C)=C4C)=C(N)C(N21)=O)NC5=CC=C(C)C=C5	26849778	2016	IC50	Dose-response	-	No	No	-	0.281	Yes
Thiazolino 2-pyridone amide isostere 2	N1(C(C2)C(=O)NC(C=CC3)=CC=3)C(=O)C(=C(CC(C=CC3)=C(C=3C=C3)C=C3)C(=C1S2)C(C1)C1)N	29053275	2017	IC50	Dose-response	-	No	No	-	0.059	Yes
Thiazolino 2-pyridone amide isostere 17	C1(C2)=C(C=CC=2)C(=CC=C1)CC(C(=C1S2)C(C3)C3)=C(C(=O)N1C(C2)C(NN1)=NC=1C(=CC=C1)C=C1)N	29053275	2017	IC50	Dose-response	-	No	No	-	0.107	Yes
Thiazolino 2-pyridone amide isostere 18	C1(C2)=C(C=CC=2)C(=CC=C1)CC(C1C(C2)C2)=CC(N(C=1S1)C(C1)N(C=C1C(=CC=C2)C=C2)N=N1)=O	29053275	2017	IC50	Dose-response	-	No	No	-	0.018	Yes
Thiazolino 2-pyridone amide isostere 20	C1C(C2)=C(C=CC=2)C(=CC=1)CC(C1C(C2)C2)=C(C(=O)N(C=1S1)C(C1)N(N=N1)C=C1C(=CC=C1)C=C1)N	29053275	2017	IC50	Dose-response	-	No	No	-	0.013	Yes
GMNC	C12C(C[C@@H](C(NC)=O)NC(=O)[C@H](CC(C)C)N([HH0])C(OC(C)(C)C)=O)=CN(C=1C=CC=C2)[HH0]	16565079	2006	% inhibition	20	0	No	Yes	-	-	No
Triacsin C	CCCC=CCC=CC=CC=NNN=O	26988341	2016	% inhibition	7.5	56	No	No	6.69643	-	Yes
2-fluoropalmitic acid	CCCCCCCCCCCCCCC(C(=O)O)F	26988341	2016	% inhibition	300	79.5	No	No	188.679	-	No
3-isoxazolidone derivative 23	C1C=CC(C(N([C@H]2C(=O)N(CCC3=CN(C=N3)[HH0])OC2)[HH0])=O)=C(O)C=1O	25027937	2014	% inhibition	5	53	No	No	4.71698	-	Yes
3-isoxazolidone derivative 5	OC1=CC=CC(C(N[C@H]2C(N(CCOC(=O)C3C(O)=C(C=CC=3)O)OC2)=O)=O)=C1O	25027937	2014	% inhibition	5	80	No	No	3.125	-	Yes
3-isoxazolidone derivative 17	C1C=CC(C(N([C@H]2C(N(CCNC(=O)C3C(=C(C=CC=3)O)O[HH0])OC2)=O)[HH0])=O)=C(O[HH0])C=1O[HH0]	25027937	2014	% inhibition	5	90	No	No	2.77778	-	Yes
3-isoxazolidone derivative 10	[C@@H]1(C(=O)N(CCCCOC(=O)C2C(O[HH0])=C(C=CC=2)O[HH0])OC1)N([HH0])C(C1C=CC=C(C=1O[HH0])O[HH0])=O	25027937	2014	% inhibition	5	70	No	No	3.57143	-	Yes
3-isoxazolidone derivative 18	C(C(=O)N([HH0])CCOC1=NOC[C@H]1N([HH0])C(=O)C1C=CC=C(C=1O[HH0])O[HH0])1C(=C(C=CC=1)O[HH0])O[HH0]	25027937	2014	% inhibition	5	99.9	Yes	No	-	-	Yes
3-isoxazolidone derivative 20	C1C2=CC=C(N=C2C=CC=1)C(N([HH0])CCN1C(=O)[C@H](N([HH0])C(=O)C2C=CC3=C(N=2)C=CC=C3)CO1)=O	25027937	2014	% inhibition	10	40	No	No	12.5	-	No
3-isoxazolidone derivative 19	C1C2=CC=C(N=C2C(=CC=1)O[HH0])C(N(CCN1C(=O)[C@H](N([HH0])C(=O)C2C=CC3=C(C(O[HH0])=CC=C3)N=2)CO1)[HH0])=O	25027937	2014	% inhibition	5	90	No	No	2.77778	-	Yes
Deferoxamine	CC(=O)N(CCCCCNC(=O)CCC(=O)N(CCCCCNC(=O)CCC(=O)N(CCCCCN)O)O)O	25027937	2014	% inhibition	100	75	No	No	66.6667	-	No
D-cycloserine	C1C(C(=O)NO1)N	25027937	2014	% inhibition	10	47	No	No	10.6383	-	No
3-isoxazolidone derivative 22	C1C=CC(C(N([C@H]2C(=O)N(CCC3=CN(C=N3)[HH0])OC2)[HH0])=O)=C(OC)C=1OC	25027937	2014	% inhibition	Dose-response	0	No	Yes	-	0	No
Baicalin	C1=CC=C(C=C1)C2=CC(=O)C3=C(C(=C(C=C3O2)OC4C(C(C(C(O4)C(=O)O)O)O)O)O)O	19524644	2009	% inhibition	268.817	41	No	No	327.826	-	No
2-O-octyl-sn-glycerol	CCCCCCCCOC(CO)CO	9593157	1998	% inhibition	470	40.3913	No	No	581.809	-	No
1-O-octyl-sn-glycerol	CCCCCCCCOCC(CO)O	9593157	1998	% inhibition	940	55.6555	No	No	844.481	-	No
1-O-heptyl-sn-glycerol	CCCCCCCOCC(CO)O	9593157	1998	% inhibition	3750	46.2779	No	No	4051.61	-	No
2-O-hexyl-sn-glycerol	CCCCCCOC(CO)CO	9593157	1998	% inhibition	3750	54.9129	No	No	3414.5	-	No
1-O-hexyl-sn-glycerol	CCCCCCOCC(CO)O	9593157	1998	% inhibition	15000	48.8446	No	No	15354.8	-	No
3-O-octyl-sn-glycerol	CCCCCCCCOC[C@@H](O)CO	20008784	2010	% inhibition	1560	41	No	No	1902.44	-	No
Hinokitiol	CC(C)C1=CC(=O)C(=CC=C1)O	15917561	2005	% inhibition	24.3605	36	No	No	33.8341	-	No
Hydrogen peroxide	OO	25215504	2014	% inhibition	1100	43	No	No	1279.07	-	No
Lactic acid	CC(C(=O)O)O	27354249	2016	% inhibition	10000	85	No	No	5882.35	-	No
Hydrochloric acid	Cl	27354249	2016	% inhibition	50000	0	No	Yes	-	-	No
Orotic acid	C1=C(NC(=O)NC1=O)C(=O)O	27354249	2016	% inhibition	30	0	No	Yes	-	-	No
MitoPQ	C[N+]1=CC=C(C=C1)C2=CC=[N+](C=C2)CCCCCCCCCC[P+](C3=CC=CC=C3)(C4=CC=CC=C4)C5=CC=CC=C5.[I-].[I-].[I-]	30367535	2018	% inhibition	20	90	No	No	11.1111	-	No
BX912	C1CCN(C1)C(=O)NC2=CC=CC(=C2)NC3=NC=C(C(=N3)NCCC4=CN=CN4)Br	28803120	2017	% inhibition	10	76	No	No	6.57895	-	Yes
Clotrimazole	C1=CC=C(C=C1)C(C2=CC=CC=C2)(C3=CC=CC=C3Cl)N4C=CN=C4	28803120	2017	% inhibition	12.5	50	No	No	12.5	-	No
JQ1	CC1=C(SC2=C1C(=NC(C3=NN=C(N32)C)CC(=O)OC(C)(C)C)C4=CC=C(C=C4)Cl)C	28803120	2017	% inhibition	10	62	No	No	8.06452	-	Yes
Mevastatin	CCC(C)C(=O)OC1CCC=C2C1C(C(C=C2)C)CCC3CC(CC(=O)O3)O	20181044	2010	% inhibition	20	74	No	No	13.5135	-	No
3-methyladenine	CN1C=NC(=N)C2=C1N=CN2	16410552	2006	% inhibition	5000	33	No	No	7575.76	-	No
LY-294002	C1COCCN1C2=CC(=O)C3=C(O2)C(=CC=C3)C4=CC=CC=C4	16410552	2006	% inhibition	100	64	No	No	78.125	-	No
U18666A	CCN(CC)CCOC1CCC2(C3CCC4(C(C3CC=C2C1)CCC4=O)C)C.Cl	16410552	2006	% inhibition	10	45	No	No	11.1111	-	No
L-cycloserine	C1C(C(=O)NO1)N	11207614	2000	% inhibition	500	85	No	No	294.118	-	No
Fumonisin B1	CCCCC(C)C(C(CC(C)CC(CCCCC(CC(C(C)N)O)O)O)OC(=O)CC(CC(=O)O)C(=O)O)OC(=O)CC(CC(=O)O)C(=O)O	11207614	2000	% inhibition	6.92713	69	No	No	5.01966	-	Yes
HPA-12	CCCCCCCCCCCC(=O)NC(CC(C1=CC=CC=C1)O)CO	21909260	2011	% inhibition	5	66	No	No	3.78788	-	Yes
4-hydroxycinnamic acid amide	C(O)1C=CC(/C=C/C(N([C@H](C(=O)OC)CC2C=CC=CC=2)[HH0])=O)=CC=1	25883118	2015	% inhibition	200	56	No	No	178.571	-	No
C1	[NH0+]([OH0-])(=O)C1C=CC(C(N([HH0])/N=C/C2=CC(=CC(Br)=C2O[HH0])Br)=O)=CC=1	16968227	2006	% inhibition	5	86	No	No	2.90698	-	Yes
AFN-1252	CC1=C(OC2=CC=CC=C12)CN(C)C(=O)C=CC3=CC4=C(NC(=O)CC4)N=C3	24958721	2014	% inhibition	4	49	No	No	4.08163	-	Yes
BLT-1	CCCCCCC1CCCC1=NNC(=S)N	26381674	2016	% inhibition	10	99.9	Yes	No	-	-	Yes
AN3365	B1(C2=C(C=CC=C2OCCCO)C(O1)CN)O	31964747	2020	% inhibition	0.421834	90	No	No	0.234352	-	Yes
Indole-3-propionic acid	C1=CC=C2C(=C1)C(=CN2)CCC(=O)O	31097582	2019	% inhibition	200	90	No	No	111.111	-	No
Indole-β-acrylic acid	C1=CC=C2C(=C1)C(=CN2)C=CC(=O)O	31097582	2019	% inhibition	100	90	No	No	55.5556	-	No
Indole-3-lactic acid	C1=CC=C2C(=C1)C(=CN2)CC(C(=O)O)O	31097582	2019	% inhibition	Dose-response	0	No	Yes	-	0	No
MDL-12-330A	C1CCCCCC(=NCCCCC1)NC2CCCC2C3=CC=CC=C3.Cl	30311994	2019	% inhibition	20	83	No	No	12.0482	-	No
KH7	OC1=CC=C(Br)C=C1/C=N/NC(C(C)([H])SC2=NC3=C(C=CC=C3)N2)=O	30311994	2019	% inhibition	50	70	No	No	35.7143	-	No
5,5'-methylenedisalicylic acid	C1=CC(=C(C=C1CC2=CC(=C(C=C2)O)C(=O)O)C(=O)O)O	30038048	2018	% inhibition	2120	80	No	No	1325	-	No
Aurintricarboxylic acid	C1=CC(=C(C=C1C(=C2C=CC(=O)C(=C2)C(=O)O)C3=CC(=C(C=C3)O)C(=O)O)C(=O)O)O	30038048	2018	% inhibition	200	37	No	No	270.27	-	No
5,5'-methylenedisalicylic acid derivative C2	C1=CC(O)=C(C(=O)OC)C=C1CC1=CC(C(=O)OC)=C(O)C=C1	30038048	2018	% inhibition	12.5	61	No	No	10.2459	-	No
Mycophenolate mofetil	CC1=C2COC(=O)C2=C(C(=C1OC)CC=C(C)CCC(=O)OCCN3CCOCC3)O	29706504	2018	IC50	Dose-response	-	No	No	-	0.02	Yes
Capsaicin	CC(C)C=CCCCCC(=O)NCC1=CC(=C(C=C1)O)OC	29132924	2018	% inhibition	163.72	66	No	No	124.03	-	No
SB202190	C1=CC(=CC=C1C2=NC(=C(N2)C3=CC=NC=C3)C4=CC=C(C=C4)F)O	29040458	2017	% inhibition	2.5	34	No	No	3.67647	-	Yes
SP600125	C1=CC=C2C(=C1)C3=NNC4=CC=CC(=C43)C2=O	29040458	2017	% inhibition	2.5	52	No	No	2.40385	-	Yes
Andrographolide	CC12CCC(C(C1CCC(=C)C2CC=C3C(COC3=O)O)(C)CO)O	25854005	2015	IC50	Dose-response	-	No	No	-	46.54	No
Erlotinib	COCCOC1=C(C=C2C(=C1)C(=NC=N2)NC3=CC=CC(=C3)C#C)OCCOC	25471819	2014	% inhibition	25	72	No	No	17.3611	-	No
Difluoromethylornithine	C(CC(C(F)F)(C(=O)O)N)CN	25114102	2014	% inhibition	10000	45	No	No	11111.1	-	No
Indanyloxyacetic acid	CC1(CC2=CC(=C(C(=C2C1=O)Cl)Cl)OCC(=O)O)C3CCCC3	23700432	2013	% inhibition	100	0	No	Yes	-	-	No
Ivermectin	CCC(C)C1C(CCC2(O1)CC3CC(O2)CC=C(C(C(C=CC=C4COC5C4(C(C=C(C5O)C)C(=O)O3)O)C)OC6CC(C(C(O6)C)OC7CC(C(C(O7)C)O)OC)OC)C)C	23119027	2012	% inhibition	5	63	No	No	3.96825	-	Yes
Bafilomycin A1	CC1CC(=CC=CC(C(OC(=O)C(=CC(=CC(C1O)C)C)OC)C(C)C(C(C)C2(CC(C(C(O2)C(C)C)C)O)O)O)OC)C	21408144	2011	% inhibition	0.1	90	No	No	0.0555556	-	Yes
Rapamycin	CC1CCC2CC(C(=CC=CC=CC(CC(C(=O)C(C(C(=CC(C(=O)CC(OC(=O)C3CCCCN3C(=O)C(=O)C1(O2)O)C(C)CC4CCC(C(C4)OC)O)C)C)O)OC)C)C)C)OC	20532971	2010	% inhibition	7.65697	52	No	No	7.36247	-	Yes
Tryptophan	C1=CC=C2C(=C1)C(=CN2)CC(C(=O)O)N	16772415	2006	% inhibition	1000	17.8082	No	No	2807.69	-	No
Lysine	C(CCN)CC(C(=O)O)N	16772415	2006	% inhibition	5000	80.3934	No	No	3109.71	-	No
Valine	CC(C)C(C(=O)O)N	16772415	2006	% inhibition	10000	20.2753	No	No	24660.6	-	No
Histidine	C1=C(NC=N1)CC(C(=O)O)N	16772415	2006	% inhibition	10000	69.9409	No	No	7148.89	-	No
Threonine	CC(C(C(=O)O)N)O	16772415	2006	% inhibition	10000	88.0543	No	No	5678.32	-	No
Glutamic acid	C(CC(=O)O)C(C(=O)O)N	16772415	2006	% inhibition	10000	0	No	Yes	-	-	No
Alanine	CC(C(=O)O)N	16772415	2006	% inhibition	10000	15.3412	No	No	32592	-	No
Glutamine	C(CC(=O)N)C(C(=O)O)N	16772415	2006	% inhibition	10000	0	No	Yes	-	-	No
Aspartic acid	C(C(C(=O)O)N)C(=O)O	16772415	2006	% inhibition	10000	0	No	Yes	-	-	No
Proline	C1CC(NC1)C(=O)O	16772415	2006	% inhibition	10000	44.2316	No	No	11304.1	-	No
Asparagine	C(C(C(=O)O)N)C(=O)N	16772415	2006	% inhibition	10000	50.3344	No	No	9933.57	-	No
Arginine	C(CC(C(=O)O)N)CN=C(N)N	16772415	2006	% inhibition	10000	34.3634	No	No	14550.3	-	No
Tyrosine	C1=CC(=CC=C1CC(C(=O)O)N)O	16772415	2006	% inhibition	10000	77.3421	No	No	6464.79	-	No
2-butanol	CCC(C)O	16368959	2006	% inhibition	67458	0	No	Yes	-	-	No
Melatonin	CC(=O)NCCC1=CNC2=C1C=C(C=C2)OC	16172105	2005	% inhibition	100	36	No	No	138.889	-	No
Mannose 6-phosphate	C([C@@H]1[C@H]([C@@H]([C@@H]([C@@H](O1)O)O)O)O)OP(=O)(O)O	16040974	2005	% inhibition	Dose-response	0	No	Yes	-	0	No
Glycocholic acid	CC(CCC(=O)NCC(=O)O)C1CCC2C1(C(CC3C2C(CC4C3(CCC(C4)O)C)O)O)C	10103175	1999	% inhibition	2147.77	0	No	Yes	-	-	No
Cholic acid	CC(CCC(=O)O)C1CCC2C1(C(CC3C2C(CC4C3(CCC(C4)O)C)O)O)C	10103175	1999	% inhibition	2447.38	32	No	No	3824.03	-	No
Taurocholic acid	CC(CCC(=O)NCCS(=O)(=O)O)C1CCC2C1(C(CC3C2C(CC4C3(CCC(C4)O)C)O)O)C	10103175	1999	% inhibition	1939.11	21	No	No	4616.93	-	No
Taurolithocholic acid-3-sulfate	CC(CCC(=O)NCCS(=O)(=O)O)C1CCC2C1(CCC3C2CCC4C3(CCC(C4)OS(=O)(=O)O)C)C	10103175	1999	IC50	Dose-response	-	No	No	-	709.471	No
Nonoxynol-9	CCCCCCCCCC1=CC=C(C=C1)OCCOCCOCCOCCOCCOCCOCCOCCOCCO	10103175	1999	IC50	Dose-response	-	No	No	-	486.355	No
Sodium orthovanadate	[O-][V](=O)([O-])[O-].[Na+].[Na+].[Na+]	9302007	1997	% inhibition	1	47	No	No	1.06383	-	Yes
NiCl2	Cl[Ni]Cl	9302007	1997	% inhibition	50	62	No	No	40.3226	-	No
S-nitroso-L-glutathione	C(CC(=O)NC(CSN=O)C(=O)NCC(=O)O)C(C(=O)O)N	9126319	1997	% inhibition	50	72	No	No	34.7222	-	No
N-ethylmaleimide	CCN1C(=O)C=CC1=O	8606080	1996	% inhibition	100	0	No	Yes	-	-	No
Digoxin	CC1C(C(CC(O1)OC2C(OC(CC2O)OC3C(OC(CC3O)OC4CCC5(C(C4)CCC6C5CC(C7(C6(CCC7C8=CC(=O)OC8)O)C)O)C)C)C)O)O	8606080	1996	% inhibition	1	100	Yes	No	-	-	Yes
Ouabain	CC1C(C(C(C(O1)OC2CC(C3(C4C(CCC3(C2)O)C5(CCC(C5(CC4O)C)C6=CC(=O)OC6)O)CO)O)O)O)O	8606080	1996	% inhibition	1	100	Yes	No	-	-	Yes
Methylamine	CN	8606080	1996	% inhibition	20000	0	No	Yes	-	-	No
Ammonium chloride	[NH4+].[Cl-]	8606080	1996	% inhibition	20000	0	No	Yes	-	-	No
Chloroquine	CCN(CC)CCCC(C)NC1=C2C=CC(=CC2=NC=C1)Cl	8641784	1996	% inhibition	100	21	No	No	238.095	-	No
Copper ions	[Cu+2]	2666020	1989	% inhibition	0.1	45	No	No	0.111111	-	Yes
Zinc chloride	[Cl-].[Cl-].[Zn+2]	4026267	1985	% inhibition	10	91	Yes	No	-	-	Yes
Zinc sulfate	[O-]S(=O)(=O)[O-].[Zn+2]	4026267	1985	% inhibition	10	88	No	No	5.68182	-	Yes
Zinc oxide	O=[Zn]	4026267	1985	% inhibition	10	97	Yes	No	-	-	Yes
Magnesium chloride	[Mg+2].[Cl-].[Cl-]	4026267	1985	% inhibition	100	28	No	No	178.571	-	No
Calcium chloride	[Cl-].[Cl-].[Ca+2]	4026267	1985	% inhibition	100	3	No	Yes	-	-	No
Monodansylcadaverine	CN(C)C1=CC=CC2=C1C=CC=C2S(=O)(=O)NCCCCCN	6840850	1983	% inhibition	250	63	No	No	198.413	-	No
ACP1	C(S(=O)(=O)C1=NC=C(C=C1)C(F)(F)F)(C(=O)N([HH0])CCSC1C=CC=CC=1)(C)C	32227948	2020	% inhibition	115.614	0	No	Yes	0	-	No
ACP derivative 2	C(S(=O)(=O)C1=NC=C(C=C1)C(F)(F)F)(C(=O)N([HH0])CCCC1C=CC=CC=1)(C)C	32227948	2020	% inhibition	120.644	0	No	Yes	-	-	No
ACP derivative 9	C(S(=O)(=O)C1=CC=CC=C1)(C(=O)N([HH0])CCCC1C=CC=CC=1)(C)C	32227948	2020	% inhibition	144.736	0	No	Yes	-	-	No
ACP derivative 10	C(S(=O)(=O)C1=NC=CC=C1)(C(=O)N([HH0])CCCC1C=CC=CC=1)(C)C	32227948	2020	% inhibition	144.324	0	No	Yes	-	-	No
ACP derivative 12	C(S(=O)(=O)C1=NC=C(C(F)(F)F)C=C1)(C(=O)N([HH0])CCCC1C=CC=CC=1)C	32227948	2020	% inhibition	124.87	0	No	Yes	-	-	No
ACP derivative 13	C(C)(S(=O)(=O)C1=NC=C(Cl)C=C1)(C(=O)N([HH0])CCCC1C=CC=CC=1)C	32227948	2020	% inhibition	131.272	0	No	Yes	-	-	No
ACP derivative 16	C(C)(S(=O)(=O)C1=CC=CC=C1)(C(=O)N([HH0])CCSC1C(Cl)=CC=CC=1)C	32227948	2020	% inhibition	125.649	0	No	Yes	-	-	No
ACP derivative 20	C(C)(S(=O)(=O)C1=NC=C(C(F)(F)F)C=C1)(C(=O)N([HH0])CCSC1C=CC(Cl)=CC=1)C	32227948	2020	% inhibition	107.085	0	No	Yes	-	-	No
ACP derivative 23	C(C)(S(=O)(=O)C1=CC=CC=C1)(C(=O)N([HH0])CCOC1C=CC=CC=1)C	32227948	2020	% inhibition	143.915	90	No	No	79.9526	-	No
ACP derivative 26	C(C)(S(=O)(=O)C1=CC=CC=C1)(C(=O)N([HH0])CCOC1C(Cl)=CC=CC=1)C	32227948	2020	% inhibition	130.934	0	No	Yes	-	-	No
ACP derivative 29	C(C)(S(=O)(=O)C1=CC=CC=C1)(C(=O)N([HH0])CCOC1C=CC(Cl)=CC=1)C	32227948	2020	% inhibition	130.934	0	No	Yes	-	-	No
ACP derivative 30	C(C)(S(=O)(=O)C1=CC=C(C(F)(F)F)C=C1)(C(=O)N([HH0])CCOC1C=CC(Cl)=CC=1)C	32227948	2020	% inhibition	111.143	0	No	Yes	-	-	No
ACP derivative 31	C(C)(S(=O)(=O)C1=NC=C(C(F)(F)F)C=C1)(C(=O)N([HH0])CCOC1C=CC(Cl)=CC=1)C	32227948	2020	% inhibition	110.899	0	No	Yes	-	-	No
ACP derivative 33	C(C)(S(=O)(=O)C1=NC=C(C(F)(F)F)C=C1)(C(N1CCN(C2=CC=CC=C2)CC1)=O)C	32227948	2020	% inhibition	113.259	0	No	Yes	-	-	No
ACP derivative 34	C(C)(S(=O)(=O)C1=NC=C(C(F)(F)F)C=C1)(C(N1CCN(C2=NC=CC=C2)CC1)=O)C	32227948	2020	% inhibition	113.006	0	No	Yes	-	-	No
ACP derivative 39	C(C)(S(=O)(=O)C1=CC=C(C(F)(F)F)C=C1)(C(N1CCN(CC2=CC=C(F)C=C2)CC1)=O)C	32227948	2020	% inhibition	105.821	90	No	No	58.7893	-	No
ACP derivative 42	C(C)(S(=O)(=O)C1=NC=C(C(F)(F)F)C=C1)(C(N1CCN(CC2=CC=C(C)C=C2)CC1)=O)C	32227948	2020	% inhibition	106.492	90	No	No	59.1619	-	No
ACP derivative 43	C(S(=O)(=O)C1=CC=C(C(F)(F)F)C=C1)(C(N1CCN(C2=CC=CC=C2C)CC1)=O)C	32227948	2020	% inhibition	113.513	0	No	Yes	-	-	No
ACP derivative 44	C(S(=O)(=O)C1=NC=C(C(F)(F)F)C=C1)(C(N1CCN(C2=CC(C)=CC=C2C)CC1)=O)C	32227948	2020	% inhibition	109.771	0	No	Yes	-	-	No
ACP derivative 45	C(S(=O)(=O)C1=NC=C(C(F)(F)F)C=C1)(C(N1CCN(C2=CC=C(Cl)C(Cl)=C2)CC1)=O)C	32227948	2020	% inhibition	100.739	0	No	Yes	-	-	No
Bicyclic 2-pyridone 24	C(C1CC1)1C(CC2=C3C=CC=CC3=CC=C2)=CC(=O)N2C(C(=O)NC3=CC=CC=C3)CSC=12	32206238	2019	% inhibition	1	67	No	No	0.746269	-	Yes
Bicyclic 2-pyridone 2	C(C1CC1)1C(CC2=C3C=CC=CC3=CC=C2)=C(N)C(=O)N2C(C(=O)NC3=CC=CC=C3)CSC=12	32206238	2019	% inhibition	1	94	Yes	No	-	-	Yes
Bicyclic 2-pyridone 3	C(C1CC1)1C(CC2=C3C=CC=CC3=CC=C2)=C(N)C(=O)N2C(N3N=NC(C4=CC=CC=C4)=C3)CSC=12	32206238	2019	% inhibition	1	90	No	No	0.555556	-	Yes
Bicyclic 2-pyridone 7	C(O)1C(CC2=C3C=CC=CC3=CC=C2)=CC(=O)N2C(C(NC3C=CC=CC=3)=O)CSC=12	32206238	2019	% inhibition	2.5	21	No	No	5.95238	-	Yes
Bicyclic 2-pyridone 5	C(OC)1C(CC2=C3C=CC=CC3=CC=C2)=CC(=O)N2C(C(NC3C=CC=CC=3)=O)CSC=12	32206238	2019	% inhibition	2.5	24	No	No	5.20833	-	Yes
Bicyclic 2-pyridone 8	C(OC)1C(CC2=C3C=CC=CC3=CC=C2)=C(N)C(=O)N2C(C(NC3C=CC=CC=3)=O)CSC=12	32206238	2019	% inhibition	2.5	25	No	No	5	-	Yes
Bicyclic 2-pyridone 6	C(OC)1C(CC2=C3C=CC=CC3=CC=C2)=CC(=O)N2C(C(NC3C=CC(C)=CC=3)=O)CSC=12	32206238	2019	% inhibition	1	62	No	No	0.806452	-	Yes
Bicyclic 2-pyridone 9	C(OC)1C(CC2=C3C=CC=CC3=CC=C2)=C(N)C(=O)N2C(C(NC3C=CC(C)=CC=3)=O)CSC=12	32206238	2019	% inhibition	2.5	51	No	No	2.45098	-	Yes
Bicyclic 2-pyridone 12	C(OC)1C(CC2=C3C=CC=CC3=CC=C2)=CC(=O)N2C(N3N=NC(C4=CC=CC=C4)=C3)CSC=12	32206238	2019	% inhibition	2.5	81	No	No	1.54321	-	Yes
Bicyclic 2-pyridone 16	C(OC)1C(CC2=C(C)C(C)=CC=C2)=CC(=O)N2C(C(=O)NC3=CC=CC=C3)CSC=12	32206238	2019	% inhibition	2.5	51	No	No	2.45098	-	Yes
Bicyclic 2-pyridone 21	C(OC)1C(CC2=C(C)C(C)=CC=C2)=C(N)C(=O)N2C(C(=O)NC3=CC=CC=C3)CSC=12	32206238	2019	% inhibition	2.5	25	No	No	5	-	Yes
Bicyclic 2-pyridone 17	C(OC)1C(CC2=C(C)C(C)=CC=C2)=CC(=O)N2C(C(=O)NC3=CC=C(C)C=C3)CSC=12	32206238	2019	% inhibition	1	71	No	No	0.704225	-	Yes
Bicyclic 2-pyridone 22	C(OC)1C(CC2=C(C)C(C)=CC=C2)=C(N)C(=O)N2C(C(=O)NC3=CC=C(C)C=C3)CSC=12	32206238	2019	% inhibition	2.5	56	No	No	2.23214	-	Yes
Bicyclic 2-pyridone 18	C(OC)1C(CC2=C(C)C(C)=CC=C2)=CC(=O)N2C(C(=O)NC3=CC(F)=CC(C)=C3)CSC=12	32206238	2019	% inhibition	1	77	No	No	0.649351	-	Yes
Bicyclic 2-pyridone 23	C(OC)1C(CC2=C(C)C(C)=CC=C2)=C(N)C(=O)N2C(C(=O)NC3=CC(F)=CC(C)=C3)CSC=12	32206238	2019	% inhibition	2.5	47	No	No	2.65957	-	Yes
Bicyclic 2-pyridone 20	C(OC)1C(CC2=C(C)C(C)=CC=C2)=C(N)C(=O)N2C(C3ON=C(C4=CC=CC=C4)N=3)CSC=12	32206238	2019	% inhibition	2.5	17	No	No	7.35294	-	Yes
Bicyclic 2-pyridone 26	C(NC(C)C)1C(CC2=C3C=CC=CC3=CC=C2)=CC(=O)N2C(C(=O)NC3=CC=CC=C3)CSC=12	32206238	2019	% inhibition	1	25	No	No	2	-	Yes
Bicyclic 2-pyridone 27	C(N(C)C)1C(CC2=C3C=CC=CC3=CC=C2)=CC(=O)N2C(C(=O)NC3=CC=CC=C3)CSC=12	32206238	2019	% inhibition	1	78	No	No	0.641026	-	Yes
Bicyclic 2-pyridone 28	C(NC(OC)=O)1C(CC2=C3C=CC=CC3=CC=C2)=CC(=O)N2C(C(=O)NC3=CC=CC=C3)CSC=12	32206238	2019	% inhibition	2.5	12	No	No	10.4167	-	No
Bicyclic 2-pyridone 30	C(NS(C)(=O)=O)1C(CC2=C3C=CC=CC3=CC=C2)=CC(=O)N2C(C(=O)NC3=CC=CC=C3)CSC=12	32206238	2019	% inhibition	1	23	No	No	2.17391	-	Yes
Bicyclic 2-pyridone 33	C(NS(C)(=O)=O)1C(CC2=C3C=CC=CC3=CC=C2)=CC(=O)N2C(C(=O)NC3=CC=CC(C)=C3)CSC=12	32206238	2019	% inhibition	2.5	0	No	No	-	-	No
Bicyclic 2-pyridone 38	C(NS(C)(=O)=O)1C(CC2=C3C=CC=CC3=CC=C2)=CC(=O)N2C(C3NN=C(C4=CC=CC=C4)N=3)CSC=12	32206238	2019	% inhibition	2.5	20	No	No	6.25	-	Yes
Bicyclic 2-pyridone 46	C(NS(C)(=O)=O)1C(CC2=C3C=CC=CC3=CC=C2)=CC(=O)N2C(N3N=NC(C4=CC=CC=C4)=C3)CSC=12	32206238	2019	% inhibition	2.5	88	No	No	1.42045	-	Yes
Go6893	C1=C(OC)C=CC2N(CCCN(C)C)C=C(C3=C(C4C5C=CC=CC=5NC=4)C(=O)NC3=O)C1=2	31647538	2019	% inhibition	0.5	27	No	No	0.925926	-	Yes
IWP-2	CC1=CC2=C(C=C1)N=C(S2)NC(=O)CSC3=NC4=C(C(=O)N3C5=CC=CC=C5)SCC4	29322031	2017	% inhibition	5	100	Yes	No	-	-	Yes
IWR-1	C1C2C=CC1C3C2C(=O)N(C3=O)C4=CC=C(C=C4)C(=O)NC5=CC=CC6=C5N=CC=C6	29322031	2017	% inhibition	25	78	No	No	16.0256	-	No
Buthionine sulfoximine	CCCCS(=N)(=O)CCC(C(=O)O)N	20888409	2010	% inhibition	250	87	No	No	143.678	-	No
FK506	CC1CC(C2C(CC(C(O2)(C(=O)C(=O)N3CCCCC3C(=O)OC(C(C(CC(=O)C(C=C(C1)C)CC=C)O)C)C(=CC4CCC(C(C4)OC)O)C)O)C)OC)OC	7682281	1993	% inhibition	25	73	No	No	17.1233	-	No
Chitobiose	C(C1C(C(C(C(O1)OC2C(OC(C(C2O)[NH3+])O)CO)[NH3+])O)O)O	6642670	1983	% inhibition	1200	73	No	No	821.918	-	No
N-acetyl-D-glucosamine	CC(=O)NC1C(C(C(OC1O)CO)O)O	6642670	1983	% inhibition	1200	5	No	Yes	-	-	No
Cellobiose	C(C1C(C(C(C(O1)OC2C(OC(C(C2O)O)O)CO)O)O)O)O	6642670	1983	% inhibition	1200	0	No	Yes	-	-	No
N-acetylneuraminic acid	CC(=O)NC1C(CC(OC1C(C(CO)O)O)(C(=O)O)O)O	6642670	1983	% inhibition	1200	26	No	No	2307.69	-	No
INP1855	OC1C2C(C(=CC=1CN1CCN(C3=CC=C(F)C=C3)CC1)[NH0+]([OH0-])=O)=CC=CN=2	22525317	2012	% inhibition	3.13	100	Yes	No	-	-	Yes
Benzofuran 1	C1C=CC=C2OC(C3=CC=C(OC)C=C3)=C(C3=CN=CC=C3)C=12	29232584	2018	IC50	Dose-response	-	No	No	-	2.4	Yes
Benzofuran 2	C1C=CC=C2OC(C3=CC=C(OC)C=C3)=C(C3=CC=C(F)C(F)=C3)C=12	29232584	2018	IC50	Dose-response	-	No	No	-	8.7	Yes
Benzofuran 3	C1C=CC=C2OC(C3=CC=C(OC)C=C3)=C(C3=CC=NC(F)=C3)C=12	29232584	2018	IC50	Dose-response	-	No	No	-	2	Yes
Benzofuran 6	C1C=CC=C2OC(C3=CC=C(OCC4=CC=CC=C4)C=C3)=C(C3=CN=CC=C3)C=12	29232584	2018	IC50	Dose-response	-	No	No	-	15	No
Benzofuran 7	C1C=CC=C2OC(C3=CC=C(OC)C=C3)=C(C3=CC=C(OC)C=C3)C=12	29232584	2018	IC50	Dose-response	-	No	No	-	11.6	No
Benzofuran 8	C1C=CC=C2OC(C3=CC=C(OC)C=C3)=C(C3=CC(F)=CC=C3)C=12	29232584	2018	IC50	Dose-response	-	No	No	-	22.1	No
Benzofuran 11	C1C=C(OC)C=C2OC(C3=CC=C(OC)C=C3)=C(C3=CC=C(OC)C=C3)C=12	29232584	2018	IC50	Dose-response	-	No	No	-	12.8	No
Benzofuran 12	C1C=C(OC)C=C2OC(C3=CC=C(OC)C=C3)=C(C3=CC=NC(F)=C3)C=12	29232584	2018	IC50	Dose-response	-	No	No	-	2.7	Yes
Benzofuran 13	C1C=C(OC)C=C2OC(C3=CC=C(OC)C=C3)=C(C3=CC=C(F)C(F)=C3)C=12	29232584	2018	IC50	Dose-response	-	No	No	-	27	No
Benzofuran 15	C1C(F)=CC=C2OC(C3=CC=C(OC)C=C3)=C(C3=CC=C(OC)C=C3)C=12	29232584	2018	IC50	Dose-response	-	No	No	-	15.2	No
Benzofuran 16	C1C(F)=CC=C2OC(C3=CC=C(OC)C=C3)=C(C3=CC=NC(F)=C3)C=12	29232584	2018	IC50	Dose-response	-	No	No	-	4.2	Yes
Benzofuran 28	C1C=CC=C2OC(C3=CC=CC=C3)=C(C3=CC=CC(C#N)=C3)C=12	29232584	2018	IC50	Dose-response	-	No	No	-	25	No
Benzofuran 30	C1C(F)=CC=C2OC(C3=CC=CC(OC)=C3)=C(C3=CC=C4OCOC4=C3)C=12	29232584	2018	IC50	Dose-response	-	No	No	-	25.8	No
Benzofuran 33	C1C(F)=CC=C2OC(C3=CC=CC(OC)=C3)=C(C3=CC=C(F)C(F)=C3)C=12	29232584	2018	IC50	Dose-response	-	No	No	-	19.8	No
Benzofuran 37	C1C(F)=CC=C2OC(C3=CC=CC=C3)=C(C3=CC=CC(F)=C3)C=12	29232584	2018	IC50	Dose-response	-	No	No	-	24.9	No
Benzofuran 38	C1C=C(OC)C=C2OC(C3=CC=CC=C3)=C(C3=CC=C(F)C(F)=C3)C=12	29232584	2018	IC50	Dose-response	-	No	No	-	23.4	No
Benzofuran 41	C1C=C(OC)C=C2OC(C3=CC=CC(OC)=C3)=C(C3=CC=C(OC)C=C3)C=12	29232584	2018	IC50	Dose-response	-	No	No	-	10.6	No
Benzofuran 44	C1C=C(OC)C=C2OC(C3=CC=CC(OC)=C3)=C(C3=CC=C(F)C(F)=C3)C=12	29232584	2018	IC50	Dose-response	-	No	No	-	1	Yes
Benzofuran 46	C1C=CC=C2OC(C3=CC=CC=C3)=C(C3=CC=CC=C3)C=12	29232584	2018	IC50	Dose-response	-	No	No	-	25.4	No
Benzofuran 48	C1C=CC=C2OC(C3=CC=CC=C3)=C(C3=CC=C(F)C(F)=C3)C=12	29232584	2018	IC50	Dose-response	-	No	No	-	27.2	No

## Sheet: S3B Data
S3B Data. ROC-AUC plot showing the performance of the model after training. Data are displayed in Fig 2B.
False positive rate	True positive rate
1	1
0.999109	1
0.996435	1
0.99287	1
0.991087	1
0.984848	1
0.977718	1
0.967023	1
0.957219	1
0.942068	1
0.914439	1
0.900178	1
0.875223	1
0.85205	1
0.823529	0.999109
0.791444	0.999109
0.765597	0.999109
0.730838	0.999109
0.702317	0.999109
0.678253	0.999109
0.644385	0.998217
0.623886	0.998217
0.588235	0.997326
0.550802	0.995544
0.516043	0.993761
0.49287	0.991087
0.467023	0.991087
0.432264	0.987522
0.409091	0.98574
0.384135	0.983066
0.368984	0.980392
0.348485	0.977718
0.336898	0.976827
0.314617	0.972371
0.292335	0.967023
0.283422	0.959893
0.26738	0.955437
0.252228	0.951872
0.240642	0.949198
0.226381	0.944742
0.207665	0.938503
0.191622	0.92959
0.179144	0.927807
0.165775	0.924242
0.151515	0.919786
0.138146	0.912656
0.131907	0.903743
0.120321	0.897504
0.115865	0.887701
0.103387	0.88057
0.098039	0.871658
0.087344	0.85918
0.078431	0.848485
0.071301	0.840463
0.065954	0.83066
0.062389	0.817291
0.054367	0.808378
0.048128	0.7959
0.040998	0.782531
0.039216	0.771836
0.032977	0.754902
0.030303	0.745098
0.026738	0.728164
0.02139	0.71836
0.017825	0.698752
0.016934	0.688057
0.01426	0.670232
0.012478	0.645276
0.006239	0.621212
0.006239	0.601604
0.006239	0.600713
0.006239	0.581996
0.005348	0.566845
0.003565	0.542781
0.003565	0.541889
0.002674	0.524064
0.001783	0.508021
0.000891	0.475045
0.000891	0.457219
0.000891	0.430481
0.000891	0.42959
0.000891	0.401961
0.000891	0.379679
0.000891	0.361854
0.000891	0.340463
0.000891	0.322638
0.000891	0.302139
0.000891	0.284314
0.000891	0.264706
0.000891	0.244207
0	0.226381
0	0.213012
0	0.186275
0	0.173797
0	0.163102
0	0.156863
0	0.142602
0	0.120321
0	0.101604
0	0.100713
0	0.081996
0	0.066845
0	0.035651
0	0

## Sheet: S3C Data
S3C Data. PRC-AUC plot showing the performance of the model after training. Data are displayed in Fig 2C.
Recall	Precision
0.987522	0.695543
0.98574	0.706709
0.983066	0.719035
0.980392	0.726552
0.977718	0.737231
0.976827	0.743555
0.972371	0.75554
0.967023	0.76787
0.959893	0.772043
0.955437	0.781341
0.951872	0.790526
0.949198	0.797753
0.944742	0.806697
0.938503	0.818818
0.92959	0.829094
0.927807	0.838164
0.924242	0.847915
0.919786	0.858569
0.912656	0.868533
0.903743	0.872633
0.897504	0.881786
0.887701	0.884547
0.88057	0.894928
0.871658	0.898897
0.85918	0.907721
0.848485	0.915385
0.840463	0.921799
0.83066	0.926441
0.817291	0.929078
0.808378	0.936983
0.7959	0.942978
0.782531	0.950216
0.771836	0.951648
0.754902	0.958145
0.745098	0.96092
0.728164	0.964581
0.71836	0.971084
0.698752	0.975124
0.688057	0.97598
0.670232	0.979167
0.645276	0.98103
0.621212	0.990057
0.601604	0.989736
0.600713	0.989721
0.581996	0.989394
0.566845	0.990654
0.542781	0.993475
0.541889	0.993464
0.524064	0.994924
0.508021	0.996503
0.475045	0.998127
0.457219	0.998054
0.430481	0.997934
0.42959	0.99793
0.401961	0.997788
0.379679	0.997658
0.361854	0.997543
0.340463	0.997389
0.322638	0.997245
0.302139	0.997059
0.284314	0.996875
0.264706	0.996644
0.244207	0.996364
0.226381	1
0.213012	1
0.186275	1
0.173797	1
0.163102	1
0.156863	1
0.142602	1
0.120321	1
0.101604	1
0.100713	1
0.081996	1
0.066845	1
0.035651	1
0	1

## Sheet: S3D Data
S3D Data. Histogram of predicted antichlamydial hits from a virtual screen of the ChEMBL database. Data are displayed in Fig 2D.
Prediction score (Bin Center)	Number of compounds
0.5	2189
0.51	37126
0.52	36712
0.53	36389
0.54	35655
0.55	35442
0.56	34401
0.57	33565
0.58	32102
0.59	31544
0.6	30244
0.61	29076
0.62	27616
0.63	26083
0.64	24637
0.65	23664
0.66	21580
0.67	20354
0.68	18787
0.69	17353
0.7	16315
0.71	14681
0.72	13512
0.73	11966
0.74	10512
0.75	9081
0.76	7912
0.77	6883
0.78	5833
0.79	5027
0.8	4256
0.81	3708
0.82	2823
0.83	2513
0.84	1834
0.85	1463
0.86	1236
0.87	1014
0.88	847
0.89	641
0.9	494
0.91	346
0.92	262
0.93	190
0.94	127
0.95	109
0.96	64
0.97	35
0.98	37
0.99	7
1	2

## Sheet: S3E Data
S3E Data. Maximal structural similarity to known antibiotics (Tanimoto coefficients) and quantitative estimate of druglikeness (QED) of the filtered hits. Data are displayed in Fig 2E.
Compound	Max similarity to an antibiotic	Druglikeness (QED Weighted)
CHEMBL1382200	0.642045	0.59
CHEMBL1391503	0.641558	0.51
CHEMBL1602138	0.645714	0.54
CHEMBL3318196	0.413174	0.35
CHEMBL1716900	0.671196	0.53
CHEMBL1819283	0.670769	0.13
CHEMBL1429779	0.591036	0.48
CHEMBL109317	0.690184	0.16
CHEMBL112388	1	0.2
CHEMBL122946	1	0.21
CHEMBL1581436	0.678571	0.53
CHEMBL1819282	0.670769	0.18
CHEMBL263601	0.654655	0.09
CHEMBL3085505	0.690184	0.14
CHEMBL407050	0.867076	0.17
CHEMBL4445113	0.661765	0.08
CHEMBL508792	0.668712	0.1
CHEMBL4163605	0.328021	0.48
CHEMBL1375086	0.64486	0.41
CHEMBL1580373	0.57337	0.52
CHEMBL3195868	0.631714	0.41
CHEMBL1644522	0.656627	0.13
CHEMBL2368221	0.651007	0.17
CHEMBL262498	0.856851	0.17
CHEMBL3792487	0.61236	0.05
CHEMBL3792585	0.654655	0.09
CHEMBL3793252	0.654655	0.08
CHEMBL389872	0.63981	0.2
CHEMBL4279077	0.83871	0.11
CHEMBL4299282	0.637681	0.09
CHEMBL4463523	0.894459	0.13
CHEMBL450607	0.691139	0.23
CHEMBL451425	0.654545	0.16
CHEMBL487262	0.636628	0.1
CHEMBL500253	0.604113	0.14
CHEMBL505275	0.654655	0.1
CHEMBL505827	0.685567	0.2
CHEMBL507107	0.605598	0.16
CHEMBL511017	0.647815	0.2
CHEMBL82302	0.951515	0.2
CHEMBL4174933	0.309249	0.45
CHEMBL1614	0.67284	0.1
CHEMBL4471076	0.496766	0.44
CHEMBL110309	0.640351	0.1
CHEMBL1441848	0.57967	0.29
CHEMBL3197522	0.614428	0.38
CHEMBL1093591	0.551253	0
CHEMBL1186845	0.514793	0.08
CHEMBL1224737	0.645244	0.23
CHEMBL1503476	0.56117	0.44
CHEMBL1707418	0.693267	0.13
CHEMBL1934460	0.723005	0.13
CHEMBL2036081	0.649758	0.17
CHEMBL2228106	0.865421	0.22
CHEMBL2228118	0.954733	0.17
CHEMBL2228124	0.834234	0.2
CHEMBL2228128	0.854512	0.21
CHEMBL2269356	0.979296	0.2
CHEMBL2269357	0.997895	0.2
CHEMBL234215	0.649758	0.17
CHEMBL267703	0.690184	0.22
CHEMBL291743	0.645244	0.23
CHEMBL325834	0.667683	0.18
CHEMBL3360250	0.684049	0.07
CHEMBL3613067	0.563275	0.39
CHEMBL387457	0.899621	0.11
CHEMBL4074821	0.643705	0.1
CHEMBL4082099	0.963115	0.19
CHEMBL409208	0.667453	0.12
CHEMBL4103581	0.674757	0.12
CHEMBL4166670	0.692082	0.15
CHEMBL421704	0.953535	0.21
CHEMBL4290798	0.756696	0.1
CHEMBL434508	0.926978	0.23
CHEMBL4454256	0.894459	0.1
CHEMBL447737	0.672209	0.16
CHEMBL4596280	0.894459	0.11
CHEMBL473879	0.610922	0.16
CHEMBL504939	0.68523	0.15
CHEMBL525243	0.670616	0.14
CHEMBL1643369	0.369658	0.23
CHEMBL3391717	0.640351	0.11
CHEMBL4454776	0.494845	0.46
CHEMBL3793721	0.509881	0.39
CHEMBL1895874	0.631714	0.51
CHEMBL1159453	0.654639	0.11
CHEMBL1326714	0.690554	0.14
CHEMBL1775029	0.556225	0.12
CHEMBL1782593	0.623003	0.19
CHEMBL1964918	0.649758	0.15
CHEMBL1990109	0.651079	0.15
CHEMBL1991496	0.670951	0.15
CHEMBL2000182	0.649758	0.16
CHEMBL2023571	0.654545	0.13
CHEMBL2208393	0.648456	0.09
CHEMBL2228108	0.964657	0.19
CHEMBL2228122	0.855823	0.21
CHEMBL225603	0.552419	0.19
CHEMBL232440	0.676887	0.08
CHEMBL234748	0.636792	0.22
CHEMBL252104	0.656627	0.16
CHEMBL263334	0.877323	0.15
CHEMBL263766	0.87963	0.12
CHEMBL269128	0.662736	0.14
CHEMBL302568	0.595092	0.13
CHEMBL3313987	0.765487	0.15
CHEMBL3335588	0.644599	0.09
CHEMBL3360247	0.687307	0.14
CHEMBL3391845	0.647929	0
CHEMBL339959	0.739895	0.33
CHEMBL4100547	0.6575	0.1
CHEMBL4104826	0.627832	0.14
CHEMBL4162912	0.6614	0.16
CHEMBL4165539	0.693002	0.18
CHEMBL4170083	0.663717	0.14
CHEMBL4170507	0.670455	0.07
CHEMBL4209265	0.67128	0.1
CHEMBL425345	0.965235	0.18
CHEMBL4283476	0.725532	0.09
CHEMBL4285887	0.676871	0.1
CHEMBL4291316	0.682	0.1
CHEMBL429339	0.975052	0.2
CHEMBL4299245	0.656627	0.16
CHEMBL4299298	0.657061	0.06
CHEMBL4299995	0.597865	0.14
CHEMBL4300623	0.687117	0.13
CHEMBL433380	0.887218	0.16
CHEMBL447713	0.592068	0.13
CHEMBL448647	0.601562	0.13
CHEMBL453234	0.657895	0.15
CHEMBL4595213	0.779817	0.09
CHEMBL472126	0.667519	0.16
CHEMBL500503	0.673401	0.11
CHEMBL500538	0.678744	0.16
CHEMBL501316	0.668712	0.09
CHEMBL502227	0.702771	0.18
CHEMBL508988	0.657143	0.13
CHEMBL90076	0.918288	0.19
CHEMBL581623	0.430952	0.62
CHEMBL467975	0.654655	0
CHEMBL3793180	0.516796	0.56
CHEMBL4550687	0.514874	0.61
CHEMBL501345	0.664319	0
CHEMBL1483678	0.532828	0.38
CHEMBL2260838	0.473563	0.44
CHEMBL3195697	0.655172	0.41
CHEMBL3794197	0.509186	0.42
CHEMBL67615	0.485222	0.41
CHEMBL1169678	0.69375	0.09
CHEMBL1224289	0.576305	0.13
CHEMBL1224736	0.594388	0.24
CHEMBL1240972	0.553279	0.1
CHEMBL1317175	0.621901	0.3
CHEMBL1436151	1	0.24
CHEMBL144708	0.744681	0.14
CHEMBL1531390	0.597107	0.33
CHEMBL158998	1	0.23
CHEMBL1775019	0.550696	0.14
CHEMBL1779450	0.579861	0.12
CHEMBL1782592	0.680851	0.25
CHEMBL1782595	0.578635	0.14
CHEMBL1830936	0.61165	0.19
CHEMBL1934462	0.637717	0.16
CHEMBL1991598	0.669048	0.17
CHEMBL2046459	0.829384	0.15
CHEMBL2047975	0.812065	0.09
CHEMBL2047976	0.752688	0.14
CHEMBL2049185	0.671186	0.16
CHEMBL2086411	0.736842	0.07
CHEMBL2087153	0.706294	0.19
CHEMBL2088129	0.604167	0.11
CHEMBL2135577	0.623246	0.15
CHEMBL226551	0.580321	0.15
CHEMBL2349228	0.647815	0.14
CHEMBL2367897	0.60084	0.11
CHEMBL277305	0.991632	0.21
CHEMBL3133264	0.556478	0.14
CHEMBL314293	0.968421	0.26
CHEMBL3236392	0.827423	0.13
CHEMBL3400847	0.851582	0.13
CHEMBL3415424	0.658537	0.09
CHEMBL3581705	0.691689	0.08
CHEMBL362057	0.993711	0.18
CHEMBL376432	0.701897	0.17
CHEMBL3828153	0.853659	0.11
CHEMBL394747	0.77459	0.11
CHEMBL399334	0.691131	0.1
CHEMBL400632	0.676647	0.11
CHEMBL4059666	0.479495	0.28
CHEMBL4062059	0.753219	0.11
CHEMBL406768	0.902857	0.16
CHEMBL4072519	0.627832	0.12
CHEMBL4075531	0.645408	0.13
CHEMBL4081922	0.643705	0.14
CHEMBL4084095	0.642857	0.13
CHEMBL4097815	0.803204	0.06
CHEMBL4104543	0.705584	0.13
CHEMBL4159857	0.690058	0.08
CHEMBL4213661	0.675958	0.09
CHEMBL4279943	0.56713	0.13
CHEMBL4293106	0.676871	0
CHEMBL4299283	0.674627	0.08
CHEMBL4299992	0.725702	0.15
CHEMBL4300622	0.7	0.13
CHEMBL4301122	0.607527	0.12
CHEMBL4303621	1	0.2
CHEMBL445238	0.638955	0.17
CHEMBL446589	0.658354	0.22
CHEMBL4469400	0.613126	0.12
CHEMBL447086	0.672619	0.06
CHEMBL4514051	0.894459	0.12
CHEMBL4560591	0.894459	0.11
CHEMBL4595544	0.751663	0.12
CHEMBL4595545	0.883117	0.09
CHEMBL469733	0.683215	0.09
CHEMBL499249	0.966527	0.11
CHEMBL501918	0.64133	0.15
CHEMBL502098	0.968354	0.26
CHEMBL502857	0.642857	0.15
CHEMBL503505	0.681704	0.17
CHEMBL505834	0.643805	0.14
CHEMBL507459	0.638743	0.15
CHEMBL96545	0.568273	0.17
CHEMBL1493429	0.602273	0.55
CHEMBL166127	0.578571	0.7
CHEMBL1500554	0.603912	0.46
CHEMBL4174305	0.34214	0.47
CHEMBL2071192	0.647619	0
CHEMBL3215337	0.578947	0.15
CHEMBL498912	0.669031	0
CHEMBL504150	0.669031	0.11
CHEMBL499981	0.687192	0.14
CHEMBL499727	0.65311	0
CHEMBL502661	0.667458	0
CHEMBL3391721	0.647564	0.1
CHEMBL4449976	0.517714	0.63
CHEMBL1364687	0.597734	0.55
CHEMBL140054	0.596	0.39
CHEMBL1420562	0.57337	0.42
CHEMBL1868007	0.425	0.43
CHEMBL1990395	0.658667	0.5
CHEMBL2071534	0.753049	0.54
CHEMBL1076878	0.656028	0
CHEMBL1171267	0.597895	0.17
CHEMBL1209876	0.684211	0.06
CHEMBL122124	0.512048	0.09
CHEMBL124180	0.881857	0.33
CHEMBL1269325	0.689046	0.07
CHEMBL1304007	0.663979	0.38
CHEMBL14831	0.968421	0.28
CHEMBL1599678	0.673981	0.18
CHEMBL1684591	0.630332	0.11
CHEMBL1723966	0.66187	0.15
CHEMBL1775020	0.56338	0.1
CHEMBL1775026	0.555985	0.09
CHEMBL179546	0.975207	0.13
CHEMBL1835875	0.618729	0.09
CHEMBL1981386	0.615023	0.07
CHEMBL2012310	0.621262	0.25
CHEMBL2012760	0.805085	0.19
CHEMBL202997	0.981013	0.09
CHEMBL2047360	0.800866	0.16
CHEMBL2047973	0.769231	0.15
CHEMBL2047974	0.831354	0.1
CHEMBL2071435	0.738007	0
CHEMBL2088134	0.818965	0.09
CHEMBL218364	0.672878	0.16
CHEMBL218412	0.834783	0.12
CHEMBL218707	0.681922	0.11
CHEMBL2207534	0.784753	0.11
CHEMBL2228091	0.819788	0.12
CHEMBL2228120	0.862197	0.21
CHEMBL2269359	0.979253	0.19
CHEMBL2288884	0.652968	0.17
CHEMBL231417	0.67033	0.18
CHEMBL2335925	0.657289	0.14
CHEMBL2349227	0.64467	0.1
CHEMBL2349229	0.650386	0.12
CHEMBL2368539	0.571181	0.1
CHEMBL2368666	0.652174	0.15
CHEMBL261945	0.954071	0.13
CHEMBL267480	0.644359	0.09
CHEMBL293078	0.632231	0.3
CHEMBL303852	0.574503	0.17
CHEMBL3085562	0.716612	0.17
CHEMBL316353	0.88499	0.24
CHEMBL3236395	0.821596	0.09
CHEMBL3246120	0.559801	0.18
CHEMBL3400571	0.65	0.17
CHEMBL3400848	0.839329	0.2
CHEMBL3400849	0.823529	0.18
CHEMBL3581707	0.65051	0
CHEMBL3581711	0.66129	0.09
CHEMBL3600662	0.692308	0.11
CHEMBL3605172	0.810185	0.13
CHEMBL3605173	0.797267	0.11
CHEMBL3605175	0.686275	0.1
CHEMBL3634728	0.629758	0.13
CHEMBL376754	0.669031	0.14
CHEMBL3827909	0.843373	0.15
CHEMBL385046	0.640385	0.09
CHEMBL3965004	0.504687	0.44
CHEMBL396582	0.580321	0.12
CHEMBL398409	0.580052	0.46
CHEMBL398874	0.65896	0.12
CHEMBL405922	0.612479	0.29
CHEMBL406226	0.892857	0.16
CHEMBL406249	0.851521	0.11
CHEMBL4062815	0.679612	0.19
CHEMBL4069914	0.621359	0.15
CHEMBL407526	0.965306	0.18
CHEMBL4090098	0.77827	0.12
CHEMBL4092515	0.858191	0.14
CHEMBL409408	0.884544	0
CHEMBL409658	0.88743	0.1
CHEMBL4168962	0.672365	0.12
CHEMBL4277142	0.670769	0.1
CHEMBL4281041	0.537143	0.14
CHEMBL4283507	0.923483	0.11
CHEMBL4291053	0.59447	0
CHEMBL429373	0.942116	0.1
CHEMBL4293792	0.82439	0.09
CHEMBL4297278	0.622449	0.08
CHEMBL4300511	0.673347	0.12
CHEMBL4301449	0.697095	0.14
CHEMBL4303011	0.678788	0.12
CHEMBL434439	0.736931	0.33
CHEMBL436680	0.894539	0
CHEMBL442639	0.622047	0.17
CHEMBL4441424	0.618391	0
CHEMBL4472426	0.555184	0.21
CHEMBL4527738	0.734694	0.19
CHEMBL4532561	0.679198	0.19
CHEMBL4548250	0.807018	0.16
CHEMBL4595655	0.88052	0.12
CHEMBL4595894	0.781106	0.15
CHEMBL468368	0.604317	0.13
CHEMBL499708	0.601562	0.12
CHEMBL500249	0.601562	0.14
CHEMBL501279	0.708709	0.16
CHEMBL504372	0.615646	0.15
CHEMBL508531	0.672662	0.16
CHEMBL509894	0.687879	0.07
CHEMBL510477	0.648526	0.15
CHEMBL510683	0.662736	0.13
CHEMBL540741	0.678922	0.15
CHEMBL573916	0.672289	0.15
CHEMBL76837	0.44123	0.12
CHEMBL1163906	0.658257	0
CHEMBL4081047	0.69727	0
CHEMBL503717	0.650602	0
CHEMBL611117	0.647619	0
CHEMBL447264	0.661479	0
CHEMBL508393	0.665339	0.09
CHEMBL1076882	0.683019	0
CHEMBL1169840	0.683824	0
CHEMBL444418	0.696386	0.12
CHEMBL1336420	0.618768	0.4
CHEMBL1337882	0.574932	0.49
CHEMBL1409340	0.579065	0.56
CHEMBL1539671	0.60114	0.5
CHEMBL1578208	0.669377	0.45
CHEMBL3108854	0.642045	0.54
CHEMBL3197002	0.662198	0.45
CHEMBL1077479	0.730769	0
CHEMBL1205590	0.475	0.07
CHEMBL1206998	0.475	0.06
CHEMBL1208572	1	0.17
CHEMBL121029	0.938017	0.25
CHEMBL1214455	0.624633	0.15
CHEMBL1214461	0.610619	0.13
CHEMBL125433	0.823755	0.25
CHEMBL166957	0.726064	0.23
CHEMBL1684590	0.630332	0.1
CHEMBL1775027	0.570281	0.07
CHEMBL183522	0.966874	0.22
CHEMBL1951413	0.64527	0.25
CHEMBL1989576	0.636792	0.22
CHEMBL2047978	0.804598	0.08
CHEMBL2071188	0.64133	0
CHEMBL2071429	0.650165	0.1
CHEMBL2071436	0.663194	0.07
CHEMBL2079756	0.501232	0.2
CHEMBL2088127	0.794643	0.11
CHEMBL2088128	0.794643	0.09
CHEMBL2165250	0.607064	0.12
CHEMBL218441	0.667387	0.06
CHEMBL2208392	0.745902	0.09
CHEMBL2228101	0.844891	0.19
CHEMBL2228117	0.884774	0.22
CHEMBL2228130	0.815443	0.27
CHEMBL2228353	0.613636	0.14
CHEMBL2269358	0.993684	0.19
CHEMBL2335920	0.653061	0.17
CHEMBL234968	0.79918	0
CHEMBL2367698	0.662791	0.06
CHEMBL2367898	0.60084	0.1
CHEMBL2367899	0.60084	0.07
CHEMBL2368233	0.940239	0.19
CHEMBL2375451	0.579345	0.09
CHEMBL2375466	0.582915	0.08
CHEMBL2392321	0.609319	0.32
CHEMBL252186	0.588477	0.23
CHEMBL263850	0.547278	0.14
CHEMBL267030	0.914077	0.17
CHEMBL299261	0.631268	0.24
CHEMBL304603	0.595092	0.13
CHEMBL3133260	0.571429	0.19
CHEMBL3133261	0.556478	0.2
CHEMBL316573	0.600985	0.14
CHEMBL3236393	0.812065	0.1
CHEMBL3245607	0.513228	0.23
CHEMBL3246108	0.516026	0.19
CHEMBL331052	0.855967	0.34
CHEMBL3329794	0.765487	0.11
CHEMBL3344128	0.629032	0.04
CHEMBL3391731	0.716418	0.09
CHEMBL3391740	0.683019	0.12
CHEMBL339392	0.664908	0.27
CHEMBL3400846	0.843373	0.13
CHEMBL340496	0.863918	0.32
CHEMBL3415422	0.663391	0.09
CHEMBL3544670	0.598695	0.15
CHEMBL357962	0.977366	0.14
CHEMBL3581706	0.653846	0.04
CHEMBL3594355	0.665468	0.09
CHEMBL3600663	0.601942	0.1
CHEMBL3605176	0.674374	0.09
CHEMBL368142	0.554887	0.17
CHEMBL373649	0.567468	0
CHEMBL3828110	0.886076	0.1
CHEMBL384243	0.968045	0.21
CHEMBL3916849	0.41033	0.41
CHEMBL392197	0.601215	0.21
CHEMBL393672	0.674518	0
CHEMBL3989875	0.627451	0.22
CHEMBL3989886	0.719512	0.13
CHEMBL4060205	0.65	0.17
CHEMBL4064033	0.682051	0.08
CHEMBL4065851	0.743644	0.08
CHEMBL4069363	0.474273	0.19
CHEMBL4072085	0.485893	0.31
CHEMBL408302	0.93837	0.21
CHEMBL4093747	0.704951	0.19
CHEMBL4094870	0.532344	0.34
CHEMBL4100023	0.856061	0.09
CHEMBL414697	0.668235	0.14
CHEMBL4172482	0.765487	0.11
CHEMBL4277965	0.668942	0
CHEMBL4279511	0.589506	0.13
CHEMBL4287805	0.695082	0.21
CHEMBL428828	0.911708	0.17
CHEMBL4300408	0.707983	0.11
CHEMBL4300625	0.635161	0.13
CHEMBL4300626	0.622222	0.13
CHEMBL4300996	0.622222	0.13
CHEMBL4301556	0.626866	0.13
CHEMBL4302564	0.662722	0.08
CHEMBL432046	0.895636	0.21
CHEMBL434546	0.962733	0.22
CHEMBL44328	0.753061	0.17
CHEMBL4437247	0.676113	0.11
CHEMBL4442640	0.94302	0.18
CHEMBL445461	0.596215	0.12
CHEMBL4463933	0.818182	0.09
CHEMBL4464887	0.776471	0.1
CHEMBL4468593	0.966387	0.15
CHEMBL447019	0.620047	0.09
CHEMBL447375	0.643836	0.1
CHEMBL4476357	0.865952	0.2
CHEMBL449236	0.647332	0
CHEMBL451516	0.513026	0.09
CHEMBL4535603	0.81405	0.16
CHEMBL454738	0.628518	0.13
CHEMBL4580334	0.499037	0.09
CHEMBL489247	0.662162	0.11
CHEMBL50054	0.482625	0.17
CHEMBL501604	0.611987	0.18
CHEMBL505515	0.713826	0.15
CHEMBL506224	0.664384	0.1
CHEMBL507115	0.688213	0.09
CHEMBL508213	0.602299	0.14
CHEMBL508891	0.648936	0.2
CHEMBL538421	0.700508	0.14
CHEMBL55168	0.64876	0.34
CHEMBL594113	0.578947	0.22
CHEMBL81580	0.965779	0.25
CHEMBL4168158	0.300578	0.47
CHEMBL1163175	0.647619	0
CHEMBL4074658	0.64482	0.08
CHEMBL411209	0.655502	0
CHEMBL444444	0.637931	0
CHEMBL450738	0.683453	0.09
CHEMBL508176	0.665888	0
CHEMBL4076999	0.660269	0
CHEMBL1169845	0.684729	0
CHEMBL3581704	0.658667	0
CHEMBL451576	0.652681	0
CHEMBL4514012	0.510989	0.38
CHEMBL1339974	0.659375	0.52
CHEMBL135149	0.57783	0.8
CHEMBL1389157	0.669377	0.3
CHEMBL143591	0.398329	0.41
CHEMBL1464449	0.581267	0.53
CHEMBL1610397	0.42998	0.66
CHEMBL212852	0.703333	0.53
CHEMBL3196500	0.49115	0.44
CHEMBL3318194	0.425926	0.33
CHEMBL424088	0.527897	0.82
CHEMBL1077464	0.764133	0
CHEMBL1091405	0.581967	0.12
CHEMBL1098345	0.622378	0
CHEMBL1171448	0.627962	0.12
CHEMBL1185999	0.529058	0.27
CHEMBL119062	0.631687	0.17
CHEMBL1194626	0.441667	0.12
CHEMBL1205597	0.475	0.06
CHEMBL1209882	0.76378	0.12
CHEMBL1275762	0.505848	0
CHEMBL128009	0.894523	0.12
CHEMBL1310664	0.679894	0.13
CHEMBL1328768	0.594417	0.16
CHEMBL1372836	0.541026	0.34
CHEMBL1439061	0.638418	0.46
CHEMBL1507392	0.518427	0.32
CHEMBL1606537	0.655172	0.39
CHEMBL1641925	0.641577	0.08
CHEMBL1652690	0.530562	0.08
CHEMBL1652691	0.526699	0.08
CHEMBL170544	0.573798	0.17
CHEMBL1773981	0.636156	0.06
CHEMBL1775021	0.569417	0.07
CHEMBL1775028	0.571429	0.04
CHEMBL1819592	0.412533	0.1
CHEMBL1876385	0.517134	0.31
CHEMBL1879202	1	0.19
CHEMBL1923784	0.526699	0.16
CHEMBL1928850	0.65974	0.23
CHEMBL1934467	0.704057	0.21
CHEMBL1967022	0.641509	0.18
CHEMBL1971135	0.663121	0.25
CHEMBL1977776	0.592133	0.21
CHEMBL1985151	0.575092	0.2
CHEMBL1992074	0.683694	0.13
CHEMBL2034998	0.758294	0.15
CHEMBL2036565	0.78744	0.16
CHEMBL203956	0.57377	0.17
CHEMBL2047358	0.797414	0.16
CHEMBL205435	0.578431	0.14
CHEMBL2071432	0.686567	0.11
CHEMBL2071433	0.686347	0
CHEMBL2228127	0.803704	0.26
CHEMBL224296	0.480094	0.12
CHEMBL2304264	0.634228	0.05
CHEMBL2368184	0.662461	0.13
CHEMBL2368237	0.979253	0.18
CHEMBL2375448	0.56867	0.09
CHEMBL2375449	0.653105	0.06
CHEMBL2419361	0.67037	0.1
CHEMBL251068	0.670534	0.19
CHEMBL252381	0.455298	0.26
CHEMBL268085	0.988679	0.18
CHEMBL274531	0.937956	0.19
CHEMBL279011	0.960251	0.25
CHEMBL296341	0.488095	0.16
CHEMBL3128131	0.556793	0.2
CHEMBL323001	0.650847	0.06
CHEMBL3236399	0.708502	0.08
CHEMBL3246123	0.552716	0.15
CHEMBL3289437	0.471767	0.15
CHEMBL3298468	0.580866	0
CHEMBL3298469	0.572985	0
CHEMBL330828	0.878407	0.32
CHEMBL3329792	0.545455	0.11
CHEMBL3357162	0.70155	0.12
CHEMBL3392048	0.659574	0.07
CHEMBL3400843	0.862069	0.13
CHEMBL3400844	0.853659	0.11
CHEMBL3415421	0.662207	0.09
CHEMBL3415426	0.653302	0.13
CHEMBL3415430	0.653846	0.09
CHEMBL3427590	0.587852	0.13
CHEMBL3427605	0.612554	0
CHEMBL346643	0.981405	0
CHEMBL3544708	0.575207	0.17
CHEMBL3544837	0.557025	0.16
CHEMBL3581708	0.652956	0.08
CHEMBL3593732	0.639257	0.1
CHEMBL367449	0.577815	0.17
CHEMBL3681876	0.53442	0.38
CHEMBL374093	0.834783	0.12
CHEMBL375441	0.622857	0.24
CHEMBL376865	0.683128	0
CHEMBL3794042	0.669872	0.3
CHEMBL3896998	0.460784	0.35
CHEMBL3906057	0.578834	0.26
CHEMBL3955932	0.698582	0.1
CHEMBL395604	0.553824	0.23
CHEMBL3976082	0.497126	0.28
CHEMBL400877	0.69281	0.27
CHEMBL405853	0.790349	0.14
CHEMBL4082091	0.642686	0.17
CHEMBL4082626	0.642686	0.17
CHEMBL4092894	0.635492	0.16
CHEMBL409532	0.988722	0.17
CHEMBL411924	0.921875	0.15
CHEMBL4127260	0.66838	0.09
CHEMBL4170586	0.588235	0
CHEMBL4213425	0.65358	0.21
CHEMBL4214742	0.666667	0.26
CHEMBL425292	0.620214	0
CHEMBL4280369	0.54232	0.14
CHEMBL4284445	0.553092	0
CHEMBL4289984	0.653772	0.23
CHEMBL4294194	0.681363	0.11
CHEMBL4301121	0.648184	0.1
CHEMBL4301123	0.615385	0.1
CHEMBL4301333	0.670659	0.08
CHEMBL4302270	0.624535	0.1
CHEMBL433606	0.540419	0.16
CHEMBL437111	0.658879	0.05
CHEMBL444296	0.459082	0.29
CHEMBL4445849	0.557947	0.17
CHEMBL4449120	0.632054	0.13
CHEMBL4457883	0.560272	0.21
CHEMBL4470519	0.701357	0.39
CHEMBL447312	0.654655	0.25
CHEMBL447549	0.686833	0.09
CHEMBL448959	0.542857	0.14
CHEMBL449122	0.625	0.1
CHEMBL449185	0.776316	0.13
CHEMBL4533503	0.699229	0.13
CHEMBL454699	0.615176	0.19
CHEMBL4574450	0.672802	0.15
CHEMBL46240	0.494759	0.18
CHEMBL479080	0.65358	0.12
CHEMBL486446	0.556604	0.18
CHEMBL504101	0.72	0.23
CHEMBL504136	0.797414	0.15
CHEMBL504615	0.667683	0.35
CHEMBL506447	0.703963	0.05
CHEMBL507977	0.676259	0.1
CHEMBL508590	0.701632	0.05
CHEMBL525042	0.575758	0
CHEMBL55299	0.636364	0.27
CHEMBL553483	0.683453	0.17
CHEMBL581398	0.598425	0.24
CHEMBL69119	0.58885	0.14
CHEMBL8856	0.722973	0.24
CHEMBL91159	0.895437	0.2
CHEMBL7064	0.38565	0.49
CHEMBL1910836	0.648019	0
CHEMBL1978381	0.647619	0
CHEMBL2071185	0.607527	0
CHEMBL233701	0.676026	0
CHEMBL411386	0.568898	0
CHEMBL498952	0.644359	0
CHEMBL499702	0.637255	0
CHEMBL499858	0.648289	0
CHEMBL500970	0.644105	0
CHEMBL504509	0.646388	0
CHEMBL508270	0.667331	0
CHEMBL524307	0.669323	0
CHEMBL568141	0.603591	0
CHEMBL185418	0.656863	0.3
CHEMBL1159456	0.652174	0
CHEMBL1993106	0.652174	0
CHEMBL4214983	0.655172	0
CHEMBL449197	0.652174	0
CHEMBL501565	0.627083	0.09
CHEMBL503633	0.637255	0
CHEMBL4556065	0.522453	0.58
CHEMBL374984	0.809717	0
CHEMBL453464	0.652681	0
CHEMBL497707	0.646388	0
CHEMBL506729	0.62754	0
CHEMBL4437636	0.48954	0.46
CHEMBL389648	0.667526	0
CHEMBL1097074	0.494929	0.44
CHEMBL1162109	0.596865	0.52
CHEMBL1335214	0.60745	0.48
CHEMBL1401178	0.651297	0.55
CHEMBL1499490	0.485577	0.63
CHEMBL1517800	0.629526	0.58
CHEMBL183769	0.493007	0.43
CHEMBL2071532	0.774295	0.5
CHEMBL2203619	0.604856	0.54
CHEMBL3318195	0.454834	0.23
CHEMBL45641	0.48764	0.5
CHEMBL106114	0.794118	0.12
CHEMBL1076859	0.60404	0.23
CHEMBL1077480	0.761996	0
CHEMBL1077632	0.624204	0.2
CHEMBL1091406	0.578411	0.14
CHEMBL1097211	0.555012	0.17
CHEMBL1159455	0.649758	0
CHEMBL1169843	0.650873	0.14
CHEMBL1187474	0.514793	0.06
CHEMBL1201187	1	0.47
CHEMBL1215607	0.526932	0.06
CHEMBL1224731	0.572289	0.21
CHEMBL1224732	0.580713	0.17
CHEMBL123941	0.520747	0.15
CHEMBL124153	0.945148	0.15
CHEMBL1255733	0.726923	0.14
CHEMBL1255855	0.627451	0.22
CHEMBL1256556	0.877193	0.19
CHEMBL1269053	0.769976	0.18
CHEMBL1322988	0.5	0.04
CHEMBL1328854	1	0.16
CHEMBL1353042	0.626374	0.23
CHEMBL1416637	0.569468	0.09
CHEMBL1651623	0.683386	0.26
CHEMBL168713	0.674576	0.06
CHEMBL1713335	0.644172	0.14
CHEMBL1732074	0.768116	0.17
CHEMBL173862	0.577114	0.16
CHEMBL1775023	0.571429	0.04
CHEMBL1796778	0.536127	0.46
CHEMBL184163	0.504739	0.25
CHEMBL1883852	0.903571	0.19
CHEMBL1949691	0.665505	0.23
CHEMBL1980047	0.661017	0.14
CHEMBL1983968	0.486339	0.04
CHEMBL2012648	0.727575	0.25
CHEMBL2012756	0.728448	0.3
CHEMBL2036076	0.793103	0.17
CHEMBL2047977	0.623886	0.11
CHEMBL2049179	0.639423	0.25
CHEMBL2063007	0.643172	0.14
CHEMBL2063008	0.699065	0
CHEMBL2087536	0.737643	0.45
CHEMBL2088135	0.822511	0.08
CHEMBL2111809	0.508738	0.06
CHEMBL213497	0.685315	0.13
CHEMBL216993	0.961224	0.19
CHEMBL2204383	0.512977	0.12
CHEMBL2228103	0.812281	0.18
CHEMBL2228119	0.812734	0.25
CHEMBL2228123	0.789474	0.26
CHEMBL2228354	0.623742	0.11
CHEMBL2314754	0.744417	0.12
CHEMBL234362	0.628571	0.08
CHEMBL234781	0.624658	0.07
CHEMBL2374348	0.703422	0.11
CHEMBL2375469	0.600437	0.06
CHEMBL2375639	0.490854	0.11
CHEMBL2391926	0.673684	0.15
CHEMBL2409083	0.541353	0.19
CHEMBL2417957	0.652778	0.07
CHEMBL2431617	0.492958	0.47
CHEMBL262289	0.896907	0.16
CHEMBL263239	0.955466	0.05
CHEMBL265834	0.907514	0
CHEMBL266162	0.542504	0.08
CHEMBL269013	0.854317	0.12
CHEMBL274761	0.600985	0.13
CHEMBL283249	0.552413	0.15
CHEMBL288049	0.421053	0.14
CHEMBL296308	0.755647	0.21
CHEMBL3105598	0.631783	0.31
CHEMBL320001	0.554545	0.08
CHEMBL323170	0.650847	0.08
CHEMBL3236398	0.695825	0.13
CHEMBL3246107	0.506711	0.38
CHEMBL3246119	0.536892	0.19
CHEMBL3261929	0.580986	0.05
CHEMBL3327133	0.648294	0.12
CHEMBL332989	0.973306	0.2
CHEMBL3350826	0.505952	0.33
CHEMBL352334	0.528662	0.06
CHEMBL3544581	0.598662	0.17
CHEMBL3594157	0.462766	0.06
CHEMBL361139	0.525641	0.28
CHEMBL3613722	0.612658	0.11
CHEMBL363050	0.659016	0.32
CHEMBL363941	0.655738	0.32
CHEMBL373840	0.625	0
CHEMBL3740728	0.474273	0.24
CHEMBL374209	0.610075	0.17
CHEMBL374396	0.530214	0.22
CHEMBL375075	0.643326	0.08
CHEMBL3775794	0.496855	0.1
CHEMBL3799734	0.61165	0.31
CHEMBL380357	0.610801	0.12
CHEMBL380450	0.574603	0.13
CHEMBL384932	0.882243	0.2
CHEMBL3884519	0.667339	0.21
CHEMBL3892124	0.61039	0.23
CHEMBL390298	0.634921	0.31
CHEMBL3916112	0.679174	0.28
CHEMBL391767	0.629032	0.16
CHEMBL393690	0.550813	0.18
CHEMBL3938788	0.700375	0.43
CHEMBL396590	0.614286	0
CHEMBL3974090	0.556263	0.22
CHEMBL397879	0.392097	0
CHEMBL4061164	0.575758	0.34
CHEMBL4062353	0.748184	0.3
CHEMBL406756	0.56899	0.17
CHEMBL4086554	0.652709	0.08
CHEMBL4088096	0.59901	0.24
CHEMBL4090655	0.643229	0.17
CHEMBL4091319	0.482759	0.34
CHEMBL4091367	0.672584	0.11
CHEMBL4098165	0.685065	0.47
CHEMBL4099103	0.642322	0.08
CHEMBL4100629	0.645933	0.14
CHEMBL4101943	0.604027	0.09
CHEMBL4107089	0.543169	0.37
CHEMBL410790	0.53169	0.08
CHEMBL4129334	0.672589	0.09
CHEMBL4160842	0.629371	0.2
CHEMBL4162955	0.63328	0.08
CHEMBL4163048	0.638436	0.09
CHEMBL4175221	0.548975	0
CHEMBL4175226	0.640065	0.08
CHEMBL4206558	0.631579	0.13
CHEMBL4208857	0.612121	0.32
CHEMBL4213497	0.731061	0.47
CHEMBL4214182	0.636132	0.28
CHEMBL4215881	0.610909	0.12
CHEMBL428319	0.57732	0.04
CHEMBL4287386	0.675944	0.1
CHEMBL4299269	0.674627	0.13
CHEMBL4299803	0.641221	0.13
CHEMBL4300629	0.630394	0.14
CHEMBL4301334	0.638783	0.14
CHEMBL4301555	0.637571	0.13
CHEMBL4302155	0.617647	0.07
CHEMBL432692	0.558824	0.24
CHEMBL4436255	0.597744	0.37
CHEMBL4444969	0.642553	0.04
CHEMBL4447694	0.655804	0.19
CHEMBL446017	0.536364	0.08
CHEMBL4467707	0.69936	0.17
CHEMBL447110	0.522581	0.12
CHEMBL4473526	0.481967	0.14
CHEMBL4483801	0.665306	0.16
CHEMBL449508	0.799107	0.15
CHEMBL450446	0.635854	0.11
CHEMBL450651	0.554217	0.14
CHEMBL451057	0.788546	0.14
CHEMBL451405	0.625	0.18
CHEMBL452695	0.807018	0.15
CHEMBL453475	0.72	0.2
CHEMBL454291	0.625866	0.2
CHEMBL455501	0.535971	0.14
CHEMBL4556529	0.612472	0.3
CHEMBL4573409	0.749465	0.14
CHEMBL4587712	0.660714	0.28
CHEMBL4594852	0.743421	0.12
CHEMBL4595792	0.55819	0.15
CHEMBL466170	0.381766	0.06
CHEMBL47304	0.558369	0.28
CHEMBL486480	0.652174	0
CHEMBL499022	0.643836	0
CHEMBL499135	0.472272	0.07
CHEMBL500353	0.647754	0
CHEMBL501265	0.660959	0.08
CHEMBL501318	0.547684	0.08
CHEMBL501337	0.660959	0.05
CHEMBL501830	0.691781	0
CHEMBL503276	0.620438	0.05
CHEMBL503885	0.581717	0
CHEMBL504933	0.665517	0.19
CHEMBL505146	0.555944	0.11
CHEMBL507957	0.675958	0.1
CHEMBL50799	0.496868	0.11
CHEMBL508819	0.556225	0.11
CHEMBL512971	0.540828	0.37
CHEMBL537274	0.467153	0.2
CHEMBL537530	0.533095	0.21
CHEMBL552726	0.581756	0.02
CHEMBL554969	0.664615	0.37
CHEMBL567464	0.601215	0.15
CHEMBL595817	0.55595	0.12
CHEMBL601604	0.410112	0.34
CHEMBL67123	0.501085	0.42
CHEMBL69434	0.574257	0.2
CHEMBL71939	0.505036	0.21
CHEMBL1598619	0.279926	0.65
CHEMBL4164717	0.349604	0.47
CHEMBL1078921	0.63617	0
CHEMBL1094677	0.634615	0
CHEMBL1094679	0.636364	0
CHEMBL1094681	0.636364	0
CHEMBL1164372	0.646341	0
CHEMBL1683544	0.589666	0.41
CHEMBL451567	0.634204	0.07
CHEMBL500264	0.634615	0
CHEMBL506801	0.63617	0
CHEMBL444462	0.670534	0
CHEMBL452282	0.675174	0
CHEMBL565944	0.606398	0
CHEMBL1164915	0.647619	0
CHEMBL3037831	0.656863	0.3
CHEMBL4463280	0.635934	0
CHEMBL448317	0.649758	0
CHEMBL3793761	0.509881	0.55
CHEMBL1765594	0.627083	0.09
CHEMBL233078	0.608871	0
CHEMBL506362	0.700696	0
CHEMBL2071437	0.690037	0
CHEMBL502409	0.646833	0
CHEMBL503722	0.649758	0
CHEMBL518138	0.646512	0
CHEMBL567060	0.603591	0
CHEMBL3576920	0.724684	0
CHEMBL1981483	0.639269	0
CHEMBL504992	0.665888	0
CHEMBL3923280	0.647196	0
CHEMBL507632	0.62754	0
CHEMBL1197545	0.482955	0.45
CHEMBL1302259	0.609877	0.4
CHEMBL1333989	0.604278	0.38
CHEMBL1388258	0.586667	0.48
CHEMBL1445237	0.618768	0.31
CHEMBL1452864	0.565217	0.42
CHEMBL1505651	0.62259	0.58
CHEMBL1534718	0.548936	0.44
CHEMBL1563177	0.619883	0.57
CHEMBL1782590	0.771186	0.46
CHEMBL1934119	0.615385	0.45
CHEMBL2377693	0.420749	0.3
CHEMBL3108845	0.658892	0.6
CHEMBL3400281	0.596372	0.4
CHEMBL3598123	0.449192	0.31
CHEMBL4456855	0.727669	0.45
CHEMBL47858	0.442029	0.43
CHEMBL537142	0.508108	0.48
CHEMBL586480	0.607676	0.22
CHEMBL103940	0.584906	0.09
CHEMBL1091407	0.611714	0.13
CHEMBL1093590	0.55	0
CHEMBL1095022	0.698305	0.11
CHEMBL1169868	0.53913	0
CHEMBL1170048	0.735849	0.3
CHEMBL1210108	0.55	0.25
CHEMBL121079	0.975155	0.2
CHEMBL124329	0.900844	0.34
CHEMBL124847	0.841683	0.32
CHEMBL1256536	0.851852	0.15
CHEMBL1256542	0.90681	0.16
CHEMBL1256544	0.884615	0.16
CHEMBL1275814	0.558678	0.18
CHEMBL1288835	0.643836	0
CHEMBL13055	0.492537	0.27
CHEMBL1310336	0.502193	0.3
CHEMBL1316683	0.425532	0
CHEMBL132005	0.653646	0.26
CHEMBL1339488	0.506796	0.38
CHEMBL141820	0.547315	0.26
CHEMBL146431	0.686364	0.13
CHEMBL149053	0.671074	0.29
CHEMBL1518873	0.579734	0.18
CHEMBL1567436	0.457364	0.1
CHEMBL1567976	0.543624	0.53
CHEMBL1643087	0.63728	0.05
CHEMBL1698335	0.689223	0.08
CHEMBL1700939	0.496795	0.04
CHEMBL1720876	0.749386	0.19
CHEMBL172735	0.473161	0.11
CHEMBL1761100	0.44351	0.27
CHEMBL1770666	0.663415	0.33
CHEMBL1770667	0.608163	0.38
CHEMBL1773982	0.617849	0.09
CHEMBL1775030	0.555332	0.11
CHEMBL1779150	0.63728	0.09
CHEMBL1813878	0.623506	0.03
CHEMBL182635	0.966942	0.22
CHEMBL184967	0.979339	0.17
CHEMBL185856	0.664384	0.41
CHEMBL1867915	1	0.23
CHEMBL1888196	0.881857	0.36
CHEMBL1922806	0.572266	0.43
CHEMBL1922815	0.566219	0.41
CHEMBL1923779	0.508274	0.29
CHEMBL1923783	0.514372	0.18
CHEMBL1923787	0.504808	0.39
CHEMBL1927961	0.619277	0.11
CHEMBL1934464	0.63835	0.23
CHEMBL1938568	0.603239	0.17
CHEMBL1941152	0.738693	0.37
CHEMBL1941166	0.573077	0.21
CHEMBL1941170	0.461538	0.15
CHEMBL1966181	0.593939	0
CHEMBL1970774	0.6609	0.11
CHEMBL1971856	0.643098	0.06
CHEMBL2011643	0.580292	0.16
CHEMBL2012650	0.583832	0.25
CHEMBL2012757	0.738462	0.25
CHEMBL2012759	0.590504	0.26
CHEMBL2062531	0.644737	0.12
CHEMBL206449	0.654224	0.11
CHEMBL2071313	0.638202	0.09
CHEMBL2103865	0.594646	0.14
CHEMBL2152866	0.56338	0.46
CHEMBL216098	0.954545	0.13
CHEMBL2165246	0.607064	0.2
CHEMBL2165248	0.607064	0.17
CHEMBL216952	0.545181	0.08
CHEMBL219277	0.725352	0.32
CHEMBL2205261	0.54433	0.14
CHEMBL2205262	0.539967	0.27
CHEMBL2205264	0.517241	0.11
CHEMBL2205268	0.560311	0.22
CHEMBL2207473	0.580729	0.36
CHEMBL2207532	0.710526	0.15
CHEMBL220919	0.605893	0.12
CHEMBL2228100	0.780399	0.23
CHEMBL2228104	0.782609	0.21
CHEMBL2228105	0.843352	0.18
CHEMBL2314757	0.702576	0.12
CHEMBL235755	0.608696	0.06
CHEMBL2368230	0.975207	0.09
CHEMBL238088	0.607375	0.09
CHEMBL238595	0.390909	0.03
CHEMBL2386698	0.474662	0.05
CHEMBL239007	0.630616	0.2
CHEMBL2391543	0.68593	0.05
CHEMBL2407827	0.460265	0.31
CHEMBL2408925	0.522124	0.23
CHEMBL250038	0.690722	0.19
CHEMBL251418	0.641115	0.19
CHEMBL261361	0.532513	0.32
CHEMBL263469	0.556028	0.25
CHEMBL263496	0.923679	0
CHEMBL265771	0.545455	0.07
CHEMBL266031	0.952869	0.2
CHEMBL266142	0.756501	0.38
CHEMBL266164	0.912959	0.17
CHEMBL266595	0.756501	0.36
CHEMBL268837	0.31291	0.04
CHEMBL268897	0.751756	0.24
CHEMBL27564	0.626087	0.16
CHEMBL290074	0.510535	0.2
CHEMBL296792	0.728477	0.2
CHEMBL3099315	0.503356	0.03
CHEMBL312350	0.968045	0.15
CHEMBL3127977	0.5	0.25
CHEMBL3142255	0.580713	0.17
CHEMBL315730	0.902486	0.22
CHEMBL316794	0.593443	0.13
CHEMBL317262	0.80914	0.14
CHEMBL3220746	0.610561	0
CHEMBL3236397	0.738397	0.13
CHEMBL3246082	0.548624	0.27
CHEMBL3246104	0.503145	0.3
CHEMBL328322	0.648148	0.16
CHEMBL332079	0.553571	0.06
CHEMBL334102	0.864198	0.23
CHEMBL334416	0.623639	0.27
CHEMBL334680	0.609121	0.25
CHEMBL3360248	0.614525	0.19
CHEMBL336605	0.4714	0.28
CHEMBL337179	0.784836	0.1
CHEMBL337385	0.614476	0.27
CHEMBL3391787	0.658307	0.32
CHEMBL3391808	0.688213	0
CHEMBL339946	0.863918	0.16
CHEMBL3401950	0.559748	0.22
CHEMBL3415423	0.658537	0.06
CHEMBL3415427	0.645161	0.12
CHEMBL3427594	0.591304	0.14
CHEMBL347139	0.564784	0.18
CHEMBL352025	0.531599	0.18
CHEMBL353820	0.596123	0.25
CHEMBL3594351	0.666667	0.09
CHEMBL3605174	0.638686	0.1
CHEMBL3617461	0.688742	0.38
CHEMBL3632763	0.635071	0.12
CHEMBL3676928	0.495671	0.4
CHEMBL374208	0.683128	0
CHEMBL3753572	0.503817	0.04
CHEMBL3754077	0.503817	0.06
CHEMBL376213	0.687003	0.19
CHEMBL376482	0.620214	0
CHEMBL376851	0.618524	0.19
CHEMBL3769634	0.443983	0.31
CHEMBL3769786	0.415929	0.05
CHEMBL3792779	0.65236	0.33
CHEMBL3793885	0.681208	0.05
CHEMBL385045	0.684536	0.11
CHEMBL3911788	0.651961	0.09
CHEMBL3947857	0.65236	0.18
CHEMBL394953	0.673246	0
CHEMBL3962761	0.635934	0
CHEMBL3987111	0.637821	0.18
CHEMBL4062287	0.522491	0.11
CHEMBL4062982	0.603272	0.04
CHEMBL4070435	0.610714	0.07
CHEMBL407280	0.880137	0.15
CHEMBL4073171	0.667969	0.12
CHEMBL408111	0.900574	0.21
CHEMBL408738	0.567901	0
CHEMBL4088449	0.73431	0.11
CHEMBL4092247	0.671463	0.18
CHEMBL409292	0.567134	0.22
CHEMBL412725	0.609461	0
CHEMBL4127367	0.675	0.19
CHEMBL4159497	0.554639	0.15
CHEMBL4160870	0.502841	0.19
CHEMBL4163524	0.678984	0.05
CHEMBL4164699	0.54321	0.39
CHEMBL4166819	0.718	0.13
CHEMBL4171642	0.64539	0
CHEMBL4173143	0.678984	0.08
CHEMBL4173820	0.55102	0.11
CHEMBL4202415	0.783529	0
CHEMBL4206207	0.440909	0.15
CHEMBL4224726	0.69495	0.12
CHEMBL4228036	0.595142	0.15
CHEMBL4228278	0.582375	0.13
CHEMBL4278403	0.626838	0.11
CHEMBL4280419	0.586466	0
CHEMBL4280767	0.570312	0.17
CHEMBL428263	0.975155	0.17
CHEMBL4290182	0.555008	0.17
CHEMBL4293655	0.6	0.08
CHEMBL4299614	0.672131	0.16
CHEMBL4300299	0.612022	0.08
CHEMBL4300512	0.6893	0.12
CHEMBL4302595	0.598579	0.14
CHEMBL4302809	0.58022	0.12
CHEMBL4302899	0.581111	0.1
CHEMBL430303	0.651481	0
CHEMBL431304	0.567134	0.2
CHEMBL431921	0.759834	0.15
CHEMBL433482	0.542692	0.34
CHEMBL43387	0.757202	0.13
CHEMBL437942	0.550813	0.2
CHEMBL438641	0.967146	0.17
CHEMBL442480	0.575802	0
CHEMBL442659	0.643098	0.06
CHEMBL443867	0.627986	0.07
CHEMBL4438870	0.706941	0.11
CHEMBL4449338	0.653768	0.19
CHEMBL445039	0.802632	0.15
CHEMBL445447	0.686937	0.02
CHEMBL4457437	0.532468	0.29
CHEMBL446127	0.536346	0.07
CHEMBL4461806	0.601504	0.31
CHEMBL446322	0.635659	0.11
CHEMBL4463381	0.490148	0.06
CHEMBL446513	0.647727	0.09
CHEMBL446535	0.623881	0.12
CHEMBL4466343	0.542918	0.12
CHEMBL4469563	0.486819	0.36
CHEMBL4471592	0.580851	0.28
CHEMBL449583	0.643098	0.05
CHEMBL449753	0.810573	0.15
CHEMBL449783	0.636856	0.09
CHEMBL451061	0.612795	0.12
CHEMBL451166	0.568458	0.08
CHEMBL4513487	0.537832	0.06
CHEMBL4515567	0.594855	0.37
CHEMBL451610	0.614894	0.03
CHEMBL4524087	0.362319	0.4
CHEMBL4524261	0.632054	0.44
CHEMBL452890	0.616092	0
CHEMBL4531157	0.669617	0.23
CHEMBL453998	0.497175	0.08
CHEMBL454205	0.537445	0.06
CHEMBL4543028	0.578947	0.32
CHEMBL454690	0.646154	0.38
CHEMBL455269	0.666667	0.1
CHEMBL4562720	0.672686	0.04
CHEMBL4578188	0.459716	0.06
CHEMBL4595546	0.703934	0.13
CHEMBL461612	0.381766	0.07
CHEMBL471686	0.645429	0.25
CHEMBL474684	0.516547	0.37
CHEMBL475194	0.66548	0.12
CHEMBL491706	0.631068	0.18
CHEMBL49583	0.488889	0.2
CHEMBL498955	0.646667	0.05
CHEMBL499390	0.626959	0.07
CHEMBL499706	0.435443	0.05
CHEMBL501040	0.647059	0.05
CHEMBL501617	0.592199	0.04
CHEMBL501656	0.63728	0.04
CHEMBL502709	0.686411	0.12
CHEMBL502879	0.664407	0
CHEMBL503670	0.612795	0.09
CHEMBL503843	0.622995	0.12
CHEMBL507027	0.628571	0.36
CHEMBL507912	0.501866	0.23
CHEMBL507915	0.790179	0.13
CHEMBL507988	0.649351	0.12
CHEMBL509907	0.556225	0.13
CHEMBL514330	0.549356	0.23
CHEMBL526002	0.647416	0.06
CHEMBL526909	0.687366	0
CHEMBL529473	0.541284	0.28
CHEMBL530103	0.589391	0.2
CHEMBL530210	0.478528	0.28
CHEMBL554607	0.475054	0.36
CHEMBL56572	0.62253	0.2
CHEMBL57874	0.56405	0.21
CHEMBL579445	0.481818	0.21
CHEMBL580758	0.537262	0.39
CHEMBL609464	0.662338	0.24
CHEMBL67564	0.676667	0.04
CHEMBL1380068	0.680441	0.46
CHEMBL4167052	0.347368	0.52
CHEMBL532239	0.431078	0.65
CHEMBL1095025	0.63617	0
CHEMBL2071187	0.679814	0.07
CHEMBL361453	0.6	0.4
CHEMBL442838	0.6974	0
CHEMBL499262	0.644359	0
CHEMBL507615	0.642066	0
CHEMBL509315	0.624776	0
CHEMBL565538	0.606398	0
CHEMBL3792721	0.5	0.39
CHEMBL3794069	0.469178	0.34
CHEMBL1978440	0.669746	0
CHEMBL2063002	0.582803	0
CHEMBL2071191	0.612975	0
CHEMBL3959340	0.62754	0
CHEMBL4581816	0.640845	0
CHEMBL3357161	0.608295	0
CHEMBL449303	0.683019	0
CHEMBL4528689	0.560797	0.47
CHEMBL221846	0.609901	0
CHEMBL3581713	0.658667	0
CHEMBL3793358	0.5	0.4
CHEMBL499934	0.667442	0
CHEMBL502073	0.683019	0
CHEMBL563297	0.668394	0
CHEMBL1966369	0.639269	0
CHEMBL1989610	0.617849	0
CHEMBL220920	0.597276	0
CHEMBL235973	0.631811	0
CHEMBL445227	0.650718	0
CHEMBL448132	0.674584	0
CHEMBL486477	0.616162	0
CHEMBL501788	0.650485	0
CHEMBL509721	0.850427	0
CHEMBL509778	0.5625	0
CHEMBL183801	0.662295	0.28
CHEMBL1641865	0.644342	0
CHEMBL266438	0.664016	0.24
CHEMBL505465	0.667453	0
CHEMBL508360	0.524088	0
CHEMBL4470510	0.514007	0.41
CHEMBL499399	0.577049	0.1
CHEMBL113893	0.556851	0.37
CHEMBL1183357	0.468927	0.39
CHEMBL1186485	0.54375	0.09
CHEMBL1316278	0.686111	0.59
CHEMBL1331795	0.648294	0.59
CHEMBL1345043	0.585635	0.4
CHEMBL1371009	0.543814	0.49
CHEMBL1577794	0.539379	0.42
CHEMBL1796779	0.528935	0.58
CHEMBL180095	0.54023	0.41
CHEMBL187628	0.513011	0.45
CHEMBL3113165	0.597458	0.39
CHEMBL3139632	0.472628	0.39
CHEMBL3323269	0.631714	0.34
CHEMBL3676926	0.495671	0.44
CHEMBL3800206	0.447791	0.57
CHEMBL4465937	0.488281	0.45
CHEMBL528763	0.581301	0.23
CHEMBL534314	0.584466	0.48
CHEMBL105631	0.561069	0.34
CHEMBL1077732	0.429003	0.08
CHEMBL1078505	0.651332	0.09
CHEMBL1078814	0.552301	0.02
CHEMBL1078816	0.555789	0.03
CHEMBL108607	0.633663	0.09
CHEMBL108608	0.630979	0.35
CHEMBL108758	0.519362	0.23
CHEMBL1093589	0.55	0
CHEMBL1094678	0.606061	0.15
CHEMBL1097582	0.555008	0.14
CHEMBL115792	0.439286	0.09
CHEMBL116520	0.850318	0.26
CHEMBL1190845	0.440705	0.12
CHEMBL1193174	0.334906	0.22
CHEMBL1201182	0.597381	0
CHEMBL1206996	0.458065	0
CHEMBL1209875	0.680702	0
CHEMBL1210109	0.543779	0.26
CHEMBL1214516	0.641694	0.11
CHEMBL1222578	0.635812	0.24
CHEMBL1240854	0.639394	0.22
CHEMBL1241424	0.591837	0.28
CHEMBL1256547	0.897163	0.17
CHEMBL1270720	0.524501	0.47
CHEMBL1271042	0.431542	0.21
CHEMBL1288338	0.629067	0.23
CHEMBL132914	0.456349	0.34
CHEMBL13367	0.413357	0.14
CHEMBL135099	0.776423	0.11
CHEMBL136840	0.709302	0.02
CHEMBL1521921	0.523573	0.46
CHEMBL158921	0.606312	0.13
CHEMBL161316	0.587065	0.14
CHEMBL1628044	0.592244	0.09
CHEMBL1628128	0.593897	0.1
CHEMBL1628157	0.604924	0.13
CHEMBL170333	0.889251	0.09
CHEMBL1722641	0.578554	0.14
CHEMBL172566	0.511222	0.11
CHEMBL175719	0.550459	0.22
CHEMBL1775024	0.571429	0
CHEMBL1778047	0.90681	0.19
CHEMBL1782444	0.556886	0.21
CHEMBL1784268	0.575855	0.11
CHEMBL1790706	0.573438	0.12
CHEMBL1795854	0.449799	0.4
CHEMBL1802289	0.555789	0.03
CHEMBL181646	0.979296	0.17
CHEMBL188118	0.655738	0.32
CHEMBL1915708	0.484517	0.11
CHEMBL1916180	0.583333	0.28
CHEMBL1922816	0.5706	0.37
CHEMBL1927965	0.619277	0.14
CHEMBL1934466	0.641975	0.28
CHEMBL1935699	0.667506	0.28
CHEMBL1941168	0.577947	0.26
CHEMBL1957107	0.542636	0.15
CHEMBL1976094	0.675978	0.23
CHEMBL1976273	0.641618	0.18
CHEMBL1981181	0.595092	0.12
CHEMBL1988412	0.697337	0.1
CHEMBL2011789	0.491393	0.26
CHEMBL2021487	0.454175	0.2
CHEMBL203601	0.591453	0.31
CHEMBL2036083	0.636126	0.24
CHEMBL2043372	0.741259	0.16
CHEMBL2071310	0.630045	0
CHEMBL2071434	0.675573	0.1
CHEMBL2087535	0.742308	0.51
CHEMBL2105774	0.864865	0.09
CHEMBL2106450	0.758681	0.27
CHEMBL2111665	0.806971	0.07
CHEMBL2146977	0.455371	0.03
CHEMBL2152640	0.719647	0
CHEMBL2160034	0.478041	0.36
CHEMBL2165247	0.607064	0.18
CHEMBL216840	0.543964	0
CHEMBL2170200	0.586279	0.04
CHEMBL217714	0.439655	0.04
CHEMBL218913	0.652174	0.11
CHEMBL218916	0.435294	0.05
CHEMBL2205260	0.546201	0.27
CHEMBL2205266	0.561404	0.23
CHEMBL2205269	0.533821	0.22
CHEMBL2207470	0.587859	0.4
CHEMBL2207476	0.46028	0.41
CHEMBL2207533	0.664137	0
CHEMBL2228090	0.77305	0.15
CHEMBL2228102	0.750871	0.22
CHEMBL2228107	0.89749	0.25
CHEMBL2228116	0.814361	0.16
CHEMBL2228121	0.804833	0.27
CHEMBL225614	0.475891	0.11
CHEMBL227320	0.554054	0.36
CHEMBL2304202	0.84127	0.28
CHEMBL2304265	0.634228	0.04
CHEMBL2312406	0.504026	0.05
CHEMBL2314758	0.705882	0.13
CHEMBL2336393	0.526163	0.09
CHEMBL2359355	0.465251	0.29
CHEMBL2367702	0.568696	0.08
CHEMBL236797	0.472851	0.26
CHEMBL236803	0.506579	0.19
CHEMBL2368350	0.613924	0.07
CHEMBL2368592	0.656667	0.03
CHEMBL2368833	0.64951	0.15
CHEMBL2375454	0.593886	0.07
CHEMBL2375470	0.572127	0.08
CHEMBL2387608	0.617464	0.1
CHEMBL2387609	0.546512	0.21
CHEMBL2387610	0.557858	0.24
CHEMBL2390966	0.67474	0.14
CHEMBL2391924	0.663158	0.17
CHEMBL2409079	0.519856	0.24
CHEMBL2417956	0.652778	0.06
CHEMBL2418094	0.66506	0.23
CHEMBL2419853	0.690554	0.17
CHEMBL2419861	0.69375	0.2
CHEMBL248205	0.588859	0.4
CHEMBL248862	0.580902	0.42
CHEMBL251455	0.651481	0
CHEMBL253325	0.58483	0.02
CHEMBL253326	0.58483	0.02
CHEMBL259668	0.619048	0.12
CHEMBL262458	0.644295	0.06
CHEMBL263150	0.610022	0.22
CHEMBL263218	0.584708	0
CHEMBL263752	0.544379	0
CHEMBL265597	0.61039	0.09
CHEMBL266062	0.624352	0.28
CHEMBL267636	0.93797	0.13
CHEMBL267989	0.616352	0
CHEMBL268602	0.442688	0.33
CHEMBL276133	0.548528	0.11
CHEMBL28480	0.511682	0.02
CHEMBL288975	0.576438	0.23
CHEMBL295023	0.564907	0.22
CHEMBL295115	0.546858	0.1
CHEMBL296337	0.946429	0.17
CHEMBL296554	0.553459	0.22
CHEMBL297775	0.561354	0.22
CHEMBL299801	0.486922	0.16
CHEMBL300126	0.633947	0.37
CHEMBL303180	0.543885	0.17
CHEMBL304557	0.574013	0.17
CHEMBL3085177	0.555556	0.22
CHEMBL3085424	0.620321	0.04
CHEMBL3085560	0.701639	0.19
CHEMBL3093407	0.587459	0.05
CHEMBL3120631	0.502427	0.25
CHEMBL3125445	0.652778	0.04
CHEMBL3133263	0.556106	0.2
CHEMBL3143837	0.609428	0.17
CHEMBL315366	0.57277	0.13
CHEMBL315783	0.856874	0.21
CHEMBL3220153	0.63728	0.05
CHEMBL322166	0.780679	0.13
CHEMBL322623	0.87172	0.06
CHEMBL322956	0.911315	0.11
CHEMBL3245606	0.605714	0.26
CHEMBL3261930	0.580986	0.06
CHEMBL3264801	0.549719	0.19
CHEMBL3277599	0.439024	0.04
CHEMBL3343931	0.619483	0.22
CHEMBL3344126	0.692124	0.04
CHEMBL3353023	0.722846	0.08
CHEMBL3359150	0.6128	0.22
CHEMBL337460	0.589583	0.15
CHEMBL3392001	0.688213	0
CHEMBL3400845	0.849515	0.06
CHEMBL3400850	0.767544	0.14
CHEMBL3402614	0.507911	0.48
CHEMBL3408955	0.530522	0.33
CHEMBL3422423	0.586093	0.12
CHEMBL3427597	0.602174	0.12
CHEMBL3427598	0.606593	0.11
CHEMBL343897	0.724138	0.19
CHEMBL3581614	0.62	0.26
CHEMBL3589918	0.79704	0.23
CHEMBL3593734	0.641115	0.14
CHEMBL3617459	0.695513	0.3
CHEMBL3634636	0.649635	0.13
CHEMBL367124	0.495146	0.26
CHEMBL3676864	0.506993	0.34
CHEMBL3681877	0.547059	0.39
CHEMBL3681892	0.553756	0.37
CHEMBL3700021	0.475694	0.63
CHEMBL3706388	0.672297	0.05
CHEMBL372167	0.639344	0.22
CHEMBL373538	0.717949	0.19
CHEMBL374249	0.755224	0.2
CHEMBL375179	0.490835	0.09
CHEMBL3752896	0.503817	0.08
CHEMBL3758977	0.434483	0.1
CHEMBL3771313	0.451264	0.21
CHEMBL3774923	0.41723	0.13
CHEMBL3780395	0.451031	0.34
CHEMBL3793408	0.604478	0.09
CHEMBL3797527	0.826979	0.06
CHEMBL3808420	0.600346	0.08
CHEMBL381486	0.627907	0.17
CHEMBL385443	0.448399	0
CHEMBL3907931	0.506276	0.43
CHEMBL3915345	0.560109	0.41
CHEMBL391986	0.59919	0.21
CHEMBL3930127	0.497317	0.35
CHEMBL393052	0.68693	0.13
CHEMBL3942064	0.520325	0.34
CHEMBL394699	0.556452	0.07
CHEMBL395355	0.590297	0.49
CHEMBL3953636	0.667269	0.1
CHEMBL3955551	0.510978	0.28
CHEMBL396004	0.479699	0.21
CHEMBL396682	0.635294	0.22
CHEMBL3971968	0.571429	0.25
CHEMBL397594	0.623762	0.2
CHEMBL3980082	0.819672	0.11
CHEMBL3981626	0.492958	0.41
CHEMBL3989789	0.684073	0.22
CHEMBL399939	0.58483	0.02
CHEMBL404460	0.617825	0
CHEMBL406427	0.975791	0.18
CHEMBL4064628	0.64486	0.28
CHEMBL4066618	0.763593	0.23
CHEMBL406817	0.441739	0.13
CHEMBL407300	0.545865	0.08
CHEMBL4073923	0.666667	0.27
CHEMBL407550	0.529496	0.21
CHEMBL4075649	0.647727	0.11
CHEMBL407648	0.892655	0
CHEMBL408091	0.604603	0.26
CHEMBL408299	0.596869	0.13
CHEMBL409209	0.807377	0
CHEMBL4092138	0.611765	0.05
CHEMBL409642	0.655039	0.41
CHEMBL4096647	0.63806	0.1
CHEMBL4100181	0.611973	0.16
CHEMBL4100543	0.635057	0.04
CHEMBL4101211	0.704319	0.17
CHEMBL410785	0.931408	0.08
CHEMBL411238	0.718919	0.34
CHEMBL411837	0.899048	0.11
CHEMBL413424	0.540984	0
CHEMBL414033	0.530214	0.12
CHEMBL414211	0.56338	0.17
CHEMBL4161279	0.51312	0.35
CHEMBL4163109	0.678984	0.04
CHEMBL4163261	0.67366	0.16
CHEMBL4164930	0.640065	0.08
CHEMBL4166702	0.682135	0.1
CHEMBL4168768	0.680556	0.09
CHEMBL4171169	0.674419	0.15
CHEMBL4173893	0.553191	0.19
CHEMBL4175969	0.658371	0.13
CHEMBL4175988	0.528529	0.31
CHEMBL4214054	0.444824	0.15
CHEMBL421472	0.550232	0.07
CHEMBL4238835	0.441135	0.07
CHEMBL4280659	0.841202	0.15
CHEMBL4282188	0.854701	0
CHEMBL4289246	0.956284	0.13
CHEMBL429195	0.592179	0
CHEMBL429732	0.975207	0.17
CHEMBL429870	0.874074	0.2
CHEMBL4301529	0.611738	0
CHEMBL4301746	0.625698	0.13
CHEMBL431238	0.911315	0.17
CHEMBL431893	0.655532	0.25
CHEMBL434804	0.709302	0.02
CHEMBL441569	0.554264	0.17
CHEMBL442007	0.515275	0.31
CHEMBL442688	0.558824	0.12
CHEMBL442893	0.557971	0.1
CHEMBL4434685	0.632353	0.21
CHEMBL4437982	0.621339	0.28
CHEMBL443853	0.97757	0.18
CHEMBL443940	0.613982	0.06
CHEMBL4441744	0.482578	0.33
CHEMBL4442674	0.620996	0.15
CHEMBL4442684	0.709091	0.02
CHEMBL4443211	0.558074	0.28
CHEMBL4444757	0.500914	0.2
CHEMBL4448834	0.633803	0
CHEMBL4452244	0.63728	0.05
CHEMBL445546	0.599432	0
CHEMBL4456435	0.631098	0.16
CHEMBL445720	0.658537	0.09
CHEMBL4460454	0.64959	0.18
CHEMBL4464829	0.604106	0.2
CHEMBL446984	0.662162	0
CHEMBL447872	0.701695	0.05
CHEMBL449421	0.589404	0.08
CHEMBL449880	0.628889	0.12
CHEMBL450049	0.464646	0.14
CHEMBL4525637	0.528807	0.28
CHEMBL452987	0.702703	0.13
CHEMBL4530133	0.607362	0.24
CHEMBL4532567	0.570842	0.09
CHEMBL453662	0.614894	0.03
CHEMBL4542550	0.569915	0.34
CHEMBL4552402	0.569873	0.31
CHEMBL4552514	0.680233	0.17
CHEMBL455554	0.498039	0.06
CHEMBL455755	0.533929	0
CHEMBL4577220	0.637712	0.15
CHEMBL4578741	0.448916	0.16
CHEMBL458157	0.578554	0.49
CHEMBL4598072	0.701646	0.12
CHEMBL465954	0.616667	0.2
CHEMBL467410	0.597122	0.34
CHEMBL473053	0.515152	0.44
CHEMBL474668	0.64214	0.28
CHEMBL47648	0.610493	0.13
CHEMBL477836	0.661922	0.13
CHEMBL484357	0.417492	0.24
CHEMBL486128	0.477419	0.46
CHEMBL498822	0.536364	0.08
CHEMBL499226	0.497175	0.11
CHEMBL499678	0.666667	0.16
CHEMBL500158	0.625	0
CHEMBL501137	0.445135	0.35
CHEMBL501566	0.490263	0.1
CHEMBL502145	0.632219	0.08
CHEMBL502977	0.842218	0
CHEMBL503318	0.647186	0.18
CHEMBL503533	0.788546	0.09
CHEMBL503873	0.642726	0
CHEMBL504448	0.707237	0.13
CHEMBL504960	0.557692	0.1
CHEMBL505723	0.578732	0.19
CHEMBL506963	0.494432	0.24
CHEMBL507455	0.598187	0.25
CHEMBL508474	0.743083	0.1
CHEMBL509295	0.574899	0
CHEMBL509419	0.670068	0.09
CHEMBL509709	0.628931	0.12
CHEMBL510116	0.568935	0.1
CHEMBL510247	0.632318	0.08
CHEMBL510510	0.600671	0.27
CHEMBL510868	0.462	0.1
CHEMBL515324	0.511561	0.49
CHEMBL525521	0.467249	0.26
CHEMBL525813	0.831579	0
CHEMBL526318	0.650718	0
CHEMBL526855	0.650718	0
CHEMBL527379	0.590361	0.22
CHEMBL528781	0.444215	0.34
CHEMBL529325	0.593939	0.19
CHEMBL530502	0.486676	0.38
CHEMBL530805	0.584362	0.26
CHEMBL538217	0.605428	0.03
CHEMBL539394	0.473256	0.35
CHEMBL552760	0.637037	0.19
CHEMBL55296	0.636364	0.23
CHEMBL553394	0.634529	0.06
CHEMBL554557	0.636161	0
CHEMBL555841	0.642222	0.05
CHEMBL556105	0.515021	0.09
CHEMBL556524	0.642222	0
CHEMBL557953	0.647577	0
CHEMBL55832	0.541401	0.07
CHEMBL559239	0.518519	0.38
CHEMBL570608	0.445614	0.08
CHEMBL579065	0.469667	0.33
CHEMBL58324	0.602496	0.19
CHEMBL583330	0.664207	0
CHEMBL585174	0.797414	0.12
CHEMBL585187	0.645161	0.09
CHEMBL595080	0.672026	0.16
CHEMBL595456	0.50838	0.18
CHEMBL595762	0.642938	0.24
CHEMBL595832	0.557554	0.12
CHEMBL607832	0.627002	0.26
CHEMBL68358	0.481752	0.34
CHEMBL69231	0.554364	0.13
CHEMBL83400	0.614925	0.25
CHEMBL9102	0.546778	0.16
CHEMBL94707	0.504951	0.14
CHEMBL94995	0.508841	0.18
CHEMBL1759	0.621723	0.67
CHEMBL122892	0.575342	0.4
CHEMBL2207697	0.504284	0.38
CHEMBL1078226	0.560134	0
CHEMBL1094683	0.634615	0
CHEMBL1094684	0.637744	0
CHEMBL1163174	0.647208	0
CHEMBL2047222	0.645309	0
CHEMBL2071317	0.639066	0
CHEMBL266701	0.676026	0
CHEMBL363312	0.605333	0.4
CHEMBL4126015	0.682692	0
CHEMBL4277170	0.62955	0
CHEMBL447984	0.630485	0
CHEMBL450255	0.63482	0
CHEMBL451013	0.593066	0
CHEMBL499954	0.619666	0
CHEMBL501908	0.644359	0
CHEMBL503655	0.630485	0
CHEMBL508356	0.649805	0
CHEMBL525058	0.663551	0
CHEMBL4520407	0.501654	0.63
CHEMBL3576921	0.638219	0
CHEMBL473367	0.62756	0
CHEMBL3930281	0.642202	0
CHEMBL3981731	0.641026	0
CHEMBL3793503	0.507171	0.56
CHEMBL1641861	0.644342	0
CHEMBL1641868	0.644342	0
CHEMBL406262	0.634191	0
CHEMBL4161331	0.648374	0
CHEMBL1779148	0.662371	0
CHEMBL2047363	0.793103	0
CHEMBL4129463	0.669192	0
CHEMBL4159004	0.646341	0
CHEMBL554779	0.661939	0
CHEMBL220592	0.606786	0
CHEMBL3794357	0.518277	0.35
CHEMBL3794515	0.509211	0.4
CHEMBL398857	0.651481	0
CHEMBL428595	0.655172	0
CHEMBL448809	0.754941	0
CHEMBL450671	0.636179	0
CHEMBL4536297	0.64554	0
CHEMBL500203	0.697619	0
CHEMBL501271	0.664286	0
CHEMBL502118	0.648084	0
CHEMBL508958	0.65035	0
CHEMBL509139	0.64	0
CHEMBL444732	0.652174	0
CHEMBL4084382	0.620609	0.03
CHEMBL444026	0.671186	0
CHEMBL447332	0.65367	0
CHEMBL503811	0.656542	0
CHEMBL220867	0.606786	0
CHEMBL3792389	0.511111	0.35
CHEMBL3976276	0.645977	0
CHEMBL4067652	0.635321	0
CHEMBL447288	0.630802	0
CHEMBL449535	0.616092	0
CHEMBL450854	0.636667	0
CHEMBL525771	0.626394	0
CHEMBL1082718	0.479482	0.37
CHEMBL13309	0.477807	0.45
CHEMBL1372221	0.609164	0.4
CHEMBL1412012	0.588542	0.57
CHEMBL1479442	0.483835	0.31
CHEMBL1607263	0.435547	0.4
CHEMBL1773116	0.461905	0.46
CHEMBL199548	0.498008	0.55
CHEMBL2023327	0.536873	0.55
CHEMBL20549	0.459048	0.47
CHEMBL2059422	0.474957	0.44
CHEMBL2071533	0.771875	0.57
CHEMBL2312480	0.472665	0.28
CHEMBL239096	0.53869	0.46
CHEMBL261087	0.722222	0.44
CHEMBL3289572	0.525886	0.42
CHEMBL3349819	0.505952	0.38
CHEMBL3971022	0.542393	0.52
CHEMBL4159865	0.496835	0.37
CHEMBL426250	0.527066	0.42
CHEMBL48041	0.450673	0.44
CHEMBL521943	0.708464	0.5
CHEMBL587508	0.502	0.56
CHEMBL104802	0.908537	0.11
CHEMBL1076879	0.537797	0
CHEMBL1077378	0.51938	0.02
CHEMBL108579	0.615917	0.07
CHEMBL1091403	0.650685	0.14
CHEMBL1094673	0.592335	0.15
CHEMBL1095021	0.644172	0.07
CHEMBL1095023	0.644172	0.08
CHEMBL1097568	0.611111	0.08
CHEMBL1098348	0.67474	0.14
CHEMBL1099093	0.493865	0.13
CHEMBL111945	0.754613	0.44
CHEMBL116133	0.434932	0.08
CHEMBL117041	0.450704	0.06
CHEMBL1170909	0.649758	0.14
CHEMBL1187577	0.414894	0.39
CHEMBL1192242	0.642222	0.24
CHEMBL1204259	0.504732	0.1
CHEMBL1206912	0.458065	0.06
CHEMBL1210112	0.511521	0.3
CHEMBL1214454	0.590116	0.16
CHEMBL1214517	0.641694	0.12
CHEMBL1215984	0.52459	0
CHEMBL1222580	0.676923	0.28
CHEMBL1222582	0.653285	0.27
CHEMBL1231634	0.665919	0.06
CHEMBL1234363	0.770563	0.15
CHEMBL1237054	0.57601	0
CHEMBL124843	0.508772	0.15
CHEMBL1255800	0.642857	0
CHEMBL1256548	0.869416	0.14
CHEMBL1287817	0.658602	0.33
CHEMBL1288339	0.564759	0.23
CHEMBL1288407	0.595238	0.23
CHEMBL1288430	0.579681	0.14
CHEMBL1288627	0.435435	0.04
CHEMBL1314333	0.452656	0.23
CHEMBL132308	0.611894	0.28
CHEMBL132317	0.613636	0.23
CHEMBL132989	0.707386	0.2
CHEMBL136513	0.409683	0.32
CHEMBL13857	0.412613	0.11
CHEMBL1409859	0.579487	0.35
CHEMBL146536	0.742574	0.17
CHEMBL147214	0.774793	0.17
CHEMBL1502166	0.634961	0.51
CHEMBL15278	0.459259	0.07
CHEMBL1564277	0.565217	0.5
CHEMBL1631108	0.642857	0.11
CHEMBL1643114	0.644928	0.13
CHEMBL1651946	0.882957	0.25
CHEMBL1651947	0.749478	0.31
CHEMBL166232	0.459807	0.09
CHEMBL167426	0.569157	0.12
CHEMBL1762367	0.475362	0.22
CHEMBL1774288	0.854227	0.09
CHEMBL1774303	0.824	0.14
CHEMBL1774941	0.597381	0
CHEMBL1784267	0.579092	0.11
CHEMBL1790956	0.703422	0.15
CHEMBL1796777	0.568794	0.31
CHEMBL1813877	0.635193	0.03
CHEMBL1818692	0.695082	0.3
CHEMBL1819284	0.658147	0.32
CHEMBL188807	0.513587	0.12
CHEMBL1916177	0.645528	0.18
CHEMBL1916179	0.597246	0.23
CHEMBL1916181	0.639803	0.28
CHEMBL1923780	0.528205	0.24
CHEMBL1933094	0.601367	0.29
CHEMBL1934463	0.575652	0.27
CHEMBL1935603	0.686529	0.23
CHEMBL1938721	0.633621	0.15
CHEMBL1939255	0.475113	0.41
CHEMBL1941167	0.471154	0.23
CHEMBL1950844	0.572674	0.46
CHEMBL1958312	0.787611	0.15
CHEMBL1958313	0.797414	0.1
CHEMBL1967163	0.4	0.02
CHEMBL1968637	0.673745	0.13
CHEMBL1968909	0.491039	0.05
CHEMBL1972413	0.80786	0.11
CHEMBL1979791	0.654605	0.33
CHEMBL1980160	0.438202	0.18
CHEMBL1981480	0.452586	0.06
CHEMBL2002570	0.514	0.13
CHEMBL2003519	0.5275	0.06
CHEMBL2005163	0.415929	0.08
CHEMBL2005878	0.622222	0.37
CHEMBL2006033	0.604222	0.26
CHEMBL2018715	0.551643	0.44
CHEMBL2021485	0.458078	0.28
CHEMBL2022865	0.502273	0.37
CHEMBL2028902	0.59633	0
CHEMBL203068	0.468432	0.1
CHEMBL203188	0.68595	0.16
CHEMBL203220	0.865809	0.18
CHEMBL2047213	0.664452	0.1
CHEMBL2062133	0.541787	0.16
CHEMBL2062147	0.465066	0.11
CHEMBL2071396	0.640592	0.26
CHEMBL2071398	0.62328	0.27
CHEMBL2071400	0.622222	0.31
CHEMBL2088131	0.794643	0.08
CHEMBL2088296	0.43949	0.17
CHEMBL2106449	0.758681	0.3
CHEMBL2112254	0.623188	0.16
CHEMBL2114192	0.667992	0.25
CHEMBL215360	0.643505	0.19
CHEMBL2159123	0.627254	0.27
CHEMBL216328	0.546012	0.17
CHEMBL216346	0.539259	0
CHEMBL217639	0.897338	0.14
CHEMBL218076	0.613682	0.21
CHEMBL218342	0.439655	0.05
CHEMBL219410	0.581184	0.18
CHEMBL219746	0.586	0.02
CHEMBL2204422	0.709302	0.02
CHEMBL2205259	0.541752	0.28
CHEMBL2205272	0.523952	0.2
CHEMBL2205277	0.555556	0.21
CHEMBL2206991	0.590769	0.33
CHEMBL2207472	0.563725	0.35
CHEMBL2207474	0.573718	0.39
CHEMBL2207477	0.491694	0.43
CHEMBL2208292	0.521084	0.27
CHEMBL2208293	0.483516	0.25
CHEMBL222762	0.706897	0.49
CHEMBL2228112	0.943205	0.18
CHEMBL2238211	0.592208	0.29
CHEMBL2268779	0.447761	0.04
CHEMBL2269905	0.65814	0.16
CHEMBL2272396	0.881857	0.35
CHEMBL2296973	0.506734	0.23
CHEMBL2334040	0.525271	0.09
CHEMBL2337721	0.733333	0.2
CHEMBL236226	0.534268	0.22
CHEMBL2368135	0.662614	0.36
CHEMBL2368272	0.568058	0.08
CHEMBL2368274	0.533945	0.14
CHEMBL2368278	0.578842	0.02
CHEMBL2375638	0.493865	0.13
CHEMBL2380489	0.475392	0.11
CHEMBL238144	0.550607	0.3
CHEMBL2387612	0.532787	0.2
CHEMBL2390970	0.631579	0.44
CHEMBL2391544	0.68593	0.05
CHEMBL240496	0.521127	0.17
CHEMBL240509	0.620057	0.21
CHEMBL2418933	0.522414	0.3
CHEMBL2419357	0.74477	0.12
CHEMBL2426330	0.66322	0.17
CHEMBL243129	0.453222	0.23
CHEMBL2442929	0.641161	0.06
CHEMBL2442932	0.680851	0.06
CHEMBL2448586	0.486339	0.16
CHEMBL245692	0.612245	0.16
CHEMBL249074	0.31441	0.04
CHEMBL249248	0.690554	0.27
CHEMBL25147	0.640264	0.06
CHEMBL252460	0.586	0.02
CHEMBL254923	0.399317	0.1
CHEMBL256132	0.605381	0
CHEMBL262809	0.588304	0.18
CHEMBL262995	0.544818	0.12
CHEMBL263259	0.997429	0.12
CHEMBL263891	0.675	0.05
CHEMBL264528	0.546269	0.07
CHEMBL265265	0.87061	0.18
CHEMBL266373	0.767386	0.36
CHEMBL266453	0.508876	0
CHEMBL266560	0.672414	0.31
CHEMBL266602	0.720982	0.18
CHEMBL268906	0.672414	0.3
CHEMBL269241	0.61194	0.08
CHEMBL273692	0.502793	0.24
CHEMBL274801	0.744186	0.36
CHEMBL27673	0.525316	0.08
CHEMBL276882	0.560224	0.24
CHEMBL281255	0.586639	0.08
CHEMBL282626	0.775253	0.25
CHEMBL29055	0.491304	0.03
CHEMBL292526	0.589347	0.07
CHEMBL294227	0.582301	0.12
CHEMBL295744	0.931122	0.19
CHEMBL297427	0.503043	0.13
CHEMBL298023	0.564723	0.26
CHEMBL298596	0.622984	0.3
CHEMBL298844	0.487805	0.18
CHEMBL300524	0.549515	0.11
CHEMBL303148	0.478365	0.36
CHEMBL3085447	0.579245	0.18
CHEMBL3085565	0.701639	0.19
CHEMBL3105596	0.459459	0.45
CHEMBL3105599	0.467988	0.39
CHEMBL310677	0.503155	0.2
CHEMBL3108838	0.691131	0.53
CHEMBL311773	0.506329	0.22
CHEMBL3121619	0.607516	0.02
CHEMBL3127846	0.494737	0.16
CHEMBL3133266	0.556106	0.21
CHEMBL3137847	0.71374	0.2
CHEMBL321655	0.728426	0.16
CHEMBL3221468	0.479651	0.32
CHEMBL3236396	0.78125	0.15
CHEMBL3237156	0.558074	0.18
CHEMBL3238522	0.468458	0.05
CHEMBL3246110	0.594805	0.26
CHEMBL3250866	0.494784	0.16
CHEMBL3264810	0.544118	0.15
CHEMBL328435	0.514563	0.19
CHEMBL3311368	0.504032	0.29
CHEMBL3313988	0.521008	0.15
CHEMBL331599	0.681319	0.45
CHEMBL3318236	0.522124	0.32
CHEMBL334371	0.631902	0.26
CHEMBL3344124	0.681265	0.04
CHEMBL3409232	0.57931	0.26
CHEMBL341525	0.578947	0.05
CHEMBL3427589	0.590414	0.12
CHEMBL35292	0.435443	0.06
CHEMBL353412	0.548476	0.09
CHEMBL353526	0.677749	0.27
CHEMBL3544601	0.629568	0.18
CHEMBL354735	0.777778	0.13
CHEMBL3596262	0.560724	0.11
CHEMBL3600665	0.62963	0
CHEMBL3601942	0.593548	0.09
CHEMBL360478	0.96281	0.22
CHEMBL3618376	0.527869	0.31
CHEMBL3634274	0.573643	0
CHEMBL369361	0.467241	0.03
CHEMBL372224	0.52007	0.14
CHEMBL3735172	0.466825	0.05
CHEMBL373539	0.738397	0.13
CHEMBL3742123	0.613208	0.16
CHEMBL3753396	0.503817	0.05
CHEMBL3754352	0.503817	0.11
CHEMBL3770271	0.459559	0.26
CHEMBL378170	0.537367	0.09
CHEMBL3787338	0.491713	0.21
CHEMBL3794279	0.697452	0.29
CHEMBL379564	0.432892	0.37
CHEMBL3810203	0.801688	0.15
CHEMBL3810398	0.665768	0.16
CHEMBL384947	0.445407	0.1
CHEMBL3902619	0.492958	0.39
CHEMBL3916411	0.551383	0.43
CHEMBL391922	0.626263	0.26
CHEMBL3921714	0.476274	0.44
CHEMBL392201	0.62218	0
CHEMBL3924465	0.550173	0.32
CHEMBL3928043	0.638528	0.41
CHEMBL3930659	0.504814	0.39
CHEMBL3931475	0.6	0.22
CHEMBL3948195	0.632107	0.47
CHEMBL3954657	0.523139	0.31
CHEMBL395860	0.707792	0.25
CHEMBL3961264	0.512922	0.32
CHEMBL397403	0.639929	0.27
CHEMBL398092	0.545635	0.2
CHEMBL3984557	0.652632	0.12
CHEMBL400263	0.547569	0.41
CHEMBL402231	0.625	0.06
CHEMBL405320	0.641758	0.17
CHEMBL405553	0.911315	0.19
[truncated: 1,577 more rows]

## Sheet: S3F Data
S3F Data. The 174 hits from the virtual screen remaining after a series of filtering steps.
Compound ID (CHEMBL)	Compound ID (Manuscript)	SMILES	Experimentally tested	Prediction score	Max Tanimoto vs. antibiotics	Max Tanimoto vs. literature compounds	Max Tanimoto vs. exp. screening set	QED
CHEMBL1451429	c1v	Cc1noc(NS(=O)(=O)c2ccc(NC(=O)CSc3nc4ccccc4s3)cc2)c1C	Yes	0.86	0.553812	0.626609	0.600382	0.38
CHEMBL1401075	c2v	CCc1cccc(OCC(=O)Nc2ccc(S(=O)(=O)Nc3onc(C)c3C)cc2)c1	Yes	0.87	0.623737	0.778802	0.884521	0.57
CHEMBL1517800	c3v	Cc1cc(NS(=O)(=O)c2ccc(NC(=O)COc3ccc(Cl)c(C)c3)cc2)no1	Yes	0.9	0.629526	0.67217	0.864583	0.58
CHEMBL3197002	c4v	Cc1ccc(C(=O)/C=C/Nc2ccc(S(=O)(=O)Nc3onc(C)c3C)cc2)cc1	Yes	0.92	0.662198	0.696262	0.867788	0.45
CHEMBL1336420	c5v	CCc1nnc(NS(=O)(=O)c2ccc(NC(=O)COc3ccc4ccccc4c3)cc2)s1	Yes	0.92	0.618768	0.442623	0.918994	0.4
CHEMBL1331795	c6v	Cc1cccc(OCC(=O)Nc2ccc(S(=O)(=O)Nc3onc(C)c3C)cc2)c1C	Yes	0.88	0.648294	0.732265	0.908629	0.59
CHEMBL1445237	c7v	CCc1nnc(NS(=O)(=O)c2ccc(NC(S)=Nc3ccc(F)cc3)cc2)s1	Yes	0.89	0.618768	0.373928	0.683284	0.31
CHEMBL1304007	c8v	Cc1noc(NS(=O)(=O)c2ccc(N/C=C\C(=O)c3ccc(Br)cc3)cc2)c1C	Yes	0.93	0.663979	0.678241	0.86988	0.38
CHEMBL3113165	c9v	COc1cccc(CNc2ccc(S(=O)(=O)Nc3nc4ccccc4s3)cc2)c1O	Yes	0.88	0.597458	0.548255	0.753535	0.39
CHEMBL1420562	c10v	CCc1nnc(NS(=O)(=O)c2ccc(N/C=C/C(=O)c3ccc(C)cc3)cc2)s1	Yes	0.93	0.57337	0.418868	0.931217	0.42
CHEMBL1601343	c11v	Cc1cc(C)nc(NS(=O)(=O)c2ccc(NC(=O)C3CC(=O)N(c4ccccc4)C3)cc2)n1	Yes	0.86	0.564607	0.454737	0.738462	0.58
CHEMBL1578208	c12v	Cc1noc(NS(=O)(=O)c2ccc(N/C=C\C(=O)c3ccc(F)cc3)cc2)c1C	Yes	0.92	0.669377	0.682984	0.876214	0.45
CHEMBL599105	c13v	OC(CN1CCN(Cc2ccccc2)CC1)Cn1c2ccc(I)cc2c2cc(I)ccc21	Yes	0.87	0.410468	0.444706	0.849673	0.29
CHEMBL1534718	c14v	CCCCOc1cccc(C(=O)Nc2ccc(S(=O)(=O)Nc3nnc(CC)s3)cc2)c1	Yes	0.89	0.548936	0.545648	0.786241	0.44
CHEMBL1556687	c15v	COc1ccc(C2NCCc3c2[nH]c2ccccc32)cc1CN1CCc2cc(OC)c(OC)cc2C1C	Yes	0.86	0.540984	0.508748	0.847788	0.37
CHEMBL1412012	c16v	COc1ccccc1/C=C/C(=O)Nc1ccc(S(=O)(=O)Nc2cc(C)on2)cc1	Yes	0.87	0.588542	0.848867	0.680272	0.57
CHEMBL1577794	c17v	Cc1cc(NS(=O)(=O)c2ccc(Nc3nc(-c4ccc(O)cc4)cs3)cc2)no1	Yes	0.88	0.539379	0.573304	0.892617	0.42
CHEMBL1339974	c18v	CCc1nnc(NS(=O)(=O)c2ccc(NC(=O)Nc3ccc(OC)cc3)cc2)s1	Yes	0.91	0.659375	0.512195	0.872727	0.52
CHEMBL1539671	c19v	CCc1nnc(NS(=O)(=O)c2ccc(NC(=S)NC(=O)c3ccccc3)cc2)s1	Yes	0.92	0.60114	0.582192	0.8425	0.5
CHEMBL395414	c20v	C[C@H]1[C@H]2[C@H](C[C@H]3[C@@H]4CC=C5C[C@@H](O[C@@H]6O[C@H](CO)[C@@H](O)[C@H](O)[C@H]6O)CC[C@]5(C)[C@H]4CC[C@@]32C)O[C@]12CC[C@@H](C)CO2	Yes	0.86	0.600529	0.642857	0.536585	0.38
CHEMBL1333989	c21v	Cc1ccc(/C=C/C(=O)NC(=S)Nc2ccc(S(=O)(=O)Nc3cc(C)on3)cc2)cc1	Yes	0.89	0.604278	0.743405	0.766234	0.38
CHEMBL1507392	c22v	CCc1nnc(NS(=O)(=O)c2ccc(NC(=S)NC(=O)/C=C/c3ccc(OC)cc3)cc2)s1	Yes	0.91	0.518427	0.511111	0.682578	0.32
CHEMBL1361498	c23v	CCc1nnc(NS(=O)(=O)c2ccc(NC(=S)NC(=O)/C=C/c3ccccc3)cc2)s1	Yes	0.86	0.54522	0.510204	0.7125	0.36
CHEMBL1563177	c24v	CCc1nnc(NS(=O)(=O)c2ccc(NC(=O)c3cc(Cl)ccc3Cl)cc2)s1	Yes	0.89	0.619883	0.570312	0.945559	0.57
CHEMBL506678	c25v	CC[C@H](CC[C@@H](C)[C@H]1CC[C@H]2[C@@H]3CC=C4C[C@@H](O[C@@H]5O[C@H](CO)[C@@H](O)[C@H](O)[C@H]5O)CC[C@]4(C)[C@H]3CC[C@@]21C)C(C)C	Yes	0.86	0.599469	0.647059	0.530488	0.26
CHEMBL1429779		CCc1nnc(NS(=O)(=O)c2ccc(NC(=S)NC(=O)c3ccc(F)cc3)cc2)s1	No	0.98	0.591036	0.570787	0.812195	0.48
CHEMBL1580373		CCc1nnc(NS(=O)(=O)c2ccc(NC(=O)COc3ccc(Cl)c(C)c3)cc2)s1	No	0.97	0.57337	0.465696	0.904	0.52
CHEMBL1316278		Cc1noc(NS(=O)(=O)c2ccc(NC(=O)COc3ccc(C#N)cc3)cc2)c1C	No	0.88	0.686111	0.760766	0.915567	0.59
CHEMBL3197522		CCOc1ccc(C(=O)/C=C/Nc2ccc(S(=O)(=O)Nc3onc(C)c3C)cc2)cc1	No	0.96	0.614428	0.69869	0.909953	0.38
CHEMBL1503476		CCc1nnc(NS(=O)(=O)c2ccc(NC(=S)NC(=O)c3ccc(OC)cc3)cc2)s1	No	0.96	0.56117	0.554113	0.792941	0.44
CHEMBL1707418		CC1=C(C)C(=O)OC(C(C)C2CCC3C4CC=C5CC(OC6OC(COC7OC(CO)C(O)C(O)C7O)C(O)C(O)C6O)CC(O)C5(C)C4CCC23C)C1	No	0.96	0.693267	0.708571	0.533157	0.13
CHEMBL4303704		C[C@@H]1O[C@@H](O[C@@H]2[C@H](CO)O[C@@H](O[C@@H]3CC[C@@]4(C)C(=CC[C@H]5[C@@H]6C[C@@H]7O[C@]8(CC[C@@H](C)CO8)[C@H](C)[C@H]7[C@@]6(C)CC[C@H]54)C3)[C@H](O[C@@H]3O[C@@H](C)[C@H](O)[C@@H](O)[C@H]3O)[C@H]2O)[C@@H](O)[C@H](O)[C@H]1O	No	0.96	0.649758	0.644315	0.502762	0.17
CHEMBL507001		C[C@@H]1O[C@@H](O[C@H]2[C@H](O)[C@@H](O[C@@H]3O[C@@H](C)[C@H](O)[C@@H](O)[C@H]3O)[C@H](O[C@H]3CC[C@@]4(C)C(=CC[C@H]5[C@@H]6C[C@@H]7O[C@]8(CC[C@@H](C)CO8)[C@@H](C)[C@@H]7[C@@]6(C)CC[C@@H]54)C3)O[C@@H]2CO)[C@H](O)[C@H](O)[C@H]1O	No	0.96	0.649758	0.644315	0.502762	0.17
CHEMBL2207416		C[C@@H]1O[C@@H](O[C@@H]2[C@@H](O)[C@H](O[C@@H]3O[C@H](CO)[C@@H](O)[C@H](O)[C@H]3O)[C@@H](CO)O[C@H]2O[C@H]2CC[C@@]3(C)C(=CC[C@H]4[C@@H]5C[C@@H]6O[C@]7(CC[C@@H](C)CO7)[C@@H](C)[C@@H]6[C@@]5(C)CC[C@@H]43)C2)[C@H](O)[C@H](O)[C@H]1O	No	0.95	0.649758	0.644315	0.502762	0.15
CHEMBL3931203		C[C@@H]1O[C@@H](O[C@@H]2[C@@H](O)[C@H](O[C@@H]3O[C@@H](CO)[C@H](O)[C@H]3O)[C@@H](CO)O[C@H]2O[C@H]2CC[C@@]3(C)C(=CC[C@H]4[C@@H]5C[C@@H]6O[C@]7(CC[C@@H](C)CO7)[C@@H](C)[C@@H]6[C@@]5(C)CC[C@@H]43)C2)[C@H](O)[C@H](O)[C@H]1O	No	0.95	0.649758	0.644315	0.502762	0.16
CHEMBL1483678		CCc1nnc(NS(=O)(=O)c2ccc(N/C=C\C(=O)c3cccc(OC)c3)cc2)s1	No	0.94	0.532828	0.430427	0.890274	0.38
CHEMBL1169844		C[C@@H]1O[C@@H](O[C@H]2[C@H](O)[C@@H](CO)O[C@@H](O[C@H]3CC[C@@]4(C)C(=CC[C@H]5[C@@H]6C[C@@H]7O[C@]8(CC[C@@H](C)CO8)[C@@H](C)[C@]7(O)[C@@]6(C)CC[C@@H]54)C3)[C@@H]2O)[C@H](O)[C@H](O)[C@H]1O	No	0.94	0.603627	0.630094	0.528024	0.2
CHEMBL478738		C[C@@H]1O[C@@H](O[C@@H]2[C@@H](O)[C@H](O)[C@@H](CO)O[C@H]2O[C@H]2CC[C@@]3(C)C(=CC[C@H]4[C@@H]5C[C@@H]6O[C@]7(CC[C@@H](C)CO7)[C@@H](C)[C@]6(O)[C@@]5(C)CC[C@@H]43)C2)[C@H](O)[C@H](O)[C@H]1O	No	0.94	0.655352	0.660661	0.514205	0.2
CHEMBL505834		CC(C)C1=CC(=O)[C@](C)([C@H]2[C@H](O)C[C@@]3(C)[C@@H]4CC=C5[C@@H](CC[C@@H](O[C@@H]6OC[C@@H](O)[C@H](O[C@@H]7O[C@H](CO)[C@@H](O)[C@H](O)[C@H]7O[C@@H]7O[C@@H](C)[C@H](O)[C@@H](O)[C@H]7O)[C@H]6O)C5(C)C)[C@]4(C)C(=O)C[C@]23C)O1	No	0.94	0.643805	0.577143	0.487685	0.14
CHEMBL1364687		CCc1nnc(NS(=O)(=O)c2ccc(NC(=O)/C=C/c3ccc(F)cc3)cc2)s1	No	0.93	0.597734	0.639594	0.75	0.55
CHEMBL3195868		COc1ccc(C(=O)/C=C/Nc2ccc(S(=O)(=O)Nc3onc(C)c3C)cc2)cc1	No	0.97	0.631714	0.712054	0.934307	0.41
CHEMBL1586331		CCc1nnc(NS(=O)(=O)c2ccc(N/C=C\C(=O)c3ccc(C)cc3)cc2)s1	No	0.93	0.57337	0.418868	0.931217	0.42
CHEMBL1576475		Cc1noc(NS(=O)(=O)c2ccc(NC(=O)/C=C/c3ccc(Br)cc3)cc2)c1C	No	0.93	0.667568	0.951872	0.920103	0.51
CHEMBL1723966		COC1CCC(OC2CC(C3(C)CCC4(CC(O)C(C)C(C(C)/C=C(\C)C(=O)C(C)CC(C)C(=O)O)O4)O3)OC3(OC(C4OC(O)(CO)C(C)CC4C)CC3C)C2C)OC1C	No	0.93	0.66187	0.65896	0.509537	0.15
CHEMBL2005327		CC1CCC2(NC1)OC1CC3C4CC=C5CC(OC6OC(CO)C(OC7OC(C)C(O)C(O)C7O)C(O)C6OC6OC(C)C(O)C(O)C6O)CCC5(C)C4CCC3(C)C1C2C	No	0.93	0.613636	0.543672	0.537778	0.16
CHEMBL395646		C[C@@H]1O[C@@H](O[C@H]2[C@H](O)[C@@H](CO)O[C@@H](O[C@H]3CC[C@@]4(C)C(=CC[C@H]5[C@@H]6C[C@@H]7O[C@]8(CC[C@@H](C)CO8)[C@@H](C)[C@@H]7[C@@]6(C)CC[C@@H]54)C3)[C@@H]2O)[C@H](O)[C@H](O)[C@H]1O	No	0.93	0.598446	0.623824	0.526627	0.23
CHEMBL443114		C[C@@H]1O[C@@H](O[C@H]2[C@H](O)[C@@H](O[C@@H]3O[C@@H](C)[C@H](O)[C@@H](O)[C@H]3O)[C@H](O[C@H]3CC[C@@]4(C)C(=CC[C@H]5[C@@H]6C[C@@H]7O[C@]8(CC[C@@H](C)CN8)[C@@H](C)[C@@H]7[C@@]6(C)CC[C@@H]54)C3)O[C@@H]2CO)[C@H](O)[C@H](O)[C@H]1O	No	0.93	0.613636	0.543672	0.537778	0.16
CHEMBL4528703		CO[C@H]1CC[C@@H](O[C@H]2C[C@H]([C@]3(C)CC[C@]4(C[C@H](O)[C@@H](C)[C@@H]([C@@H](C)/C=C(\C)C(=O)[C@H](C)C[C@H](C)C(=O)[O-])O4)O3)O[C@]3(O[C@@H]([C@H]4O[C@@](O)(CO)[C@H](C)C[C@@H]4C)C[C@@H]3C)[C@@H]2C)O[C@@H]1C.[Na+]	No	0.93	0.659472	0.656069	0.510929	0.15
CHEMBL4532561		COC(C)(C)/C=C/C[C@@H](C)[C@H]1CC[C@@]2(C)[C@@H]3[C@@H](O[C@@H]4O[C@H](CO)[C@@H](O)[C@H](O)[C@H]4O)C=C4[C@@H](CC[C@H](O)C4(C)C)[C@]3(C=O)CC[C@]12C	No	0.93	0.679198	0.645533	0.447837	0.19
CHEMBL1329130		Cc1noc(NS(=O)(=O)c2ccc(N/C=C\C(=O)c3ccncc3)cc2)c1C	No	0.93	0.658667	0.679707	0.849057	0.46
CHEMBL1452655		Cc1noc(NS(=O)(=O)c2ccc(N/C=C/C(=O)c3ccncc3)cc2)c1C	No	0.93	0.658667	0.679707	0.849057	0.46
CHEMBL1337882		CCc1nnc(NS(=O)(=O)c2ccc(NC(=S)NC(=O)c3ccncc3)cc2)s1	No	0.92	0.574932	0.521459	0.763466	0.49
CHEMBL1409340		CCc1nnc(NS(=O)(=O)c2ccc(NC(=O)c3cc(Cl)ccc3OC)cc2)s1	No	0.92	0.579065	0.537713	0.84375	0.56
CHEMBL1464449		CCc1nnc(NS(=O)(=O)c2ccc(NC(=O)/C=C/c3ccccc3Cl)cc2)s1	No	0.91	0.581267	0.654912	0.729282	0.53
CHEMBL1601439		Cc1noc(NS(=O)(=O)c2ccc(N/C=C/C(=O)c3ccc(F)cc3)cc2)c1C	No	0.92	0.669377	0.682984	0.876214	0.45
CHEMBL1915129		C=C(CCC=C(C)C)[C@H]1CC[C@]2(C)[C@@H]1[C@H](O)C[C@@H]1[C@@]3(C)C[C@@H](O)[C@H](O[C@@H]4O[C@H](CO)[C@@H](O)[C@H](O)[C@H]4O[C@@H]4O[C@H](CO)[C@@H](O)[C@H](O)[C@H]4O)C(C)(C)[C@@H]3CC[C@]12C	No	0.92	0.677903	0.769231	0.531136	0.11
CHEMBL3545057		CC(=O)O[C@H]1C[C@H](O[C@H]2[C@@H](O)C[C@H](O[C@H]3[C@@H](O)C[C@H](O[C@H]4CC[C@]5(C)[C@H]6CC[C@]7(C)[C@@H](C8=CC(=O)OC8)CC[C@]7(O)[C@@H]6CC[C@@H]5C4)O[C@@H]3C)O[C@@H]2C)O[C@H](C)[C@H]1O	No	0.92	0.656627	0.947183	0.45768	0.2
CHEMBL375269		COc1ccc(C(=O)O[C@H]2[C@H](O[C@H]3[C@@H](O)CO[C@@H](O[C@H]4C[C@H]5[C@@H]6CC=C7C[C@@H](O)CC[C@]7(C)[C@H]6CC[C@]5(C)[C@@]4(O)[C@H](C)C(=O)CCC(C)C)[C@@H]3OC(C)=O)OC[C@@H](O)[C@@H]2O)cc1	No	0.92	0.580321	0.534722	0.514223	0.14
CHEMBL395415		C[C@@H]1O[C@@H](O[C@@H]2[C@@H](O)[C@H](O)[C@@H](CO)O[C@H]2O[C@H]2CC[C@@]3(C)C(=CC[C@H]4[C@@H]5C[C@@H]6O[C@]7(CC[C@@H](C)CO7)[C@@H](C)[C@@H]6[C@@]5(C)CC[C@@H]43)C2)[C@H](O)[C@H](O)[C@H]1O	No	0.92	0.652741	0.657658	0.511364	0.23
CHEMBL3989875		CC[C@H]1/C=C/C=C/C[C@@H](C)[C@H](O)[C@@](C)(O)C(=O)[C@@H](C)[C@H](O)[C@@H](C)C(=O)[C@@H](C)[C@H](O)[C@@H](C)/C=C/C(=O)O[C@H]2C[C@@]3(CC[C@H](C)[C@H](C[C@@H](C)O)O3)O[C@@H](CC1)[C@H]2C	No	0.92	0.627451	0.636364	0.588732	0.22
CHEMBL4208939		C=C(CCC=C(C)C)[C@H]1CC[C@]2(C)[C@@H]1[C@H](O)C[C@@H]1[C@@]3(C)CC[C@H](O)C(C)(C)[C@@H]3[C@@H](O[C@@H]3O[C@H](CO)[C@@H](O)[C@H](O)[C@H]3O[C@@H]3O[C@@H](C)[C@H](O)[C@@H](O)[C@H]3O)C[C@]12C	No	0.92	0.677903	0.769231	0.531136	0.13
CHEMBL454694		CC(C)C1=CC(=O)[C@](C)([C@H]2[C@H](O)C[C@@]3(C)[C@@H]4CC=C5[C@@H](CC[C@@H](O[C@@H]6OC[C@@H](O)[C@H](O)[C@H]6O[C@@H]6O[C@@H](C)[C@H](O)[C@@H](O)[C@H]6O)C5(C)C)[C@]4(C)C(=O)C[C@]23C)O1	No	0.92	0.636792	0.588083	0.493703	0.22
CHEMBL501681		C[C@@H]1O[C@@H](O[C@H]2[C@H](O)[C@@H](O[C@@H]3O[C@@H](C)[C@H](O)[C@@H](O)[C@H]3O)[C@H](O[C@H]3CC[C@@]4(C)C(=CC[C@H]5[C@@H]6C[C@@H]7O[C@]8(CC[C@@H](C)CO8)[C@@H](C)[C@]7(O)[C@@]6(C)CC[C@@H]54)C3)O[C@@H]2CO)[C@H](O)[C@H](O)[C@H]1O	No	0.92	0.652174	0.64723	0.505525	0.16
CHEMBL506315		CC(C)=C[C@H]1C[C@](C)(O)[C@@H]2[C@H]3CC[C@@H]4[C@@]5(C)CC[C@H](O[C@@H]6OC[C@H](O)[C@H](O[C@@H]7O[C@H](CO)[C@@H](O)[C@H](O)[C@H]7O)[C@H]6O[C@@H]6O[C@@H](CO)[C@H](O)[C@H]6O)C(C)(C)[C@@H]5CC[C@@]4(C)[C@@]34CO[C@@]2(C4)O1	No	0.92	0.643836	0.705224	0.495017	0.11
CHEMBL1549097		Cc1noc(NS(=O)(=O)c2ccc(N/C=C\C(=O)c3ccc4c(c3)OCO4)cc2)c1C	No	0.89	0.565217	0.662577	0.911364	0.42
CHEMBL1372836		CCc1nnc(NS(=O)(=O)c2ccc(NC(=S)NC(=O)/C=C/c3ccc(F)cc3)cc2)s1	No	0.91	0.541026	0.521158	0.724311	0.34
CHEMBL1392894		C[C@H]1CC[C@@H]2[C@@H](C)[C@H]3[C@H](C[C@H]4[C@@H]5CC=C6C[C@@H](O[C@@H]7O[C@H](CO)[C@H](O)[C@H](O[C@@H]8O[C@H](CO)[C@@H](O)[C@H](O)[C@H]8O)[C@H]7O[C@@H]7O[C@@H](C)[C@H](O)[C@@H](O)[C@H]7O)CC[C@]6(C)[C@H]5CC[C@@]43C)N2C1	No	0.91	0.652968	0.592105	0.501182	0.15
CHEMBL1439061		Cc1cc(NS(=O)(=O)c2ccc(NC(=S)NC(=O)c3ccc(Br)cc3)cc2)no1	No	0.91	0.638418	0.886179	0.788618	0.46
CHEMBL1715212		Cc1ccc(OCC(=O)Nc2ccc(S(=O)(=O)Nc3cc(C)on3)cc2)c(Br)c1	No	0.91	0.626039	0.680095	0.894459	0.53
CHEMBL227927		C[C@H](CC[C@@H](O[C@@H]1O[C@H](CO)[C@@H](O)[C@H](O)[C@H]1O)C(C)(C)O)[C@H]1CC[C@@]2(C)[C@@H]3CC=C4[C@@H](CC[C@H](O[C@@H]5O[C@H](CO)[C@@H](O)[C@H](O)[C@H]5O)C4(C)C)[C@]3(C)[C@H](O)C[C@]12C	No	0.91	0.598958	0.672078	0.540541	0.13
CHEMBL446743		C[C@@H]1O[C@@H](O[C@@H]2[C@@H](CO)O[C@@H](O[C@H]3CC[C@@]4(C)C(=CC[C@H]5[C@@H]6C[C@@H]7O[C@]8(CC[C@@H](C)CN8)[C@@H](C)[C@@H]7[C@@]6(C)CC[C@@H]54)C3)[C@H](O)[C@H]2O)[C@H](O)[C@H](O)[C@H]1O	No	0.91	0.592133	0.543943	0.548975	0.21
CHEMBL464723		C/C=C(\C)C(=O)O[C@H]1[C@@H]2[C@@]3(C)CC[C@H](O[C@H]4C[C@@H](OC)[C@H](O[C@@H]5O[C@H](C)[C@@H](O)[C@@H](OC)[C@H]5O)[C@@H](C)O4)C[C@@H]3CC[C@]23O[C@@]32CC[C@@H](C(C)=O)[C@@]2(C)[C@@H]1OC(C)=O	No	0.91	0.658824	0.659498	0.461538	0.14
CHEMBL500045		C[C@@H]1O[C@@H](O[C@@H]2[C@@H](O[C@@H]3O[C@H](CO)[C@@H](O)[C@H](O)[C@H]3O)[C@H](O)[C@@H](CO)O[C@H]2O[C@H]2CC[C@@]3(C)C(=CC[C@H]4[C@@H]5C[C@@H]6O[C@]7(CC[C@@H](C)CO7)[C@@H](C)[C@@H]6[C@@]5(C)CC[C@@H]43)C2)[C@H](O)[C@H](O)[C@H]1O	No	0.91	0.649758	0.644315	0.502762	0.15
CHEMBL501637		CC(C)=CCC[C@](C)(O[C@@H]1O[C@H](CO)[C@@H](O)[C@H](O)[C@H]1O)[C@H]1CC[C@]2(C)[C@@H]1[C@H](O)C[C@@H]1[C@@]3(C)CC[C@H](O)C(C)(C)[C@@H]3[C@@H](O[C@@H]3O[C@H](CO)[C@@H](O)[C@H](O)[C@H]3O)C[C@]12C	No	0.91	0.606178	0.720755	0.595041	0.11
CHEMBL503653		CC(C)C1=CC(=O)[C@](C)([C@H]2[C@H](O)C[C@@]3(C)[C@@H]4CC=C5[C@@H](CC[C@@H](O[C@@H]6O[C@H](CO)[C@@H](O)[C@H](O)[C@H]6O[C@@H]6O[C@@H](C)[C@H](O)[C@@H](O)[C@H]6O)C5(C)C)[C@]4(C)C(=O)C[C@]23C)O1	No	0.91	0.641509	0.589147	0.491228	0.18
CHEMBL1418847		CCc1nnc(NS(=O)(=O)c2ccc(NC(=S)NC(=O)c3cccnc3)cc2)s1	No	0.9	0.526185	0.541494	0.764574	0.49
CHEMBL1380068		Cc1noc(NS(=O)(=O)c2ccc(N/C=C\C(=O)c3ccccc3)cc2)c1C	No	0.89	0.680441	0.688679	0.898515	0.46
CHEMBL1095007		CC(C)=CCC[C@](C)(O[C@@H]1O[C@H](CO)[C@@H](O)[C@H](O)[C@H]1O)[C@H]1CC[C@]2(C)[C@@H]1[C@H](O)C[C@@H]1[C@@]3(C)CC[C@H](O[C@@H]4O[C@H](CO)[C@@H](O)[C@H](O)[C@H]4O)C(C)(C)[C@@H]3CC[C@]12C	No	0.9	0.606178	0.720755	0.595041	0.11
CHEMBL1255855		CC[C@H]1/C=C/C=C/C[C@@H](C)[C@H](O)[C@@](C)(O)C(=O)[C@@H](C)[C@H](O)[C@@H](C)C(=O)[C@@H](C)[C@H](O)[C@@H](C)/C=C/C(=O)O[C@H]2[C@H](C)[C@@]3(CC[C@H](C)[C@H](C[C@@H](C)O)O3)O[C@@H](CC1)[C@H]2C	No	0.9	0.627451	0.636364	0.588732	0.22
CHEMBL2431617		CC[C@H](C)[C@H](NC(=O)[C@H](CC1CCCCC1)NC(=O)c1ccno1)C(=O)N1CCC2(C=Cc3ccccc32)CC1	No	0.9	0.492958	0.485981	0.545283	0.47
CHEMBL251235		C=C(CCC=C(C)C)[C@H]1CC[C@]2(C)[C@@H]1[C@H](O)C[C@@H]1[C@@]3(C)CC[C@H](O[C@@H]4O[C@H](CO)[C@@H](O)[C@H](O)[C@H]4O[C@@H]4O[C@H](CO)[C@@H](O)[C@H](O)[C@H]4O)C(C)(C)[C@@H]3CC[C@]12C	No	0.9	0.677903	0.769231	0.531136	0.12
CHEMBL3039432		CC[C@@H]1/C=C/C=C/C[C@H](C)[C@@H](O)[C@](C)(O)C(=O)[C@H](C)[C@@H](O)[C@H](C)C(=O)[C@H](C)[C@@H](O)[C@H](C)/C=C/C(=O)O[C@H]2[C@@H](C)[C@@H](CC1)O[C@@]1(CC[C@@H](C)[C@@H](C[C@H](C)O)O1)[C@@H]2C	No	0.9	0.627451	0.636364	0.588732	0.22
CHEMBL3613723		CC(=O)OC[C@H]1O[C@@H](O[C@H]2[C@@H](O)[C@@H](C)O[C@@H](O[C@H]3CC[C@@]4(C)[C@@H](CC[C@]5(C)[C@@H]4C=C[C@]46OC[C@@]7(CCC(C)(C)C[C@H]74)[C@@H](O)C[C@]65C)[C@]3(C)CO)[C@@H]2O)[C@H](O)[C@@H](O)[C@@H]1O	No	0.9	0.639304	0.730539	0.47619	0.11
CHEMBL3613726		CC(=O)OC[C@H]1O[C@@H](O[C@H]2[C@@H](O)[C@@H](C)O[C@@H](O[C@H]3CC[C@@]4(C)[C@@H](CC[C@]5(C)[C@@H]4C=C[C@]46OC[C@@]7(CCC(C)(C)C[C@H]74)[C@H](O)C[C@]65C)[C@]3(C)CO)[C@@H]2O)[C@H](O)[C@@H](O)[C@@H]1O	No	0.9	0.639304	0.730539	0.47619	0.11
CHEMBL438956		C[C@@H]1O[C@@H](O[C@@H]2[C@@H](O[C@@H]3O[C@H](CO)[C@@H](O)[C@H](O)[C@H]3O)[C@@H](O)[C@@H](CO)O[C@H]2O[C@H]2CC[C@@]3(C)C(=CC[C@H]4[C@@H]5C[C@@H]6O[C@]7(CC[C@@H](C)CN7)[C@@H](C)[C@@H]6[C@@]5(C)CC[C@@H]43)C2)[C@H](O)[C@H](O)[C@H]1O	No	0.9	0.613636	0.543672	0.537778	0.14
CHEMBL1683544		C=C1C[C@@H]2CC[C@@]34C[C@H]5O[C@H]6[C@@H](O3)[C@H]3O[C@H](CC[C@@H]3O[C@H]6[C@H]5O4)CC(=O)C[C@H]3[C@H](C[C@H]4O[C@@H](CC[C@@H]1O2)C[C@@H](C)C4=C)O[C@H](C[C@H](O)CN)[C@@H]3OC.CS(=O)(=O)O	No	0.899	0.589666	0.561828	0.462687	0.41
CHEMBL1302259		CCSc1ncc(Cl)c(C(=O)Nc2ccc(S(=O)(=O)Nc3onc(C)c3C)cc2)n1	No	0.89	0.609877	0.714612	0.676923	0.4
CHEMBL1388258		Cc1cccc(OCCCC(=O)Nc2ccc(S(=O)(=O)Nc3nccs3)cc2)c1C	No	0.89	0.586667	0.49503	0.763926	0.48
CHEMBL1471872		CCc1nnc(NS(=O)(=O)c2ccc(N/C=C\C(=O)c3ccc(F)cc3)cc2)s1	No	0.89	0.582873	0.411417	0.956757	0.41
CHEMBL3195697		CCc1ccc(C(=O)/C=C/Nc2ccc(S(=O)(=O)Nc3onc(C)c3C)cc2)cc1	No	0.94	0.655172	0.693735	0.859524	0.41
CHEMBL1606537		Cc1noc(NS(=O)(=O)c2ccc(NC(=O)CCCOc3ccc(Cl)cc3Cl)cc2)c1C	No	0.91	0.655172	0.780142	0.816176	0.39
CHEMBL1095004		CC(C)=CCC[C@](C)(O[C@@H]1O[C@H](CO[C@@H]2OC[C@H](O)[C@H](O)[C@H]2O)[C@@H](O)[C@H](O)[C@H]1O)[C@H]1CC[C@]2(C)[C@@H]1[C@H](O)C[C@@H]1[C@@]3(C)CC[C@H](O)C(C)(C)[C@@H]3[C@@H](O)C[C@]12C	No	0.89	0.693487	0.742857	0.543071	0.15
CHEMBL1210108		C=C(C)[C@@H]1CC[C@]2(C(=O)OCC(N)(CO)CO)CC[C@]3(C)[C@H](CC[C@@H]4[C@@]5(C)CC[C@H](OC(C)=O)C(C)(C)[C@@H]5CC[C@]43C)[C@@H]12	No	0.89	0.55	0.637255	0.514706	0.25
CHEMBL1906675		Cc1cc(NS(=O)(=O)c2ccc(NC(=O)COc3ccc(Br)cc3C)cc2)no1	No	0.89	0.627778	0.68171	0.862338	0.53
CHEMBL1908360		CO[C@H]1C[C@@H]2CC[C@@H](C)[C@@](O)(O2)C(=O)C(=O)N2CCCC[C@H]2C(=O)O[C@H]([C@H](C)C[C@@H]2CC[C@@H](OCCO)[C@H](OC)C2)CC(=O)[C@H](C)/C=C(\C)[C@@H](O)[C@@H](OC)C(=O)[C@H](C)C[C@H](C)/C=C/C=C/C=C/1C	No	0.89	0.598039	0.984513	0.512668	0.13
CHEMBL2335926		C[C@H]([C@H](O)[C@@H](O)[C@@H](O)C(C)(C)O)[C@H]1CC[C@@]2(C)[C@@H]3CC=C4[C@@H](CC[C@H](O[C@@H]5O[C@H](CO[C@@H]6O[C@H](CO)[C@@H](O)[C@H](O)[C@H]6O)[C@@H](O)[C@H](O)[C@H]5O)C4(C)C)[C@]3(C)CC[C@]12C	No	0.89	0.648294	0.662614	0.514368	0.12
CHEMBL3542194		C[C@H]1O[C@@H](O[C@H]2CC[C@@]3(C)[C@@H](CC[C@]4(C)[C@@H]3C=C[C@]35OC[C@@]6(CCC(C)(C)C[C@H]63)[C@@H](O)C[C@]54C)[C@]2(C)CO)[C@H](O)[C@@H](O[C@@H]2O[C@H](CO)[C@@H](O)[C@H](O)[C@H]2O)[C@H]1O	No	0.89	0.624672	0.721854	0.5	0.14
CHEMBL3613719		C[C@H]1O[C@@H](O[C@H]2CC[C@@]3(C)[C@@H](CC[C@]4(C)[C@@H]3C=C[C@]35OC[C@@]6(CCC(C)(C)C[C@H]63)[C@H](O)C[C@]54C)[C@]2(C)CO)[C@H](O)[C@@H](O[C@@H]2O[C@H](CO)[C@@H](O)[C@H](O)[C@H]2O)[C@H]1O	No	0.89	0.624672	0.721854	0.5	0.14
CHEMBL3613721		CC(=O)O[C@H]1[C@H](O[C@H]2[C@@H](O)[C@@H](C)O[C@@H](O[C@H]3CC[C@@]4(C)[C@@H](CC[C@]5(C)[C@@H]4C=C[C@]46OC[C@@]7(CCC(C)(C)C[C@H]74)[C@@H](O)C[C@]65C)[C@]3(C)CO)[C@@H]2O)O[C@H](CO)[C@@H](O)[C@@H]1O	No	0.89	0.629353	0.723724	0.477333	0.11
CHEMBL3613725		C[C@@H]1O[C@@H](O[C@@H]2[C@@H](CO[C@@H]3O[C@H](CO)[C@@H](O)[C@H](O)[C@H]3O)O[C@@H](O[C@H]3CC[C@@]4(C)[C@@H](CC[C@]5(C)[C@@H]4C=C[C@]46OC[C@@]7(CCC(C)(C)C[C@H]74)[C@@H](O)C[C@]65C)C3(C)C)[C@H](O)[C@H]2O)[C@H](O)[C@H](O)[C@H]1O	No	0.89	0.664948	0.733129	0.458716	0.12
CHEMBL3947857		CO[C@H]1/C=C/C=C(\C)C[C@H](C)[C@H](O)[C@H](C)/C=C(C)/C=C(\C)C(=O)O[C@@H]1[C@@H](C)[C@@H](O)[C@H](C)[C@@]1(O)C[C@@H](OC(=O)/C=C/C(=O)O)[C@H](C)[C@@H](C(C)C)O1	No	0.89	0.65236	0.837333	0.55291	0.18
CHEMBL3987111		CC1(C)CC[C@]2(C(=O)O[C@@H]3O[C@H](CO)[C@@H](O)[C@H](O)[C@H]3O)CC[C@]3(C)C(=CC[C@@H]4[C@@]5(C)C[C@@H](O)[C@H](O)C(C)(C)[C@@H]5CC[C@]43C)[C@@H]2[C@@H]1O	No	0.89	0.637821	0.65625	0.571429	0.18
CHEMBL4128666		C[C@@H]1CC[C@]2(C(=O)O[C@@H]3O[C@H](CO)[C@@H](O)[C@H](O)[C@H]3O)CC[C@]3(C)C(=CC[C@@H]4[C@@]5(C)C[C@@H](O)[C@@H](O)C(C)(C)[C@@H]5CC[C@]43C)[C@@H]2[C@]1(C)O	No	0.89	0.644231	0.657321	0.5727	0.18
CHEMBL4228036		CO[C@H]1C[C@H](O[C@H]2[C@@H](OC)C[C@H](O[C@H]3CC[C@@]4(C)C(=CC[C@]5(O)[C@@H]4C[C@@H](OC(=O)c4ccc(O)cc4)[C@]4(C)[C@](O)(C(C)=O)CC[C@]54O)C3)O[C@@H]2C)O[C@H](C)[C@H]1O[C@H]1C[C@@H](OC)[C@H](O)[C@@H](C)O1	No	0.89	0.595142	0.570144	0.491954	0.15
CHEMBL446040		CC1(C)CC[C@]2(C(=O)O[C@@H]3O[C@H](CO)[C@@H](O)[C@H](O)[C@H]3O)CC[C@]3(C)C(=CC[C@@H]4[C@@]5(C)C[C@@H](O)[C@H](O)[C@@](C)(CO)[C@@H]5CC[C@]43C)[C@@H]2[C@@H]1O	No	0.89	0.637821	0.65625	0.571429	0.16
CHEMBL449365		C[C@@H]1CC[C@]2(C(=O)O[C@@H]3O[C@H](CO)[C@@H](O)[C@H](O)[C@H]3O)CC[C@]3(C)C(=CC[C@@H]4[C@@]5(C)C[C@@H](O)[C@H](O)[C@@](C)(CO)[C@@H]5CC[C@]43C)[C@@H]2[C@]1(C)O	No	0.89	0.644231	0.657321	0.5727	0.16
CHEMBL4536693		COC1CC2CCC(C)C(O)(O2)C(=O)C(=O)N2CCCCC2C(=O)OC(C(C)CC2CCC(OCCO)C(OC)C2)CC(=O)C(C)/C=C(\C)C(O)C(OC)C(=O)C(C)CC(C)/C=C/C=C/C=C/1C	No	0.89	0.598039	0.984513	0.512668	0.13
CHEMBL501885		C[C@@H]1CC[C@]2(C(=O)O[C@@H]3O[C@H](CO)[C@@H](O)[C@H](O)[C@H]3O)CC[C@]3(C)C(=CC[C@@H]4[C@@]5(C)C[C@@H](O)[C@H](O)C(C)(C)[C@@H]5CC[C@]43C)[C@@H]2[C@]1(C)O	No	0.89	0.644231	0.657321	0.5727	0.18
CHEMBL1585196		Cc1noc(NS(=O)(=O)c2ccc(N/C=C/C(=O)c3ccccc3)cc2)c1C	No	0.89	0.680441	0.688679	0.898515	0.46
CHEMBL1345043		CCc1nnc(NS(=O)(=O)c2ccc(NC(=O)c3cc(Cl)ccc3[N+](=O)[O-])cc2)s1	No	0.88	0.585635	0.553616	0.956044	0.4
CHEMBL1371009		CCc1nnc(NS(=O)(=O)c2ccc(NC(=S)NC(=O)c3cccs3)cc2)s1	No	0.88	0.543814	0.524008	0.791667	0.49
CHEMBL1393732		Cc1cc(NS(=O)(=O)c2ccc(NC(=O)C(C)Oc3ccc(Cl)cc3)cc2)no1	No	0.88	0.633053	0.663291	0.940217	0.58
CHEMBL1401178		Cc1cc(NS(=O)(=O)c2ccc(NC(=O)COc3ccc(Cl)cc3Cl)cc2)no1	No	0.9	0.651297	0.680519	0.867374	0.55
CHEMBL133924		CC[C@H]1OC(=O)[C@H](C)C(=O)[C@H](C)[C@@H](O[C@@H]2O[C@H](C)C[C@H](N(C)C)[C@H]2O)[C@](C)(OC/C=C/c2cnc3ccccc3c2)C[C@@H](C)C(=O)[C@H](C)[C@H]2NC(=O)O[C@]12C	No	0.88	0.627726	0.483619	0.493151	0.27
CHEMBL1923791		CC(=O)[C@H]1[C@H](O)C[C@@]2(C)[C@@H]3CC=C4[C@@H](C=C(O[C@@H]5O[C@H](CO)[C@@H](O)[C@H](O)[C@H]5O)C(=O)C4(C)C)[C@]3(C)C(=O)C[C@]12C	No	0.88	0.520581	0.488014	0.44732	0.31
CHEMBL1980760		CC1OC(OC2C(OC3CCC4(C)C(CCC5(C)C4CC=C4C6CC(C)(C)CCC6(C(=O)O)CCC45C)C3(C)CO)OCC(O)C2O)C(O)C(O)C1O	No	0.88	0.663158	0.721683	0.5	0.15
CHEMBL258392		COC(=O)[C@@]1(C)CC[C@]2(C(=O)O)CC[C@]3(C)C(=CC[C@@H]4[C@@]5(C)C[C@H](O)[C@H](O[C@@H]6OC[C@@H](O)[C@H](O)[C@H]6O)[C@@](C)(CO)[C@@H]5CC[C@]43C)[C@@H]2C1	No	0.88	0.694444	0.701342	0.534954	0.14
CHEMBL3427610		C[C@@H]1O[C@@H](O[C@H]2[C@H](O[C@H]3CC[C@@]4(C)[C@@H](CC[C@]5(C)[C@@H]4CC=C4[C@@H]6CC(C)(C)CC[C@]6(C(=O)[O-])CC[C@]45C)[C@]3(C)CO)OC[C@H](O[C@@H]3O[C@H](CO)[C@@H](O)[C@H](O)[C@H]3O)[C@@H]2O)[C@H](O)[C@H](O)[C@H]1O.[Na+]	No	0.88	0.684028	0.707547	0.494286	0.12
CHEMBL3594353		CC(C)=CCC[C@@](C)(O)[C@H]1CC[C@]2(C)[C@@H]1[C@H](O)C[C@@H]1[C@@]3(C)CC[C@H](O)C(C)(C)[C@@H]3[C@@H](O[C@@H]3O[C@H](CO)[C@@H](O)[C@H](O)[C@H]3O)C[C@]12C	No	0.88	0.620301	0.737452	0.617021	0.16
CHEMBL3907306		CC1(C)CC[C@]2(C(=O)O[C@@H]3O[C@H](CO)[C@@H](O)[C@H](O)[C@H]3O)CC[C@]3(C)C(=CC[C@@H]4[C@@]5(C)C[C@@H](O)[C@H](O)[C@@](C)(CO)[C@@H]5CC[C@]43C)[C@@H]2C1	No	0.88	0.638158	0.678571	0.56535	0.18
CHEMBL4060751		C[C@@H]1CC[C@]2(C(=O)O[C@@H]3O[C@H](CO)[C@@H](O)[C@H](O)[C@H]3O)CC[C@]3(C)C(=CC[C@@H]4[C@@]5(C)CC[C@H](O[C@@H]6OC[C@H](O)[C@H](O)[C@H]6O)C(C)(C)[C@@H]5CC[C@]43C)[C@@H]2[C@]1(C)O	No	0.88	0.640127	0.663551	0.569322	0.11
CHEMBL4215641		C=C(CCC=C(C)C)[C@H]1CC[C@]2(C)[C@@H]1[C@H](O)C[C@@H]1[C@@]3(C)CC[C@H](O)C(C)(C)[C@@H]3[C@@H](O[C@@H]3O[C@H](CO)[C@@H](O)[C@H](O)[C@H]3O)C[C@]12C	No	0.88	0.639405	0.762452	0.585366	0.18
CHEMBL444941		C[C@@H]1O[C@@H](O[C@H]2[C@H](O[C@H]3CC[C@@]4(C)[C@@H](CC[C@]5(C)[C@@H]4CC=C4[C@@H]6CC(C)(C)CC[C@]6(C(=O)O)CC[C@]45C)C3(C)C)OC[C@H](O[C@@H]3O[C@H](CO)[C@@H](O)[C@H](O)[C@H]3O)[C@@H]2O)[C@H](O)[C@H](O)[C@H]1O	No	0.88	0.676976	0.711599	0.491857	0.13
CHEMBL4460454		CO/C1=C\C(C)=C\[C@@H](C)[C@@H](O)[C@@H](C)C/C(C)=C/C=C/[C@H](OC)[C@@H]([C@@H](C)[C@@H](O)[C@H](C)[C@@]2(O)C[C@@H](OC(=O)/C=C/C(=O)O)[C@H](C)[C@@H](C(C)C)O2)OC1=O	No	0.88	0.64959	0.946237	0.502415	0.18
CHEMBL447565		C[C@@H]1O[C@@H](O[C@H]2[C@H](O[C@H]3CC[C@@]4(C)[C@@H](CC[C@]5(C)[C@@H]4CC=C4[C@@H]6CC(C)(C)CC[C@]6(C(=O)O)CC[C@]45C)[C@]3(C)CO)OC[C@H](O)[C@@H]2O)[C@H](O)[C@H](O)[C@H]1O	No	0.88	0.663158	0.721683	0.5	0.15
CHEMBL466844		CC(C)=CCC[C@](C)(O)[C@H]1CC[C@]2(C)[C@@H]1[C@H](O)C[C@@H]1[C@@]3(C)CC[C@H](O)C(C)(C)[C@@H]3[C@@H](O[C@@H]3O[C@H](CO)[C@@H](O)[C@H](O)[C@H]3O)C[C@]12C	No	0.88	0.620301	0.737452	0.617021	0.16
CHEMBL501682		C[C@@H]1O[C@@H](O[C@H]2[C@H](O[C@H]3CC[C@@]4(C)[C@@H](CC[C@]5(C)[C@@H]4CC=C4[C@@H]6CC(C)(C)CC[C@]6(C(=O)O)CC[C@]45C)[C@]3(C)CO)OC[C@H](O)[C@@H]2O)[C@H](O)[C@H](O[C@@H]2O[C@H](CO)[C@@H](O)[C@H](O)[C@H]2O)[C@H]1O	No	0.88	0.681661	0.705329	0.495082	0.12
CHEMBL508539		C[C@@H]1CC[C@]2(C(=O)O[C@@H]3O[C@H](CO)[C@@H](O)[C@H](O)[C@H]3O)CC[C@]3(C)C(=CC[C@@H]4[C@@]5(C)CC[C@H](O)[C@@](C)(CO)[C@@H]5CC[C@]43C)[C@@H]2[C@]1(C)O	No	0.88	0.644231	0.657321	0.5727	0.18
CHEMBL502407		C[C@@H]1O[C@@H](O[C@H]2[C@H](O[C@H]3CC[C@@]4(C)[C@@H](CC[C@]5(C)[C@@H]4CC=C4[C@@H]6CC(C)(C)CC[C@]6(C(=O)O)CC[C@]45C)C3(C)C)OC[C@H](O)[C@@H]2O)[C@H](O)[C@H](O)[C@H]1O	No	0.872	0.663158	0.721683	0.5	0.17
CHEMBL1372221		Cc1cc(NS(=O)(=O)c2ccc(NC(=S)NC(=O)/C=C/c3ccccc3)cc2)no1	No	0.87	0.609164	0.765854	0.772251	0.4
CHEMBL1492575		Cc1ccc(/C=C/C(=O)Nc2ccc(S(=O)(=O)Nc3onc(C)c3C)cc2)cc1	No	0.87	0.674863	0.96748	0.950649	0.6
CHEMBL1533203		CCCCOc1cccc(C(=O)Nc2ccc(S(=O)(=O)Nc3cc(C)on3)cc2)c1	No	0.87	0.58961	0.686475	0.770202	0.49
CHEMBL1409859		COc1ccc(/C=C/C(=O)NC(=S)Nc2ccc(S(=O)(=O)Nc3cc(C)on3)cc2)cc1	No	0.87	0.579487	0.716279	0.74	0.35
CHEMBL1564277		Cc1cc(C)c(C#N)c(SCC(=O)Nc2ccc(S(=O)(=O)Nc3onc(C)c3C)cc2)n1	No	0.87	0.565217	0.628261	0.619145	0.5
CHEMBL2165734		CC(=O)O[C@@H]1C[C@]23C4=CC[C@@]5(C)[C@H](C(=O)O)[C@@](C)([C@H](C)C(C)C)CC[C@]5(C)[C@H]4CC[C@H]2[C@@](C)(COC3O)[C@H]1O[C@@H]1O[C@H](CO)[C@@H](O)[C@H](O)[C@H]1O	No	0.87	0.647727	0.637602	0.557641	0.13
CHEMBL219410		CO[C@H]1C[C@@H]2CC[C@@H](C)[C@@](O)(O2)C(=O)C(=O)N2CCCC[C@H]2C(=O)O[C@H]([C@H](C)C[C@@H]2CC[C@H](n3cnnn3)[C@H](OC)C2)CC(=O)[C@H](C)/C=C(\C)[C@@H](O)[C@@H](OC)C(=O)[C@H](C)C[C@H](C)/C=C/C=C/C=C/1C	No	0.87	0.581184	0.858801	0.515449	0.18
CHEMBL2253398		CC1(C)CC[C@]2(C(=O)O[C@@H]3O[C@H](CO)[C@@H](O)[C@H](O)[C@H]3O)CC[C@]3(C)C(=CC[C@@H]4[C@@]5(C)CC[C@H](O)C(C)(C)[C@@H]5CC[C@]43C)[C@@H]2[C@@H]1O	No	0.87	0.637821	0.65625	0.571429	0.2
CHEMBL240496		CC1OC(O[C@H]2CC[C@]3(/C=N/CCc4ccc(O)cc4)[C@H]4CC[C@]5(C)[C@@H](C6=CC(=O)OC6)CC[C@]5(O)[C@@H]4CC[C@]3(O)C2)CC(O)C1O	No	0.87	0.521127	0.644156	0.441584	0.17
CHEMBL3613729		C[C@H]1O[C@@H](O[C@H]2CC[C@@]3(C)[C@@H](CC[C@]4(C)[C@@H]3C=CC3=C5CC(C)(C)CC[C@]5(CO)[C@@H](O)C[C@]34C)[C@]2(C)CO)[C@H](O)[C@@H](O[C@@H]2O[C@H](CO)[C@@H](O)[C@H](O)[C@H]2O)[C@H]1O	No	0.87	0.604819	0.653125	0.568452	0.17
CHEMBL3792981		C[C@H]1O[C@@H](O[C@H]2CC[C@@]3(C)[C@@H](CC[C@]4(C)[C@@H]3C=CC3=C5CC(C)(C)CC[C@]5(CO)[C@H](O)C[C@]34C)[C@]2(C)CO)[C@H](O)[C@@H](O[C@@H]2O[C@H](CO)[C@@H](O)[C@H](O)[C@H]2O)[C@H]1O	No	0.87	0.604819	0.653125	0.568452	0.17
CHEMBL3798016		C=C1CC[C@]2(C(=O)O)CC[C@]3(C)C(=CC[C@@H]4[C@@]5(C)CC[C@H](O[C@@H]6OC[C@H](O)[C@H](O)[C@H]6O[C@@H]6O[C@@H](C)[C@H](O)[C@@H](O)[C@H]6O)C(C)(C)[C@@H]5CC[C@]43C)[C@@H]2C1	No	0.87	0.648387	0.7125	0.487324	0.18
CHEMBL4303489		CCC1/C=C(\C)CC(C)CC(OC)C2OC(O)(C(=O)C(=O)N3CCCCC3C(=O)OC(/C(C)=C/C3CCC(O)C(OC)C3)C(C)C(O)CC1=O)C(C)CC2OC	No	0.87	0.564784	0.978824	0.562753	0.2
CHEMBL439319		CO[C@H]1C[C@@H]2CC[C@@H](C)[C@@](O)(O2)C(=O)C(=O)N2CCCC[C@H]2C(=O)O[C@H]([C@H](C)C[C@@H]2CC[C@H](n3ncnn3)[C@H](OC)C2)CC(=O)[C@H](C)/C=C(\C)[C@@H](O)[C@@H](OC)C(=O)[C@H](C)C[C@H](C)/C=C/C=C/C=C/1C	No	0.87	0.584992	0.870588	0.524893	0.18
CHEMBL4549735		CC[C@@H]1/C=C(\C)C[C@H](C)C[C@H](OC)[C@H]2O[C@@](O)(C(=O)C(=O)N3CCCC[C@H]3C(=O)O[C@H](/C(C)=C/[C@@H]3CC[C@@H](O)[C@H](OC)C3)[C@H](C)[C@@H](O)CC1=O)[C@H](C)C[C@@H]2OC	No	0.87	0.564784	0.978824	0.562753	0.2
CHEMBL506376		C[C@@H]1O[C@@H](O[C@H]2[C@H](O[C@H]3CC[C@@]4(C)[C@@H](CC[C@]5(C)[C@@H]4CC=C4[C@@H]6CC(C)(C)CC[C@]6(C(=O)O)CC[C@]45C)C3(C)C)OC[C@H](O)[C@@H]2O)[C@H](O)[C@H](O[C@@H]2OC[C@@H](O)[C@@H](O)[C@H]2O)[C@H]1O	No	0.87	0.67474	0.69906	0.491429	0.14
CHEMBL537960		CC1(C)CC[C@]2(C(=O)O)CC[C@]3(C)C(=CC[C@@H]4[C@@]5(C)CC[C@H](O[C@@H]6OC[C@H](O)[C@H](O)[C@H]6O[C@@H]6O[C@H](CO)[C@@H](O)[C@H](O)[C@H]6O)[C@@](C)(CO)[C@@H]5CC[C@]43C)[C@@H]2C1	No	0.87	0.670175	0.728155	0.506757	0.14
CHEMBL540220		CC1(C)CC[C@]2(C(=O)O)CC[C@]3(C)C(=CC[C@@H]4[C@@]5(C)CC[C@H](O[C@@H]6OC[C@H](O)[C@H](O)[C@H]6O[C@@H]6O[C@H](CO)[C@@H](O)[C@H](O)[C@H]6O)C(C)(C)[C@@H]5CC[C@]43C)[C@@H]2C1	No	0.87	0.670175	0.728155	0.506757	0.15
CHEMBL8597		CC[C@@H]1/C=C(\C)C[C@H](C)C[C@H](OC)[C@H]2O[C@@](O)(C(=O)C(=O)N3CCCC[C@H]3C(=O)O[C@H](/C(C)=C/[C@@H]3CC[C@@H](O)[C@H](OC)C3)[C@H](C)[C@@H](O)CC1=O)[C@H](C)C[C@@H]2OC	No	0.87	0.564784	0.978824	0.562753	0.2
CHEMBL1340091		O=S(=O)(Nc1ccc(S(=O)(=O)Nc2nccs2)cc1)c1ccc2c(c1)OCCO2	No	0.86	0.6	0.395196	0.773224	0.59
CHEMBL1349171		Cc1cc(C)nc(NS(=O)(=O)c2ccc(NC(=O)c3ccc4c(c3)OCO4)cc2)n1	No	0.86	0.568539	0.524017	0.759124	0.64
CHEMBL1413453		Cc1cccc(OCCCC(=O)Nc2ccc(S(=O)(=O)Nc3onc(C)c3C)cc2)c1C	No	0.86	0.61596	0.765909	0.803653	0.46
CHEMBL1430761		CCc1nnc(NS(=O)(=O)c2ccc(NC(=O)c3cccc([N+](=O)[O-])c3)cc2)s1	No	0.86	0.600567	0.556122	0.931319	0.43
CHEMBL1545670		Cc1c(C(=O)Nc2ccc(S(=O)(=O)Nc3ncccn3)cc2)oc2ccc(Cl)cc12	No	0.86	0.572668	0.516441	0.745679	0.48
CHEMBL1560386		Cc1noc(NS(=O)(=O)c2ccc(NC(=O)c3ccc(OC(C)C)cc3)cc2)c1C	No	0.86	0.656915	0.83715	0.742389	0.58
CHEMBL1076858		CO/C1=C\C(C)=C\[C@@H](C)[C@@H](O)[C@@H](C)C/C(C)=C/C=C/[C@H](OC)[C@@H]([C@@H](C)[C@@H](O)[C@H](C)[C@@]2(O)C[C@@H](OC(=O)/C=C/C(=O)NC3=C(O)CCC3=O)[C@H](C)[C@@H](C(C)C)O2)OC1=O	No	0.86	0.592126	0.725773	0.464738	0.14
CHEMBL1383820		Cc1ccc(O)c(-c2cc(C(=O)Nc3ccc(S(=O)(=O)Nc4nc(C)cc(C)n4)cc3)[nH]n2)c1	No	0.86	0.453721	0.447811	0.637051	0.33
CHEMBL1397148		Cc1cc(NS(=O)(=O)c2ccc(NC(=O)COc3cc(C)c(Br)cc3C(C)C)cc2)no1	No	0.86	0.558025	0.622845	0.780374	0.43
CHEMBL1416995		CCc1nnc(NS(=O)(=O)c2ccc(NC(=S)NC(=O)c3ccc(Br)cc3)cc2)s1	No	0.86	0.587744	0.568233	0.821516	0.42
CHEMBL1546540		Cc1ccc(OCC(=O)NC(=S)Nc2ccc(S(=O)(=O)Nc3cc(C)on3)cc2)c(Br)c1	No	0.86	0.585492	0.698529	0.747475	0.39
CHEMBL2074735		C=C1[C@@H](C)[C@H]2[C@H](Cc3ccccc3)NC(=O)[C@]23OC(=O)CC[C@H](O)CCC[C@@H](C)C/C=C/[C@H]3[C@@H]1O	No	0.86	0.539941	0.54717	0.55922	0.44
CHEMBL2253394		C[C@@H]1CC[C@]2(C(=O)O[C@@H]3O[C@H](CO)[C@@H](O)[C@H](O)[C@H]3O)CC[C@]3(C)C(=CC[C@@H]4[C@@]5(C)CC[C@H](O)C(C)(C)[C@@H]5CC[C@]43C)[C@@H]2[C@]1(C)O	No	0.86	0.644231	0.657321	0.5727	0.2
CHEMBL255024		COC(C)(C)/C=C/C[C@@H](C)[C@H]1CC[C@@]2(C)[C@@H]3C=C[C@@]45OC[C@]3(CC[C@]12C)[C@@H]4CC[C@H](O[C@@H]1O[C@H](CO)[C@@H](O)[C@H](O)[C@H]1O)C5(C)C	No	0.86	0.627907	0.724026	0.477564	0.28
CHEMBL300004		CC[C@H]1OC(=O)[C@H](C)[C@@H](O[C@H]2C[C@@](C)(OC)[C@@H](O)[C@H](C)O2)[C@H](C)[C@@H](O[C@@H]2O[C@H](C)C[C@H](N(C)C)[C@H]2O)[C@@]2(C)CC(C)=C(O2)[C@H](C)[C@@H](O)[C@]1(C)O	No	0.86	0.697368	0.560886	0.458418	0.28
CHEMBL3197379		C#C[C@@]1(O)CCC2C3CCC4=C/C(=N/OCC(=O)NC(C(=O)NC(CC(C)C)C(=O)O)C(C)C)CC[C@]4(C)C3CC[C@@]21C	No	0.86	0.44898	0.471098	0.47191	0.22
CHEMBL3355096		CC(C)=CCC[C@](C)(O[C@@H]1O[C@H](CO)[C@@H](O)[C@H](O)[C@H]1O)[C@H]1CC[C@]2(C)[C@@H]1[C@H](O)C[C@@H]1[C@@]3(C)CC[C@H](O)C(C)(C)[C@@H]3CC[C@]12C	No	0.86	0.610895	0.713208	0.586777	0.23
CHEMBL3594354		C=C(CCC=C(C)C)[C@H]1CC[C@]2(C)[C@@H]1[C@H](O)C[C@@H]1[C@@]3(C)CC[C@H](O[C@@H]4O[C@H](CO)[C@@H](O)[C@H](O)[C@H]4O)C(C)(C)[C@@H]3CC[C@]12C	No	0.86	0.637037	0.766284	0.582996	0.2
CHEMBL3794000		CO[C@@H]1C=C2[C@@H]3CC(C)(C)CC[C@]3(CO)[C@@H](O)C[C@@]2(C)[C@]2(C)CC[C@@H]3[C@](C)(CC[C@H](O[C@@H]4O[C@H](C)[C@H](O)[C@H](O[C@@H]5O[C@H](CO)[C@@H](O)[C@H](O)[C@H]5O)[C@H]4O)[C@@]3(C)CO)[C@@H]12	No	0.86	0.621262	0.791519	0.522648	0.12
CHEMBL411729		C=C1[C@@H](C)[C@H]2[C@H](Cc3ccccc3)NC(=O)[C@]23OC(=O)/C=C/[C@H](O)CCC[C@@H](C)C/C=C/[C@H]3[C@@H]1O	No	0.86	0.532394	0.565144	0.577151	0.45
CHEMBL447335		CC[C@H](/C=C/[C@@H](C)[C@H]1CC[C@H]2[C@@H]3CC=C4C[C@@H](O[C@@H]5O[C@H](CO)[C@@H](O)[C@H](O)[C@H]5O)CC[C@]4(C)[C@H]3CC[C@@]21C)C(C)C	No	0.86	0.599469	0.647059	0.530488	0.28
CHEMBL4474342		COC(C)(C)/C=C/C[C@@H](C)[C@H]1CC[C@@]2(C)[C@@H]3C=C[C@@]45OC[C@]3(CC[C@]12C)[C@@H]4CC[C@H](O[C@@H]1O[C@H](CO)[C@@H](O)[C@@H](O)[C@H]1O)C5(C)C	No	0.86	0.627907	0.724026	0.477564	0.28
CHEMBL486819		CC(=O)O.CC(=O)O.NC(=N\CCCCCC/N=C(N)/N=C(\N)Nc1ccc(Cl)cc1)/N=C(\N)Nc1ccc(Cl)cc1	No	0.86	0.579399	0.950739	0.388704	0.14
CHEMBL490450		C[C@@H]1[C@H]2C3=CC[C@@H]4[C@@]5(C)CC[C@H](O[C@@H]6O[C@H](C)[C@@H](O)[C@H](O)[C@H]6O)C(C)(C)[C@@H]5CC[C@@]4(C)[C@]3(C(=O)O)CC[C@@]2(C(=O)O[C@@H]2O[C@H](CO)[C@@H](O)[C@H](O)[C@H]2O)CC[C@H]1C	No	0.86	0.628931	0.657407	0.564327	0.11
CHEMBL509895		COC(=O)[C@]12OC[C@@]34[C@H]1[C@@H](OC(=O)/C=C(\C)C(C)C)C(=O)O[C@@H]3C[C@H]1C(C)=C(O)C(=O)C[C@]1(C)[C@H]4[C@@H](O)[C@@H]2O	No	0.86	0.596257	0.546392	0.51436	0.26
CHEMBL538201		CC(C)(O)/C=C/C(=O)[C@](C)(O)[C@H]1[C@H](O)C[C@@]2(C)[C@@H]3CC=C4[C@@H](C[C@H](O[C@@H]5O[C@H](CO)[C@@H](O)[C@H](O)[C@H]5O)C(=O)C4(C)C)[C@]3(C)C(=O)C[C@]12C	No	0.86	0.65528	0.652695	0.498638	0.15

## Sheet: S3G Data
S3G Data. Potency of 25 compounds subjected to experimental testing, as measured by bulk GFP fluorescence using the screening assay protocol. Data are displayed in Fig 2F.
	IC50 (µM)
Compound	Replicate 1	Replicate 2	Replicate 3	Mean	SD
c1v	0.3277	0.5675	0.3421	0.412433	0.134485
c2v	0.3582	0.5908	0.4637	0.4709	0.116467
c3v	0.7751	0.7946	0.749	0.7729	0.0228795
c4v	1.239	1.459	1.26	1.31933	0.12141
c5v	1.389	1.567	1.329	1.42833	0.123779
c6v	1.29	2.189	1.663	1.714	0.451665
c7v	1.444	2.4	1.962	1.93533	0.478558
c8v	2.079	2.835	2.332	2.41533	0.384828
c9v	2.588	4.947	3.519	3.68467	1.18819
c10v	2.823	4.696	3.922	3.81367	0.941188
c11v	3.706	4.526	3.554	3.92867	0.522859
c12v	5.736	5.409	5.142	5.429	0.297505
c13v	12.11	8.872	9.431	10.1377	1.73081
c14v	12.07	13.78	14.53	13.46	1.26083
c15v	14.43	13.4	14.53	14.12	0.62554
c16v		19.54	17.03	18.285	1.77484
c17v	18.41	17.14	19.55	18.3667	1.20558
c18v	32.2	20.9	19.7	24.2667	6.89662
c19v	18.22	32.07	30.4	26.8967	7.56047
c20v	> 30	> 30	> 30
c21v	> 30	> 30	> 30
c22v	> 30	> 30	> 30
c23v	> 30	> 30	> 30
c24v	> 30	> 30	> 30
c25v	> 30	> 30	> 30

## Sheet: S3H Data
S3H Data. The 25 experimentally tested compounds from the virtual screen, tested at eleven concentrations in triplicate. A part of the data is displayed in Fig 2G.
Compound ID (CHEMBL)	Compound ID (Manuscript)	Conc. (µM)	Bulk resorufin fluorescence, replicate 1	Bulk resorufin fluorescence, replicate 2	Bulk resorufin fluorescence, replicate 3	Bulk resorufin fluorescence, mean	Bulk resorufin fluorescence, SD	Bulk GFP fluorescence, replicate 1	Bulk GFP fluorescence, replicate 2	Bulk GFP fluorescence, replicate 3	Bulk GFP fluorescence, mean	Bulk GFP fluorescence, SD	IC50 (µM), bulk GFP fluorescence	IC50 (µg/ml), bulk GFP fluorescence	MIC (µM), bulk GFP fluorescence	MIC (µg/ml), bulk GFP fluorescence
CHEMBL1451429	c1v	30	0.943375	0.946943	0.915593	0.935303	0.0171631	0.0558187	0.0604439	0.0529182	0.0563936	0.00379561	0.412433	0.195733	1.16307	0.551968
CHEMBL1451429	c1v	10	0.999022	0.978422	0.923091	0.966845	0.0392669	0.0423284	0.0709962	0.0589089	0.0574111	0.0143924
CHEMBL1451429	c1v	3	0.996065	0.961784	0.90005	0.952633	0.0486573	0.0695883	0.130549	0.0840573	0.0947316	0.0318514
CHEMBL1451429	c1v	1	1.07909	0.976106	0.958273	1.00449	0.0652192	0.0842671	0.251262	0.164247	0.166592	0.0835219
CHEMBL1451429	c1v	0.333	1.00106	1.01141	0.975406	0.995957	0.0185347	0.442666	0.600984	0.478709	0.507453	0.0829812
CHEMBL1451429	c1v	0.111	0.963356	0.975562	1.00153	0.980151	0.0194984	0.896801	0.877973	0.840519	0.871764	0.0286505
CHEMBL1451429	c1v	0.037	1.03284	0.945501	0.949904	0.976081	0.0492024	0.999164	1.01705	0.839424	0.95188	0.0977995
CHEMBL1451429	c1v	0.0123333	0.950846	0.94311	0.933039	0.942331	0.00892903	0.983251	0.925842	1.03517	0.98142	0.0546862
CHEMBL1451429	c1v	0.00375	0.972036	1.00602	1.02475	1.00093	0.0267217	0.955062	0.943039	0.972829	0.956977	0.0149869
CHEMBL1451429	c1v	0.00125	1.03328	0.920816	1.11843	1.02417	0.0991219	0.916092	0.911821	0.980432	0.936115	0.0384389
CHEMBL1451429	c1v	0.000416667	0.977817	1.00455	1.02424	1.0022	0.0232993	1.05872	0.973601	1.00816	1.0135	0.042811
CHEMBL1401075	c2v	30	0.972215	0.97388	0.891485	0.94586	0.0470975	0	0.0752761	0.051892	0.0423894	0.0385272	0.4709	0.202247	1.613	0.692767
CHEMBL1401075	c2v	10	0.922333	1.0254	0.952786	0.966841	0.052954	0	0.108643	0.0606635	0.0564355	0.0544448
CHEMBL1401075	c2v	3	0.9739	1.01043	0.917323	0.967219	0.0469142	0.0276257	0.162423	0.0969072	0.095652	0.0674074
CHEMBL1401075	c2v	1	0.935115	0.945347	0.893685	0.924716	0.0273561	0.165133	0.29173	0.220304	0.225723	0.0634722
CHEMBL1401075	c2v	0.333	1.02816	0.974187	0.911577	0.971307	0.0583434	0.465017	0.655745	0.561584	0.560782	0.0953665
CHEMBL1401075	c2v	0.111	0.948805	0.933399	0.86162	0.914608	0.0465311	0.730066	0.858421	0.894514	0.827667	0.0864298
CHEMBL1401075	c2v	0.037	0.90725	0.950847	0.86351	0.907202	0.0436686	1.10015	0.994872	0.851429	0.982151	0.124848
CHEMBL1401075	c2v	0.0123333	0.923159	0.935404	0.874656	0.911073	0.0321269	0.964673	0.981329	1.08629	1.01077	0.0659377
CHEMBL1401075	c2v	0.00375	0.91791	0.936198	0.8805	0.911536	0.0283904	0.909467	0.95334	0.92153	0.928112	0.0226651
CHEMBL1401075	c2v	0.00125	1.02147	0.948968	0.898454	0.956296	0.0618325	0.907422	1.05776	1.00995	0.991709	0.07681
CHEMBL1401075	c2v	0.000416667	0.965346	0.93695	0.895353	0.93255	0.0352035	0.861001	1.02055	0.933775	0.93844	0.0798745
CHEMBL1517800	c3v	30	0.970288	1.06743	0.976543	1.00475	0.0543691	0.0341251	0.0476643	0.0331826	0.038324	0.00810262	0.7729	0.336892	1.90133	0.828753
CHEMBL1517800	c3v	10	1.03722	0.977498	0.922093	0.978938	0.0575781	0.0506876	0.0926484	0.0768503	0.0733955	0.0211927
CHEMBL1517800	c3v	3	0.988434	0.966832	1.04424	0.999835	0.0399423	0.142918	0.150595	0.109875	0.134462	0.0216367
CHEMBL1517800	c3v	1	0.983686	0.945855	0.943857	0.957799	0.0224411	0.318285	0.346415	0.311549	0.325416	0.0184945
CHEMBL1517800	c3v	0.333	1.03323	1.06217	0.860771	0.98539	0.108888	0.790867	0.729401	0.735819	0.752029	0.0337871
CHEMBL1517800	c3v	0.111	0.946957	0.945969	0.905192	0.932706	0.0238328	1.04768	0.921862	0.972373	0.980639	0.063316
CHEMBL1517800	c3v	0.037	0.917714	0.945969	0.88438	0.916021	0.0308292	0.985849	0.914012	1.01683	0.972231	0.0527454
CHEMBL1517800	c3v	0.0123333	0.973492	0.9454	0.931437	0.950109	0.0214195	1.07353	0.930662	1.02115	1.00845	0.0722774
CHEMBL1517800	c3v	0.00375	0.92166	0.907367	0.957345	0.928791	0.0257403	0.972664	0.950671	0.852773	0.925369	0.0638243
CHEMBL1517800	c3v	0.00125	0.926568	1.0085	1.00004	0.978367	0.0450579	0.974807	0.97068	0.991227	0.978905	0.0108691
CHEMBL1517800	c3v	0.000416667	0.962438	0.953193	0.958471	0.958034	0.0046379	0.998449	1.00186	0.943241	0.981184	0.032904
CHEMBL3197002	c4v	30	0.825775	0.869648	0.848028	0.847817	0.021937	0	0.0201223	0.0398576	0.0199933	0.0199291	1.31933	0.542866	4.577	1.8833
CHEMBL3197002	c4v	10	0.984771	0.928734	0.878499	0.930668	0.0531626	0	0.100753	0.0810133	0.0605887	0.0533915
CHEMBL3197002	c4v	3	0.944641	0.938092	0.881427	0.921387	0.0347606	0.147697	0.241012	0.214445	0.201051	0.0480778
CHEMBL3197002	c4v	1	1.05815	0.915644	0.879537	0.951109	0.0944382	0.580919	0.674117	0.616424	0.62382	0.0470368
CHEMBL3197002	c4v	0.333	0.96094	0.902526	0.873704	0.91239	0.0444462	1.02739	0.833611	1.07117	0.977393	0.126427
CHEMBL3197002	c4v	0.111	1.12373	0.904921	0.855256	0.961301	0.14284	1.04274	0.958757	1.16064	1.05405	0.101415
CHEMBL3197002	c4v	0.037	0.933447	0.882571	0.83383	0.883282	0.049812	1.11462	1.02306	1.21492	1.11753	0.0959635
CHEMBL3197002	c4v	0.0123333	1.14816	0.887068	0.866204	0.967143	0.15711	0.928561	0.975873	1.24646	1.0503	0.171521
CHEMBL3197002	c4v	0.00375	0.896395	0.909015	0.86136	0.888923	0.0246903	1.10459	1.01379	1.11587	1.07808	0.055963
CHEMBL3197002	c4v	0.00125	1.05714	0.903361	0.880748	0.947083	0.0959809	1.03735	1.09435	1.10306	1.07825	0.035689
CHEMBL3197002	c4v	0.000416667	1.05844	0.926241	0.886123	0.956934	0.0901641	1.02395	1.03158	1.12282	1.05945	0.0550122
CHEMBL1336420	c5v	30	1.0819	0.965706	0.917926	0.988512	0.0843337	0.0379572	0.0660669	0.0814117	0.0618119	0.0220375	1.42833	0.669246	4.77333	2.23655
CHEMBL1336420	c5v	10	1.0261	0.895942	0.914861	0.945633	0.0703216	0.0504927	0.114082	0.0908082	0.0851275	0.0321728
CHEMBL1336420	c5v	3	0.94071	0.942161	0.912273	0.931714	0.0168524	0.205855	0.272695	0.188027	0.222192	0.0446357
CHEMBL1336420	c5v	1	1.04364	0.847029	0.875431	0.922035	0.10627	0.559707	0.616904	0.537368	0.571326	0.0410213
CHEMBL1336420	c5v	0.333	0.885951	0.901598	0.869116	0.885555	0.0162443	1.0306	0.795198	0.910125	0.911974	0.117712
CHEMBL1336420	c5v	0.111	0.867921	0.926295	0.855013	0.883076	0.0379806	1.00163	0.874942	0.951604	0.942726	0.0638096
CHEMBL1336420	c5v	0.037	0.882383	0.906912	0.854294	0.881196	0.0263291	1.20071	0.984664	0.960939	1.04877	0.132114
CHEMBL1336420	c5v	0.0123333	1.06786	0.881177	0.863057	0.937366	0.113377	1.00455	0.912441	1.0012	0.972732	0.0522404
CHEMBL1336420	c5v	0.00375	0.905772	0.931735	0.877822	0.90511	0.0269627	1.07633	1.0234	1.08966	1.06313	0.0350438
CHEMBL1336420	c5v	0.00125	0.942981	0.888149	0.907433	0.912854	0.0278156	0.935252	0.927667	0.886315	0.916412	0.0263389
CHEMBL1336420	c5v	0.000416667	0.97489	0.981218	0.905007	0.953705	0.0422924	0.927198	1.0142	0.944974	0.962125	0.0459685
CHEMBL1331795	c6v	30	1.09644	0.969912	0.9537	1.00669	0.0781549	0	0.050977	0.0599267	0.0369679	0.0323264	1.714	0.736146	7.76767	3.33614
CHEMBL1331795	c6v	10	1.04574	0.976192	0.878907	0.966945	0.0837979	0	0.109193	0.0843464	0.0645131	0.0572345
CHEMBL1331795	c6v	3	1.03917	0.914014	0.901371	0.95152	0.0761736	0.212688	0.286509	0.287985	0.262394	0.0430531
CHEMBL1331795	c6v	1	1.05507	0.922787	0.894525	0.95746	0.0857033	0.658864	0.544181	0.576321	0.593122	0.0591583
CHEMBL1331795	c6v	0.333	0.929574	0.874953	0.836734	0.880421	0.0466612	0.950873	0.712037	0.775924	0.812945	0.123647
CHEMBL1331795	c6v	0.111	1.14915	0.896245	0.856022	0.967138	0.158901	1.06498	0.730252	0.77003	0.855088	0.182858
CHEMBL1331795	c6v	0.037	1.06322	0.912733	0.876287	0.950745	0.0990925	1.00845	0.707052	0.80294	0.839481	0.153987
CHEMBL1331795	c6v	0.0123333	1.05662	0.883128	0.866389	0.93538	0.105332	1.13858	0.76884	0.871147	0.92619	0.190918
CHEMBL1331795	c6v	0.00375	0.939246	0.890271	0.868836	0.899451	0.0360917	1.17385	0.753373	1.08489	1.00404	0.221591
CHEMBL1331795	c6v	0.00125	0.956679	0.928622	0.891918	0.92574	0.0324765	1.08333	0.813355	0.916583	0.937755	0.136225
CHEMBL1331795	c6v	0.000416667	1.08629	0.955624	0.920486	0.987465	0.0873661	0.977678	0.798949	0.833289	0.869972	0.0948433
CHEMBL1445237	c7v	30	0.992045	1.17696	1.09422	1.08774	0.0926257	0	0.0751583	0.05312	0.0427594	0.0386355	1.93533	0.846766	7.199	3.14978
CHEMBL1445237	c7v	10	1.00222	1.02539	0.963783	0.997131	0.0311175	0	0.154376	0.117818	0.0907313	0.0806737
CHEMBL1445237	c7v	3	0.983507	0.979952	0.936661	0.966707	0.0260812	0.19352	0.386336	0.380997	0.320284	0.109814
CHEMBL1445237	c7v	1	0.924601	0.960916	0.916705	0.934074	0.0235786	0.766533	0.732175	0.815185	0.771298	0.0417095
CHEMBL1445237	c7v	0.333	0.921733	0.965581	0.907401	0.931571	0.0303121	0.954242	0.86529	1.03882	0.952785	0.0867753
CHEMBL1445237	c7v	0.111	1.17523	0.911424	0.877782	0.988145	0.16289	1.01706	0.961623	1.21145	1.06338	0.131193
CHEMBL1445237	c7v	0.037	1.03901	0.984185	0.860471	0.961223	0.0914588	1.07217	0.839343	1.18625	1.03259	0.17681
CHEMBL1445237	c7v	0.0123333	1.1112	0.991273	0.86272	0.988399	0.124267	1.11163	0.933398	1.09278	1.04594	0.0979157
CHEMBL1445237	c7v	0.00375	1.00855	0.929472	0.8784	0.938809	0.0655775	1.18815	1.07083	1.1052	1.1214	0.0603116
CHEMBL1445237	c7v	0.00125	1.03059	0.918498	0.878437	0.942508	0.0788655	0.974983	1.0501	1.27207	1.09905	0.154476
CHEMBL1445237	c7v	0.000416667	0.9565	0.93812	0.886493	0.927038	0.0362953	1.05577	0.967511	1.09078	1.03802	0.0635245
CHEMBL1304007	c8v	30	0.901466	1.0002	0.914468	0.938711	0.0536458	0	0.0139985	0.014701	0.00956648	0.00829226	2.41533	1.15052	5.02333	2.39281
CHEMBL1304007	c8v	10	0.962932	0.957671	0.909032	0.943212	0.0297174	0	0.141853	0.105223	0.0823586	0.0736387
CHEMBL1304007	c8v	3	1.03721	0.910728	0.928555	0.958832	0.068463	0.24586	0.355206	0.300195	0.30042	0.0546736
CHEMBL1304007	c8v	1	1.06561	0.96831	0.916396	0.98344	0.0757507	0.842977	0.782972	0.842657	0.822869	0.0345522
CHEMBL1304007	c8v	0.333	1.00572	0.986455	0.886988	0.959721	0.0637207	0.995949	0.843661	0.842692	0.894101	0.0882043
CHEMBL1304007	c8v	0.111	1.01458	0.989477	0.872061	0.958706	0.0760796	0.985044	0.950946	0.935845	0.957278	0.025203
CHEMBL1304007	c8v	0.037	0.887776	0.921019	0.851636	0.88681	0.0347017	0.907649	0.84947	0.904093	0.887071	0.0326114
CHEMBL1304007	c8v	0.0123333	0.988805	0.991273	0.87987	0.953316	0.063618	1.00784	0.857714	0.979071	0.948208	0.0796788
CHEMBL1304007	c8v	0.00375	0.942811	0.963492	0.915927	0.940743	0.02385	1.06062	0.964685	0.934372	0.986559	0.0659055
CHEMBL1304007	c8v	0.00125	1.15796	0.926547	0.872197	0.985568	0.151748	0.880084	0.804837	0.997176	0.894032	0.0969249
CHEMBL1304007	c8v	0.000416667	1.08677	0.923526	0.932459	0.980919	0.0917803	0.943772	0.921504	0.947108	0.937461	0.0139197
CHEMBL3113165	c9v	30	1.06158	0.996732	0.915445	0.991252	0.0732215	0	0.0869349	0.0601723	0.0490357	0.0445246	3.68467	1.62685	7.725	3.41074
CHEMBL3113165	c9v	10	1.10309	0.999336	0.916186	1.0062	0.0936393	0	0.223661	0.14894	0.1242	0.113864
CHEMBL3113165	c9v	3	1.11342	0.941267	0.905695	0.986795	0.111096	0.450563	0.51894	0.446468	0.47199	0.0407112
CHEMBL3113165	c9v	1	1.06843	0.923442	0.892931	0.961602	0.0937675	0.955291	0.849235	0.834763	0.879763	0.065808
CHEMBL3113165	c9v	0.333	1.10113	0.917189	0.889533	0.969283	0.115014	0.9198	0.887195	0.879743	0.895579	0.0213042
CHEMBL3113165	c9v	0.111	1.17649	0.896218	0.865154	0.979288	0.171489	0.923469	0.952319	0.786766	0.887518	0.0884386
CHEMBL3113165	c9v	0.037	1.06461	0.877641	0.851586	0.931279	0.1162	1.06318	0.852532	0.844131	0.919949	0.124116
CHEMBL3113165	c9v	0.0123333	1.15423	0.903793	0.851265	0.969764	0.1619	1.20357	0.810765	0.85185	0.955396	0.215908
CHEMBL3113165	c9v	0.00375	1.04577	0.896218	0.885777	0.942587	0.0895092	0.991155	0.843621	0.900233	0.91167	0.074429
CHEMBL3113165	c9v	0.00125	1.1955	0.922272	0.870492	0.996087	0.174624	0.950798	0.877538	0.976054	0.934797	0.0511701
CHEMBL3113165	c9v	0.000416667	1.00365	0.970106	0.907092	0.960281	0.0490209	1.00568	0.856105	0.955669	0.939152	0.076144
CHEMBL1420562	c10v	30	0.94516	0.977181	0.97829	0.966877	0.0188156	0	0.0379835	0.0624178	0.0334671	0.031453	3.81367	1.63427	11.118	4.7644
CHEMBL1420562	c10v	10	1.07678	0.958562	0.913072	0.982804	0.0845014	0	0.239874	0.195639	0.145171	0.127652
CHEMBL1420562	c10v	3	0.968603	0.925141	0.901605	0.931783	0.0339889	0.507019	0.603457	0.604389	0.571622	0.0559498
CHEMBL1420562	c10v	1	1.11106	0.925169	0.908191	0.981473	0.112544	1.00141	0.930297	0.879848	0.937186	0.0610745
CHEMBL1420562	c10v	0.333	0.915188	0.927648	0.887432	0.910089	0.0205866	0.941813	0.92276	0.988053	0.950876	0.0335766
CHEMBL1420562	c10v	0.111	0.923937	0.905339	0.875113	0.901463	0.0246415	0.835791	0.941289	1.05882	0.945301	0.111569
CHEMBL1420562	c10v	0.037	0.94051	0.920476	0.866093	0.909026	0.0385072	1.02964	0.960524	0.996755	0.99564	0.034572
CHEMBL1420562	c10v	0.0123333	0.96358	0.929945	0.914197	0.935907	0.0252259	1.13776	0.96441	0.854341	0.985503	0.142882
CHEMBL1420562	c10v	0.00375	0.965929	0.937799	0.909662	0.937797	0.0281338	1.07539	0.914438	0.994053	0.994627	0.080477
CHEMBL1420562	c10v	0.00125	1.0332	0.917593	0.874928	0.941906	0.0818872	1.03039	1.00645	1.05044	1.02909	0.0220203
CHEMBL1420562	c10v	0.000416667	0.999887	0.945611	0.897145	0.947548	0.0513983	1.053	0.985098	1.16583	1.06798	0.0912938
CHEMBL1601343	c11v	30	1.00772	1.07707	0.94388	1.00956	0.0666144	0.0984914	0.0954965	0.0926023	0.0955301	0.00294465	3.92867	1.82887	12.9433	6.02538
CHEMBL1601343	c11v	10	0.946113	0.97083	0.868118	0.928354	0.0536096	0.217871	0.311216	0.213084	0.24739	0.0553266
CHEMBL1601343	c11v	3	0.92935	0.994743	0.924879	0.949657	0.0391094	0.580556	0.561441	0.494978	0.545658	0.044919
CHEMBL1601343	c11v	1	0.97272	0.97498	0.911634	0.953112	0.0359381	0.952854	0.895244	0.792958	0.880352	0.0809812
CHEMBL1601343	c11v	0.333	0.867222	0.972969	0.995092	0.945094	0.0683405	1.10692	0.965422	0.938406	1.00358	0.0905048
CHEMBL1601343	c11v	0.111	0.880417	1.00083	0.879052	0.920099	0.0699171	1.12452	0.985906	1.05761	1.05601	0.0693202
CHEMBL1601343	c11v	0.037	0.967608	0.957419	0.840748	0.921925	0.0704859	1.02209	0.988681	0.926334	0.979035	0.0486022
CHEMBL1601343	c11v	0.0123333	1.05949	1.01653	0.939202	1.00507	0.0609565	1.20603	1.00836	0.893339	1.03591	0.158156
CHEMBL1601343	c11v	0.00375	0.915165	0.941136	0.885309	0.91387	0.027936	1.08763	0.969439	0.940595	0.99922	0.0779087
CHEMBL1601343	c11v	0.00125	1.01589	0.921639	0.944298	0.960608	0.0491951	1.05366	1.04495	1.04414	1.04758	0.00527753
CHEMBL1601343	c11v	0.000416667	1.04051	1.05255	1.03303	1.04203	0.00985075	1.09711	1.04016	0.963372	1.03355	0.0671138
CHEMBL1578208	c12v	30	0.990182	1.22639	1.04551	1.08736	0.123541	0.0157363	0.0884659	0.0721015	0.0587679	0.0381541	5.429	2.25542	16.225	6.74051
CHEMBL1578208	c12v	10	0.983702	1.04901	1.01291	1.01521	0.0327138	0.257673	0.322546	0.297318	0.292512	0.0327021
CHEMBL1578208	c12v	3	0.933997	1.19383	0.966156	1.03133	0.141649	0.845779	0.62862	0.732312	0.73557	0.108616
CHEMBL1578208	c12v	1	0.927128	1.04787	0.969529	0.981508	0.0612542	1.05653	0.81999	0.840658	0.905726	0.131009
CHEMBL1578208	c12v	0.333	0.866958	0.972947	0.91731	0.919072	0.0530167	0.982166	0.695079	1.10952	0.928922	0.212289
CHEMBL1578208	c12v	0.111	0.963386	0.950416	0.920684	0.944828	0.0218925	0.970958	0.907097	1.07889	0.985649	0.0868337
CHEMBL1578208	c12v	0.037	0.836646	0.937897	0.897454	0.890665	0.0509656	1.05903	0.890257	1.00612	0.985136	0.0863217
CHEMBL1578208	c12v	0.0123333	0.937594	0.9361	0.89151	0.921735	0.026186	1.00322	1.01556	1.07598	1.03159	0.0389374
CHEMBL1578208	c12v	0.00375	0.883791	0.958576	0.927628	0.923332	0.0375774	1.12862	0.787015	0.993878	0.969839	0.172069
CHEMBL1578208	c12v	0.00125	1.02788	0.943829	0.91175	0.961154	0.059973	0.930746	1.06337	0.874235	0.956118	0.0970881
CHEMBL1578208	c12v	0.000416667	0.499741	0.960205	0.925441	0.795129	0.256404	1.25926	1.00194	1.19534	1.15218	0.133979
CHEMBL599105	c13v	30	0.0625162	0.462144	0.157708	0.227456	0.208744	0.0109915	0.0474048	0.0858551	0.0480838	0.0374364	10.1377	6.60287	20.13	13.1111
CHEMBL599105	c13v	10	1.05683	1.01415	0.94966	1.00688	0.0539553	0.664105	0.465003	0.596776	0.575295	0.101274
CHEMBL599105	c13v	3	1.08042	0.98062	0.934758	0.9986	0.0744777	0.954692	0.735983	0.72519	0.805288	0.1295
CHEMBL599105	c13v	1	1.13176	0.958131	0.881909	0.990601	0.128052	0.834519	0.772805	0.761083	0.789469	0.0394521
CHEMBL599105	c13v	0.333	0.981515	0.911285	0.876213	0.923004	0.0536202	1.02178	0.725109	0.978615	0.908501	0.160282
CHEMBL599105	c13v	0.111	1.16757	0.9107	0.870615	0.982961	0.161125	0.922795	0.790116	0.918794	0.877235	0.0754736
CHEMBL599105	c13v	0.037	1.09738	0.914014	0.868403	0.959934	0.1212	1.02096	0.8848	0.93353	0.946428	0.068988
CHEMBL599105	c13v	0.0123333	0.964633	0.898627	0.887692	0.916984	0.0416262	1.07681	0.809508	0.884515	0.923612	0.137874
CHEMBL599105	c13v	0.00375	0.951187	0.902233	0.854873	0.902764	0.0481589	0.974084	0.979563	0.914127	0.955925	0.0363011
CHEMBL599105	c13v	0.00125	1.07018	0.912427	0.914765	0.965791	0.0904128	0.875924	0.921072	0.981913	0.926303	0.0531879
CHEMBL599105	c13v	0.000416667	1.13986	0.928399	0.889459	0.985907	0.134744	0.936647	0.907411	1.13591	0.993321	0.124344
CHEMBL1534718	c14v	30	1.22894	1.29513	1.15076	1.22494	0.0722665	0.027762	0.101852	0.0918899	0.0738346	0.0402098	13.46	6.19927	nd	nd
CHEMBL1534718	c14v	10	1.00442	1.1202	1.03543	1.05335	0.0599313	0.739305	0.646599	0.812764	0.732889	0.0832684
CHEMBL1534718	c14v	3	0.96533	1.076	1.00754	1.01629	0.0558497	0.904847	0.746935	0.879708	0.84383	0.0848496
CHEMBL1534718	c14v	1	1.11486	1.20273	0.917076	1.07822	0.146311	1.06418	0.829254	0.924232	0.939222	0.118178
CHEMBL1534718	c14v	0.333	0.952353	1.08938	0.898553	0.980095	0.0983911	1.04214	0.856615	0.874165	0.924307	0.102425
CHEMBL1534718	c14v	0.111	1.16	1.00091	0.911107	1.02401	0.126044	0.933548	0.768094	0.958686	0.886776	0.103548
CHEMBL1534718	c14v	0.037	0.939117	1.03703	0.89455	0.9569	0.072887	0.989663	0.83157	1.02524	0.948826	0.103093
CHEMBL1534718	c14v	0.0123333	0.877893	0.975482	0.907685	0.920353	0.0500124	1.13521	0.934223	1.03844	1.03596	0.100518
CHEMBL1534718	c14v	0.00375	0.971551	1.05916	0.929729	0.986813	0.0660518	1.00966	0.930886	1.06065	1.0004	0.0653736
CHEMBL1534718	c14v	0.00125	1.17068	0.950889	0.989472	1.03701	0.117353	0.893942	0.845192	1.05563	0.931588	0.110154
CHEMBL1534718	c14v	0.000416667	1.06174	0.99818	0.935969	0.99863	0.0628877	1.25358	0.920209	1.02549	1.06642	0.170412
CHEMBL1556687	c15v	30	0.103584	0.236499	0.315465	0.218516	0.107079	0.27204	0.130768	0.124745	0.175851	0.0833564	14.12	7.02654	nd	nd
CHEMBL1556687	c15v	10	0.86412	0.882822	0.849778	0.865573	0.0165697	0.57549	0.601678	0.639635	0.605601	0.0322519
CHEMBL1556687	c15v	3	0.958535	0.872814	0.854398	0.895249	0.0555754	0.832045	0.784098	0.991409	0.869184	0.108531
CHEMBL1556687	c15v	1	0.945821	0.848231	0.864218	0.88609	0.0523427	1.07931	0.797498	0.827838	0.90155	0.154693
CHEMBL1556687	c15v	0.333	0.876295	0.913643	0.892761	0.894233	0.0187173	1.09711	0.782674	0.898844	0.926209	0.158994
CHEMBL1556687	c15v	0.111	0.854814	0.858581	0.876197	0.863197	0.0114146	0.919599	0.831017	0.926242	0.892286	0.0531644
CHEMBL1556687	c15v	0.037	0.871678	0.858669	0.874537	0.868295	0.00845785	0.868353	0.824919	0.879899	0.857724	0.0289898
CHEMBL1556687	c15v	0.0123333	0.877373	0.904002	0.861235	0.88087	0.0215968	1.00222	0.867384	0.932993	0.934198	0.0674242
CHEMBL1556687	c15v	0.00375	1.01079	0.917856	0.878576	0.93574	0.0678965	0.963571	0.960639	1.02598	0.983398	0.0369102
CHEMBL1556687	c15v	0.00125	0.941379	0.925055	0.861862	0.909432	0.0419979	0.95844	0.85968	0.967751	0.928624	0.0598881
CHEMBL1556687	c15v	0.000416667	0.978007	0.88162	0.980687	0.946771	0.0564385	1.02079	0.993501	1.00117	1.00515	0.0140752
CHEMBL1412012	c16v	30		0.750455	0.732741	0.741598	0.0125261		0.310267	0.215182	0.262724	0.067235	18.285	7.55993	nd	nd
CHEMBL1412012	c16v	10		0.831581	0.819553	0.825567	0.00850518		0.732359	0.774591	0.753475	0.0298629
CHEMBL1412012	c16v	3		0.898397	0.910485	0.904441	0.00854786		0.788918	0.909913	0.849415	0.0855564
CHEMBL1412012	c16v	1		0.893576	0.844462	0.869019	0.0347289		0.827366	0.937646	0.882506	0.0779797
CHEMBL1412012	c16v	0.333		0.903875	0.908419	0.906147	0.00321309		0.93665	0.967994	0.952322	0.0221639
CHEMBL1412012	c16v	0.111		0.869107	0.920201	0.894654	0.0361287		0.876695	0.966352	0.921524	0.0633971
CHEMBL1412012	c16v	0.037		0.906039	0.883138	0.894588	0.0161931		0.916056	0.85697	0.886513	0.0417803
CHEMBL1412012	c16v	0.0123333		0.956129	0.861676	0.908902	0.0667881		0.995728	1.04262	1.01917	0.0331567
CHEMBL1412012	c16v	0.00375		0.869284	0.837892	0.853588	0.0221974		0.964363	1.10307	1.03372	0.0980821
CHEMBL1412012	c16v	0.00125		0.91468	0.87131	0.892995	0.0306672		0.994377	1.1271	1.06074	0.0938462
CHEMBL1412012	c16v	0.000416667		0.972956	0.890207	0.931582	0.0585123		1.00562	0.996427	1.00102	0.00650263
CHEMBL1577794	c17v	30	1.11114	1.27613	1.18547	1.19091	0.0826325	0.13469	0.184563	0.254057	0.191103	0.0599514	18.3667	7.86975	nd	nd
CHEMBL1577794	c17v	10	1.10014	1.18047	1.03108	1.10389	0.0747654	0.788832	0.714118	0.78445	0.762466	0.0419284
CHEMBL1577794	c17v	3	0.930401	1.0768	1.01805	1.00842	0.0736755	1.10151	0.903132	0.975949	0.993532	0.100353
CHEMBL1577794	c17v	1	0.93727	0.989003	0.92811	0.951461	0.0328336	1.13037	0.987689	0.932091	1.01672	0.102275
CHEMBL1577794	c17v	0.333	0.95245	0.95412	0.893561	0.933377	0.0344917	1.06395	0.915145	0.916864	0.96532	0.0854223
CHEMBL1577794	c17v	0.111	0.931405	0.956794	0.883219	0.923806	0.0373714	0.998296	0.981525	1.0537	1.01117	0.0377707
CHEMBL1577794	c17v	0.037	0.926432	0.963603	0.886654	0.925563	0.038482	1.04919	0.823052	0.961283	0.944507	0.113997
CHEMBL1577794	c17v	0.0123333	0.871705	0.94635	0.886024	0.901359	0.039615	0.969974	0.912672	0.981106	0.954584	0.0367214
CHEMBL1577794	c17v	0.00375	0.883629	0.934638	0.865104	0.894457	0.0360094	0.964294	0.902661	1.06517	0.977376	0.0820413
CHEMBL1577794	c17v	0.00125	1.06247	0.933232	0.857727	0.951143	0.10354	0.942484	1.05552	1.06486	1.02095	0.0681169
CHEMBL1577794	c17v	0.000416667	0.95036	1.04865	0.868774	0.955927	0.0900653	1.0014	1.02796	0.974194	1.00119	0.0268857
CHEMBL1339974	c18v	30	1.15631	1.32203	1.19087	1.22307	0.0874294	0.284178	0.288668	0.386085	0.319644	0.0575835	24.2667	10.5196	nd	nd
CHEMBL1339974	c18v	10	1.10942	1.24206	1.20412	1.1852	0.0683124	1.0382	0.750861	0.871463	0.886843	0.144288
CHEMBL1339974	c18v	3	1.1252	1.29486	1.13962	1.18656	0.0940704	1.10114	0.843504	0.890795	0.945145	0.137146
CHEMBL1339974	c18v	1	1.10521	1.2177	1.05588	1.12626	0.0829422	0.910754	0.900934	0.895427	0.902372	0.00776426
CHEMBL1339974	c18v	0.333	1.11154	1.22912	1.03405	1.12491	0.0982178	1.10341	0.802717	0.845534	0.91722	0.162658
CHEMBL1339974	c18v	0.111	1.03694	1.25281	1.05441	1.11472	0.119909	1.1028	0.925351	0.97637	1.00151	0.0913568
CHEMBL1339974	c18v	0.037	1.05085	1.19491	0.968009	1.07126	0.114816	1.0429	0.95966	1.26158	1.08805	0.155942
CHEMBL1339974	c18v	0.0123333	1.03227	1.16409	1.09413	1.09683	0.06595	0.93635	0.936892	1.2799	1.05105	0.198191
CHEMBL1339974	c18v	0.00375	1.08201	1.18083	1.02957	1.09747	0.0768053	0.989587	0.889864	1.14194	1.00713	0.12695
CHEMBL1339974	c18v	0.00125	1.09118	1.07446	0.978833	1.04816	0.0606166	0.894094	0.974145	1.1866	1.01828	0.151167
CHEMBL1339974	c18v	0.000416667	1.02476	1.08769	0.962004	1.02482	0.062845	0.897426	1.07484	1.11591	1.02939	0.116114
CHEMBL1539671	c19v	30	1.01554	1.05363	0.994921	1.02136	0.0297858	0.173529	0.402273	0.396962	0.324254	0.130559	26.8967	12.0376	nd	nd
CHEMBL1539671	c19v	10	0.958704	0.988446	0.935301	0.960817	0.0266354	0.867014	0.953536	1.07015	0.963568	0.101941
CHEMBL1539671	c19v	3	0.959757	0.941434	0.921722	0.940971	0.0190218	0.905125	0.933163	1.18467	1.00765	0.153944
CHEMBL1539671	c19v	1	1.07305	0.949162	0.905461	0.975891	0.0869331	1.10691	0.997071	1.18664	1.09687	0.0951821
CHEMBL1539671	c19v	0.333	0.888862	0.933872	0.909093	0.910609	0.0225436	1.06274	0.99919	1.14773	1.06988	0.074527
CHEMBL1539671	c19v	0.111	0.966415	0.912232	0.888285	0.922311	0.0400285	0.992952	1.08873	1.11815	1.06661	0.0654651
CHEMBL1539671	c19v	0.037	0.896978	0.939011	0.8978	0.911263	0.0240339	1.1731	0.984273	1.10643	1.08794	0.0957627
CHEMBL1539671	c19v	0.0123333	0.902146	0.914794	0.887247	0.901396	0.0137889	0.974833	1.12583	1.12527	1.07531	0.0870177
CHEMBL1539671	c19v	0.00375	0.892863	0.960108	0.889521	0.914164	0.0398238	1.06625	0.907922	1.17566	1.04994	0.134611
CHEMBL1539671	c19v	0.00125	0.980462	0.946934	0.904423	0.94394	0.0381079	1.00793	0.978621	1.15355	1.0467	0.0936904
CHEMBL1539671	c19v	0.000416667	1.02359	0.951488	0.90834	0.961139	0.0582274	0.877571	0.998641	1.13531	1.00384	0.128947
CHEMBL395414	c20v	30	0.917116	0.95788	0.930161	0.935052	0.0208175	0.405646	0.309905	0.416855	0.377469	0.0587796	> 30	> 17.303	nd	nd
CHEMBL395414	c20v	10	0.950976	0.947129	0.929963	0.94269	0.0111877	1.00042	0.819636	0.769153	0.863068	0.121596
CHEMBL395414	c20v	3	0.911802	0.973755	0.919979	0.935179	0.0336572	1.10598	1.01976	0.91504	1.01359	0.0956203
CHEMBL395414	c20v	1	0.843353	0.937952	0.932249	0.904518	0.0530473	1.13544	0.846919	1.08012	1.02083	0.153127
CHEMBL395414	c20v	0.333	0.858679	0.963213	0.917026	0.912973	0.0523848	1.10538	0.940347	0.971598	1.00577	0.0876621
CHEMBL395414	c20v	0.111	0.956338	0.920559	0.93047	0.935789	0.0184731	1.03472	0.908196	0.957529	0.966815	0.0637717
CHEMBL395414	c20v	0.037	0.984836	0.918638	0.867452	0.923642	0.0588517	1.00663	0.90592	1.00044	0.970995	0.0564416
CHEMBL395414	c20v	0.0123333	0.816929	0.926756	0.882885	0.875524	0.0552823	0.953616	0.93646	0.961563	0.950547	0.01283
CHEMBL395414	c20v	0.00375	0.820251	0.910714	0.852105	0.861023	0.0458864	0.974517	0.940464	1.00247	0.972485	0.0310545
CHEMBL395414	c20v	0.00125	0.954524	0.961779	0.901025	0.939109	0.0331811	1.07009	0.96229	0.96209	0.998156	0.0622942
CHEMBL395414	c20v	0.000416667	0.905921	0.922314	0.866167	0.898134	0.0288722	0.90621	1.06263	0.807817	0.925552	0.128501
CHEMBL1333989	c21v	30	0.885135	0.970337	0.911472	0.922315	0.0436235	0.376676	0.531208	0.524566	0.477483	0.0873651	> 30	> 13.696	nd	nd
CHEMBL1333989	c21v	10	0.904869	0.88372	0.91738	0.90199	0.0170136	0.649534	0.703331	0.930074	0.760979	0.14889
CHEMBL1333989	c21v	3	0.942384	0.885226	0.900747	0.909452	0.0295569	0.913364	0.777818	0.847269	0.84615	0.0677801
CHEMBL1333989	c21v	1	0.995192	0.930154	0.866911	0.930752	0.0641424	1.02222	0.793555	0.801625	0.872467	0.129754
CHEMBL1333989	c21v	0.333	0.996823	0.915541	0.893353	0.935239	0.054475	1.06515	0.952935	0.970761	0.996283	0.0603059
CHEMBL1333989	c21v	0.111	0.931156	0.958305	0.881374	0.923612	0.0390164	0.906934	0.972177	0.888778	0.92263	0.0438591
CHEMBL1333989	c21v	0.037	0.922694	0.925915	0.842431	0.897014	0.0472974	1.07853	0.914596	0.936156	0.976428	0.0890804
CHEMBL1333989	c21v	0.0123333	0.90098	0.902661	0.874142	0.892594	0.016002	1.056	0.947458	0.94242	0.981958	0.0641682
CHEMBL1333989	c21v	0.00375	0.948996	0.886479	0.889859	0.908445	0.0351594	1.04346	0.921497	0.941569	0.968842	0.0653961
CHEMBL1333989	c21v	0.00125	1.01944	1.01397	0.966166	0.99986	0.0293075	0.928822	0.923286	0.842009	0.898039	0.0486025
CHEMBL1333989	c21v	0.000416667	0.920248	0.970932	0.92496	0.938713	0.0280014	0.987148	0.934021	1.06628	0.995815	0.0665528
CHEMBL1507392	c22v	30	1.05087	1.08844	1.07721	1.07218	0.0192886	0.611018	0.629793	0.603478	0.614763	0.0135514	> 30	> 15.109	nd	nd
CHEMBL1507392	c22v	10	1.04554	1.01743	0.986816	1.01659	0.0293698	0.909467	0.821086	0.860102	0.863551	0.0442914
CHEMBL1507392	c22v	3	1.06001	1.06519	1.04252	1.05591	0.0118797	1.07905	0.87958	0.946252	0.968295	0.101547
CHEMBL1507392	c22v	1	1.13152	1.11599	1.10696	1.11816	0.012421	1.29196	0.925915	1.04101	1.08629	0.187179
CHEMBL1507392	c22v	0.333	0.97907	1.11927	0.970937	1.02309	0.083389	1.01793	1.02793	1.1142	1.05336	0.0529305
CHEMBL1507392	c22v	0.111	1.03243	1.02616	1.00653	1.0217	0.0135147	1.18609	1.04411	1.06208	1.09743	0.0773104
CHEMBL1507392	c22v	0.037	1.03818	1.00197	1.11328	1.05114	0.0567762	1.25475	0.989521	1.02574	1.09	0.143816
CHEMBL1507392	c22v	0.0123333	1.0435	1.01253	1.0334	1.02981	0.015792	1.08081	1.05119	1.00306	1.04502	0.0392413
CHEMBL1507392	c22v	0.00375	0.997682	1.0972	1.01553	1.0368	0.0530599	1.06808	0.997188	1.10249	1.05592	0.0536952
CHEMBL1507392	c22v	0.00125	1.05065	1.03753	1.07306	1.05375	0.0179647	1.14076	0.975354	1.03319	1.04977	0.083938
CHEMBL1507392	c22v	0.000416667	0.973783	0.999121	1.06289	1.01193	0.0459145	1.0193	0.98503	1.06032	1.02155	0.037694
CHEMBL1361498	c23v	30	1.07943	1.08331	1.05674	1.07316	0.014351	0.717602	0.689383	0.726301	0.711095	0.0193002	> 30	> 14.208	nd	nd
CHEMBL1361498	c23v	10	1.00189	0.988063	0.921803	0.970585	0.0428091	0.915572	0.902656	0.904287	0.907505	0.00703378
CHEMBL1361498	c23v	3	1.04902	0.913453	0.898576	0.953682	0.0828977	0.910896	0.845805	1.06476	0.940486	0.112435
CHEMBL1361498	c23v	1	1.06548	1.00446	0.867642	0.979192	0.101308	1.10796	0.882683	1.03964	1.01009	0.115506
CHEMBL1361498	c23v	0.333	0.901781	0.993136	0.981035	0.958651	0.0496208	1.08178	0.90638	1.08221	1.02346	0.101392
CHEMBL1361498	c23v	0.111	0.991085	0.946285	0.920201	0.952524	0.0358514	1.05411	0.964108	1.10265	1.04029	0.0702963
CHEMBL1361498	c23v	0.037	1.04549	0.904078	0.921013	0.956862	0.0772235	1.08665	1.00398	1.03246	1.04103	0.0419972
CHEMBL1361498	c23v	0.0123333	1.02213	0.945197	0.89355	0.953627	0.0647052	1.02066	0.914705	1.09292	1.00943	0.0896347
CHEMBL1361498	c23v	0.00375	0.918151	0.881139	0.864079	0.88779	0.0276426	1.06834	0.981963	1.02525	1.02518	0.043187
CHEMBL1361498	c23v	0.00125	0.902247	0.919096	0.866621	0.895988	0.0267916	0.988057	0.983788	1.04855	1.0068	0.0362199
CHEMBL1361498	c23v	0.000416667	0.937171	0.864249	0.893713	0.898377	0.0366841	0.891281	1.05762	1.01248	0.987127	0.0860187
CHEMBL1563177	c24v	30	1.14111	1.08868	1.00428	1.07802	0.0690375	0.835859	0.746033	0.865183	0.815691	0.0620824	> 30	> 13.721	nd	nd
CHEMBL1563177	c24v	10	1.06882	1.12744	0.989435	1.0619	0.0692611	1.03025	0.844092	1.02879	0.967711	0.10706
CHEMBL1563177	c24v	3	1.08645	1.11138	0.996553	1.06479	0.0603994	1.15202	0.886959	1.03219	1.02373	0.132735
CHEMBL1563177	c24v	1	1.08156	1.05507	1.0056	1.04741	0.038554	1.02291	0.835417	0.995211	0.951179	0.101204
CHEMBL1563177	c24v	0.333	1.05653	1.03149	1.01159	1.0332	0.0225162	1.0797	0.978542	0.96416	1.00747	0.0629697
CHEMBL1563177	c24v	0.111	1.12851	0.992165	0.979785	1.03349	0.0825229	0.834571	0.786897	1.00861	0.876694	0.116706
CHEMBL1563177	c24v	0.037	0.957067	1.0558	0.987223	1.00003	0.0505992	0.838964	0.946431	0.949283	0.911559	0.0628859
CHEMBL1563177	c24v	0.0123333	1.12972	1.09046	1.05689	1.09236	0.0364528	0.922416	0.984156	1.02307	0.976547	0.0507558
CHEMBL1563177	c24v	0.00375	1.03017	1.02985	0.991832	1.01728	0.0220405	0.913405	0.915537	1.04349	0.957477	0.0744962
CHEMBL1563177	c24v	0.00125	1.11509	0.996899	0.984493	1.03216	0.0720872	1.05547	0.983449	1.10356	1.04749	0.0604497
CHEMBL1563177	c24v	0.000416667	1.01042	1.01655	0.977264	1.00141	0.0211343	0.877358	0.970377	1.00037	0.949368	0.0641399
CHEMBL506678	c25v	30	1.14654	1.19741	1.06628	1.13674	0.0661128	0.733888	0.780028	0.953915	0.82261	0.11603	> 30	> 17.305	nd	nd
CHEMBL506678	c25v	10	1.17369	1.03921	0.942579	1.05182	0.116071	0.785476	0.95016	0.807712	0.847783	0.089356
CHEMBL506678	c25v	3	1.05074	0.997233	0.90719	0.985055	0.0725462	0.948777	0.886724	1.01549	0.95033	0.0643974
CHEMBL506678	c25v	1	1.19005	0.953103	0.902792	1.01532	0.153403	1.05457	0.741204	0.977738	0.924505	0.163326
CHEMBL506678	c25v	0.333	1.03992	0.940278	0.878066	0.952754	0.0816446	0.915308	0.783521	1.02454	0.907791	0.120686
CHEMBL506678	c25v	0.111	1.11948	0.945723	0.879475	0.98156	0.123952	0.993701	0.839107	0.899953	0.91092	0.0778785
CHEMBL506678	c25v	0.037	1.12601	0.995186	0.889755	1.00365	0.118355	1.3087	0.880561	0.942266	1.04384	0.231438
CHEMBL506678	c25v	0.0123333	1.21661	0.925976	0.883849	1.00881	0.181185	0.909168	0.836673	0.877322	0.874388	0.0363365
CHEMBL506678	c25v	0.00375	1.05662	0.891232	0.878227	0.942027	0.0994551	0.991155	0.850923	0.95616	0.932746	0.0729895
CHEMBL506678	c25v	0.00125	1.2219	0.903459	0.865129	0.996831	0.195859	0.957237	0.953183	1.17773	1.02938	0.128486
CHEMBL506678	c25v	0.000416667	1.13358	0.941503	0.893289	0.989457	0.127119	1.0697	0.900149	1.10071	1.02352	0.107962

## Sheet: S3I Data
S3I Data. Quantitative PCR-based validation of antichlamydial activity of selected compounds identified through virtual screening. Data are displayed in Fig 2G.
Compound ID (CHEMBL)	Compound ID (Manuscript)	Conc. (µM)	Genome copy numbers, replicate 1	Genome copy numbers, replicate 2	Genome copy numbers, replicate 3	Genome copy numbers, mean	Genome copy numbers, SD	IC50 (µM), genome copy numbers	IC50 (µg/ml), genome copy numbers
CHEMBL1451429	c1v	30	0.098	0.0966	0.0936	0.0960667	0.00224796	0.19	0.0901702
CHEMBL1451429	c1v	3	0.1882	0.1784	0.1833	0.1833	0.0049
CHEMBL1451429	c1v	0.3	0.3438	0.347	0.366	0.352267	0.0120006
CHEMBL1451429	c1v	0.03	1.0292	0.9932	1.0515	1.02463	0.0294171
CHEMBL1451429	c1v	0.003	1.0269	0.9883	1.0312	1.01547	0.0236251
CHEMBL1401075	c2v	30	0.1192	0.1207	0.1104	0.116767	0.00556447	2.218	0.952609
CHEMBL1401075	c2v	3	0.4183	0.444	0.2008	0.354367	0.133612
CHEMBL1401075	c2v	0.3	1.0388	0.9059	0.9572	0.9673	0.0670232
CHEMBL1401075	c2v	0.03	0.9986	1.1011	1.0429	1.04753	0.0514068
CHEMBL1401075	c2v	0.003	0.8756	0.8688	0.736	0.8268	0.0787086
CHEMBL1517800	c3v	30	0.1465	0.1504	0.1518	0.149567	0.00274651	1.055	0.459853
CHEMBL1517800	c3v	3	0.1489	0.2066	0.1357	0.163733	0.0377057
CHEMBL1517800	c3v	0.3	0.9706	0.9997	0.9079	0.9594	0.0469136
CHEMBL1517800	c3v	0.03	1.199	1.2199	1.1342	1.18437	0.0446847
CHEMBL1517800	c3v	0.003	0.9668	0.9114	0.9375	0.938567	0.0277154
