# Supplementary material for: A multi-strategy antimicrobial discovery approach reveals new ways to treat Chlamydia
Source: PLoS Biol. 2025 Apr 29;23(4):e3003123. doi: 10.1371/journal.pbio.3003123 (PMC12040169; doi:10.1371/journal.pbio.3003123)
Supplement: S4 Data — The data underlying S7 Fig. (A) Size of bacteria after treatment with persistence-inducing compounds. Data are displayed in S7D Fig. (B) EB formation by CTL2-GFP and its recovery from persistence in HeLa cells after exposure to the compounds or penicillin G for 40 h. Data are displayed in S7F Fig. (XLSX) [file pbio.3003123.s020.xlsx]

## Sheet: S4A Data
S4A Data. Size of bacteria after treatment with persistence-inducing compounds. Data are displayed in S7D Fig.
Condition	Replicate	Diameter of individual bacterial cells (µM)
DMSO	1	0.939348	0.52546	0.291461	0.553112	0.756658	0.838241	0.883131	0.752432	0.805656	0.527125	0.368554	0.434002	0.433161	0.502241	0.516736	0.605199	0.449047	0.691816	0.853644	1.1119	1.08112	0.708266	0.592696	0.802334	0.371935	0.333706	0.479758	0.484522	0.96101	0.560962	0.490687	0.96354	0.738006	0.410434	0.421795	0.340548	0.291454	0.382633	0.516082	0.685294	0.3748	1.02228	0.279897	0.514905	0.302864	0.234956	0.455207	0.412997
	2	0.612921	0.771832	0.646357	1.03917	0.665504	0.612054	0.961654	0.820238	0.924772	1.14738	0.527582	0.714153	0.692882	0.69923	0.801575	0.818238	0.821612	0.421241	0.461986	0.490991	0.492076	0.558468	0.544366	0.963828	0.516866	0.684643	0.757359	1.0714	0.710165	0.620791	0.759438	0.663754	0.853057	0.475478	0.744475	1.02713	1.27953	0.291705	0.48544	0.778874	0.663962	0.577952	0.81805	0.891339	0.939525	0.574013	0.548597	0.530012
	3	1.14746	0.527	0.521638	0.879378	0.738928	1.00226	0.545591	1.0314	0.493279	0.645808	0.400974	0.62443	0.541915	0.598201	0.711331	1.28218	1.04474	0.830368	0.963129	0.738039	0.626603	0.433893	1.15815	0.681907	0.613509	0.532646	1.03827	0.356537	1.00438	0.601445	1.29644	0.876718	0.832106	0.646752	0.8292	0.875617	0.715313	1.06382	0.978328	0.780065	0.963606	1.40142	0.615151	1.02101	0.537518	0.629556	0.852448	0.764308
PenG	1	3.17038	3.00764	4.9768	5.30486	7.09965	5.82357	2.89443	6.85504	7.23104	7.19101	5.59908	3.6771	2.8714	3.09436	3.76476	5.07372	2.53793	6.28164	4.8724	4.65246	7.83858	7.16957	2.07796	5.01287	6.59406	4.69466	4.19369	1.61554	2.28192	2.79738	4.01491	3.48562	6.78533	5.74805	5.65587	3.76801	5.24168	3.118	4.29555	4.03984	6.87481	5.24205	7.49167	7.254	5.27764	5.23303	4.72107	7.0435
	2	7.70303	5.78276	5.81424	5.94998	3.28295	7.31356	7.03535	7.11786	4.71102	6.02979	7.39964	5.54953	4.1858	7.50114	3.60747	8.8599	6.85025	7.51301	5.92253	6.8244	6.65807	6.32959	5.45781	8.789	7.55446	7.03611	7.08833	5.97527	5.99784	5.54626	3.63592	8.19774	4.70006	5.43864	6.55383	5.69266	6.2849	5.55285	5.03303	3.08679	5.98634	2.50324	8.91106	4.77403	6.29832	3.96158	5.01301	5.71255
	3	5.98134	6.44144	4.01667	5.11779	2.56036	3.21524	6.92532	12.3046	8.63902	6.89558	8.21785	6.29535	7.08016	5.48989	5.00371	5.50643	8.83083	6.32955	5.31536	6.82372	5.52073	6.88839	6.44893	5.55316	6.63419	4.70098	5.42208	5.83129	2.40006	5.13801	5.95525	9.82206	7.75635	6.85333	5.34276	5.53209	8.39094	5.41817	4.56655	5.53926	4.98137	7.56243	6.60533	9.45859	7.34499	5.80459	6.55179	4.47895
c1p	1	2.03406	1.35586	2.08102	1.69131	1.20723	1.53901	1.38716	1.84486	1.12309	1.84905	2.10171	2.28054	1.97523	1.92163	1.34784	2.00057	1.46086	1.73839	1.33477	1.70947	1.87444	1.80425	1.92381	2.12036	1.71985	1.89283	1.3656	1.64038	1.7573	1.59966	1.81006	1.23352	1.97031	1.46445	1.22892	1.96406	1.92046	1.88968	1.71423	1.61064	1.45916	1.78548	1.24895	1.33435	1.79417	1.62737	1.47093	1.56188
	2	2.24255	1.53399	1.85841	1.86956	1.27475	2.20934	1.82781	2.23824	2.08458	1.87722	2.22446	1.5497	2.06697	1.9819	2.09828	1.83944	1.73226	1.71195	2.34559	2.11928	1.43931	1.14024	2.1976	1.95041	1.55376	2.15491	1.63649	1.35312	1.57211	2.54296	1.90373	2.0225	1.75398	2.68852	1.50519	2.47478	1.6016	1.84306	1.69173	2.2166	1.37814	1.72215	1.16978	1.97775	1.8711	2.33607	1.54357	1.50481
	3	2.22454	1.83722	2.15307	1.71271	1.49215	1.86717	1.83355	1.98828	1.81089	2.85349	1.1372	1.293	1.83236	2.56766	1.02697	1.57955	1.38436	2.09385	2.41379	2.36505	1.95128	2.21034	1.49211	1.87759	2.54883	2.34507	2.45812	2.50082	1.34194	1.87094	1.57498	1.82376	2.39802	1.49741	1.79292	1.63866	1.67972	2.69771	2.51626	1.60236	2.11767	1.49406	1.46825	1.76653	2.62159	1.61872	1.76621	1.84369
c2p	1	8.07395	3.35801	3.27027	5.32281	4.06068	2.25745	1.81493	3.00752	4.78465	5.16396	4.88812	4.47586	3.87606	3.67233	2.5773	2.49573	5.43267	3.98825	2.48486	2.23281	6.23759	1.49049	4.48686	1.54133	4.10933	1.05109	2.20621	2.06732	1.65471	2.78197	5.56283	6.09817	3.40542	0.955956	0.905315	1.7853	2.37294	2.50854	3.52856	1.29746	1.22783	4.7554	4.91202	5.03912	1.60306	3.56524	5.35143	3.12841
	2	6.01086	5.32449	5.03917	4.86911	5.46915	4.75097	5.02969	4.21189	6.04645	5.42715	5.23769	3.13839	4.35899	4.20401	3.66245	4.67446	5.10205	4.9825	5.05918	5.1202	4.91981	4.48312	3.57466	3.49673	6.18605	5.08165	5.82848	3.59057	3.07404	3.1531	6.03675	4.20793	6.38482	4.55016	5.33077	4.96651	4.65852	3.69678	5.05771	5.32008	4.79595	7.31894	5.13844	4.17691	6.07259	5.27884	4.68316	4.8731
	3	4.03048	3.38234	2.34923	4.02651	2.43747	2.02085	3.52314	1.3287	1.51132	6.16831	3.21093	3.67127	3.83458	1.85562	2.41333	4.8158	1.86286	2.61548	4.45934	1.50402	2.68328	5.83313	3.68506	1.51915	4.77217	4.14973	3.7504	3.77498	4.53462	3.66871	5.27165	5.52904	3.52736	4.0503	4.72873	3.78558	3.5669	4.69336	2.6796	3.6763	1.99037	4.26708	1.94465	2.57581	3.71821	2.73859	4.87139	2.75354
[truncated: 44 more columns]

## Sheet: S4B Data
S4B Data. EB formation by CTL2-GFP and its recovery from persistence in HeLa cells after exposure to the compounds or penicillin G for 40 h. Data are displayed in S7F Fig.
		EB formation
Compound	Time point	Replicate 1	Replicate 2	Replicate 3	Mean	SD
PEN	at wash-off	0	0	0	0	0
c1p	at wash-off	0	0	0	0	0
c2p	at wash-off	0	3.74e-06	0	1.24667e-06	2.15929e-06
PEN	40 h after wash-off	0.775725	0.737607	1.04831	0.85388	0.169455
c1p	40 h after wash-off	0.101894	0.086493	0.065005	0.084464	0.018528
c2p	40 h after wash-off	0.126777	0.114255	0.027887	0.0896397	0.0538446
