# Supplementary material for: A multi-strategy antimicrobial discovery approach reveals new ways to treat Chlamydia
Source: PLoS Biol. 2025 Apr 29;23(4):e3003123. doi: 10.1371/journal.pbio.3003123 (PMC12040169; doi:10.1371/journal.pbio.3003123)
Supplement: S5 Data — The data underlying Figs 3 and S8–S11. (A) Potency of selected top compounds in different cell lines infected with CTL2-GFP, as measured by bulk GFP fluorescence. Data are displayed in Fig 3A. (B) Growth inhibition by selected top compounds in different host cell lines. The data is based on measurements of bulk GFP fluorescence. Data are displayed in S8A and S8B Fig. (C) Toxicity of selected top compounds against different host cell lines. The data is based on measurements of bulk resorufin fluorescence. Data are displayed in Figs 3B and S9A and S9B. (D) Potency of selected top compounds in HeLa cells infected with the indicated Chlamydia strains, as measured by inclusion area. Data are displayed in Fig 3C. (E) Effect of top compounds on the growth of five species of gut bacteria in dilution assays. Data are displayed in Figs 3D and S10A. (F) Effect of top compounds on the growth of microbiota species in comparison to their IC50 and MIC against Chlamydia trachomatis (as reported in S2F Data and S3H Data). (G) Effect of c1e–c3e on the growth of additional gut bacteria species in radial diffusion assays. Data are displayed in S10B Fig. (H) Effect of top compounds on the growth of four species of the vaginal microbiota in dilution assays. Data are displayed in S11 Fig. (XLSX) [file pbio.3003123.s021.xlsx]

## Sheet: S5A Data
S5A Data. Potency of selected top compounds in different cell lines infected with CTL2-GFP, as measured by bulk GFP fluorescence. Data are displayed in Fig 3A.
		IC50 (µM)
Compound	Cell line	Replicate 1	Replicate 2	Replicate 3	Mean	SD
c1e	HeLa	0.1267	0.1079	0.1115	0.115367	0.00997864
c2e	HeLa	0.07069	0.04221	0.09722	0.07004	0.0275108
c3e	HeLa	0.05841	0.03453	0.05846	0.0504667	0.0138016
c4e	HeLa	0.6431	0.5835	0.6771	0.634567	0.0473799
c5e	HeLa	0.3075	0.7141	0.8762	0.6326	0.292979
c1v	HeLa	0.1358	0.1497	0.1418	0.142433	0.00697161
c2v	HeLa	0.2959	0.7388	0.5653	0.533333	0.223174
c3v	HeLa	1.042	1.026	0.9798	1.01593	0.0322988
c4v	HeLa	1.089	1.155	1.166	1.13667	0.0416453
c5v	HeLa	1.241	1.434	1.308	1.32767	0.0979915
c1e	A2EN	0.1236	0.1128	0.1051	0.113833	0.00929319
c2e	A2EN	0.1043	0.0844	0.06656	0.0850867	0.0188794
c3e	A2EN	0.7114	0.02956	0.01397	0.251643	0.398237
c4e	A2EN	0.9934	0.5678	0.6555	0.7389	0.224723
c5e	A2EN	0.8139	5.973	5.762	4.18297	2.9196
c1e	Vero	0.08906	0.1002	0.1099	0.09972	0.0104283
c2e	Vero	0.06016	0.05863	0.1005	0.0730967	0.0237443
c3e	Vero	0.05941	0.06009	0.1049	0.0748	0.0260696
c4e	Vero	0.5181	0.7188	0.6835	0.640133	0.107148
c5e	Vero	0.07287	0.353	0.7704	0.398757	0.351009
c1e	BALB/3T3	0.1217	0.1165	0.1056	0.1146	0.00821645
c2e	BALB/3T3	0.05935	0.05542	0.06935	0.0613733	0.00718204
c3e	BALB/3T3	0.07901	0.06319	0.0637	0.0686333	0.00899007
c4e	BALB/3T3	0.5184	0.3863	0.853	0.5859	0.240561
c5e	BALB/3T3	0.08131	0.08526	0.1109	0.09249	0.0160654
c1v	BALB/3T3	0.1202	0.06621	0.1177	0.10137	0.0304751
c2v	BALB/3T3	0.2856	0.1979	0.1992	0.227567	0.0502625
c3v	BALB/3T3	0.7742	0.2483	0.4291	0.483867	0.267193
c4v	BALB/3T3	0.7953	0.4324	0.767	0.6649	0.201847
c5v	BALB/3T3	1.401	0.8012	1.358	1.18673	0.334573
c1e	JH4	0.1295	0.1328	0.1067	0.123	0.0142123
c2e	JH4	0.1112	0.05015	0.0615	0.0742833	0.0324705
c3e	JH4	0.04756	0.01197	0.0104	0.02331	0.0210158
c4e	JH4	1.245	1.255	0.7575	1.08583	0.284389
c5e	JH4	19.46	6.879	11.71	12.683	6.34669
c1e	UMNSAH	0.1108	0.1015	0.103	0.1051	0.004993
c2e	UMNSAH	0.1011	0.1158	0.1165	0.111133	0.00869617
c3e	UMNSAH	0.03552	0.04712	0.06267	0.0484367	0.0136228
c4e	UMNSAH	0.6451	0.6242	0.714	0.6611	0.0469895
c5e	UMNSAH	1.864	1.081	1.647	1.53067	0.404255

## Sheet: S5B Data
S5B Data. Growth inhibition by selected top compounds in different host cell lines. The data is based on measurements of bulk GFP fluorescence. Data are displayed in S8A-B Fig.
			Bacterial growth
			Biological replicate 1				Biological replicate 2				Biological replicate 3
Compound	Concentration (µM)	Cell line	Well 1	Well 2	Mean	SD	Well 1	Well 2	Mean	SD	Well 1	Well 2	Mean	SD
c1e	3	HeLa	0.016625	0.012185	0.014405	0.00313955	0.013123	0.012285	0.012704	0.000592555	0.012487	0.014233	0.01336	0.00123461
c1e	0.3	HeLa	0.014459	0.013512	0.0139855	0.00066963	0.011418	0.010176	0.010797	0.000878227	0.006124	0.011114	0.008619	0.00352846
c1e	0.03	HeLa	1.13087	1.03214	1.0815	0.0698162	0.986637	1.00629	0.996461	0.0138932	1.09625	1.06103	1.07864	0.0249078
c1e	0.003	HeLa	1.10095	0.980723	1.04084	0.0850162	1.00432	0.985192	0.994756	0.0135255	0.96309	1.08598	1.02454	0.0868971
c1e	0.0003	HeLa	0.892438	0.897094	0.894766	0.00329229	0.969502	0.995969	0.982735	0.018715	1.06723	1.0362	1.05171	0.0219373
c1e	3	Vero	0.009395	0.025931	0.017663	0.0116927	0.011621	0.013301	0.012461	0.00118794	0.012172	0.021268	0.01672	0.00643184
c1e	0.3	Vero	0.019874	0.022969	0.0214215	0.0021885	0.018388	0.015797	0.0170925	0.00183211	0.01129	0.013462	0.012376	0.00153584
c1e	0.03	Vero	0.921962	0.889376	0.905669	0.0230418	1.05419	1.01014	1.03217	0.0311509	1.08569	1.10944	1.09757	0.016798
c1e	0.003	Vero	1.11146	1.07348	1.09247	0.0268559	1.1328	1.0493	1.09105	0.0590448	1.14162	1.15383	1.14773	0.00863943
c1e	0.0003	Vero	0.973028	0.979439	0.976233	0.00453326	1.07219	1.07723	1.07471	0.00356311	1.07096	0.973219	1.02209	0.0691126
c1e	3	UMNSAH	0.033714	0.058765	0.0462395	0.0177137	0.150969	0.234212	0.19259	0.0588617	0.068699	0.122212	0.0954555	0.0378394
c1e	0.3	UMNSAH	0.035024	0.063677	0.0493505	0.0202607	0.137015	0.229881	0.183448	0.0656662	0.028358	0.057173	0.0427655	0.0203753
c1e	0.03	UMNSAH	0.883136	0.998237	0.940686	0.0813887	0.959342	1.23024	1.09479	0.191557	1.01767	1.03798	1.02783	0.0143592
c1e	0.003	UMNSAH	0.885756	0.996436	0.941096	0.0782626	1.13208	1.25767	1.19488	0.0888034	1.08738	1.06762	1.0775	0.0139717
c1e	0.0003	UMNSAH	0.919648	0.893124	0.906386	0.0187553	0.818358	1.32455	1.07146	0.357935	0.947418	0.978977	0.963197	0.0223156
c1e	3	JH4	0.010898	0.005561	0.0082295	0.00377383	-0.00117	0.026421	0.0126255	0.0195098	0.030143	0.009635	0.019889	0.0145013
c1e	0.3	JH4	0.003256	-0.00307	9.3e-05	0.00447316	0.048536	0.030581	0.0395585	0.0126961	-0.0012	0.023695	0.0112475	0.0176034
c1e	0.03	JH4	1.11063	1.16821	1.13942	0.0407145	0.900499	0.951078	0.925789	0.0357648	0.836136	0.947722	0.891929	0.0789032
c1e	0.003	JH4	1.01313	1.02782	1.02048	0.0103881	0.918453	1.06483	0.99164	0.103501	0.874645	0.898377	0.886511	0.0167811
c1e	0.0003	JH4	0.937895	0.95924	0.948568	0.0150932	0.430726	0.947465	0.689095	0.36539	0.902586	0.862555	0.88257	0.0283062
c1e	3	BALB/3T3	0.021148	0.003169	0.0121585	0.0127131	-0.01212	0.006454	-0.002833	0.0131338	0.036805	0.029502	0.0331535	0.005164
c1e	0.3	BALB/3T3	0.014105	0.008637	0.011371	0.00386646	-0.02298	0.021409	-0.0007855	0.0313878	0.041018	0.0288	0.034909	0.00863943
c1e	0.03	BALB/3T3	1.11818	0.948089	1.03314	0.120275	1.11954	1.07515	1.09735	0.0313892	1.18891	1.37484	1.28187	0.131474
c1e	0.003	BALB/3T3	0.934336	0.925222	0.929779	0.00644457	0.989674	1.00573	0.997702	0.0113533	1.24017	1.28468	1.26242	0.0314783
c1e	0.0003	BALB/3T3	0.922571	0.959937	0.941254	0.0264218	1.14898	0.952839	1.05091	0.138692	1.31951	1.30884	1.31417	0.00754695
c1e	3	A2EN	-0.00215	0.000666	-0.000742	0.00199121	0.043975	0.063053	0.053514	0.0134902	0.056791	0.051024	0.0539075	0.00407788
c1e	0.3	A2EN	0.043624	0.028095	0.0358595	0.0109807	0.026059	0.053099	0.039579	0.0191202	0.028532	0.061405	0.0449685	0.0232447
c1e	0.03	A2EN	1.03826	0.971015	1.00464	0.0475522	0.852199	0.899644	0.875922	0.0335487	0.719056	0.761349	0.740203	0.0299057
c1e	0.003	A2EN	0.942444	0.926304	0.934374	0.0114127	0.970314	0.759798	0.865056	0.148857	0.744817	0.749815	0.747316	0.00353412
c1e	0.0003	A2EN	0.865739	1.0176	0.94167	0.107382	0.843241	0.784847	0.814044	0.0412908	0.701755	0.767501	0.734628	0.0464894
c2e	3	HeLa	0.019116	0.015001	0.0170585	0.00290974	0.015695	0.018526	0.0171105	0.00200182	0.018933	0.014566	0.0167495	0.00308794
c2e	0.3	HeLa	0.01676	0.012537	0.0146485	0.00298611	0.013932	0.013903	0.0139175	2.05061e-05	0.015148	0.014109	0.0146285	0.000734684
c2e	0.03	HeLa	0.832579	0.794677	0.813628	0.0268008	0.601531	0.580842	0.591187	0.0146293	0.927408	0.90466	0.916034	0.0160853
c2e	0.003	HeLa	1.09126	1.01624	1.05375	0.0530464	0.936447	0.88409	0.910269	0.037022	0.846479	0.971657	0.909068	0.0885142
c2e	0.0003	HeLa	1.00652	1.04337	1.02495	0.0260541	0.991144	0.979211	0.985178	0.00843791	1.0016	1.01944	1.01052	0.0126155
c2e	3	Vero	0.022306	0.02655	0.024428	0.00300096	0.018052	0.033745	0.0258985	0.0110966	0.030702	0.023032	0.026867	0.00542351
c2e	0.3	Vero	0.016956	0.021377	0.0191665	0.00312612	0.011717	0.027026	0.0193715	0.0108251	0.023915	0.01991	0.0219125	0.00283196
c2e	0.03	Vero	0.74303	0.787818	0.765424	0.0316699	0.774751	0.793851	0.784301	0.0135057	1.07143	1.13279	1.10211	0.0433874
c2e	0.003	Vero	0.969005	1.04801	1.00851	0.0558678	1.09594	1.04215	1.06905	0.0380395	1.19164	1.17162	1.18163	0.0141584
c2e	0.0003	Vero	1.05947	1.08179	1.07063	0.0157883	1.11548	1.08438	1.09993	0.0219896	1.1294	1.11175	1.12058	0.012479
c2e	3	UMNSAH	0.099369	0.169609	0.134489	0.0496672	0.270781	0.311681	0.291231	0.0289207	0.188349	0.19768	0.193014	0.00659801
c2e	0.3	UMNSAH	0.1218	0.134898	0.128349	0.00926168	0.296765	0.269338	0.283052	0.0193938	0.230062	0.215792	0.222927	0.0100904
c2e	0.03	UMNSAH	0.90966	0.961398	0.935529	0.0365843	1.4001	1.38374	1.39192	0.0115683	0.981173	1.09204	1.03661	0.0783962
c2e	0.003	UMNSAH	0.969421	0.958451	0.963936	0.00775696	1.32552	1.53675	1.43113	0.149366	0.987484	1.12415	1.05582	0.0966375
c2e	0.0003	UMNSAH	0.997582	0.919811	0.958697	0.0549924	1.20185	1.29376	1.24781	0.0649866	0.959493	1.01657	0.988034	0.0403624
c2e	3	JH4	0.018474	0.007867	0.0131705	0.00750028	0.042733	0.031238	0.0369855	0.00812819	0.032292	0.037218	0.034755	0.00348321
c2e	0.3	JH4	0.018342	-0.00465	0.006846	0.0162578	0.031347	0.071636	0.0514915	0.0284886	0.022441	0.042949	0.032695	0.0145013
c2e	0.03	JH4	1.00397	1.02275	1.01336	0.0132766	0.600855	0.644428	0.622642	0.0308108	0.607771	0.637414	0.622592	0.0209608
c2e	0.003	JH4	1.02914	1.02578	1.02746	0.00237588	0.957865	0.984907	0.971386	0.0191216	0.897213	0.859958	0.878586	0.0263433
c2e	0.0003	JH4	0.91128	0.981574	0.946427	0.0497054	0.90641	0.930277	0.918343	0.0168765	0.815539	0.834614	0.825076	0.0134881
c2e	3	BALB/3T3	0.006152	0.023219	0.0146855	0.0120682	0.010862	0.037937	0.0243995	0.0191449	0.074019	0.038069	0.056044	0.0254205
c2e	0.3	BALB/3T3	0.022059	0.033576	0.0278175	0.00814375	0.040613	0.042817	0.041715	0.00155846	0.071211	0.13932	0.105265	0.0481603
c2e	0.03	BALB/3T3	0.777581	0.659269	0.718425	0.0836592	0.743003	0.731197	0.7371	0.0083481	0.933182	1.01154	0.972363	0.0554096
c2e	0.003	BALB/3T3	0.95306	0.938395	0.945728	0.0103697	1.07751	1.02824	1.05288	0.0348399	1.21756	1.29184	1.2547	0.0525295
c2e	0.0003	BALB/3T3	1.06093	0.999208	1.03007	0.0436462	1.0561	1.07672	1.06641	0.014582	1.37568	1.16784	1.27176	0.146964
c2e	3	A2EN	0.010081	0.015094	0.0125875	0.00354473	0.07002	0.086775	0.0783975	0.0118476	0.117923	0.344766	0.231345	0.160402
c2e	0.3	A2EN	0.01705	0.018151	0.0176005	0.000778525	0.083457	0.086609	0.085033	0.0022288	0.260373	0.104851	0.182612	0.109971
c2e	0.03	A2EN	0.925815	0.884446	0.905131	0.0292523	0.724629	0.815205	0.769917	0.0640469	0.713866	0.687914	0.70089	0.0183508
c2e	0.003	A2EN	0.961681	0.951614	0.956647	0.00711844	0.785345	0.860162	0.822753	0.0529036	0.837284	0.82152	0.829402	0.0111468
c2e	0.0003	A2EN	0.891131	0.918927	0.905029	0.0196547	0.923035	0.917063	0.920049	0.00422284	0.806141	0.844397	0.825269	0.0270511
c3e	30	HeLa	0.02648	0.025884	0.026182	0.000421436	0.028784	0.03254	0.030662	0.00265589	0.028706	0.021969	0.0253375	0.00476378
c3e	3	HeLa	0.014378	0.018412	0.016395	0.00285247	0.02026	0.015723	0.0179915	0.00320814	0.021844	0.019016	0.02043	0.0019997
c3e	0.3	HeLa	0.023935	0.023204	0.0235695	0.000516895	0.027108	0.019335	0.0232215	0.00549634	0.037689	0.036607	0.037148	0.00076509
c3e	0.03	HeLa	0.752849	0.774805	0.763827	0.0155252	0.44865	0.439664	0.444157	0.00635406	0.794453	0.791542	0.792998	0.00205839
c3e	0.003	HeLa	0.968621	0.957684	0.963152	0.00773363	0.745165	0.692173	0.718669	0.037471	0.970576	1.04685	1.00871	0.0539317
c3e	30	Vero	0.033226	0.028982	0.031104	0.00300096	0.039263	0.059851	0.049557	0.0145579	0.039255	0.032331	0.035793	0.00489601
c3e	3	Vero	0.02571	0.024384	0.025047	0.000937624	0.023187	0.020931	0.022059	0.00159523	0.030363	0.028666	0.0295145	0.00119996
c3e	0.3	Vero	0.036189	0.042379	0.039284	0.00437699	0.081926	0.074248	0.078087	0.00542917	0.130683	0.172901	0.151792	0.0298526
c3e	0.03	Vero	0.838442	0.842466	0.840454	0.0028454	0.73492	0.745861	0.74039	0.00773646	1.10143	0.969621	1.03553	0.0932066
c3e	0.003	Vero	1.0218	1.08988	1.05584	0.0481462	0.904995	0.984993	0.944994	0.0565671	1.07693	0.962223	1.01958	0.0811115
c3e	30	UMNSAH	0.054835	0.065805	0.06032	0.00775696	0.239986	0.184651	0.212319	0.0391278	0.108216	0.110137	0.109177	0.00135835
c3e	3	UMNSAH	0.081196	0.059092	0.070144	0.0156299	0.280886	0.240467	0.260676	0.0285805	0.110686	0.098062	0.104374	0.00892652
c3e	0.3	UMNSAH	0.05942	0.051724	0.055572	0.00544189	0.194756	0.152893	0.173824	0.0296016	0.131543	0.115077	0.12331	0.0116432
c3e	0.03	UMNSAH	0.592027	0.587443	0.589735	0.00324138	0.937689	0.902082	0.919886	0.025178	0.776723	0.814595	0.795659	0.0267795
c3e	0.003	UMNSAH	0.904585	0.933237	0.918911	0.02026	1.1393	1.20859	1.17395	0.0489947	0.969647	0.946869	0.958258	0.0161065
c3e	30	JH4	0.001213	0.007999	0.004606	0.00479843	0.040215	0.057841	0.049028	0.0124635	0.054054	0.047875	0.0509645	0.00436921
c3e	3	JH4	0.014719	0.013269	0.013994	0.0010253	0.068789	0.07492	0.0718545	0.00433527	0.038203	0.037755	0.037979	0.000316784
c3e	0.3	JH4	0.008724	0.008131	0.0084275	0.000419314	0.074044	0.046127	0.0600855	0.0197403	0.045188	0.039904	0.042546	0.00373635
c3e	0.03	JH4	0.731427	0.711466	0.721447	0.0141146	0.272091	0.335479	0.303785	0.0448221	0.306061	0.271762	0.288911	0.0242531
c3e	0.003	JH4	1.03237	1.00035	1.01636	0.0226401	0.734529	0.76792	0.751224	0.023611	0.787956	0.795299	0.791627	0.00519229
c3e	30	BALB/3T3	0.004743	-0.00835	-0.0018035	0.00925815	0.013223	0.05116	0.0321915	0.0268255	0.030064	0.015178	0.022621	0.010526
c3e	3	BALB/3T3	0.037552	0.047826	0.042689	0.00726482	0.071309	0.034002	0.0526555	0.02638	0.069806	0.23355	0.151678	0.115784
c3e	0.3	BALB/3T3	0.081546	0.094637	0.0880915	0.00925673	0.074615	0.0987	0.0866575	0.0170307	0.092556	0.082867	0.0877115	0.00685116
c3e	0.03	BALB/3T3	0.780564	0.837234	0.808899	0.0400717	0.737494	0.886881	0.812188	0.105633	0.914785	1.01477	0.964779	0.0707022
c3e	0.003	BALB/3T3	0.914037	0.930856	0.922446	0.0118928	0.9223	1.10396	1.01313	0.128452	1.10479	1.21053	1.15766	0.074773
c3e	30	A2EN	0.020637	0.011385	0.016011	0.00654215	0.124598	0.130073	0.127335	0.00387141	0.264794	0.22327	0.244032	0.0293619
c3e	3	A2EN	0.009795	0.016398	0.0130965	0.00466903	0.121944	0.112654	0.117299	0.00656902	0.213851	0.111002	0.162427	0.0727252
c3e	0.3	A2EN	0.675321	0.689015	0.682168	0.00968312	0.145335	0.076324	0.110829	0.0487981	0.098122	0.07563	0.086876	0.0159042
c3e	0.03	A2EN	0.802973	0.873687	0.83833	0.0500023	0.499348	0.471644	0.485496	0.0195897	0.431081	0.450498	0.44079	0.0137299
c3e	0.003	A2EN	0.896429	0.855794	0.876112	0.0287333	0.763447	0.771078	0.767262	0.00539593	0.887651	0.770769	0.82921	0.0826481
c4e	30	HeLa	0.016679	0.012293	0.014486	0.00310137	0.013932	0.014597	0.0142645	0.000470226	0.013194	0.018766	0.01598	0.00394
c4e	3	HeLa	0.027698	0.030297	0.0289975	0.00183777	0.038059	0.031384	0.0347215	0.00471994	0.055904	0.044343	0.0501235	0.00817486
c4e	0.3	HeLa	0.647779	0.605328	0.626553	0.0300174	0.531461	0.528774	0.530118	0.0019	0.653847	0.666364	0.660106	0.00885086
c4e	0.03	HeLa	0.768443	0.708856	0.738649	0.0421344	0.597745	0.616411	0.607078	0.0131989	0.611968	0.720594	0.666281	0.0768102
c4e	0.003	HeLa	0.890732	0.893467	0.8921	0.00193394	0.828613	0.793535	0.811074	0.0248039	0.992991	0.961551	0.977271	0.0222314
c4e	30	Vero	0.035658	0.021377	0.0285175	0.0100982	0.034416	0.021555	0.0279855	0.0090941	0.030499	0.028055	0.029277	0.00172817
c4e	3	Vero	0.107284	0.101315	0.1043	0.00422072	0.139658	0.130108	0.134883	0.00675287	0.133058	0.13618	0.134619	0.00220759
c4e	0.3	Vero	0.601104	0.629976	0.61554	0.0204156	0.625072	0.629871	0.627471	0.00339341	0.661467	0.688278	0.674872	0.0189582
c4e	0.03	Vero	0.733391	0.721763	0.727577	0.00822224	0.681699	0.677188	0.679444	0.00318976	0.521712	0.780317	0.651015	0.182861
c4e	0.003	Vero	1.02272	0.991907	1.00732	0.0217909	0.93638	0.929757	0.933068	0.00468317	0.998333	1.11691	1.05762	0.0838473
c4e	30	UMNSAH	0.082997	0.063022	0.0730095	0.0141245	0.291472	0.296283	0.293878	0.00340189	0.121389	0.190545	0.155967	0.0489007
c4e	3	UMNSAH	0.066951	0.06515	0.0660505	0.0012735	0.170697	0.173103	0.1719	0.0017013	0.137854	0.10163	0.119742	0.0256142
c4e	0.3	UMNSAH	0.649824	0.695667	0.672745	0.0324159	0.90112	0.870806	0.885963	0.0214352	0.79758	0.886769	0.842175	0.0630661
c4e	0.03	UMNSAH	0.773602	0.814043	0.793822	0.0285961	0.976665	1.01853	0.997596	0.0296009	1.02782	0.981721	1.00477	0.0326005
c4e	0.003	UMNSAH	0.865781	0.95665	0.911215	0.0642541	1.14989	0.986288	1.06809	0.115683	1.02837	0.993247	1.01081	0.0248385
c4e	30	JH4	0.016497	0.002531	0.009514	0.00987545	0.058279	0.042843	0.050561	0.0109149	0.045546	0.039009	0.0422775	0.00462236
c4e	3	JH4	0.049503	0.00174	0.0256215	0.0337735	0.057622	0.081598	0.06961	0.0169536	0.032471	0.036053	0.034262	0.00253286
c4e	0.3	JH4	0.89369	0.926696	0.910193	0.0233388	0.817185	0.882435	0.84981	0.0461387	0.601771	0.583771	0.592771	0.0127279
c4e	0.03	JH4	0.721282	0.709687	0.715484	0.0081989	0.702342	0.680118	0.69123	0.0157147	0.598279	0.641534	0.619907	0.0305859
c4e	0.003	JH4	0.866481	0.938356	0.902419	0.0508233	0.841161	0.828681	0.834921	0.00882469	0.776672	0.755268	0.76597	0.0151349
c4e	30	BALB/3T3	0.028273	0.016011	0.022142	0.00867054	0.060605	0.045651	0.053128	0.0105741	0.055763	0.060959	0.058361	0.00367413
c4e	3	BALB/3T3	0.082706	0.029599	0.0561525	0.0375523	0.060133	0.052577	0.056355	0.0053429	0.070509	0.087641	0.079075	0.0121142
c4e	0.3	BALB/3T3	0.544934	0.638473	0.591703	0.0661421	0.517584	0.583069	0.550326	0.0463049	0.878413	0.931637	0.905025	0.0376351
c4e	0.03	BALB/3T3	0.624969	0.679982	0.652475	0.0389001	0.646822	0.695149	0.670986	0.0341723	0.854961	0.849484	0.852222	0.00387282
c4e	0.003	BALB/3T3	0.977833	0.966565	0.972199	0.00796768	0.992822	0.950792	0.971807	0.0297197	1.142	1.17655	1.15928	0.0244277
c4e	30	A2EN	0.013423	0.001073	0.007248	0.00873277	0.089927	0.084287	0.087107	0.00398808	0.091971	0.045256	0.0686135	0.0330325
c4e	3	A2EN	0.053283	0.046029	0.049656	0.00512935	0.157279	0.098885	0.128082	0.0412908	0.107542	0.163484	0.135513	0.039557
c4e	0.3	A2EN	0.801872	0.77754	0.789706	0.0172053	0.606182	0.583787	0.594985	0.0158357	0.578145	0.524894	0.551519	0.0376541
c4e	0.03	A2EN	0.836434	0.841203	0.838819	0.00337219	0.728278	0.785013	0.756645	0.0401177	0.622744	0.618515	0.620629	0.00299035
c4e	0.003	A2EN	0.866106	0.894024	0.880065	0.019741	0.833288	0.885046	0.859167	0.0365984	0.846704	0.756543	0.801624	0.0637535
c5e	30	HeLa	0.002764	0.002222	0.002493	0.000383252	-0.00335	-0.00349	-0.00342	9.89949e-05	-0.00311	0.002838	-0.000136	0.00420587
c5e	3	HeLa	0.01075	0.014838	0.012794	0.00289065	0.015232	0.017919	0.0165755	0.0019	0.027084	0.024297	0.0256905	0.00197071
c5e	0.3	HeLa	0.464169	0.497334	0.480751	0.0234512	0.728666	0.74479	0.736728	0.0114014	0.895012	0.88108	0.888046	0.00985141
c5e	0.03	HeLa	1.04091	1.07098	1.05594	0.0212684	0.951414	0.970947	0.96118	0.0138119	1.0614	0.97436	1.01788	0.061548
c5e	0.003	HeLa	0.849635	1.02388	0.936756	0.123208	0.924253	0.96251	0.943381	0.0270518	1.07587	0.987959	1.03192	0.062166
c5e	30	Vero	0.003205	0.006168	0.0046865	0.00209516	0.003127	0.004951	0.004039	0.00128976	0.007285	0.002263	0.004774	0.00355109
c5e	3	Vero	0.022571	0.019432	0.0210015	0.00221961	0.00735	0.010854	0.009102	0.0024777	0.02629	0.017806	0.022048	0.00599909
c5e	0.3	Vero	0.07943	0.069968	0.074699	0.00669064	0.598389	0.538115	0.568252	0.0426202	0.810929	0.835635	0.823282	0.0174698
c5e	0.03	Vero	0.916214	0.867933	0.892073	0.0341398	1.02046	1.03217	1.02631	0.00828022	1.03037	1.06132	1.04585	0.0218857
c5e	0.003	Vero	1.0432	1.0531	1.04815	0.00700319	1.04666	1.02204	1.03435	0.0174083	0.878533	1.11922	0.998876	0.17019
c5e	30	UMNSAH	0.019306	-0.00738	0.005963	0.0188699	0.063876	0.064357	0.0641165	0.000340118	0.003933	-0.01692	-0.0064935	0.0147453
c5e	3	UMNSAH	0.234118	0.251145	0.242631	0.0120399	0.305907	0.193312	0.249609	0.0796167	0.299767	0.298121	0.298944	0.0011639
c5e	0.3	UMNSAH	0.900819	0.930617	0.915718	0.0210704	0.783232	0.72068	0.751956	0.0442309	1.02892	0.983642	1.00628	0.0320185
c5e	0.03	UMNSAH	0.937658	0.814862	0.87626	0.0868299	0.952606	0.98292	0.967763	0.0214352	1.17931	1.0742	1.12676	0.0743212
c5e	0.003	UMNSAH	0.951083	0.819773	0.885428	0.0928502	0.899677	0.869363	0.88452	0.0214352	1.09204	1.02782	1.05993	0.0454083
c5e	30	JH4	-0.0032	-0.00439	-0.003795	0.000841457	0.015801	-0.00018	0.0078105	0.0113003	0.015187	0.010172	0.0126795	0.00354614
c5e	3	JH4	0.825109	0.793684	0.809396	0.0222208	0.585638	0.57688	0.581259	0.00619284	0.591472	0.566487	0.578979	0.0176671
c5e	0.3	JH4	0.975447	1.0377	1.00657	0.0440216	0.821236	0.801201	0.811219	0.0141669	0.712909	0.748641	0.730775	0.0252663
c5e	0.03	JH4	1.07295	1.03072	1.05183	0.0298604	0.968047	0.913636	0.940841	0.0384744	0.77309	0.834614	0.803852	0.043504
c5e	0.003	JH4	1.04271	1.01109	1.0269	0.0223601	0.902469	0.916264	0.909366	0.00975454	0.745865	0.882078	0.813972	0.0963171
c5e	30	BALB/3T3	-0.00735	-0.00246	-0.004905	0.00345775	0.013538	0.001417	0.0074775	0.00857084	-0.00799	-0.03453	-0.02126	0.0187666
c5e	3	BALB/3T3	0.018248	0.030344	0.024296	0.00855316	0.024714	0.027076	0.025895	0.00167019	0.065593	0.011527	0.03856	0.0382304
c5e	0.3	BALB/3T3	0.03399	0.241035	0.137513	0.146403	0.057929	0.059975	0.058952	0.00144674	0.127945	0.111936	0.119941	0.0113201
c5e	0.03	BALB/3T3	0.748914	0.746843	0.747879	0.00146442	1.02619	0.93568	0.980937	0.0640031	1.09131	1.50137	1.29634	0.289958
c5e	0.003	BALB/3T3	0.868055	0.947012	0.907533	0.055831	0.988887	1.05453	1.02171	0.0464159	1.11504	1.24368	1.17936	0.0909594
c5e	30	A2EN	-0.00386	-0.00418	-0.00402	0.000226274	0.033192	0.065541	0.0493665	0.0228742	0.012383	0.023533	0.017958	0.00788424
c5e	3	A2EN	0.07195	0.049819	0.0608845	0.015649	0.565207	0.564709	0.564958	0.000352139	0.455496	0.447999	0.451747	0.00530118
c5e	0.3	A2EN	0.758303	0.78724	0.772771	0.0204615	0.930998	0.905119	0.918058	0.0182992	0.612556	0.714443	0.6635	0.072045
c5e	0.03	A2EN	0.9885	0.959807	0.974154	0.020289	0.90993	0.807906	0.858918	0.0721419	0.800566	0.738857	0.769711	0.0436349
c5e	0.003	A2EN	0.851596	1.05069	0.951145	0.140784	0.964342	0.932491	0.948416	0.0225221	0.76654	0.694258	0.730399	0.0511111
c1v	30	HeLa	0.034394	0.029526	0.03196	0.0034422	0.030538	0.036268	0.033403	0.00405172	0.024309	0.017284	0.0207965	0.00496743
c1v	3	HeLa	0.050596	0.052119	0.0513575	0.00107692	0.032175	0.034287	0.033231	0.00149341	0.029456	0.033513	0.0314845	0.00286873
c1v	0.3	HeLa	0.17965	0.187565	0.183608	0.00559675	0.226929	0.257346	0.242138	0.0215081	0.214625	0.210605	0.212615	0.00284257
c1v	0.03	HeLa	0.906858	0.832316	0.869587	0.0527092	0.804483	0.752204	0.778343	0.0369668	0.822388	0.866416	0.844402	0.0311325
c1v	0.003	HeLa	0.873823	0.766656	0.82024	0.0757785	0.792654	0.757669	0.775162	0.0247381	0.856386	0.874418	0.865402	0.0127505
c1v	0.0003	HeLa	0.861635	0.848072	0.854854	0.00959049	0.817553	0.87044	0.843997	0.0373968	0.887679	0.803228	0.845454	0.0597159
c1v	30	BALB/3T3	0.004755	0.124131	0.064443	0.0844116	0.039028	0.06646	0.052744	0.0193974	0.032955	0.043229	0.038092	0.00726482
c1v	3	BALB/3T3	0.175185	0.158855	0.16702	0.0115471	0.058384	0.074335	0.0663595	0.0112791	0.060337	0.056777	0.058557	0.0025173
c1v	0.3	BALB/3T3	0.292872	0.350307	0.321589	0.0406127	0.145217	0.173115	0.159166	0.0197269	0.211328	0.225817	0.218573	0.0102453
c1v	0.03	BALB/3T3	1.03935	1.11874	1.07905	0.0561414	0.662744	0.675091	0.668918	0.00873065	0.911802	0.979704	0.945753	0.048014
c1v	0.003	BALB/3T3	1.20302	1.11405	1.15854	0.0629099	0.859569	0.857634	0.858602	0.00136825	0.981792	0.966893	0.974343	0.0105352
c1v	0.0003	BALB/3T3	1.21484	1.16079	1.18782	0.0382241	0.917903	0.911696	0.914799	0.00438901	1.02628	1.04012	1.0332	0.00978282
c2v	30	HeLa	0.043684	0.043201	0.0434425	0.000341533	0.042129	0.037931	0.04003	0.00296843	0.028967	0.040313	0.03464	0.00802283
c2v	3	HeLa	0.09017	0.070847	0.0805085	0.0136634	0.055305	0.045562	0.0504335	0.00688934	0.049141	0.051583	0.050362	0.00172675
c2v	0.3	HeLa	0.473506	0.475289	0.474398	0.00126077	0.641361	0.673204	0.657282	0.0225164	0.582821	0.595895	0.589358	0.00924471
c2v	0.03	HeLa	0.922242	0.884637	0.903439	0.0265908	0.770898	0.892302	0.8316	0.0858456	0.898724	0.848384	0.873554	0.0355958
c2v	0.003	HeLa	0.923208	1.00418	0.963693	0.0572544	0.766541	0.843957	0.805249	0.0547414	0.840683	0.878626	0.859654	0.0268298
c2v	0.0003	HeLa	0.911428	0.897642	0.904535	0.00974817	0.844986	0.869463	0.857225	0.0173079	0.817767	0.859279	0.838523	0.0293534
c2v	30	BALB/3T3	0.142338	0.194893	0.168616	0.037162	0.056381	0.080943	0.068662	0.017368	0.053257	0.054362	0.0538095	0.000781353
c2v	3	BALB/3T3	0.229242	0.269785	0.249513	0.0286682	0.092489	0.111378	0.101934	0.0133565	0.066109	0.078388	0.0722485	0.00868256
c2v	0.3	BALB/3T3	0.654003	0.672397	0.6632	0.0130065	0.381488	0.43882	0.410154	0.0405398	0.395267	0.411598	0.403432	0.0115478
c2v	0.03	BALB/3T3	1.14052	1.26252	1.20152	0.0862699	0.809312	0.881127	0.84522	0.0507809	0.941025	0.940125	0.940575	0.000636396
c2v	0.003	BALB/3T3	1.25464	1.12832	1.19148	0.0893217	0.841415	0.912497	0.876956	0.0502626	0.985926	0.961941	0.973934	0.01696
c2v	0.0003	BALB/3T3	1.25163	1.20677	1.2292	0.0317208	0.992255	1.00407	0.998162	0.00835376	0.958093	1.06336	1.01073	0.0744385
c3v	30	HeLa	0.043126	0.051004	0.047065	0.00557059	0.051001	0.045034	0.0480175	0.00421931	0.034039	0.030282	0.0321605	0.0026566
c3v	3	HeLa	0.139035	0.146578	0.142807	0.00533371	0.05916	0.061721	0.0604405	0.0018109	0.083478	0.088249	0.0858635	0.00337361
c3v	0.3	HeLa	0.798501	0.839376	0.818939	0.028903	0.711806	0.775466	0.743636	0.0450144	0.75255	0.744323	0.748436	0.00581737
c3v	0.03	HeLa	0.958992	0.908716	0.933854	0.0355505	0.788535	0.883193	0.835864	0.0669333	0.892488	0.832869	0.862678	0.042157
c3v	0.003	HeLa	0.913695	0.957878	0.935787	0.0312421	0.76295	0.823758	0.793354	0.0429977	0.872164	0.869046	0.870605	0.00220476
c3v	0.0003	HeLa	0.960553	0.899277	0.929915	0.0433287	0.787585	0.760759	0.774172	0.0189688	0.800899	0.858978	0.829939	0.0410681
c3v	30	BALB/3T3	0.157354	0.179127	0.168241	0.0153958	0.058517	0.08448	0.0714985	0.0183586	0.063735	0.053298	0.0585165	0.00738007
c3v	3	BALB/3T3	0.281047	0.25627	0.268659	0.01752	0.106439	0.115916	0.111178	0.00670125	0.112646	0.120054	0.11635	0.00523825
c3v	0.3	BALB/3T3	0.916217	0.958637	0.937427	0.0299955	0.432346	0.46198	0.447163	0.0209544	0.596519	0.604868	0.600693	0.00590363
c3v	0.03	BALB/3T3	1.25389	1.16529	1.20959	0.0626454	0.805307	0.836877	0.821092	0.0223234	0.995053	0.951585	0.973319	0.0307365
c3v	0.003	BALB/3T3	0.968397	1.17731	1.07285	0.14772	0.861905	0.917236	0.889571	0.0391249	0.992556	0.945855	0.969205	0.0330226
c3v	0.0003	BALB/3T3	1.31339	1.2368	1.2751	0.0541509	0.910495	0.936191	0.923343	0.0181698	0.97774	1.00013	0.988934	0.0158307
c4v	30	HeLa	0.018564	0.018007	0.0182855	0.000393858	0.040809	0.03706	0.0389345	0.00265094	0.022093	0.020477	0.021285	0.00114268
c4v	3	HeLa	0.14877	0.148027	0.148398	0.00052538	0.068823	0.082897	0.07586	0.00995182	0.109211	0.100571	0.104891	0.0061094
c4v	0.3	HeLa	0.754059	0.76123	0.757645	0.00507066	0.791862	0.76295	0.777406	0.0204439	0.77092	0.792672	0.781796	0.015381
c4v	0.03	HeLa	0.841049	0.877093	0.859071	0.025487	0.829091	0.837461	0.833276	0.00591848	0.90034	0.852366	0.876353	0.0339227
c4v	0.003	HeLa	0.858514	0.855578	0.857046	0.00207607	0.76398	0.839363	0.801671	0.0533038	0.855259	0.814498	0.834879	0.0288224
c4v	0.0003	HeLa	0.927556	0.900764	0.91416	0.0189448	0.762237	0.775202	0.76872	0.00916764	0.82096	0.813709	0.817335	0.00512723
c4v	30	BALB/3T3	0.161295	0.192828	0.177061	0.0222972	0.060319	0.060453	0.060386	9.47523e-05	0.041878	0.032833	0.0373555	0.00639578
c4v	3	BALB/3T3	0.260024	0.248387	0.254205	0.0082286	0.123725	0.133003	0.128364	0.00656054	0.143466	0.138636	0.141051	0.00341533
c4v	0.3	BALB/3T3	1.00744	1.03109	1.01926	0.0167231	0.562228	0.530792	0.54651	0.0222286	0.757373	0.759747	0.75856	0.00167867
c4v	0.03	BALB/3T3	1.15178	1.2231	1.18744	0.0504344	0.836943	0.814051	0.825497	0.0161871	0.946878	0.995871	0.971375	0.0346433
c4v	0.003	BALB/3T3	1.10767	1.26778	1.18772	0.113212	0.916301	0.901818	0.90906	0.010241	0.967302	1.00827	0.987788	0.0289709
c4v	0.0003	BALB/3T3	1.28655	1.39184	1.33919	0.0744576	0.864842	0.86037	0.862606	0.00316218	1.01912	1.00799	1.01355	0.00787222
c5v	30	HeLa	0.033948	0.026182	0.030065	0.00549139	0.036954	0.029112	0.033033	0.00554513	0.042867	0.033626	0.0382465	0.00653437
c5v	3	HeLa	0.141078	0.166458	0.153768	0.0179464	0.17325	0.200076	0.186663	0.0189688	0.154404	0.151099	0.152752	0.00233699
c5v	0.3	HeLa	0.833394	0.865574	0.849484	0.0227547	0.797301	0.808444	0.802873	0.00787929	0.837715	0.82806	0.832888	0.00682712
c5v	0.03	HeLa	0.943385	0.896305	0.919845	0.0332906	0.866875	0.761445	0.81416	0.0745503	0.843275	0.881443	0.862359	0.0269889
c5v	0.003	HeLa	0.874418	0.916556	0.895487	0.0297961	0.891193	0.886942	0.889068	0.00300591	0.905637	0.847933	0.876785	0.0408029
c5v	0.0003	HeLa	0.96033	0.87988	0.920105	0.0568867	0.803084	0.803823	0.803454	0.000522552	0.841171	0.861758	0.851465	0.0145572
c5v	30	BALB/3T3	-0.19571	-0.176	-0.185855	0.0139371	0.054379	0.082545	0.068462	0.0199164	0.053379	0.074172	0.0637755	0.0147029
c5v	3	BALB/3T3	-0.05268	0.053369	0.0003445	0.074988	0.150823	0.141012	0.145918	0.00693742	0.212597	0.218368	0.215483	0.00408071
c5v	0.3	BALB/3T3	0.956384	0.925789	0.941086	0.0216339	0.66835	0.606012	0.637181	0.0440796	0.869398	0.910042	0.88972	0.0287396
c5v	0.03	BALB/3T3	1.0339	0.901576	0.967739	0.0935693	0.810647	0.729754	0.770201	0.0572	0.93067	0.976757	0.953713	0.0325884
c5v	0.003	BALB/3T3	0.963517	0.946812	0.955164	0.0118122	0.854831	0.732757	0.793794	0.0863194	0.921093	0.970659	0.945876	0.0350485
c5v	0.0003	BALB/3T3	0.970274	0.98041	0.975342	0.00716723	0.845553	0.826131	0.835842	0.0137334	0.917163	0.926454	0.921809	0.00656973

## Sheet: S5C Data
S5C Data. Toxicity of selected top compounds against different host cell lines. The data is based on measurements of bulk resorufin fluorescence. Data are displayed in Figs 3B and S9A-B.
			Cell viability
Compound	Concentration (µM)	Cell line	Replicate 1	Replicate 2	Replicate 3	Mean	SD
c1e	3	HeLa	1.01111	0.922647	0.856024	0.929927	0.0777984
c1e	0.3	HeLa	0.944323	0.938454	0.864134	0.915637	0.0446993
c1e	0.03	HeLa	1.00109	0.971956	0.959077	0.977373	0.0215226
c1e	0.003	HeLa	0.942769	0.99407	0.950616	0.962485	0.0276334
c1e	0.0003	HeLa	0.93372	0.92744	0.84261	0.901257	0.0508865
c1e	3	Vero	0.903204	0.958715	0.950596	0.937505	0.0299816
c1e	0.3	Vero	0.922029	0.986943	0.910631	0.939868	0.0411648
c1e	0.03	Vero	0.985166	1.05269	0.994272	1.01071	0.0366409
c1e	0.003	Vero	1.01133	1.00947	0.823726	0.948175	0.10778
c1e	0.0003	Vero	1.01765	1.01913	0.85748	0.964754	0.0929047
c1e	3	UMNSAH	0.870526	1.05107	0.911802	0.944465	0.0945982
c1e	0.3	UMNSAH	0.903004	1.04455	0.920541	0.956033	0.0771613
c1e	0.03	UMNSAH	0.914139	1.02675	0.969301	0.970065	0.0563114
c1e	0.003	UMNSAH	0.962448	0.979467	0.889805	0.943907	0.0476199
c1e	0.0003	UMNSAH	0.988703	0.985363	0.954582	0.976216	0.0188099
c1e	3	JH4	0.87646	0.826467	0.889109	0.864012	0.0331243
c1e	0.3	JH4	0.854206	0.91921	0.992514	0.921977	0.0691955
c1e	0.03	JH4	0.936598	0.925204	0.955104	0.938969	0.0150903
c1e	0.003	JH4	0.945695	0.836324	0.92181	0.901276	0.0575042
c1e	0.0003	JH4	1.01007	0.86753	1.02499	0.967532	0.0869246
c1e	3	BALB/3T3	1.02477	0.961938	0.951772	0.979494	0.03954
c1e	0.3	BALB/3T3	0.94898	0.937042	0.905295	0.930439	0.0225786
c1e	0.03	BALB/3T3	0.570808	0.953957	0.917464	0.814076	0.211465
c1e	0.003	BALB/3T3	0.849375	0.957067	0.914894	0.907112	0.0542661
c1e	0.0003	BALB/3T3	0.49824	0.950299	0.983681	0.81074	0.271147
c1e	3	A2EN	0.96958	0.984624	0.998514	0.984239	0.0144708
c1e	0.3	A2EN	1.05175	0.940121	1.03981	1.01056	0.0612953
c1e	0.03	A2EN	0.980317	0.927007	1.01082	0.972713	0.0424187
c1e	0.003	A2EN	0.958222	0.987464	0.946309	0.963998	0.0211768
c1e	0.0003	A2EN	0.993202	0.973929	0.957583	0.974905	0.0178295
c2e	3	HeLa	0.977763	0.925338	0.910152	0.937751	0.0354736
c2e	0.3	HeLa	0.904961	0.932264	0.915777	0.917667	0.0137493
c2e	0.03	HeLa	0.932215	0.952668	0.970549	0.951811	0.0191814
c2e	0.003	HeLa	0.925298	1.01767	0.730516	0.891162	0.14659
c2e	0.0003	HeLa	0.921655	0.938237	0.938099	0.932664	0.00953403
c2e	3	Vero	0.917459	1.01367	0.904563	0.945232	0.0596216
c2e	0.3	Vero	0.915369	0.951604	0.830946	0.899306	0.061912
c2e	0.03	Vero	0.961633	1.03207	0.930446	0.974717	0.0520616
c2e	0.003	Vero	1.01388	0.995711	0.860499	0.956695	0.0838021
c2e	0.0003	Vero	0.947439	1.02537	0.964391	0.979068	0.0409887
c2e	3	UMNSAH	0.960541	1.19641	0.945238	1.03406	0.140807
c2e	0.3	UMNSAH	0.890272	1.04923	0.917753	0.952418	0.0849593
c2e	0.03	UMNSAH	0.916289	1.04395	0.910087	0.956775	0.0755591
c2e	0.003	UMNSAH	0.973363	1.0577	0.831588	0.954216	0.114265
c2e	0.0003	UMNSAH	0.976048	1.04558	0.953773	0.991801	0.0478888
c2e	3	JH4	0.911775	0.824493	0.988439	0.908236	0.0820303
c2e	0.3	JH4	0.889765	0.848511	0.996957	0.911744	0.0766249
c2e	0.03	JH4	0.895995	0.858844	0.976061	0.9103	0.0599035
c2e	0.003	JH4	0.920398	0.814536	0.956503	0.897146	0.0737846
c2e	0.0003	JH4	0.929538	0.855002	0.991197	0.925246	0.0681989
c2e	3	BALB/3T3	1.12279	0.991441	0.963237	1.02582	0.0851509
c2e	0.3	BALB/3T3	0.943721	0.895871	0.875592	0.905061	0.034982
c2e	0.03	BALB/3T3	0.767353	0.92793	0.859912	0.851732	0.0806004
c2e	0.003	BALB/3T3	0.915225	0.976861	0.893158	0.928415	0.0433823
c2e	0.0003	BALB/3T3	0.49621	0.993887	1.01558	0.835225	0.293796
c2e	3	A2EN	0.942995	1.01664	0.992363	0.983999	0.0375277
c2e	0.3	A2EN	1.02034	0.933697	1.03006	0.9947	0.0530537
c2e	0.03	A2EN	0.92658	0.954962	0.998828	0.960123	0.0363995
c2e	0.003	A2EN	0.93485	0.969303	0.908814	0.937656	0.0303419
c2e	0.0003	A2EN	0.972821	0.954047	0.938089	0.954986	0.017385
c3e	30	HeLa	0.767364	0.838941	0.791524	0.799276	0.0364128
c3e	3	HeLa	0.931987	0.956462	0.873801	0.92075	0.0424607
c3e	0.3	HeLa	0.919566	0.943104	0.905477	0.922716	0.0190102
c3e	0.03	HeLa	0.926245	0.982423	0.94035	0.949673	0.0292263
c3e	0.003	HeLa	0.951188	0.938223	0.9572	0.94887	0.00969847
c3e	30	Vero	0.680469	0.852951	0.788212	0.773877	0.0871299
c3e	3	Vero	0.904325	0.930635	0.896669	0.910543	0.0178163
c3e	0.3	Vero	0.853625	0.927739	0.882665	0.88801	0.037345
c3e	0.03	Vero	0.953642	0.950748	0.933925	0.946105	0.010647
c3e	0.003	Vero	0.990566	0.919396	0.936222	0.948728	0.0371967
c3e	30	UMNSAH	0.150604	0.097191	0.177888	0.141894	0.0410475
c3e	3	UMNSAH	0.681079	0.668353	0.723663	0.691032	0.0289671
c3e	0.3	UMNSAH	0.86673	0.982239	0.894103	0.914357	0.0603594
c3e	0.03	UMNSAH	0.997168	0.967019	0.83486	0.933016	0.0863316
c3e	0.003	UMNSAH	0.975266	1.02215	0.902145	0.966521	0.0604791
c3e	30	JH4	0.427545	0.304447	0.496843	0.409612	0.0974436
c3e	3	JH4	0.901506	0.906483	1.06072	0.956235	0.0905168
c3e	0.3	JH4	0.853815	0.743404	0.948977	0.848732	0.102881
c3e	0.03	JH4	0.929014	0.747374	0.788012	0.821467	0.0953293
c3e	0.003	JH4	0.883828	0.840671	0.965195	0.896565	0.0632315
c3e	30	BALB/3T3	0.071959	0.065295	0.067577	0.068277	0.0033867
c3e	3	BALB/3T3	0.823321	0.739904	0.647405	0.736877	0.0879971
c3e	0.3	BALB/3T3	0.915349	0.984197	0.868878	0.922808	0.0580202
c3e	0.03	BALB/3T3	0.888218	0.988221	0.907137	0.927859	0.0531243
c3e	0.003	BALB/3T3	0.508775	1.01486	0.974076	0.832572	0.281157
c3e	30	A2EN	0.875392	0.874877	0.850996	0.867088	0.0139387
c3e	3	A2EN	0.950429	0.94654	1.03712	0.978031	0.051213
c3e	0.3	A2EN	0.926006	0.943195	0.988938	0.952713	0.0325277
c3e	0.03	A2EN	0.93154	0.96126	0.925238	0.939346	0.0192379
c3e	0.003	A2EN	0.935458	0.959185	0.922414	0.939019	0.0186423
c4e	30	HeLa	1.03277	1.00155	0.89326	0.975861	0.073217
c4e	3	HeLa	0.951207	0.968344	0.850158	0.923236	0.0638651
c4e	0.3	HeLa	0.942926	1.00872	0.930951	0.960866	0.0418739
c4e	0.03	HeLa	0.943507	0.98367	1.05728	0.994818	0.0576979
c4e	0.003	HeLa	0.949598	0.958015	0.908885	0.938833	0.0262747
c4e	30	Vero	0.829635	0.925502	0.856119	0.870419	0.0495074
c4e	3	Vero	0.9273	0.970145	0.916681	0.938042	0.0283045
c4e	0.3	Vero	0.9509	0.997412	0.872498	0.94027	0.0631318
c4e	0.03	Vero	0.992466	1.02677	0.980584	0.999939	0.0239813
c4e	0.003	Vero	0.956512	1.01464	0.843875	0.938343	0.0868208
c4e	30	UMNSAH	0.980373	1.15508	0.920374	1.01861	0.121937
c4e	3	UMNSAH	0.998727	1.10121	0.850639	0.983526	0.125976
c4e	0.3	UMNSAH	0.976568	0.989926	0.882815	0.94977	0.0583678
c4e	0.03	UMNSAH	1.0271	0.959041	0.875825	0.953988	0.0757635
c4e	0.003	UMNSAH	1.00381	0.94508	0.826513	0.925133	0.0903135
c4e	30	JH4	0.925519	0.803414	0.912946	0.880626	0.0671627
c4e	3	JH4	0.863261	0.825664	0.982577	0.890501	0.0819263
c4e	0.3	JH4	0.91594	0.853248	0.999081	0.922756	0.0731551
c4e	0.03	JH4	0.961392	0.771591	0.98561	0.906198	0.1172
c4e	0.003	JH4	0.922205	0.852957	0.987111	0.920758	0.0670887
c4e	30	BALB/3T3	0.966775	0.803853	0.84053	0.870386	0.085466
c4e	3	BALB/3T3	0.910554	0.827772	0.86843	0.868919	0.0413932
c4e	0.3	BALB/3T3	0.924561	0.903135	0.856766	0.894821	0.0346538
c4e	0.03	BALB/3T3	0.89993	0.923689	0.870892	0.89817	0.0264424
c4e	0.003	BALB/3T3	0.654877	0.976663	0.964887	0.865476	0.182479
c4e	30	A2EN	0.907836	0.97542	0.941204	0.941487	0.0337929
c4e	3	A2EN	1.0221	0.915794	0.993163	0.977019	0.0549614
c4e	0.3	A2EN	0.956903	0.922141	0.984548	0.954531	0.0312711
c4e	0.03	A2EN	0.944722	0.982609	0.927399	0.951577	0.0282361
c4e	0.003	A2EN	0.932597	0.962072	0.944251	0.946307	0.0148446
c5e	30	HeLa	0.004165	0.02994	0.010232	0.014779	0.0134757
c5e	3	HeLa	0.997428	0.878867	0.872102	0.916132	0.0704853
c5e	0.3	HeLa	0.96764	1.03504	0.973175	0.991951	0.0374169
c5e	0.03	HeLa	0.991986	1.00954	1.00679	1.00277	0.00944211
c5e	0.003	HeLa	1.00484	1.00025	0.910636	0.971909	0.0531133
c5e	30	Vero	0.027887	0.286102	0.187641	0.16721	0.130314
c5e	3	Vero	0.88642	0.98921	0.926091	0.933907	0.0518388
c5e	0.3	Vero	0.908231	1.04056	0.919491	0.956093	0.0733649
c5e	0.03	Vero	0.982463	0.984016	1.0039	0.990125	0.0119513
c5e	0.003	Vero	0.953051	1.12774	1.00937	1.03005	0.0891609
c5e	30	UMNSAH	0.006405	0.009058	0.006429	0.00729733	0.00152483
c5e	3	UMNSAH	0.985518	0.975793	0.904933	0.955415	0.043988
c5e	0.3	UMNSAH	1.01699	0.924568	0.980244	0.973934	0.046533
c5e	0.03	UMNSAH	1.06199	0.906595	0.881125	0.949903	0.0979017
c5e	0.003	UMNSAH	1.0209	0.919706	0.942935	0.96118	0.0530068
c5e	30	JH4	0.002935	0.003102	0.004389	0.00347533	0.000795652
c5e	3	JH4	0.921542	0.857495	0.947822	0.908953	0.0464608
c5e	0.3	JH4	0.938126	0.870243	0.980126	0.929498	0.0554472
c5e	0.03	JH4	0.960827	0.812902	0.983425	0.919051	0.0926198
c5e	0.003	JH4	0.927396	0.861742	0.968493	0.91921	0.0538442
c5e	30	BALB/3T3	0.008739	0.005827	0.007396	0.00732067	0.00145746
c5e	3	BALB/3T3	0.918361	0.83792	0.906031	0.887437	0.0433241
c5e	0.3	BALB/3T3	1.4087	0.887601	0.903524	1.06661	0.296369
c5e	0.03	BALB/3T3	0.928343	0.987643	0.956171	0.957386	0.0296687
c5e	0.003	BALB/3T3	0.895507	1.02011	1.04937	0.98833	0.081708
c5e	30	A2EN	0.59081	0.67788	0.610874	0.626521	0.0455952
c5e	3	A2EN	0.986493	0.956646	0.993923	0.979021	0.0197299
c5e	0.3	A2EN	0.936473	0.973465	0.994569	0.968169	0.0294079
c5e	0.03	A2EN	0.954892	1.03509	0.949922	0.979968	0.0478011
c5e	0.003	A2EN	0.918407	0.952916	0.955856	0.942393	0.0208244
c1v	30	HeLa	0.95	0.79	0.97	0.903333	0.0986577
c1v	3	HeLa	0.96	1.18	0.99	1.04333	0.119304
c1v	0.3	HeLa	0.96	0.94	0.99	0.963333	0.0251661
c1v	0.03	HeLa	1.05	0.93	0.99	0.99	0.06
c1v	0.003	HeLa	1.02	0.94	1	0.986667	0.0416333
c1v	0.0003	HeLa	1.01	0.94	0.98	0.976667	0.0351188
c1v	30	BALB/3T3	0.99	0.98	1.08	1.01667	0.0550757
c1v	3	BALB/3T3	0.99	0.99	1.06	1.01333	0.0404145
c1v	0.3	BALB/3T3	0.96	0.96	1.07	0.996667	0.0635085
c1v	0.03	BALB/3T3	0.92	0.98	1.11	1.00333	0.0971253
c1v	0.003	BALB/3T3	0.88	0.96	1.08	0.973333	0.100664
c1v	0.0003	BALB/3T3	0.9	0.97	1.13	1	0.117898
c2v	30	HeLa	0.99	0.78	0.99	0.92	0.121244
c2v	3	HeLa	0.89	1.17	0.98	1.01333	0.142945
c2v	0.3	HeLa	0.95	0.94	0.99	0.96	0.0264575
c2v	0.03	HeLa	0.98	0.92	0.98	0.96	0.034641
c2v	0.003	HeLa	1.06	0.91	0.99	0.986667	0.0750555
c2v	0.0003	HeLa	1.07	0.85	0.99	0.97	0.111355
c2v	30	BALB/3T3	1.03	1.01	1.1	1.04667	0.0472582
c2v	3	BALB/3T3	0.94	0.97	1.07	0.993333	0.0680686
c2v	0.3	BALB/3T3	0.96	0.91	1.02	0.963333	0.0550757
c2v	0.03	BALB/3T3	0.95	0.96	1	0.97	0.0264575
c2v	0.003	BALB/3T3	0.95	0.94	1.05	0.98	0.0608276
c2v	0.0003	BALB/3T3	0.85	0.95	1.09	0.963333	0.120554
c3v	30	HeLa	1.03	0.79	1	0.94	0.130767
c3v	3	HeLa	0.91	1.14	0.97	1.00667	0.119304
c3v	0.3	HeLa	0.92	0.93	0.97	0.94	0.0264575
c3v	0.03	HeLa	0.97	0.93	0.98	0.96	0.0264575
c3v	0.003	HeLa	1.06	0.91	0.97	0.98	0.0754983
c3v	0.0003	HeLa	1.04	0.89	0.97	0.966667	0.0750555
c3v	30	BALB/3T3	1.05	0.96	1.11	1.04	0.0754983
c3v	3	BALB/3T3	0.92	0.97	0.95	0.946667	0.0251661
c3v	0.3	BALB/3T3	0.9	0.89	1.02	0.936667	0.0723418
c3v	0.03	BALB/3T3	0.93	0.97	1.05	0.983333	0.061101
c3v	0.003	BALB/3T3	0.93	0.92	1	0.95	0.043589
c3v	0.0003	BALB/3T3	0.85	0.97	1.08	0.966667	0.115036
c4v	30	HeLa	0.91	0.75	0.92	0.86	0.0953939
c4v	3	HeLa	0.92	1.11	0.98	1.00333	0.0971253
c4v	0.3	HeLa	0.96	0.95	0.98	0.963333	0.0152753
c4v	0.03	HeLa	0.95	0.91	0.97	0.943333	0.0305505
c4v	0.003	HeLa	1.01	0.92	0.98	0.97	0.0458258
c4v	0.0003	HeLa	1.05	0.91	0.99	0.983333	0.0702377
c4v	30	BALB/3T3	0.98	0.98	1.09	1.01667	0.0635085
c4v	3	BALB/3T3	0.91	0.99	1.06	0.986667	0.0750555
c4v	0.3	BALB/3T3	0.88	0.92	1.08	0.96	0.10583
c4v	0.03	BALB/3T3	0.9	0.97	1	0.956667	0.051316
c4v	0.003	BALB/3T3	0.92	0.91	1.03	0.953333	0.0665833
c4v	0.0003	BALB/3T3	0.9	0.98	1.02	0.966667	0.061101
c5v	30	HeLa	1.09	1.03	1.07	1.06333	0.0305505
c5v	3	HeLa	1	0.99	0.99	0.993333	0.0057735
c5v	0.3	HeLa	1.02	1.01	0.97	1	0.0264575
c5v	0.03	HeLa	0.96	1.01	0.97	0.98	0.0264575
c5v	0.003	HeLa	1	0.98	0.98	0.986667	0.011547
c5v	0.0003	HeLa	0.96	0.98	1	0.98	0.02
c5v	30	BALB/3T3	1.09	1.03	1.02	1.04667	0.0378594
c5v	3	BALB/3T3	1	0.98	1.01	0.996667	0.0152753
c5v	0.3	BALB/3T3	0.99	0.97	1.01	0.99	0.02
c5v	0.03	BALB/3T3	0.98	0.97	1.06	1.00333	0.0493288
c5v	0.003	BALB/3T3	0.96	0.96	1.02	0.98	0.034641
c5v	0.0003	BALB/3T3	0.89	0.96	1.03	0.96	0.07

## Sheet: S5D Data
S5D Data. Potency of selected top compounds in HeLa cells infected with the indicated Chlamydia strains, as measured by inclusion area. Data are displayed in Fig 3C.
		IC50 (µM)
Strain	Compound	Replicate 1	Replicate 2	Replicate 3	Mean	SD
CTL2 (GFP)	c1	0.09645	0.07328	0.1237	0.09781	0.0252375
CTL2 (GFP)	c2	0.08339	0.08553	0.1099	0.09294	0.0147267
CTL2 (GFP)	c3	0.06849	0.0663	0.07421	0.0696667	0.00408417
CTL2 (GFP)	c4	0.3695	0.2374	0.3853	0.330733	0.0812142
CTL2 (GFP)	c5	1.187	0.2862	0.8442	0.772467	0.454664
CTL2	c1	0.1178	0.1013	0.1123	0.110467	0.00840139
CTL2	c2	0.1812	0.1147	0.1316	0.1425	0.034564
CTL2	c3	0.1199	0.09025	0.0741	0.09475	0.0232292
CTL2	c4	0.7434	0.5496	0.4767	0.5899	0.137842
CTL2	c5	6.253	6.264	6.305	6.274	0.0274044
CTA	c1	0.01293	0.008041	0.02299	0.0146537	0.0076221
CTA	c2	0.1335	0.1147	0.2624	0.1702	0.0803989
CTA	c3	0.03201	0.04341	0.04227	0.03923	0.00627863
CTA	c4	0.5951	2.004	6.156	2.91837	2.89101
CTA	c5	ND	ND	ND	ND	ND
CTD	c1	0.00248	0.003128	0.001832	0.00248	0.000648
CTD	c2	0.1276	0.1764	0.1031	0.1357	0.0373153
CTD	c3	0.02468	0.01872	0.0451	0.0295	0.0138348
CTD	c4	ND	ND	ND	ND	ND
CTD	c5	0.1587	0.1567	0.02506	0.113487	0.0765863
CTE	c1	0.0006973	0.001614	0.002238	0.00151643	0.00077497
CTE	c2	0.009241	0.01653	0.01271	0.012827	0.00364591
CTE	c3	0.009862	0.01674	0.02179	0.0161307	0.0059873
CTE	c4	ND	ND	ND	ND	ND
CTE	c5	0.04988	0.05441	0.05744	0.05391	0.00380472
CM	c1	0.04801	0.00814	0.09176	0.0493033	0.041825
CM	c2	ND	0.007928	0.002854	0.005391	0.00358786
CM	c3	0.03781	0.03823	0.05154	0.0425267	0.0078086
CM	c4	0.03478	0.05389	0.0477	0.0454567	0.00975051
CM	c5	24.81	0.04843	2.551	9.13648	13.6312
CC	c1	ND	ND	ND	ND	ND
CC	c2	ND	ND	ND	ND	ND
CC	c3	0.07084	0.1233	0.4684	0.220847	0.215986
CC	c4	0.02887	0.02627	0.06708	0.04074	0.0228481
CC	c5	17.65	6.76	57.51	27.3067	26.7176
CTL2 (GFP)	c1v	0.07431	0.07507		0.07469	0.000537401
CTL2 (GFP)	c2v	1.054	0.8495		0.95175	0.144603
CTL2 (GFP)	c3v	0.9888	0.7469		0.86785	0.171049
CTL2 (GFP)	c4v	1.625	1.715		1.67	0.0636396
CTL2 (GFP)	c5v	2.09	2.043		2.0665	0.033234
CTL2	c1v	0.03274	0.04344	0.02254	0.0329067	0.010451
CTL2	c2v	0.3798	0.2205	0.4814	0.360567	0.131509
CTL2	c3v	0.2748	0.2128	0.4743	0.320633	0.136642
CTL2	c4v	0.3292	0.2539	0.4284	0.337167	0.0875224
CTL2	c5v	0.4215	0.3249	0.2022	0.3162	0.109909
CTA	c1v	0.01086	0.0203		0.01558	0.00667509
CTA	c2v	0.222	0.3095		0.26575	0.0618718
CTA	c3v	0.2279	0.2327		0.2303	0.00339411
CTA	c4v	0.4899	0.5135		0.5017	0.0166877
CTA	c5v	0.827	0.8428		0.8349	0.0111723
CTD	c1v	0.02246	0.02095		0.021705	0.00106773
CTD	c2v	0.1988	0.2896		0.2442	0.0642053
CTD	c3v	0.148	0.1919		0.16995	0.031042
CTD	c4v	0.5437	0.5552		0.54945	0.00813173
CTD	c5v	0.9	0.9588		0.9294	0.0415779
CTE	c1v	0.00834	0.01222		0.01028	0.00274357
CTE	c2v	0.09997	0.1232		0.111585	0.0164261
CTE	c3v	0.07732	0.2393		0.15831	0.114537
CTE	c4v	0.6539	0.8122		0.73305	0.111935
CTE	c5v	0.7833	0.9762		0.87975	0.136401
CM	c1v	0.1238	0.1113		0.11755	0.00883883
CM	c2v	0.4906	0.7198		0.6052	0.162069
CM	c3v	1.19	1.079		1.1345	0.0784889
CM	c4v	59.45	12.04		35.745	33.5239
CM	c5v	4.788	6.023		5.4055	0.873277
CC	c1v	ND	ND	ND	ND	ND
CC	c2v	ND	ND	ND	ND	ND
CC	c3v	ND	ND	ND	ND	ND
CC	c4v	ND	ND	ND	ND	ND
CC	c5v	ND	ND	ND	ND	ND

## Sheet: S5E Data
S5E Data. Effect of top compounds on the growth of five species of gut bacteria in dilution assays. Data are displayed in Figs 3D and S10A.
			Bacterial growth
Species	Compound	Concentration (µM)	Replicate 1	Replicate 2	Replicate 3	Replicate 4	Replicate 5	Replicate 6	Replicate 7	Replicate 8	Replicate 9	Mean	SD
E. coli	AZM	10	0.0144088	0.0217837	-0.00694575	0.023951	0.035932	0.0502566	0.00483005	0.0518966	-0.0361373	0.0177751	0.0280619
E. coli	AZM	1	0.657061	0.632548	0.611883	0.615793	0.630918	0.595293	0.661896	0.667342	0.671222	0.638217	0.0273349
E. coli	AZM	0.1	0.885812	0.84364	0.83762	0.874302	0.841927	0.85038	0.859571	0.878277	0.891993	0.862614	0.0204781
E. coli	DOX	10	0.0076282	0.00938796	-0.0141731	0.00882406	0.0191576	0.0537958	8.94454e-05	0.0168289	-0.00921146	0.0102586	0.0197072
E. coli	DOX	1	0.332156	0.352276	0.324761	0.135692	0.12402	0.125022	0.479517	0.424953	0.348112	0.294057	0.133604
E. coli	DOX	0.1	1.00918	1.01007	1.03004	1.00657	0.972547	0.983189	1.00689	0.987444	0.968823	0.997195	0.0202289
E. coli	c1e	30	0.917832	0.891309	0.869251							0.892797	0.0243247
E. coli	c1e	3	0.983849	0.908718	0.91346							0.935342	0.0420749
E. coli	c1e	0.3	0.947874	0.936335	0.886709							0.923639	0.0324987
E. coli	c1e	0.03	0.956538	0.916101	0.872818							0.915152	0.0418683
E. coli	c2e	30	0.911522	0.930593	0.90351							0.915209	0.0139125
E. coli	c2e	3	0.930357	0.925853	0.91224							0.922817	0.00943291
E. coli	c2e	0.3	0.946273	0.91045	0.886803							0.914509	0.029942
E. coli	c2e	0.03	0.9717	0.906075	0.920124							0.932633	0.0345548
E. coli	c3e	30	1.01125	0.983001	0.986202							0.993486	0.0154706
E. coli	c3e	3	0.999953	0.97808	0.991928							0.989987	0.0110651
E. coli	c3e	0.3	1.00739	0.998587	0.971842							0.992607	0.0185147
E. coli	c3e	0.03	1.02981	0.980814	0.978036							0.996219	0.0291208
E. coli	c4e	30	0.965579	0.910085	0.868969							0.914878	0.0484828
E. coli	c4e	3	0.98253	0.923028	0.919091							0.94155	0.0355447
E. coli	c4e	0.3	1.01031	0.925944	0.895532							0.94393	0.059466
E. coli	c4e	0.03	0.992984	0.926856	0.900788							0.940209	0.0475262
E. coli	c5e	30	1.0089	0.919291	0.867092							0.931761	0.0717214
E. coli	c5e	3	1.00881	0.914916	0.934015							0.952579	0.0496212
E. coli	c5e	0.3	0.998634	0.890033	0.909048							0.932572	0.0579964
E. coli	c5e	0.03	0.971795	0.890398	0.877792							0.913328	0.051024
E. coli	c6e	30	0.888462	0.926473	0.989574							0.934836	0.0510723
E. coli	c6e	3	0.92093	0.971056	0.970442							0.954143	0.0287646
E. coli	c6e	0.3	0.942218	0.95687	0.993015							0.964035	0.0261455
E. coli	c6e	0.03	0.964937	0.927794	1.01144							0.968057	0.0419093
E. coli	c7e	30	0.929606	0.896427	0.979654							0.935229	0.0418973
E. coli	c7e	3	0.931306	0.887088	0.958903							0.925765	0.0362268
E. coli	c7e	0.3	0.972809	0.946914	0.973074							0.964266	0.0150275
E. coli	c7e	0.03	0.672451	0.989207	0.960725							0.874127	0.175237
E. coli	c8e	30	1.01467	1.01247	1.03037							1.01917	0.00976127
E. coli	c8e	3	0.992129	0.9648	1.07744							1.01146	0.0587528
E. coli	c8e	0.3	0.978623	0.934491	1.00324							0.972117	0.0348329
E. coli	c8e	0.03	0.986225	0.937751	1.00111							0.97503	0.0331319
E. coli	c9e	30	0.920304	0.912375	0.951817							0.928165	0.0208631
E. coli	c9e	3	0.987925	0.966651	1.01721							0.990595	0.0253844
E. coli	c9e	0.3	0.997317	0.966827	1.01245							0.992198	0.0232387
E. coli	c9e	0.03	0.963327	0.951936	1.01124							0.9755	0.0314681
E. coli	c10e	30	1.01968	1.03564	1.04464							1.03332	0.0126419
E. coli	c10e	3	0.949284	0.984801	0.683672							0.872586	0.164565
E. coli	c10e	0.3	0.67415	0.659236	1.01265							0.782013	0.199879
E. coli	c10e	0.03	0.97263	0.943654	0.99504							0.970441	0.0257628
E. coli	c1v	30	0.872771	0.883909	0.876924							0.877868	0.00562818
E. coli	c1v	3	0.948046	0.945965	0.943727							0.945912	0.00216013
E. coli	c1v	0.3	0.942644	0.940465	1.02088							0.967997	0.0458125
E. coli	c1v	0.03	0.959932	0.945323	1.05583							0.987028	0.0600307
E. coli	c2v	30	0.901315	0.917182	0.943019							0.920505	0.0210498
E. coli	c2v	3	0.887988	0.947798	0.978588							0.938125	0.0460678
E. coli	c2v	0.3	0.911489	0.901325	1.0169							0.943238	0.0639952
E. coli	c2v	0.03	0.918242	0.920115	1.02548							0.954613	0.0613814
E. coli	c3v	30	0.895732	0.898391	0.877101							0.890408	0.0116005
E. coli	c3v	3	0.926166	0.899033	0.978588							0.934596	0.0404418
E. coli	c3v	0.3	0.928147	0.922499	0.941515							0.93072	0.00976568
E. coli	c3v	0.03	0.953989	0.916174	0.964962							0.945042	0.0255951
E. coli	c4v	30	0.908428	0.916541	0.956556							0.927175	0.0257663
E. coli	c4v	3	0.926976	0.928824	1.00248							0.952759	0.0430672
E. coli	c4v	0.3	0.93499	0.939273	0.979561							0.951275	0.0245901
E. coli	c4v	0.03	0.932019	0.949264	0.983543							0.954942	0.026227
E. coli	c5v	30	0.909058	0.915532	1.04309							0.955893	0.0755836
E. coli	c5v	3	0.918963	0.927632	1.03415							0.960249	0.0641493
E. coli	c5v	0.3	0.905727	0.915991	1.00929							0.943669	0.0570608
E. coli	c5v	0.03	0.906267	0.905083	0.993895							0.935081	0.0509373
L.reuteri	AZM	10	0.120858	0.0962364	-0.0263839	0.0721541	0.0302345	0.055014	-0.00797872	-0.0112976	0.0436127	0.0413833	0.0504868
L.reuteri	AZM	1	0.0989887	0.0848465	0.0135259	0.105468	0.0311397	0.0672394	0.0281602	0.0127928	0.0828316	0.0583326	0.0370617
L.reuteri	AZM	0.1	0.0952068	0.0805546	0.0075144	0.103681	0.0150267	0.0786387	0.0131414	0.0260841	0.0688365	0.0542982	0.0384485
L.reuteri	DOX	10	0.809504	0.800759	0.793354	0.83936	0.77994	0.564183	0.657071	0.750457	0.761758	0.75071	0.0867295
L.reuteri	DOX	1	1.00534	1.0104	0.947149	1.03535	1.00335	0.971584	1.02128	1.00731	0.976566	0.997592	0.0273885
L.reuteri	DOX	0.1	1.02113	1.03004	0.994072	1.05062	1.00534	1.01652	0.993116	0.996345	1.03727	1.01605	0.0205521
L.reuteri	c1e	30	1.08871	1.06306	0.933456							1.02841	0.0832256
L.reuteri	c1e	3	1.16994	1.09013	0.965517							1.0752	0.103027
L.reuteri	c1e	0.3	1.13936	1.0794	0.971195							1.06332	0.0852268
L.reuteri	c1e	0.03	1.14741	1.03433	1.02714							1.06963	0.0674609
L.reuteri	c2e	30	1.06191	0.978541	0.920765							0.987072	0.0709578
L.reuteri	c2e	3	1.15136	1.02063	0.89388							1.02196	0.128745
L.reuteri	c2e	0.3	1.1091	1.01502	0.931452							1.01852	0.0888765
L.reuteri	c2e	0.03	1.12752	1.03466	1.02797							1.06338	0.055642
L.reuteri	c3e	30	1.14676	1.19346	1.03331							1.12451	0.0823595
L.reuteri	c3e	3	1.04991	1.0657	1.00292							1.03951	0.0326539
L.reuteri	c3e	0.3	1.11782	1.06702	0.982383							1.05574	0.0684176
L.reuteri	c3e	0.03	1.10861	1.07824	1.05936							1.08207	0.0248443
L.reuteri	c4e	30	1.12226	1.0208	0.960341							1.03447	0.0818182
L.reuteri	c4e	3	1.14067	1.06652	1.00943							1.07221	0.0658034
L.reuteri	c4e	0.3	1.13344	1.05101	0.987559							1.05733	0.0731446
L.reuteri	c4e	0.03	1.17323	1.0581	1.00526							1.07887	0.0858879
L.reuteri	c5e	30	0.887117	0.831958	0.685647							0.801574	0.104115
L.reuteri	c5e	3	1.14018	1.07676	1.046							1.08765	0.0480223
L.reuteri	c5e	0.3	1.15975	1.06322	1.11731							1.11343	0.0483793
L.reuteri	c5e	0.03	1.09759	1.02691	1.08475							1.06975	0.0376534
L.reuteri	c6e	30	0.986105	1.03902	0.956881							0.994	0.0416324
L.reuteri	c6e	3	1.07906	1.12374	1.01024							1.07102	0.0571766
L.reuteri	c6e	0.3	1.05712	1.04028	1.05617							1.05119	0.00945961
L.reuteri	c6e	0.03	1.07841	1.07269	0.99967							1.05026	0.0439029
L.reuteri	c7e	30	1.08231	1.12899	1.11978							1.11036	0.0247249
L.reuteri	c7e	3	1.08166	1.11505	1.09863							1.09845	0.0166972
L.reuteri	c7e	0.3	1.10002	1.04897	1.01272							1.05391	0.0438603
L.reuteri	c7e	0.03	1.06606	1.05694	1.07467							1.06589	0.0088688
L.reuteri	c8e	30	0.963842	0.857789	0.901702							0.907778	0.0532866
L.reuteri	c8e	3	1.02901	1.04771	1.05039							1.04237	0.011647
L.reuteri	c8e	0.3	1.07224	1.04734	1.05039							1.05666	0.0135781
L.reuteri	c8e	0.03	1.16617	1.10419	1.08954							1.11997	0.0406746
L.reuteri	c9e	30	1.1894	1.22658	1.05154							1.15584	0.0922167
L.reuteri	c9e	3	1.04737	1.08102	0.897902							1.00876	0.0974718
L.reuteri	c9e	0.3	1.03177	1.01729	0.94829							0.999117	0.0446087
L.reuteri	c9e	0.03	0.963679	0.994659	0.895424							0.951254	0.0507711
L.reuteri	c10e	30	0.93979	0.987055	0.998513							0.97512	0.0311277
L.reuteri	c10e	3	1.0386	1.06816	1.01933							1.04203	0.0245974
L.reuteri	c10e	0.3	1.04071	1.02471	1.02809							1.03117	0.00843201
L.reuteri	c10e	0.03	1.07679	0.972934	1.02412							1.02461	0.0519276
L.reuteri	c1v	30	0.920839	0.986709	0.874207							0.927251	0.0565245
L.reuteri	c1v	3	0.976846	0.989533	1.06379							1.01006	0.046966
L.reuteri	c1v	0.3	1.01095	0.967104	1.05126							1.00977	0.0420909
L.reuteri	c1v	0.03	1.02362	0.970593	1.07958							1.0246	0.0544984
L.reuteri	c2v	30	1.01783	0.978236	1.19626							1.06411	0.116144
L.reuteri	c2v	3	0.96433	0.967769	1.17282							1.03497	0.119393
L.reuteri	c2v	0.3	0.975282	0.946669	1.09829							1.00675	0.0805599
L.reuteri	c2v	0.03	0.945557	0.902808	1.11668							0.988348	0.113175
L.reuteri	c3v	30	0.965426	0.992025	1.01432							0.99059	0.0244791
L.reuteri	c3v	3	0.960889	0.965443	1.0467							0.991012	0.048285
L.reuteri	c3v	0.3	0.996402	0.918425	1.0454							0.986743	0.0640375
L.reuteri	c3v	0.03	1.00939	0.963283	1.07779							1.01682	0.0576126
L.reuteri	c4v	30	1.04005	0.955142	1.12482							1.04	0.0848374
L.reuteri	c4v	3	1.02456	0.906297	1.06249							0.997783	0.0814672
L.reuteri	c4v	0.3	1.03191	0.999834	0.94467							0.99214	0.0441282
L.reuteri	c4v	0.03	0.979819	0.934042	0.939626							0.951162	0.0249737
L.reuteri	c5v	30	1.06946	0.91992	1.13149							1.04029	0.108759
L.reuteri	c5v	3	1.03895	0.92424	1.05305							1.00542	0.0706524
L.reuteri	c5v	0.3	0.994368	0.946004	1.12107							1.02048	0.0904091
L.reuteri	c5v	0.03	1.10013	0.897824	1.1227							1.04022	0.123832
E. faecalis	AZM	10	-0.0101263	0.0109461	0.0844332	-0.0657645	-0.00533508	0.0257534	0.03859	0.150705	0.146566	0.041752	0.0727682
E. faecalis	AZM	1	0.926405	0.889779	0.660908	0.732357	0.747237	0.679098	0.815584	0.685577	0.641389	0.753148	0.10253
E. faecalis	AZM	0.1	0.997903	1.00157	0.971176	0.932111	0.960314	0.916969	1.03589	0.874721	0.855985	0.949626	0.0600011
E. faecalis	DOX	10	0.0374367	0.0131759	0.0700699	-0.0124147	0.00348413	-0.00181663	0.0198251	0.144389	0.207093	0.0534714	0.0750422
E. faecalis	DOX	1	0.112106	0.0917245	0.0984084	0.0655408	0.211879	0.28692	0.247866	0.640932	0.648092	0.267052	0.227096
E. faecalis	DOX	0.1	0.988391	0.99326	0.923331	0.784588	0.81496	0.810002	0.914074	0.718245	0.684208	0.847895	0.112401
E. faecalis	c1e	30	1.10541	1.01677	0.963412							1.02853	0.0717231
E. faecalis	c1e	3	1.11216	1.09634	1.05474							1.08774	0.0296592
E. faecalis	c1e	0.3	1.09436	1.08377	1.09715							1.09176	0.00705828
E. faecalis	c1e	0.03	1.12965	1.0787	1.09385							1.10073	0.026162
E. faecalis	c2e	30	1.08771	1.06238	0.948175							1.03276	0.0743357
E. faecalis	c2e	3	1.13272	1.12005	1.1446							1.13246	0.0122777
E. faecalis	c2e	0.3	1.12157	1.15948	1.20885							1.1633	0.0437672
E. faecalis	c2e	0.03	1.11768	1.13201	1.20448							1.15139	0.0465338
E. faecalis	c3e	30	0.281594	0.44494	0.0627911							0.263108	0.191744
E. faecalis	c3e	3	1.05068	1.01698	1.00107							1.02291	0.025334
E. faecalis	c3e	0.3	1.07523	1.03948	1.07958							1.06476	0.0220061
E. faecalis	c3e	0.03	1.07973	1.07627	1.10743							1.08781	0.0170817
E. faecalis	c4e	30	1.13159	1.11752	1.1315							1.12687	0.00809909
E. faecalis	c4e	3	1.12259	1.10617	1.09239							1.10705	0.0151186
E. faecalis	c4e	0.3	1.12433	1.08965	1.09268							1.10222	0.0192074
E. faecalis	c4e	0.03	1.10796	1.10313	1.06483							1.09197	0.0236312
E. faecalis	c5e	30	1.17609	1.12249	1.19701							1.16519	0.0384381
E. faecalis	c5e	3	1.15	1.1612	1.18789							1.16636	0.0194632
E. faecalis	c5e	0.3	1.1231	1.1614	1.17682							1.15378	0.027662
E. faecalis	c5e	0.03	1.1186	1.13343	1.15644							1.13616	0.0190685
E. faecalis	c6e	30	1.07203	1.0006	0.945929							1.00619	0.0632349
E. faecalis	c6e	3	1.07695	1.03718	1.00663							1.04025	0.0352621
E. faecalis	c6e	0.3	1.06856	1.04219	1.00684							1.0392	0.0309695
E. faecalis	c6e	0.03	1.08489	1.0815	1.03387							1.06675	0.0285244
E. faecalis	c7e	30	0.925959	0.89651	0.848792							0.890421	0.0389421
E. faecalis	c7e	3	1.04295	1.03087	0.989848							1.02122	0.0278332
E. faecalis	c7e	0.3	1.09428	1.0717	1.05803							1.07467	0.0183116
E. faecalis	c7e	0.03	1.11609	1.12831	1.04862							1.09768	0.0429201
E. faecalis	c8e	30	1.07147	1.0987	1.0498							1.07332	0.0245036
E. faecalis	c8e	3	1.04496	1.06114	0.996901							1.03433	0.0334103
E. faecalis	c8e	0.3	1.05022	1.05504	1.01165							1.03897	0.0237825
E. faecalis	c8e	0.03	1.10446	1.08356	1.0499							1.07931	0.0275271
E. faecalis	c9e	30	1.12974	1.10273	1.08581							1.10609	0.0221576
E. faecalis	c9e	3	1.07617	1.0864	1.04039							1.06765	0.0241542
E. faecalis	c9e	0.3	1.09305	1.07921	1.03858							1.07028	0.0283153
E. faecalis	c9e	0.03	1.08892	1.04709	1.05161							1.06254	0.0229542
E. faecalis	c10e	30	1.14696	1.26028	1.15399							1.18707	0.0634907
E. faecalis	c10e	3	1.09518	1.15031	1.11573							1.12041	0.0278599
E. faecalis	c10e	0.3	1.05704	1.12287	1.08218							1.08736	0.0332198
E. faecalis	c10e	0.03	1.09361	1.06233	1.0125							1.05615	0.0409075
E. faecalis	c1v	30	0.994964	0.989601	0.859087							0.947884	0.0769475
E. faecalis	c1v	3	1.08667	1.06408	0.929718							1.02682	0.08485
E. faecalis	c1v	0.3	1.05985	1.0717	0.960532							1.03069	0.0610508
E. faecalis	c1v	0.03	1.0873	1.08924	1.02046							1.06567	0.0391627
E. faecalis	c2v	30	1.07437	1.0814	1.05938							1.07171	0.0112474
E. faecalis	c2v	3	1.10416	1.07388	1.06088							1.07964	0.0222089
E. faecalis	c2v	0.3	1.11338	1.09	1.1016							1.10166	0.0116932
E. faecalis	c2v	0.03	1.09197	1.10023	1.15302							1.11507	0.03312
E. faecalis	c3v	30	1.03684	1.07258	0.924716							1.01138	0.0771486
E. faecalis	c3v	3	1.06377	1.06855	0.968036							1.03345	0.0567013
E. faecalis	c3v	0.3	1.08635	1.06713	0.995948							1.04981	0.0476252
E. faecalis	c3v	0.03	1.09579	1.03087	1.07178							1.06615	0.0328226
E. faecalis	c4v	30	1.07045	1.12419	1.04747							1.0807	0.0393741
E. faecalis	c4v	3	1.0907	1.12179	1.05017							1.08755	0.0359142
E. faecalis	c4v	0.3	1.08084	1.13257	1.05658							1.09	0.0388185
E. faecalis	c4v	0.03	1.01023	1.07149	1.09229							1.058	0.0426598
E. faecalis	c5v	30	1.0643	1.0606	1.1109							1.0786	0.0280346
E. faecalis	c5v	3	1.10215	1.12169	1.12791							1.11725	0.0134418
E. faecalis	c5v	0.3	1.09176	1.09795	1.13421							1.10797	0.0229332
E. faecalis	c5v	0.03	1.06833	1.09468	1.13261							1.09854	0.0323143
B.thetaiotaomicron	AZM	10	0.00615473	0.006781	0.00489532	-0.0071136	0.00130776	-0.0021929	-0.0269948	0.00809615	0.0259401	0.00187486	0.0141442
B.thetaiotaomicron	AZM	1	0.00517688	0.0197214	0.0166129	-0.00779299	0.017333	-0.000939813	-0.0269948	0.13342	0.0307661	0.0208114	0.0455958
B.thetaiotaomicron	AZM	0.1	0.986713	0.957364	0.958129	0.956139	0.975609	0.945021	0.946627	0.945706	0.929067	0.955597	0.017221
B.thetaiotaomicron	DOX	10	0.00471671	0.00666799	0.0262473	-0.00319712	0.00222112	0.00798841	-0.0205029	0.00450714	0.0357933	0.00716021	0.0161826
B.thetaiotaomicron	DOX	1	-0.00120794	0.000904134	0.014686	-0.00135878	-0.00222112	0.00489486	-0.022886	-0.00530006	0.0274482	0.00166214	0.0138252
B.thetaiotaomicron	DOX	0.1	0.364222	0.35572	0.403604	0.132561	0.115477	0.14293	0.0831621	0.0814623	0.176855	0.206221	0.130149
B.thetaiotaomicron	c1e	30	0.952718	0.99822	0.909124							0.953354	0.0445514
B.thetaiotaomicron	c1e	3	0.991947	1.12186	0.951307							1.0217	0.0890855
B.thetaiotaomicron	c1e	0.3	1.02272	1.09022	1.02515							1.04603	0.0382852
B.thetaiotaomicron	c1e	0.03	1.0566	1.09587	1.01995							1.05747	0.0379678
B.thetaiotaomicron	c2e	30	0.874374	0.953352	0.851318							0.893015	0.0535105
B.thetaiotaomicron	c2e	3	1.03192	1.10632	0.986616							1.04162	0.0604384
B.thetaiotaomicron	c2e	0.3	1.04188	1.11367	1.00089							1.05214	0.0570873
B.thetaiotaomicron	c2e	0.03	1.091	1.12373	1.0601							1.09161	0.0318179
B.thetaiotaomicron	c3e	30	0.0522865	0.0290453	0.0446828							0.0420049	0.0118498
B.thetaiotaomicron	c3e	3	0.938338	0.925833	0.876367							0.913512	0.0327709
B.thetaiotaomicron	c3e	0.3	0.978142	0.992795	0.931674							0.967537	0.0319109
B.thetaiotaomicron	c3e	0.03	1.00069	1.00619	0.939121							0.982	0.0372356
B.thetaiotaomicron	c4e	30	1.12942	1.18176	1.12941							1.14686	0.0302193
B.thetaiotaomicron	c4e	3	1.03595	1.14136	1.13264							1.10332	0.0585028
B.thetaiotaomicron	c4e	0.3	1.0803	1.15119	1.09645							1.10931	0.0371539
B.thetaiotaomicron	c4e	0.03	1.08668	1.12231	1.10478							1.10459	0.0178149
B.thetaiotaomicron	c5e	30	1.07345	1.09587	1.08327							1.0842	0.0112347
B.thetaiotaomicron	c5e	3	1.11205	1.15141	1.1078							1.12376	0.0240473
B.thetaiotaomicron	c5e	0.3	1.12603	1.16351	1.07869							1.12274	0.042504
B.thetaiotaomicron	c5e	0.03	1.12292	1.13384	1.1215							1.12609	0.00675231
B.thetaiotaomicron	c6e	30	0.995384	1.01306	0.975761							0.994734	0.0186566
B.thetaiotaomicron	c6e	3	1.00741	1.06092	1.03661							1.03498	0.026793
B.thetaiotaomicron	c6e	0.3	1.0025	1.03822	1.01989							1.0202	0.017861
B.thetaiotaomicron	c6e	0.03	1.00641	1.0691	1.05655							1.04402	0.0331683
B.thetaiotaomicron	c7e	30	0.96613	0.966725	0.999608							0.977488	0.0191592
B.thetaiotaomicron	c7e	3	1.00026	1.03049	1.0175							1.01609	0.0151667
B.thetaiotaomicron	c7e	0.3	0.9776	1.03867	1.01179							1.00935	0.0306087
B.thetaiotaomicron	c7e	0.03	0.994465	1.04307	1.02518							1.02091	0.0245842
B.thetaiotaomicron	c8e	30	1.01097	1.01953	0.99812							1.00954	0.0107778
B.thetaiotaomicron	c8e	3	0.994105	1.02182	0.998943							1.00495	0.0148017
B.thetaiotaomicron	c8e	0.3	0.987351	1.018	1.00376							1.00304	0.0153357
B.thetaiotaomicron	c8e	0.03	0.994865	1.02261	0.989427							1.0023	0.0177948
B.thetaiotaomicron	c9e	30	1.00973	1.0525	1.04539							1.03587	0.0229155
B.thetaiotaomicron	c9e	3	1.02372	1.07471	1.05698							1.0518	0.0258858
B.thetaiotaomicron	c9e	0.3	1.03155	1.08642	1.03344							1.05047	0.0311446
B.thetaiotaomicron	c9e	0.03	1.02875	1.07778	1.05306							1.0532	0.0245135
B.thetaiotaomicron	c10e	30	0.986632	1.06092	1.05322							1.03359	0.0408501
B.thetaiotaomicron	c10e	3	0.960456	1.06288	1.04233							1.02189	0.0541843
B.thetaiotaomicron	c10e	0.3	0.994465	1.03954	1.01645							1.01682	0.0225419
B.thetaiotaomicron	c10e	0.03	1.00793	1.02929	1.00967							1.01563	0.0118602
B.thetaiotaomicron	c1v	30	0.950366	1.01577	0.90745							0.957864	0.0545502
B.thetaiotaomicron	c1v	3	1.00916	1.06619	1.06927							1.04821	0.0338497
B.thetaiotaomicron	c1v	0.3	1.0226	1.05409	1.07983							1.05217	0.0286643
B.thetaiotaomicron	c1v	0.03	1.03521	1.04975	1.13327							1.07274	0.0529193
B.thetaiotaomicron	c2v	30	1.00074	1.01765	0.989946							1.00278	0.0139658
B.thetaiotaomicron	c2v	3	1.01791	1.06423	1.08823							1.05679	0.0357412
B.thetaiotaomicron	c2v	0.3	0.991002	1.06239	1.10597							1.05312	0.058043
B.thetaiotaomicron	c2v	0.03	1.02128	1.05642	1.0933							1.057	0.0360136
B.thetaiotaomicron	c3v	30	0.891815	0.903013	0.899206							0.898011	0.00569366
B.thetaiotaomicron	c3v	3	0.97658	1.00083	0.973607							0.983674	0.0149357
B.thetaiotaomicron	c3v	0.3	0.949462	1.01006	0.982958							0.980826	0.0303541
B.thetaiotaomicron	c3v	0.03	0.980196	1.01586	0.996632							0.997562	0.0178496
B.thetaiotaomicron	c4v	30	1.04347	1.081	1.10356							1.07601	0.0303535
B.thetaiotaomicron	c4v	3	1.03513	1.05972	1.1289							1.07458	0.0486176
B.thetaiotaomicron	c4v	0.3	1.02712	1.0608	1.12668							1.07154	0.050643
B.thetaiotaomicron	c4v	0.03	1.04413	1.04845	1.10859							1.06706	0.0360317
B.thetaiotaomicron	c5v	30	0.947531	0.950755	1.05535							0.984545	0.0613392
B.thetaiotaomicron	c5v	3	1.03275	1.10033	1.09099							1.07469	0.0366205
B.thetaiotaomicron	c5v	0.3	1.02794	1.08334	1.09964							1.07031	0.0375843
B.thetaiotaomicron	c5v	0.03	1.02387	1.04073	1.08214							1.04892	0.0299855
B.adolescentis	AZM	10	0.0680851	0.00974946	0.154619	0.0691271	0.0693206	0.134623	0.12343	0.150646	0.103343	0.0981048	0.0478707
B.adolescentis	AZM	1	-0.0340426	0.0172316	0.171534	0.0738137	0.0361673	0.14582	0.142327	0.143848	0.121291	0.0908879	0.0709007
B.adolescentis	AZM	0.1	0.0148328	0.0206326	0.144311	0.0883421	0.102474	0.102303	0.133955	0.197689	0.106238	0.101198	0.0574298
B.adolescentis	DOX	10	0.043769	0.0566829	0.151711	0.0602226	0.0738415	0.0974679	0.146872	0.118831	0.0787379	0.0920151	0.0393941
B.adolescentis	DOX	1	0.292036	0.384083	0.426061	0.284007	0.205701	0.197226	0.362158	0.350238	0.202924	0.300493	0.0855455
B.adolescentis	DOX	0.1	0.797568	0.765446	0.781287	0.781957	0.752983	0.747678	0.711398	0.779062	0.926617	0.782666	0.0596242
B.adolescentis	c1e	30	1.129	0.937309	0.780494							0.948933	0.174542
B.adolescentis	c1e	3	1.04851	0.979254	0.965508							0.997758	0.0444875
B.adolescentis	c1e	0.3	0.889726	0.946831	0.925334							0.920631	0.0288415
B.adolescentis	c1e	0.03	1.09471	0.850017	0.967094							0.970607	0.122385
B.adolescentis	c2e	30	1.42055	1.19873	1.3662							1.32849	0.115615
B.adolescentis	c2e	3	1.13921	1.00487	1.16612							1.1034	0.0863796
B.adolescentis	c2e	0.3	1.15964	0.959302	1.08603							1.06832	0.101334
B.adolescentis	c2e	0.03	1.049	0.911688	1.1122							1.02429	0.102512
B.adolescentis	c3e	30	0.158298	0.205419	0.352055							0.238591	0.101048
B.adolescentis	c3e	3	1.21581	0.820088	1.01625							1.01738	0.197861
B.adolescentis	c3e	0.3	0.865897	0.869062	1.0107							0.915221	0.082706
B.adolescentis	c3e	0.03	0.975319	0.88312	1.08497							0.981138	0.101053
B.adolescentis	c4e	30	1.08669	0.859766	1.03343							0.993296	0.118666
B.adolescentis	c4e	3	1.06018	0.901032	0.921898							0.961037	0.0864937
B.adolescentis	c4e	0.3	1.13532	0.901258	0.917933							0.984837	0.130588
B.adolescentis	c4e	0.03	1.06188	0.977213	0.843663							0.96092	0.110019
B.adolescentis	c5e	30	0.0945897	0.030382	0.11048							0.0784838	0.0424082
B.adolescentis	c5e	3	1.09884	0.930733	1.11854							1.04937	0.103216
B.adolescentis	c5e	0.3	1.26249	1.07199	1.1048							1.14643	0.101847
B.adolescentis	c5e	0.03	1.24717	1.0831	1.08471							1.13833	0.0942673
B.adolescentis	c6e	30	0.776567	0.77835	0.860924							0.80528	0.048197
B.adolescentis	c6e	3	0.898653	0.979781	1.06578							0.981406	0.0835778
B.adolescentis	c6e	0.3	0.789924	0.70049	0.872376							0.787596	0.0859666
B.adolescentis	c6e	0.03	0.946924	1.00188	0.973406							0.974071	0.0274857
B.adolescentis	c7e	30	0.816169	0.543011	1.01311							0.790762	0.236075
B.adolescentis	c7e	3	0.927475	0.994349	1.07876							1.0002	0.0758133
B.adolescentis	c7e	0.3	0.988401	1.09607	1.13577							1.07341	0.0762513
B.adolescentis	c7e	0.03	1.10064	1.22944	1.1233							1.15113	0.0687578
B.adolescentis	c8e	30	0.791564	1.01243	0.943377							0.915791	0.112989
B.adolescentis	c8e	3	0.807733	0.933568	0.980277							0.907193	0.0892448
B.adolescentis	c8e	0.3	0.833978	0.856712	0.869831							0.853507	0.0181402
B.adolescentis	c8e	0.03	0.927241	0.962702	0.891717							0.92722	0.035493
B.adolescentis	c9e	30	1.05964	0.940098	1.0579							1.01921	0.0685186
B.adolescentis	c9e	3	0.984886	0.966219	0.951521							0.967542	0.0167219
B.adolescentis	c9e	0.3	0.982777	0.961447	0.973406							0.972543	0.0106912
B.adolescentis	c9e	0.03	0.867955	0.952154	0.933961							0.918023	0.044304
B.adolescentis	c10e	30	1.37762	1.37762	1.38415							1.3798	0.00376665
B.adolescentis	c10e	3	1.17868	1.15233	1.23196							1.18766	0.0405693
B.adolescentis	c10e	0.3	1.06948	1.19503	1.03779							1.10077	0.0831561
B.adolescentis	c10e	0.03	1.0191	1.11139	1.11897							1.08315	0.055603
B.adolescentis	c1v	30	0.72001	0.882393	1.10175							0.901385	0.191578
B.adolescentis	c1v	3	0.894391	1.04582	1.26646							1.06889	0.187107
B.adolescentis	c1v	0.3	0.973807	0.864718	1.21638							1.0183	0.180006
B.adolescentis	c1v	0.03	0.956345	1.09449	1.31944							1.12343	0.183268
B.adolescentis	c2v	30	0.840091	0.93705	0.964539							0.913893	0.0653758
B.adolescentis	c2v	3	1.23095	1.12604	1.36865							1.24188	0.121675
B.adolescentis	c2v	0.3	1.17307	1.23372	1.32465							1.24381	0.0762941
B.adolescentis	c2v	0.03	1.08623	1.2881	1.30178							1.22537	0.120692
B.adolescentis	c3v	30	0.745844	0.825833	0.906644							0.826107	0.0804002
B.adolescentis	c3v	3	0.943189	1.13664	1.19873							1.09285	0.133278
B.adolescentis	c3v	0.3	1.01567	1.10238	1.13099							1.08301	0.0600502
B.adolescentis	c3v	0.03	1.01639	1.14072	1.0838							1.0803	0.0622414
B.adolescentis	c4v	30	1.07667	1.14208	1.43755							1.21876	0.192273
B.adolescentis	c4v	3	0.926923	0.966145	1.33333							1.07547	0.224178
B.adolescentis	c4v	0.3	1.04366	0.968593	1.4801							1.16412	0.276211
B.adolescentis	c4v	0.03	0.850855	0.936234	1.19236							0.993149	0.177723
B.adolescentis	c5v	30	1.1202	1.22964	1.57273							1.30752	0.236105
B.adolescentis	c5v	3	1.34745	1.17172	1.40918							1.30945	0.123204
B.adolescentis	c5v	0.3	1.17259	1.11516	1.28817							1.19197	0.0881218
B.adolescentis	c5v	0.03	0.98481	1.16275	1.21233							1.11996	0.119642

## Sheet: S5F Data
S5F Data. Effect of top compounds on the growth of microbiota species in comparison to their IC50 and MIC against C. trachomatis (as reported in S2F Data and S3H Data).
Compound ID (CHEMBL)	Compound ID (Manuscript)	Conc. (µM)	E. coli, relative growth	L. reuteri, relative growth	E. faecalis, relative growth	B. thetaiotaomicron, relative growth	B. adolescentis, relative growth	L. crispatus, relative growth	L. iners, relative growth	G. vaginalis, relative growth	C. albicans, relative growth	E. coli, IC50 (µM) estimate	L. reuteri, IC50 (µM) estimate	E. faecalis, IC50 (µM) estimate	B. thetaiotaomicron, IC50 (µM) estimate	B. adolescentis, IC50 (µM) estimate	L. crispatus, IC50 (µM) estimate	L. iners, IC50 (µM) estimate	G. vaginalis, IC50 (µM) estimate	C. albicans, IC50 (µM) estimate	C. trachomatis, IC50 (µM)	C. trachomatis, MIC (µM)
CBK282870	c1e	30	0.892797	1.02841	1.02843	0.953354	0.948933	0.98883	0.96968	0.985792	0.999561	> 30	> 30	> 30	> 30	> 30	> 30	> 30	> 30	> 30	0.02125	0.042
CBK282870	c1e	3	0.935342	1.0752	1.0879	1.0217	0.997758	0.997694	0.995463	1.03563	1.00126
CBK282870	c1e	0.3	0.923639	1.06332	1.09203	1.04603	0.920631
CBK282870	c1e	0.03	0.915152	1.06963	1.101	1.05747	0.970607
CBK286415	c2e	30	0.915209	0.987072	1.03261	0.893015	1.32849	1.00742	0.953444	1.06298	0.979827	> 30	> 30	> 30	> 30	> 30	> 30	> 30	> 30	> 30	0.09609	0.139
CBK286415	c2e	3	0.922817	1.02196	1.13286	1.04162	1.1034	1.00866	1.00155	1.03425	1.00229
CBK286415	c2e	0.3	0.914509	1.01852	1.16388	1.05214	1.06832
CBK286415	c2e	0.03	0.932633	1.06338	1.15197	1.09161	1.02429
CBK261958	c3e	30	0.993486	1.12451	0.260479	0.0420049	0.238591	0.997645	0.663846	0.703886	0.997955	> 30	> 30	15.4	10.3	18.3	> 30	> 30	> 30	> 30	0.1258	nd
CBK261958	c3e	3	0.989987	1.03951	1.02291	0.913512	1.01738	0.993765	0.972402	0.951125	0.99479
CBK261958	c3e	0.3	0.992607	1.05574	1.06499	0.967537	0.915221
CBK261958	c3e	0.03	0.996219	1.08207	1.08811	0.982	0.981138
CBK285951	c4e	30	0.914878	1.03447	1.12724	1.14686	0.993296	0.999842	1.02322	1.03841	1.00096	> 30	> 30	> 30	> 30	> 30	> 30	> 30	> 30	> 30	0.33205	1.558
CBK285951	c4e	3	0.94155	1.07221	1.10731	1.10332	0.961037	0.994309	0.957748	0.990572	0.99355
CBK285951	c4e	0.3	0.94393	1.05733	1.10248	1.10931	0.984837
CBK285951	c4e	0.03	0.940209	1.07887	1.09215	1.10459	0.96092
CBK263516	c5e	30	0.931761	0.801574	1.16575	1.0842	0.0784838					> 30	> 30	> 30	> 30	10.3					0.37535	0.76705
CBK263516	c5e	3	0.952579	1.08765	1.16689	1.12376	1.04937
CBK263516	c5e	0.3	0.932572	1.11343	1.15427	1.12274	1.14643
CBK263516	c5e	0.03	0.913328	1.06975	1.1366	1.12609	1.13833
CBK288515	c6e	30	0.877868	0.927251	0.947884	0.957864	0.901385					> 30	> 30	> 30	> 30	> 30					0.41335	0.77095
CBK288515	c6e	3	0.945912	1.01006	1.02682	1.04821	1.06889
CBK288515	c6e	0.3	0.967997	1.00977	1.03069	1.05217	1.0183
CBK288515	c6e	0.03	0.987028	1.0246	1.06567	1.07274	1.12343
CBK016707G	c7e	30	0.920505	1.06411	1.07171	1.00278	0.913893					> 30	> 30	> 30	> 30	> 30					0.44275	0.6686
CBK016707G	c7e	3	0.938125	1.03497	1.07964	1.05679	1.24188
CBK016707G	c7e	0.3	0.943238	1.00675	1.10166	1.05312	1.24381
CBK016707G	c7e	0.03	0.954613	0.988348	1.11507	1.057	1.22537
CBK074399	c8e	30	0.890408	0.99059	1.01138	0.898011	0.826107					> 30	> 30	> 30	> 30	> 30					0.5673	0.936
CBK074399	c8e	3	0.934596	0.991012	1.03345	0.983674	1.09285
CBK074399	c8e	0.3	0.93072	0.986743	1.04981	0.980826	1.08301
CBK074399	c8e	0.03	0.945042	1.01682	1.06615	0.997562	1.0803
CBK083365T	c9e	30	0.927175	1.04	1.0807	1.07601	1.21876					> 30	> 30	> 30	> 30	> 30					0.64145	2.634
CBK083365T	c9e	3	0.952759	0.997783	1.08755	1.07458	1.07547
CBK083365T	c9e	0.3	0.951275	0.99214	1.09	1.07154	1.16412
CBK083365T	c9e	0.03	0.954942	0.951162	1.058	1.06706	0.993149
CBK263263	c10e	30	0.955893	1.04029	1.0786	0.984545	1.30752					> 30	> 30	> 30	> 30	> 30					0.82795	5.573
CBK263263	c10e	3	0.960249	1.00542	1.11725	1.07469	1.30945
CBK263263	c10e	0.3	0.943669	1.02048	1.10797	1.07031	1.19197
CBK263263	c10e	0.03	0.935081	1.04022	1.09854	1.04892	1.11996
CHEMBL1451429	c1v	30	0.934836	0.994	1.00619	0.994734	0.80528	0.991219	0.95274	0.997695	0.995655	> 30	> 30	> 30	> 30	> 30	> 30	> 30	> 30	> 30	0.412433	0.551968
CHEMBL1451429	c1v	3	0.954143	1.07102	1.04025	1.03498	0.981406	0.991602	0.934624	1.03204	0.987143
CHEMBL1451429	c1v	0.3	0.964035	1.05119	1.0392	1.0202	0.787596
CHEMBL1451429	c1v	0.03	0.968057	1.05026	1.06675	1.04402	0.974071
CHEMBL1401075	c2v	30	0.935229	1.11036	0.890421	0.977488	0.790762	0.99592	0.963029	0.96801	0.995406	> 30	> 30	> 30	> 30	> 30	> 30	> 30	> 30	> 30	0.4709	0.692767
CHEMBL1401075	c2v	3	0.925765	1.09845	1.02122	1.01609	1.0002	0.987791	0.989723	1.03474	1.00051
CHEMBL1401075	c2v	0.3	0.964266	1.05391	1.07467	1.00935	1.07341
CHEMBL1401075	c2v	0.03	0.874127	1.06589	1.09768	1.02091	1.15113
CHEMBL1517800	c3v	30	1.01917	0.907778	1.07332	1.00954	0.915791					> 30	> 30	> 30	> 30	> 30					0.7729	0.828753
CHEMBL1517800	c3v	3	1.01146	1.04237	1.03433	1.00495	0.907193
CHEMBL1517800	c3v	0.3	0.972117	1.05666	1.03897	1.00304	0.853507
CHEMBL1517800	c3v	0.03	0.97503	1.11997	1.07931	1.0023	0.92722
CHEMBL3197002	c4v	30	0.928165	1.15584	1.10609	1.03587	1.01921					> 30	> 30	> 30	> 30	> 30					1.31933	1.8833
CHEMBL3197002	c4v	3	0.990595	1.00876	1.06765	1.0518	0.967542
CHEMBL3197002	c4v	0.3	0.992198	0.999117	1.07028	1.05047	0.972543
CHEMBL3197002	c4v	0.03	0.9755	0.951254	1.06254	1.0532	0.918023
CHEMBL1336420	c5v	30	1.03332	0.97512	1.18707	1.03359	1.3798					> 30	> 30	> 30	> 30	> 30					1.42833	2.23655
CHEMBL1336420	c5v	3	0.872586	1.04203	1.12041	1.02189	1.18766
CHEMBL1336420	c5v	0.3	0.782013	1.03117	1.08736	1.01682	1.10077
CHEMBL1336420	c5v	0.03	0.970441	1.02461	1.05615	1.01563	1.08315

## Sheet: S5G Data
S5G Data. Effect of c1e-c3e on the growth of additional gut bacteria species in radial diffusion assays. Data are displayed in S10B Fig.
		Inhibition zone diameter (mm)
Species	Compound	Replicate 1	Replicate 2	Replicate 3	Replicate 4	Replicate 5	Mean	SD
B. coccoides	AZM	12	16.5	17			15.1667	2.75379
B. coccoides	DOX	11	12.5	13			12.1667	1.04083
B. coccoides	c1e	2	2	2			2	0
B. coccoides	c2e	2	2	2			2	0
B. coccoides	c3e	2	2	2			2	0
P. copri	AZM	2	2	2	2		2	0
P. copri	DOX	2	2	2	2		2	0
P. copri	c1e	2	2	2	2		2	0
P. copri	c2e	2	2	2	2		2	0
P. copri	c3e	2	2	2	2		2	0
B. fragilis	AZM	2	2	2	2		2	0
B. fragilis	DOX	28	31	30	30		29.75	1.25831
B. fragilis	c1e	2	2	2	2		2	0
B. fragilis	c2e	2	2	2	2		2	0
B. fragilis	c3e	2	2	2	2		2	0
D. newyorkensis	AZM	35	39				37	2.82843
D. newyorkensis	DOX	22	23				22.5	0.707107
D. newyorkensis	c1e	2	2				2	0
D. newyorkensis	c2e	2	2				2	0
D. newyorkensis	c3e	2	2				2	0
P. histicola	AZM	17	25				21	5.65685
P. histicola	DOX	22	22				22	0
P. histicola	c1e	2	2				2	0
P. histicola	c2e	2	2				2	0
P. histicola	c3e	2	2				2	0
E. coli	AZM	10	8	8			8.66667	1.1547
E. coli	DOX	12	14	14			13.3333	1.1547
E. coli	c1e	2	2	2			2	0
E. coli	c2e	2	2	2			2	0
E. coli	c3e	2	2	2			2	0
L. reuteri	AZM	5	2	2	2	7	3.6	2.30217
L. reuteri	DOX	5.5	2	2	2	8	3.9	2.74773
L. reuteri	c1e	2	2	2	2	2	2	0
L. reuteri	c2e	2	2	2	2	2	2	0
L. reuteri	c3e	2	2	2	2	2	2	0
E. faecalis	AZM	5.5	5.5				5.5	0
E. faecalis	DOX	9.5	10				9.75	0.353553
E. faecalis	c1e	2	2				2	0
E. faecalis	c2e	2	2				2	0
E. faecalis	c3e	2	2				2	0
B.thetaiotaomicron	AZM	2	2	7	2		3.25	2.5
B.thetaiotaomicron	DOX	30	28	28	31		29.25	1.5
B.thetaiotaomicron	c1e	2	2	2	2		2	0
B.thetaiotaomicron	c2e	2	2	2	2		2	0
B.thetaiotaomicron	c3e	2	5	4.5	5		4.125	1.43614
B.adolescentis	AZM	19	19.5	24.5			21	3.04138
B.adolescentis	DOX	9	17	16			14	4.3589
B.adolescentis	c1e	2	2	2			2	0
B.adolescentis	c2e	2	2	2			2	0
B.adolescentis	c3e	2	2	2			2	0

## Sheet: S5H Data
S5F Data. Effect of top compounds on the growth of four species of the vaginal microbiota in dilution assays. Data are displayed in S11 Fig.
			Bacterial growth
Species	Compound	Concentration (µM)	Replicate 1	Replicate 2	Replicate 3	Mean	SD
C. albicans	AZM	0.3	1.00104	1.00426	1.00815	1.00448	0.00356104
C. albicans	AZM	3	0.99625	1.00543	0.99901	1.00023	0.00471058
C. albicans	DOX	0.3	1.00973	1.01236	1.00967	1.01059	0.00153945
C. albicans	DOX	3	0.992622	1.00157	1.01043	1.00154	0.00890603
C. albicans	c1e	3	0.99064	1.00249	1.01065	1.00126	0.0100598
C. albicans	c1e	30	0.98625	0.998282	1.01415	0.999561	0.0139939
C. albicans	c2e	3	0.995244	1.00236	1.00928	1.00229	0.00701625
C. albicans	c2e	30	0.974572	0.977049	0.98786	0.979827	0.00706617
C. albicans	c3e	3	0.988841	0.990335	1.00519	0.99479	0.00904104
C. albicans	c3e	30	1.00061	0.99193	1.00133	0.997955	0.00523004
C. albicans	c4e	3	0.998994	0.992973	0.988683	0.99355	0.00517966
C. albicans	c4e	30	0.999238	1.00172	1.00193	1.00096	0.00149808
C. albicans	c1v	3	0.996677	0.985088	0.979665	0.987143	0.00869024
C. albicans	c1v	30	1.00055	0.98966	0.996756	0.995655	0.00552736
C. albicans	c2v	3	0.996006	1.00292	1.0026	1.00051	0.0039025
C. albicans	c2v	30	0.982652	0.998312	1.00526	0.995406	0.0115783
L. crispatus	AZM	0.3	1.03278	0.990465	0.967197	0.996813	0.0332482
L. crispatus	AZM	3	1.01484	0.983408	0.968328	0.988857	0.023728
L. crispatus	DOX	0.3	0.99832	0.991124	1.02233	1.00392	0.0163388
L. crispatus	DOX	3	0.022399	0.032506	0.021024	0.0253097	0.00627001
L. crispatus	c1e	3	1.00999	0.978359	1.00474	0.997694	0.016949
L. crispatus	c1e	30	1.01147	0.9862	0.968813	0.988829	0.0214522
L. crispatus	c2e	3	1.01544	0.999592	1.01094	1.00866	0.00816674
L. crispatus	c2e	30	1.02441	0.992723	1.00513	1.00742	0.0159671
L. crispatus	c3e	3	1.00054	0.97977	1.00099	0.993765	0.0121221
L. crispatus	c3e	30	1.00938	0.982467	1.00108	0.997644	0.0137835
L. crispatus	c4e	3	1.00643	0.979645	0.996847	0.994309	0.0135741
L. crispatus	c4e	30	0.99198	0.992818	1.01473	0.999842	0.0128985
L. crispatus	c1v	3	1.0116	0.986921	0.976283	0.991602	0.0181188
L. crispatus	c1v	30	0.983801	0.993978	0.995877	0.991219	0.00649368
L. crispatus	c2v	3	0.983643	0.977418	1.00231	0.987791	0.012955
L. crispatus	c2v	30	0.988303	1.00863	0.990833	0.99592	0.011075
L. iners	AZM	0.3	1.03976	0.998285	0.903707	0.980583	0.0697306
L. iners	AZM	3	0.952641	0.919526	0.803431	0.891866	0.0783563
L. iners	DOX	0.3	1.0011	0.995204	0.988437	0.994914	0.00633698
L. iners	DOX	3	0.196955	0.174292	0.192119	0.187789	0.0119359
L. iners	c1e	3	1.0124	0.995204	0.978785	0.995463	0.0168085
L. iners	c1e	30	1.02164	0.950399	0.937003	0.96968	0.0454922
L. iners	c2e	3	1.04303	0.981343	0.980275	1.00155	0.0359244
L. iners	c2e	30	0.979358	0.95278	0.928193	0.953444	0.025589
L. iners	c3e	3	1.03336	0.920996	0.96285	0.972402	0.0567883
L. iners	c3e	30	0.681134	0.696061	0.614343	0.663846	0.0435157
L. iners	c4e	3	1.05411	0.980853	0.838281	0.957748	0.109754
L. iners	c4e	30	1.08125	0.982533	1.00586	1.02322	0.0515973
L. iners	c1v	3	0.916828	0.915255	0.971789	0.934624	0.0321954
L. iners	c1v	30	1.03286	0.896773	0.928582	0.95274	0.0711891
L. iners	c2v	3	1.01815	0.999825	0.95119	0.989723	0.0346065
L. iners	c2v	30	1.01084	0.962301	0.91595	0.963029	0.0474472
L. vaginalis	AZM	0.3	1.03315	1.00927	1.03882	1.02708	0.01568
L. vaginalis	AZM	3	0.485226	-0.031813	0.635063	0.362825	0.349882
L. vaginalis	DOX	0.3	0.029045	0.004119	0.040545	0.0245697	0.0186208
L. vaginalis	DOX	3	0.004949	-0.015876	0.021492	0.00352167	0.0187248
L. vaginalis	c1e	3	1.05435	1.02436	1.02818	1.03563	0.0163283
L. vaginalis	c1e	30	0.968196	0.999298	0.989883	0.985792	0.0159494
L. vaginalis	c2e	3	1.0358	1.02085	1.0461	1.03425	0.012695
L. vaginalis	c2e	30	1.06927	1.04716	1.07252	1.06298	0.013802
L. vaginalis	c3e	3	0.949837	0.9563	0.947238	0.951125	0.00466628
L. vaginalis	c3e	30	0.721897	0.655461	0.734299	0.703886	0.042393
L. vaginalis	c4e	3	0.987603	1.01749	0.966622	0.990572	0.0255636
L. vaginalis	c4e	30	1.05645	1.01037	1.04841	1.03841	0.0246116
L. vaginalis	c1v	3	1.02357	1.0633	1.00927	1.03204	0.0279932
L. vaginalis	c1v	30	1.01464	0.986669	0.991774	0.997695	0.0148968
L. vaginalis	c2v	3	1.03385	1.04891	1.02146	1.03474	0.0137458
L. vaginalis	c2v	30	0.9888	0.971585	0.943645	0.96801	0.0227888
