# Supplementary material for: A multi-strategy antimicrobial discovery approach reveals new ways to treat Chlamydia
Source: PLoS Biol. 2025 Apr 29;23(4):e3003123. doi: 10.1371/journal.pbio.3003123 (PMC12040169; doi:10.1371/journal.pbio.3003123)
Supplement: S6 Data — The data underlying Figs 4 and S12. (A) Determination of between-antibiotic interactions in pairwise combinations of 12 clinical antibiotics. Data are displayed in Fig 4A. (B) Determination of interactions in pairwise combinations of selected compounds with antibiotics. Data are displayed in Figs 4B and S12. (C) Determination of between-compound interactions in pairwise combinations of selected compounds. Data are displayed in Figs 4B and S12. (XLSX) [file pbio.3003123.s022.xlsx]

## Sheet: S6A Data
S6A Data. Determination of between-antibiotic interactions in pairwise combinations of twelve clinical antibiotics. Data are displayed in Fig 4A.
		Bacterial growth								Bacterial growth								Bacterial growth								Bacterial growth								Bacterial growth								Bacterial growth
Interaction test	Conditions	Replicate 1	Replicate 2	Replicate 3	Mean	SD		Interaction test	Conditions	Replicate 1	Replicate 2	Replicate 3	Mean	SD		Interaction test	Conditions	Replicate 1	Replicate 2	Replicate 3	Mean	SD		Interaction test	Conditions	Replicate 1	Replicate 2	Replicate 3	Mean	SD		Interaction test	Conditions	Replicate 1	Replicate 2	Replicate 3	Mean	SD		Interaction test	Conditions	Replicate 1	Replicate 2	Replicate 3	Mean	SD		Interaction test	Conditions
AZM - AZM	DMSO							ERY - AZM	DMSO	1	1	1	1	0		DOX - AZM	DMSO	1	1	1	1	0		TET - AZM	DMSO	1	1	1	1	0		CHL - AZM	DMSO	1	1	1	1	0		SPE - AZM	DMSO	1	1	1	1	0		KAN - AZM	DMSO
AZM - AZM	AZM							ERY - AZM	ERY	0.819914	0.897211	1.08288	0.933335	0.135153		DOX - AZM	DOX	0.187693	0.147921	0.168115	0.16791	0.0198868		TET - AZM	TET	0.219731	0.236192	0.251387	0.23577	0.015832		CHL - AZM	CHL	0.348045	0.357482	0.472466	0.392664	0.0692713		SPE - AZM	SPE	0.360598	0.436295	0.436723	0.411205	0.0438277		KAN - AZM	KAN
AZM - AZM	AZM							ERY - AZM	AZM	0.748101	0.865195	1.00953	0.874276	0.130952		DOX - AZM	AZM	0.54452	0.666729	0.565431	0.592227	0.0653625		TET - AZM	AZM	0.62116	0.633597	0.641787	0.632181	0.0103862		CHL - AZM	AZM	0.54452	0.666729	0.565431	0.592227	0.0653625		SPE - AZM	AZM	0.54452	0.666729	0.565431	0.592227	0.0653625		KAN - AZM	AZM
AZM - AZM	AZM + AZM							ERY - AZM	ERY + AZM	0.907671	0.850705	0.780028	0.846135	0.0639442		DOX - AZM	DOX + AZM	0.0120633	-0.0251915	0.0257016	0.00419112	0.026344		TET - AZM	TET + AZM	0.00460645	0.0170157	-0.0100053	0.00387227	0.0135255		CHL - AZM	CHL + AZM	0.0737449	0.026019	0.196708	0.0988241	0.088065		SPE - AZM	SPE + AZM	0.146119	0.0988645	0.254204	0.166396	0.0796302		KAN - AZM	KAN + AZM
AZM - ERY	DMSO	1	1	1	1	0		ERY - ERY	DMSO							DOX - ERY	DMSO	1	1	1	1	0		TET - ERY	DMSO	1	1	1	1	0		CHL - ERY	DMSO	1	1	1	1	0		SPE - ERY	DMSO	1	1	1	1	0		KAN - ERY	DMSO
AZM - ERY	AZM	0.748101	0.865195	1.00953	0.874276	0.130952		ERY - ERY	ERY							DOX - ERY	DOX	0.297405	0.369953	0.454403	0.37392	0.0785741		TET - ERY	TET	0.17244	0.184202	0.264615	0.207086	0.050168		CHL - ERY	CHL	0.772727	0.672356	0.665005	0.703362	0.0601836		SPE - ERY	SPE	0.556617	0.554746	0.529282	0.546882	0.0152705		KAN - ERY	KAN
AZM - ERY	ERY	0.819914	0.897211	1.08288	0.933335	0.135153		ERY - ERY	ERY							DOX - ERY	ERY	0.819914	0.897211	1.08288	0.933335	0.135153		TET - ERY	ERY	0.819914	0.897211	1.08288	0.933335	0.135153		CHL - ERY	ERY	0.819914	0.897211	1.08288	0.933335	0.135153		SPE - ERY	ERY	0.819914	0.897211	1.08288	0.933335	0.135153		KAN - ERY	ERY
AZM - ERY	AZM + ERY	0.907671	0.850705	0.780028	0.846135	0.0639442		ERY - ERY	ERY + ERY							DOX - ERY	DOX + ERY	0.187074	0.250808	0.234104	0.223995	0.033048		TET - ERY	TET + ERY	0.121384	0.114091	0.111135	0.115537	0.0052751		CHL - ERY	CHL + ERY	0.640284	0.457105	0.420165	0.505851	0.117878		SPE - ERY	SPE + ERY	0.641652	0.63397	0.48781	0.587811	0.0866884		KAN - ERY	KAN + ERY
AZM - DOX	DMSO	1	1	1	1	0		ERY - DOX	DMSO	1	1	1	1	0		DOX - DOX	DMSO							TET - DOX	DMSO	1	1	1	1	0		CHL - DOX	DMSO	1	1	1	1	0		SPE - DOX	DMSO	1	1	1	1	0		KAN - DOX	DMSO
AZM - DOX	AZM	0.54452	0.666729	0.565431	0.592227	0.0653625		ERY - DOX	ERY	0.819914	0.897211	1.08288	0.933335	0.135153		DOX - DOX	DOX							TET - DOX	TET	0.219731	0.236192	0.251387	0.23577	0.015832		CHL - DOX	CHL	0.348045	0.357482	0.472466	0.392664	0.0692713		SPE - DOX	SPE	0.360598	0.436295	0.436723	0.411205	0.0438277		KAN - DOX	KAN
AZM - DOX	DOX	0.187693	0.147921	0.168115	0.16791	0.0198868		ERY - DOX	DOX	0.297405	0.369953	0.454403	0.37392	0.0785741		DOX - DOX	DOX							TET - DOX	DOX	0.487923	0.416634	0.532683	0.47908	0.0585274		CHL - DOX	DOX	0.187693	0.147921	0.168115	0.16791	0.0198868		SPE - DOX	DOX	0.187693	0.147921	0.168115	0.16791	0.0198868		KAN - DOX	DOX
AZM - DOX	AZM + DOX	0.0120633	-0.0251915	0.0257016	0.00419112	0.026344		ERY - DOX	ERY + DOX	0.187074	0.250808	0.234104	0.223995	0.033048		DOX - DOX	DOX + DOX							TET - DOX	TET + DOX	0.05365	0.0398741	0.0437682	0.0457641	0.00710153		CHL - DOX	CHL + DOX	0.0682832	0.016166	0.0639773	0.0494755	0.0289271		SPE - DOX	SPE + DOX	0.046816	0.0355049	0.0679311	0.050084	0.0164583		KAN - DOX	KAN + DOX
AZM - TET	DMSO	1	1	1	1	0		ERY - TET	DMSO	1	1	1	1	0		DOX - TET	DMSO	1	1	1	1	0		TET - TET	DMSO							CHL - TET	DMSO	1	1	1	1	0		SPE - TET	DMSO	1	1	1	1	0		KAN - TET	DMSO
AZM - TET	AZM	0.62116	0.633597	0.641787	0.632181	0.0103862		ERY - TET	ERY	0.819914	0.897211	1.08288	0.933335	0.135153		DOX - TET	DOX	0.487923	0.416634	0.532683	0.47908	0.0585274		TET - TET	TET							CHL - TET	CHL	0.532996	0.503924	0.50111	0.512677	0.0176533		SPE - TET	SPE	0.494957	0.50276	0.456103	0.484606	0.0249913		KAN - TET	KAN
AZM - TET	TET	0.219731	0.236192	0.251387	0.23577	0.015832		ERY - TET	TET	0.17244	0.184202	0.264615	0.207086	0.050168		DOX - TET	TET	0.219731	0.236192	0.251387	0.23577	0.015832		TET - TET	TET							CHL - TET	TET	0.219731	0.236192	0.251387	0.23577	0.015832		SPE - TET	TET	0.219731	0.236192	0.251387	0.23577	0.015832		KAN - TET	TET
AZM - TET	AZM + TET	0.00460645	0.0170157	-0.0100053	0.00387227	0.0135255		ERY - TET	ERY + TET	0.121384	0.114091	0.111135	0.115537	0.0052751		DOX - TET	DOX + TET	0.05365	0.0398741	0.0437682	0.0457641	0.00710153		TET - TET	TET + TET							CHL - TET	CHL + TET	0.0546731	0.0603916	0.0427777	0.0526141	0.00898566		SPE - TET	SPE + TET	0.0928604	0.0891906	0.0720792	0.0847101	0.0110915		KAN - TET	KAN + TET
AZM - CHL	DMSO	1	1	1	1	0		ERY - CHL	DMSO	1	1	1	1	0		DOX - CHL	DMSO	1	1	1	1	0		TET - CHL	DMSO	1	1	1	1	0		CHL - CHL	DMSO							SPE - CHL	DMSO	1	1	1	1	0		KAN - CHL	DMSO
AZM - CHL	AZM	0.54452	0.666729	0.565431	0.592227	0.0653625		ERY - CHL	ERY	0.819914	0.897211	1.08288	0.933335	0.135153		DOX - CHL	DOX	0.187693	0.147921	0.168115	0.16791	0.0198868		TET - CHL	TET	0.219731	0.236192	0.251387	0.23577	0.015832		CHL - CHL	CHL							SPE - CHL	SPE	0.315553	0.269773	0.367225	0.317517	0.0487556		KAN - CHL	KAN
AZM - CHL	CHL	0.348045	0.357482	0.472466	0.392664	0.0692713		ERY - CHL	CHL	0.772727	0.672356	0.665005	0.703362	0.0601836		DOX - CHL	CHL	0.348045	0.357482	0.472466	0.392664	0.0692713		TET - CHL	CHL	0.532996	0.503924	0.50111	0.512677	0.0176533		CHL - CHL	CHL							SPE - CHL	CHL	0.194169	0.319209	0.426058	0.313145	0.116063		KAN - CHL	CHL
AZM - CHL	AZM + CHL	0.0737449	0.026019	0.196708	0.0988241	0.088065		ERY - CHL	ERY + CHL	0.640284	0.457105	0.420165	0.505851	0.117878		DOX - CHL	DOX + CHL	0.0682832	0.016166	0.0639773	0.0494755	0.0289271		TET - CHL	TET + CHL	0.0546731	0.0603916	0.0427777	0.0526141	0.00898566		CHL - CHL	CHL + CHL							SPE - CHL	SPE + CHL	0.0582523	0.0437726	0.138222	0.0800825	0.0508685		KAN - CHL	KAN + CHL
AZM - SPE	DMSO	1	1	1	1	0		ERY - SPE	DMSO	1	1	1	1	0		DOX - SPE	DMSO	1	1	1	1	0		TET - SPE	DMSO	1	1	1	1	0		CHL - SPE	DMSO	1	1	1	1	0		SPE - SPE	DMSO							KAN - SPE	DMSO
AZM - SPE	AZM	0.54452	0.666729	0.565431	0.592227	0.0653625		ERY - SPE	ERY	0.819914	0.897211	1.08288	0.933335	0.135153		DOX - SPE	DOX	0.187693	0.147921	0.168115	0.16791	0.0198868		TET - SPE	TET	0.219731	0.236192	0.251387	0.23577	0.015832		CHL - SPE	CHL	0.194169	0.319209	0.426058	0.313145	0.116063		SPE - SPE	SPE							KAN - SPE	KAN
AZM - SPE	SPE	0.360598	0.436295	0.436723	0.411205	0.0438277		ERY - SPE	SPE	0.556617	0.554746	0.529282	0.546882	0.0152705		DOX - SPE	SPE	0.360598	0.436295	0.436723	0.411205	0.0438277		TET - SPE	SPE	0.494957	0.50276	0.456103	0.484606	0.0249913		CHL - SPE	SPE	0.315553	0.269773	0.367225	0.317517	0.0487556		SPE - SPE	SPE							KAN - SPE	SPE
AZM - SPE	AZM + SPE	0.146119	0.0988645	0.254204	0.166396	0.0796302		ERY - SPE	ERY + SPE	0.641652	0.63397	0.48781	0.587811	0.0866884		DOX - SPE	DOX + SPE	0.046816	0.0355049	0.0679311	0.050084	0.0164583		TET - SPE	TET + SPE	0.0928604	0.0891906	0.0720792	0.0847101	0.0110915		CHL - SPE	CHL + SPE	0.0582523	0.0437726	0.138222	0.0800825	0.0508685		SPE - SPE	SPE + SPE							KAN - SPE	KAN + SPE
AZM - KAN	DMSO	1	1	1	1	0		ERY - KAN	DMSO	1	1	1	1	0		DOX - KAN	DMSO	1	1	1	1	0		TET - KAN	DMSO	1	1	1	1	0		CHL - KAN	DMSO	1	1	1	1	0		SPE - KAN	DMSO	1	1	1	1	0		KAN - KAN	DMSO
AZM - KAN	AZM	0.501098	0.750379	0.678958	0.643478	0.128372		ERY - KAN	ERY	0.819914	0.897211	1.08288	0.933335	0.135153		DOX - KAN	DOX	0.255778	0.298146	0.502701	0.352208	0.132041		TET - KAN	TET	0.16861	0.253716	0.278684	0.23367	0.0577098		CHL - KAN	CHL	0.371371	0.279634	0.424464	0.35849	0.0732692		SPE - KAN	SPE	0.487497	0.455376	0.469357	0.470743	0.0161053		KAN - KAN	KAN
AZM - KAN	KAN	0.466048	0.420736	0.469554	0.452113	0.0272292		ERY - KAN	KAN	0.35768	0.321672	0.522102	0.400485	0.106852		DOX - KAN	KAN	0.466048	0.420736	0.469554	0.452113	0.0272292		TET - KAN	KAN	0.466048	0.420736	0.469554	0.452113	0.0272292		CHL - KAN	KAN	0.466048	0.420736	0.469554	0.452113	0.0272292		SPE - KAN	KAN	0.466048	0.420736	0.469554	0.452113	0.0272292		KAN - KAN	KAN
AZM - KAN	AZM + KAN	0.47926	0.45669	0.406444	0.447465	0.0372741		ERY - KAN	ERY + KAN	0.646806	0.545871	0.509033	0.567237	0.071328		DOX - KAN	DOX + KAN	0.158396	0.154264	0.175698	0.162786	0.0113717		TET - KAN	TET + KAN	0.0783897	0.0815133	0.0696779	0.076527	0.00613365		CHL - KAN	CHL + KAN	0.26924	0.23383	0.247591	0.250221	0.0178507		SPE - KAN	SPE + KAN	0.242899	0.272961	0.262192	0.259351	0.0152308		KAN - KAN	KAN + KAN
AZM - GEN	DMSO	1	1	1	1	0		ERY - GEN	DMSO	1	1	1	1	0		DOX - GEN	DMSO	1	1	1	1	0		TET - GEN	DMSO	1	1	1	1	0		CHL - GEN	DMSO	1	1	1	1	0		SPE - GEN	DMSO	1	1	1	1	0		KAN - GEN	DMSO
AZM - GEN	AZM	0.54452	0.666729	0.565431	0.592227	0.0653625		ERY - GEN	ERY	0.819914	0.897211	1.08288	0.933335	0.135153		DOX - GEN	DOX	0.187693	0.147921	0.168115	0.16791	0.0198868		TET - GEN	TET	0.219731	0.236192	0.251387	0.23577	0.015832		CHL - GEN	CHL	0.194169	0.319209	0.426058	0.313145	0.116063		SPE - GEN	SPE	0.315553	0.269773	0.367225	0.317517	0.0487556		KAN - GEN	KAN
AZM - GEN	GEN	0.467499	0.455042	0.554627	0.492389	0.0542577		ERY - GEN	GEN	0.502136	0.507823	0.506653	0.505537	0.00300339		DOX - GEN	GEN	0.467499	0.455042	0.554627	0.492389	0.0542577		TET - GEN	GEN	0.329305	0.410544	0.470813	0.403554	0.0710122		CHL - GEN	GEN	0.438003	0.460724	0.461067	0.453265	0.0132179		SPE - GEN	GEN	0.438003	0.460724	0.461067	0.453265	0.0132179		KAN - GEN	GEN
AZM - GEN	AZM + GEN	0.348012	0.30066	0.458526	0.369066	0.0810116		ERY - GEN	ERY + GEN	0.610466	0.597446	0.604183	0.604031	0.00651142		DOX - GEN	DOX + GEN	0.0629315	-0.00794051	0.0871063	0.0473658	0.0493983		TET - GEN	TET + GEN	0.0626562	0.0622165	0.0538853	0.059586	0.00494186		CHL - GEN	CHL + GEN	0.057186	0.132696	0.258398	0.149426	0.101644		SPE - GEN	SPE + GEN	0.152089	0.12814	0.171637	0.150622	0.0217853		KAN - GEN	KAN + GEN
AZM - PEN	DMSO	1	1	1	1	0		ERY - PEN	DMSO	1	1	1	1	0		DOX - PEN	DMSO	1	1	1	1	0		TET - PEN	DMSO	1	1	1	1	0		CHL - PEN	DMSO	1	1	1	1	0		SPE - PEN	DMSO	1	1	1	1	0		KAN - PEN	DMSO
AZM - PEN	AZM	0.474625	0.409452	0.288561	0.390879	0.0944123		ERY - PEN	ERY	0.666029	0.670323	0.555322	0.630558	0.065192		DOX - PEN	DOX	0.344073	0.299297	0.250887	0.298086	0.046605		TET - PEN	TET	0.1827	0.190564	0.132031	0.168432	0.0317677		CHL - PEN	CHL	0.136002	0.336143	0.222475	0.23154	0.100378		SPE - PEN	SPE	0.415802	0.454635	0.380334	0.416924	0.0371635		KAN - PEN	KAN
AZM - PEN	PEN	0.690158	0.616888	0.567268	0.624771	0.0618228		ERY - PEN	PEN	0.690158	0.616888	0.567268	0.624771	0.0618228		DOX - PEN	PEN	0.690158	0.616888	0.567268	0.624771	0.0618228		TET - PEN	PEN	0.690158	0.616888	0.567268	0.624771	0.0618228		CHL - PEN	PEN	0.690158	0.616888	0.567268	0.624771	0.0618228		SPE - PEN	PEN	0.690158	0.616888	0.567268	0.624771	0.0618228		KAN - PEN	PEN
AZM - PEN	AZM + PEN	0.467226	0.436184	0.362952	0.422121	0.0535406		ERY - PEN	ERY + PEN	0.583251	0.576997	0.5817	0.580649	0.0032567		DOX - PEN	DOX + PEN	0.389385	0.361722	0.321052	0.357386	0.034372		TET - PEN	TET + PEN	0.198599	0.240868	0.190436	0.209968	0.0270701		CHL - PEN	CHL + PEN	0.145146	0.389265	0.255312	0.263241	0.122252		SPE - PEN	SPE + PEN	0.336018	0.355349	0.292415	0.327927	0.0322378		KAN - PEN	KAN + PEN
AZM - AMP	DMSO	1	1	1	1	0		ERY - AMP	DMSO	1	1	1	1	0		DOX - AMP	DMSO	1	1	1	1	0		TET - AMP	DMSO	1	1	1	1	0		CHL - AMP	DMSO	1	1	1	1	0		SPE - AMP	DMSO	1	1	1	1	0		KAN - AMP	DMSO
AZM - AMP	AZM	0.54452	0.666729	0.565431	0.592227	0.0653625		ERY - AMP	ERY	0.819914	0.897211	1.08288	0.933335	0.135153		DOX - AMP	DOX	0.187693	0.147921	0.168115	0.16791	0.0198868		TET - AMP	TET	0.219731	0.236192	0.251387	0.23577	0.015832		CHL - AMP	CHL	0.194169	0.319209	0.426058	0.313145	0.116063		SPE - AMP	SPE	0.315553	0.269773	0.367225	0.317517	0.0487556		KAN - AMP	KAN
AZM - AMP	AMP	0.558439	0.70739	0.676838	0.647556	0.0786748		ERY - AMP	AMP	0.642703	0.71453	0.771767	0.709667	0.0646693		DOX - AMP	AMP	0.558439	0.70739	0.676838	0.647556	0.0786748		TET - AMP	AMP	0.667781	0.671116	0.748329	0.695742	0.0455723		CHL - AMP	AMP	0.720121	0.617393	0.747351	0.694955	0.0685366		SPE - AMP	AMP	0.720121	0.617393	0.747351	0.694955	0.0685366		KAN - AMP	AMP
AZM - AMP	AZM + AMP	0.475494	0.362041	0.662997	0.500177	0.151989		ERY - AMP	ERY + AMP	0.835833	0.864031	0.80511	0.834991	0.0294695		DOX - AMP	DOX + AMP	0.286473	0.170044	0.348281	0.268266	0.0905024		TET - AMP	TET + AMP	0.35643	0.345752	0.386609	0.36293	0.0211901		CHL - AMP	CHL + AMP	0.291989	0.263653	0.421968	0.32587	0.0844207		SPE - AMP	SPE + AMP	0.225077	0.130889	0.199522	0.185162	0.0487082		KAN - AMP	KAN + AMP
AZM - CIP	DMSO	1	1	1	1	0		ERY - CIP	DMSO	1	1	1	1	0		DOX - CIP	DMSO	1	1	1	1	0		TET - CIP	DMSO	1	1	1	1	0		CHL - CIP	DMSO	1	1	1	1	0		SPE - CIP	DMSO	1	1	1	1	0		KAN - CIP	DMSO
AZM - CIP	AZM	0.54452	0.666729	0.565431	0.592227	0.0653625		ERY - CIP	ERY	0.819914	0.897211	1.08288	0.933335	0.135153		DOX - CIP	DOX	0.187693	0.147921	0.168115	0.16791	0.0198868		TET - CIP	TET	0.219731	0.236192	0.251387	0.23577	0.015832		CHL - CIP	CHL	0.194169	0.319209	0.426058	0.313145	0.116063		SPE - CIP	SPE	0.315553	0.269773	0.367225	0.317517	0.0487556		KAN - CIP	KAN
AZM - CIP	CIP	0.16251	0.191509	0.209287	0.187769	0.0236121		ERY - CIP	CIP	0.32393	0.250951	0.377403	0.317428	0.0634762		DOX - CIP	CIP	0.16251	0.191509	0.209287	0.187769	0.0236121		TET - CIP	CIP	0.236339	0.242842	0.301464	0.260215	0.0358706		CHL - CIP	CIP	0.19345	0.215132	0.185197	0.197926	0.0154613		SPE - CIP	CIP	0.19345	0.215132	0.185197	0.197926	0.0154613		KAN - CIP	CIP
AZM - CIP	AZM + CIP	0.0763767	0.058625	0.158991	0.0979976	0.0535624		ERY - CIP	ERY + CIP	0.374353	0.368007	0.321414	0.354591	0.0289073		DOX - CIP	DOX + CIP	0.05535	-0.00277288	0.0699054	0.0408275	0.038454		TET - CIP	TET + CIP	0.0535652	0.0483606	0.050278	0.0507346	0.00263214		CHL - CIP	CHL + CIP	0.0281043	0.0581304	0.118453	0.0682293	0.0460132		SPE - CIP	SPE + CIP	0.0213024	0.0549737	0.0823805	0.0528855	0.0305926		KAN - CIP	KAN + CIP
AZM - OFX	DMSO	1	1	1	1	0		ERY - OFX	DMSO	1	1	1	1	0		DOX - OFX	DMSO	1	1	1	1	0		TET - OFX	DMSO	1	1	1	1	0		CHL - OFX	DMSO	1	1	1	1	0		SPE - OFX	DMSO	1	1	1	1	0		KAN - OFX	DMSO
AZM - OFX	AZM	0.876182	0.963325	0.899709	0.913072	0.0450822		ERY - OFX	ERY	1.03722	1.06381	1.11694	1.07266	0.0405918		DOX - OFX	DOX	0.518102	0.536644	0.614105	0.556283	0.050926		TET - OFX	TET	0.271546	0.286543	0.314555	0.290882	0.0218302		CHL - OFX	CHL	0.713135	0.707213	0.790631	0.736993	0.0465462		SPE - OFX	SPE	0.673744	0.704938	0.579506	0.65273	0.0653035		KAN - OFX	KAN
AZM - OFX	OFX	0.195838	0.462888	0.298566	0.319097	0.134704		ERY - OFX	OFX	0.195838	0.462888	0.298566	0.319097	0.134704		DOX - OFX	OFX	0.195838	0.462888	0.298566	0.319097	0.134704		TET - OFX	OFX	0.195838	0.462888	0.298566	0.319097	0.134704		CHL - OFX	OFX	0.195838	0.462888	0.298566	0.319097	0.134704		SPE - OFX	OFX	0.195838	0.462888	0.298566	0.319097	0.134704		KAN - OFX	OFX
AZM - OFX	AZM + OFX	0.123298	0.262839	0.229646	0.205261	0.0728961		ERY - OFX	ERY + OFX	0.160918	0.409824	0.303381	0.291374	0.124887		DOX - OFX	DOX + OFX	0.102704	0.199779	0.175984	0.159489	0.0505959		TET - OFX	TET + OFX	0.0664873	0.0729976	0.0923318	0.0772722	0.0134421		CHL - OFX	CHL + OFX	0.119017	0.402981	0.196435	0.239478	0.146794		SPE - OFX	SPE + OFX	0.103918	0.315869	0.132381	0.184056	0.115037		KAN - OFX	KAN + OFX
[truncated: 40 more columns]

## Sheet: S6B Data
S6B Data. Determination of interactions in pairwise combinations of selected compounds with antibiotics. Data are displayed in Figs 4B and S12.
		Bacterial growth								Bacterial growth								Bacterial growth								Bacterial growth								Bacterial growth								Bacterial growth
Interaction test	Conditions	Replicate 1	Replicate 2	Replicate 3	Mean	SD		Interaction test	Conditions	Replicate 1	Replicate 2	Replicate 3	Mean	SD		Interaction test	Conditions	Replicate 1	Replicate 2	Replicate 3	Mean	SD		Interaction test	Conditions	Replicate 1	Replicate 2	Replicate 3	Mean	SD		Interaction test	Conditions	Replicate 1	Replicate 2	Replicate 3	Mean	SD		Interaction test	Conditions	Replicate 1	Replicate 2	Replicate 3	Mean	SD		Interaction test	Conditions
c1e - AZM	DMSO	1	1	1	1	0		c1e - ERY	DMSO	1	1	1	1	0		c1e - DOX	DMSO	1	1	1	1	0		c1e - TET	DMSO	1	1	1	1	0		c1e - CHL	DMSO	1	1	1	1	0		c1e - SPE	DMSO	1	1	1	1	0		c1e - KAN	DMSO
c1e - AZM	c1e	0.178554	0.227568	0.217589	0.207903	0.0259026		c1e - ERY	c1e	0.325184	0.325108	0.348829	0.33304	0.0136736		c1e - DOX	c1e	0.178554	0.227568	0.217589	0.207903	0.0259026		c1e - TET	c1e	0.188965	0.283489	0.273858	0.248771	0.0520167		c1e - CHL	c1e	0.257501	0.301902	0.283535	0.280979	0.0223103		c1e - SPE	c1e	0.257501	0.301902	0.283535	0.280979	0.0223103		c1e - KAN	c1e
c1e - AZM	AZM	0.54452	0.666729	0.565431	0.592227	0.0653625		c1e - ERY	ERY	0.819914	0.897211	1.08288	0.933335	0.135153		c1e - DOX	DOX	0.187693	0.147921	0.168115	0.16791	0.0198868		c1e - TET	TET	0.219731	0.236192	0.251387	0.23577	0.015832		c1e - CHL	CHL	0.147971	0.176457	0.288999	0.204476	0.0745724		c1e - SPE	SPE	0.526271	0.575067	0.463403	0.52158	0.0559796		c1e - KAN	KAN
c1e - AZM	c1e + AZM	0.112522	0.0956478	0.134965	0.114378	0.019724		c1e - ERY	c1e + ERY	0.414834	0.338405	0.332933	0.362057	0.0457881		c1e - DOX	c1e + DOX	0.0882693	0.0441359	0.0764816	0.0696289	0.0228508		c1e - TET	c1e + TET	0.0552031	0.0660216	0.0663529	0.0625259	0.00634385		c1e - CHL	c1e + CHL	0.0250189	0.00834882	0.0621722	0.0318466	0.0275536		c1e - SPE	c1e + SPE	0.129411	0.185573	0.129206	0.148063	0.0324847		c1e - KAN	c1e + KAN
c2e - AZM	DMSO	1	1	1	1	0		c2e - ERY	DMSO	1	1	1	1	0		c2e - DOX	DMSO	1	1	1	1	0		c2e - TET	DMSO	1	1	1	1	0		c2e - CHL	DMSO	1	1	1	1	0		c2e - SPE	DMSO	1	1	1	1	0		c2e - KAN	DMSO
c2e - AZM	c2e	0.29912	0.259242	0.286916	0.281759	0.020433		c2e - ERY	c2e	0.783112	0.886956	0.843393	0.83782	0.0521459		c2e - DOX	c2e	0.29912	0.259242	0.286916	0.281759	0.020433		c2e - TET	c2e	0.577248	0.484666	0.419676	0.493863	0.0791876		c2e - CHL	c2e	0.54387	0.357111	0.261901	0.387628	0.14344		c2e - SPE	c2e	0.54387	0.357111	0.261901	0.387628	0.14344		c2e - KAN	c2e
c2e - AZM	AZM	0.54452	0.666729	0.565431	0.592227	0.0653625		c2e - ERY	ERY	0.819914	0.897211	1.08288	0.933335	0.135153		c2e - DOX	DOX	0.187693	0.147921	0.168115	0.16791	0.0198868		c2e - TET	TET	0.219731	0.236192	0.251387	0.23577	0.015832		c2e - CHL	CHL	0.147971	0.176457	0.288999	0.204476	0.0745724		c2e - SPE	SPE	0.526271	0.575067	0.463403	0.52158	0.0559796		c2e - KAN	KAN
c2e - AZM	c2e + AZM	0.257144	0.105605	0.252714	0.205154	0.0862405		c2e - ERY	c2e + ERY	0.807041	0.920279	0.958748	0.895356	0.0788646		c2e - DOX	c2e + DOX	0.18047	0.133657	0.181961	0.165362	0.0274678		c2e - TET	c2e + TET	0.162731	0.176114	0.207016	0.181954	0.0227125		c2e - CHL	c2e + CHL	0.148125	0.113863	0.200566	0.154185	0.0436676		c2e - SPE	c2e + SPE	0.3356	0.133994	0.123864	0.197819	0.119429		c2e - KAN	c2e + KAN
c3e - AZM	DMSO	1	1	1	1	0		c3e - ERY	DMSO	1	1	1	1	0		c3e - DOX	DMSO	1	1	1	1	0		c3e - TET	DMSO	1	1	1	1	0		c3e - CHL	DMSO	1	1	1	1	0		c3e - SPE	DMSO	1	1	1	1	0		c3e - KAN	DMSO
c3e - AZM	c3e	0.784238	0.817894	0.72694	0.776357	0.0459866		c3e - ERY	c3e	0.744751	0.944642	0.857552	0.848982	0.100221		c3e - DOX	c3e	0.784238	0.817894	0.72694	0.776357	0.0459866		c3e - TET	c3e	0.931467	0.910216	0.915016	0.9189	0.0111451		c3e - CHL	c3e	0.927144	0.925594	0.641292	0.831343	0.164591		c3e - SPE	c3e	0.927144	0.925594	0.641292	0.831343	0.164591		c3e - KAN	c3e
c3e - AZM	AZM	0.54452	0.666729	0.565431	0.592227	0.0653625		c3e - ERY	ERY	0.819914	0.897211	1.08288	0.933335	0.135153		c3e - DOX	DOX	0.187693	0.147921	0.168115	0.16791	0.0198868		c3e - TET	TET	0.219731	0.236192	0.251387	0.23577	0.015832		c3e - CHL	CHL	0.147971	0.176457	0.288999	0.204476	0.0745724		c3e - SPE	SPE	0.526271	0.575067	0.463403	0.52158	0.0559796		c3e - KAN	KAN
c3e - AZM	c3e + AZM	0.327382	0.245904	0.560649	0.377978	0.163359		c3e - ERY	c3e + ERY	0.81526	0.748139	0.984047	0.849148	0.12155		c3e - DOX	c3e + DOX	0.231465	0.13204	0.244213	0.202573	0.0614143		c3e - TET	c3e + TET	0.197775	0.221548	0.233084	0.217469	0.0180046		c3e - CHL	c3e + CHL	0.11695	0.106635	0.280016	0.167867	0.0972607		c3e - SPE	c3e + SPE	0.492183	0.499972	0.350704	0.44762	0.0840218		c3e - KAN	c3e + KAN
c4e - AZM	DMSO	1	1	1	1	0		c4e - ERY	DMSO	1	1	1	1	0		c4e - DOX	DMSO	1	1	1	1	0		c4e - TET	DMSO	1	1	1	1	0		c4e - CHL	DMSO	1	1	1	1	0		c4e - SPE	DMSO	1	1	1	1	0		c4e - KAN	DMSO
c4e - AZM	c4e	0.387967	0.282712	0.401585	0.357421	0.0650577		c4e - ERY	c4e	0.634635	0.56689	0.535879	0.579135	0.0505038		c4e - DOX	c4e	0.387967	0.282712	0.401585	0.357421	0.0650577		c4e - TET	c4e	0.500147	0.529589	0.547245	0.52566	0.0237937		c4e - CHL	c4e	0.371559	0.316011	0.35563	0.347733	0.0286036		c4e - SPE	c4e	0.371559	0.316011	0.35563	0.347733	0.0286036		c4e - KAN	c4e
c4e - AZM	AZM	0.844263	0.706483	0.77455	0.775099	0.0688916		c4e - ERY	ERY	0.963049	0.926202	1.03919	0.976148	0.057623		c4e - DOX	DOX	0.0865345	0.11093	0.172802	0.123422	0.0444695		c4e - TET	TET	0.219731	0.236192	0.251387	0.23577	0.015832		c4e - CHL	CHL	0.691724	0.747863	0.495509	0.645032	0.132498		c4e - SPE	SPE	0.483762	0.520605	0.445914	0.483427	0.0373467		c4e - KAN	KAN
c4e - AZM	c4e + AZM	0.377456	0.319466	0.428497	0.37514	0.054552		c4e - ERY	c4e + ERY	0.739415	0.719365	0.411225	0.623335	0.183966		c4e - DOX	c4e + DOX	-0.0206693	0.00682163	0.00587651	-0.00265707	0.0156062		c4e - TET	c4e + TET	0.0102731	0.0187796	-0.013997	0.00501857	0.0170083		c4e - CHL	c4e + CHL	0.137377	0.100413	0.069918	0.102569	0.0337812		c4e - SPE	c4e + SPE	0.11637	0.149229	0.116924	0.127507	0.0188131		c4e - KAN	c4e + KAN
c5e - AZM	DMSO	1	1	1	1	0		c5e - ERY	DMSO	1	1	1	1	0		c5e - DOX	DMSO	1	1	1	1	0		c5e - TET	DMSO	1	1	1	1	0		c5e - CHL	DMSO	1	1	1	1	0		c5e - SPE	DMSO	1	1	1	1	0		c5e - KAN	DMSO
c5e - AZM	c5e	0.607495	0.812159	0.744083	0.721246	0.104226		c5e - ERY	c5e	0.426483	0.561892	0.45822	0.482198	0.0708173		c5e - DOX	c5e	0.607495	0.812159	0.744083	0.721246	0.104226		c5e - TET	c5e	0.372384	0.389721	0.375658	0.379255	0.00921112		c5e - CHL	c5e	0.607495	0.812159	0.744083	0.721246	0.104226		c5e - SPE	c5e	0.607495	0.812159	0.744083	0.721246	0.104226		c5e - KAN	c5e
c5e - AZM	AZM	0.599524	0.329795	0.797702	0.575674	0.234864		c5e - ERY	ERY	0.963049	0.926202	1.03919	0.976148	0.057623		c5e - DOX	DOX	0.247742	0.0358786	0.194499	0.159373	0.110213		c5e - TET	TET	0.166531	0.121371	0.185018	0.15764	0.0327419		c5e - CHL	CHL	0.48127	0.289544	0.566282	0.445699	0.141757		c5e - SPE	SPE	0.435396	0.343286	0.397628	0.392104	0.0463028		c5e - KAN	KAN
c5e - AZM	c5e + AZM	0.439998	0.487659	0.435753	0.45447	0.0288212		c5e - ERY	c5e + ERY	0.991229	0.771567	0.737796	0.833531	0.137611		c5e - DOX	c5e + DOX	0.241317	0.101111	0.163572	0.168667	0.0702417		c5e - TET	c5e + TET	0.160088	0.164839	0.194132	0.17302	0.0184376		c5e - CHL	c5e + CHL	0.31114	0.433085	0.403526	0.382584	0.0636129		c5e - SPE	c5e + SPE	0.296524	0.271652	0.325528	0.297901	0.0269648		c5e - KAN	c5e + KAN
c6e - AZM	DMSO	1	1	1	1	0		c6e - ERY	DMSO	1	1	1	1	0		c6e - DOX	DMSO	1	1	1	1	0		c6e - TET	DMSO	1	1	1	1	0		c6e - CHL	DMSO	1	1	1	1	0		c6e - SPE	DMSO	1	1	1	1	0		c6e - KAN	DMSO
c6e - AZM	c6e	0.972618	0.752568	0.97578	0.900322	0.127968		c6e - ERY	c6e	0.881422	0.859938	0.738503	0.826621	0.0770646		c6e - DOX	c6e	0.972618	0.752568	0.97578	0.900322	0.127968		c6e - TET	c6e	0.763331	0.644439	0.832495	0.746755	0.0951176		c6e - CHL	c6e	0.812967	0.81145	0.865984	0.830134	0.0310562		c6e - SPE	c6e	0.812967	0.81145	0.865984	0.830134	0.0310562		c6e - KAN	c6e
c6e - AZM	AZM	0.844263	0.706483	0.77455	0.775099	0.0688916		c6e - ERY	ERY	0.963049	0.926202	1.03919	0.976148	0.057623		c6e - DOX	DOX	0.0865345	0.11093	0.172802	0.123422	0.0444695		c6e - TET	TET	0.166531	0.121371	0.185018	0.15764	0.0327419		c6e - CHL	CHL	0.551931	0.51907	0.286084	0.452362	0.144935		c6e - SPE	SPE	0.3	0.396499	0.378094	0.358198	0.051234		c6e - KAN	KAN
c6e - AZM	c6e + AZM	0.959211	0.825258	1.01916	0.934542	0.0992757		c6e - ERY	c6e + ERY	1.17905	1.02848	0.732005	0.979844	0.227457		c6e - DOX	c6e + DOX	0.0494553	0.113145	0.221478	0.128026	0.0869717		c6e - TET	c6e + TET	0.189867	0.18058	0.228411	0.199619	0.025363		c6e - CHL	c6e + CHL	0.507711	0.456719	0.328678	0.431036	0.0922385		c6e - SPE	c6e + SPE	0.421754	0.348223	0.333513	0.36783	0.0472753		c6e - KAN	c6e + KAN
c7e - AZM	DMSO	1	1	1	1	0		c7e - ERY	DMSO	1	1	1	1	0		c7e - DOX	DMSO	1	1	1	1	0		c7e - TET	DMSO	1	1	1	1	0		c7e - CHL	DMSO	1	1	1	1	0		c7e - SPE	DMSO	1	1	1	1	0		c7e - KAN	DMSO
c7e - AZM	c7e	0.685061	0.724644	0.821812	0.743839	0.0703672		c7e - ERY	c7e	0.224367	0.153463	0.250423	0.209418	0.0501784		c7e - DOX	c7e	0.685061	0.724644	0.821812	0.743839	0.0703672		c7e - TET	c7e	0.221362	0.200961	0.222751	0.215025	0.0121996		c7e - CHL	c7e	0.685061	0.724644	0.821812	0.743839	0.0703672		c7e - SPE	c7e	0.685061	0.724644	0.821812	0.743839	0.0703672		c7e - KAN	c7e
c7e - AZM	AZM	0.674088	0.640632	0.648958	0.654559	0.0174171		c7e - ERY	ERY	0.963049	0.926202	1.03919	0.976148	0.057623		c7e - DOX	DOX	0.27627	0.2638	0.433441	0.324504	0.0945482		c7e - TET	TET	0.166531	0.121371	0.185018	0.15764	0.0327419		c7e - CHL	CHL	0.251961	0.458176	0.247958	0.319365	0.120231		c7e - SPE	SPE	0.422212	0.578299	0.511962	0.504158	0.078336		c7e - KAN	KAN
c7e - AZM	c7e + AZM	0.375492	0.349673	0.504792	0.409986	0.0831134		c7e - ERY	c7e + ERY	0.698873	0.397387	0.227146	0.441135	0.238887		c7e - DOX	c7e + DOX	0.205633	0.191005	0.325063	0.240567	0.0735405		c7e - TET	c7e + TET	0.136795	0.137265	0.12803	0.13403	0.00520139		c7e - CHL	c7e + CHL	0.166204	0.284803	0.203762	0.218257	0.0606135		c7e - SPE	c7e + SPE	0.249018	0.360136	0.372407	0.327187	0.0679738		c7e - KAN	c7e + KAN
c8e - AZM	DMSO	1	1	1	1	0		c8e - ERY	DMSO	1	1	1	1	0		c8e - DOX	DMSO	1	1	1	1	0		c8e - TET	DMSO	1	1	1	1	0		c8e - CHL	DMSO	1	1	1	1	0		c8e - SPE	DMSO	1	1	1	1	0		c8e - KAN	DMSO
c8e - AZM	c8e	0.58204	0.626147	0.598522	0.602236	0.0222868		c8e - ERY	c8e	0.807901	0.849279	0.821138	0.826106	0.0211318		c8e - DOX	c8e	0.58204	0.626147	0.598522	0.602236	0.0222868		c8e - TET	c8e	0.0508067	0.0421946	0.0427594	0.0452536	0.00481747		c8e - CHL	c8e	0.58204	0.626147	0.598522	0.602236	0.0222868		c8e - SPE	c8e	0.58204	0.626147	0.598522	0.602236	0.0222868		c8e - KAN	c8e
c8e - AZM	AZM	0.502341	0.579549	0.556381	0.54609	0.039619		c8e - ERY	ERY	0.963049	0.926202	1.03919	0.976148	0.057623		c8e - DOX	DOX	0.144745	0.29821	0.379753	0.274236	0.119324		c8e - TET	TET	0.166531	0.121371	0.185018	0.15764	0.0327419		c8e - CHL	CHL	0.318536	0.463797	0.307477	0.36327	0.0872345		c8e - SPE	SPE	0.327636	0.50755	0.253413	0.362866	0.13068		c8e - KAN	KAN
c8e - AZM	c8e + AZM	0.319023	0.305979	0.313846	0.312949	0.00656803		c8e - ERY	c8e + ERY	1.23679	1.02315	0.639968	0.966635	0.302397		c8e - DOX	c8e + DOX	0.176144	0.270127	0.260816	0.235695	0.0517831		c8e - TET	c8e + TET	0.0749122	0.0631804	0.0704884	0.069527	0.00592467		c8e - CHL	c8e + CHL	0.232393	0.25135	0.204811	0.229518	0.0234025		c8e - SPE	c8e + SPE	0.238528	0.332574	0.24938	0.273494	0.0514515		c8e - KAN	c8e + KAN
c9e - AZM	DMSO	1	1	1	1	0		c9e - ERY	DMSO	1	1	1	1	0		c9e - DOX	DMSO	1	1	1	1	0		c9e - TET	DMSO	1	1	1	1	0		c9e - CHL	DMSO	1	1	1	1	0		c9e - SPE	DMSO	1	1	1	1	0		c9e - KAN	DMSO
c9e - AZM	c9e	0.640294	0.622333	0.635879	0.632836	0.00935948		c9e - ERY	c9e	0.704808	0.631632	0.71646	0.6843	0.0459827		c9e - DOX	c9e	0.640294	0.622333	0.635879	0.632836	0.00935948		c9e - TET	c9e	0.648295	0.605058	0.630558	0.62797	0.0217342		c9e - CHL	c9e	0.640294	0.622333	0.635879	0.632836	0.00935948		c9e - SPE	c9e	0.640294	0.622333	0.635879	0.632836	0.00935948		c9e - KAN	c9e
c9e - AZM	AZM	1.09036	0.71297	0.627725	0.810352	0.246213		c9e - ERY	ERY	0.963049	0.926202	1.03919	0.976148	0.057623		c9e - DOX	DOX	0.384031	0.401599	0.38738	0.391003	0.0093279		c9e - TET	TET	0.166531	0.121371	0.185018	0.15764	0.0327419		c9e - CHL	CHL	0.320098	0.415473	0.342821	0.359464	0.049818		c9e - SPE	SPE	0.482107	0.478	0.459603	0.473236	0.0119842		c9e - KAN	KAN
c9e - AZM	c9e + AZM	0.80364	0.508565	0.492336	0.601514	0.175235		c9e - ERY	c9e + ERY	0.653304	0.776031	0.730018	0.719784	0.0620002		c9e - DOX	c9e + DOX	0.244962	0.0686268	0.0948817	0.136157	0.095138		c9e - TET	c9e + TET	0.0207099	0.0115361	0.0348569	0.0223676	0.0117484		c9e - CHL	c9e + CHL	0.17845	0.146181	0.19385	0.172827	0.024327		c9e - SPE	c9e + SPE	0.252481	0.240829	0.254348	0.24922	0.00732611		c9e - KAN	c9e + KAN
c10e - AZM	DMSO	1	1	1	1	0		c10e - ERY	DMSO	1	1	1	1	0		c10e - DOX	DMSO	1	1	1	1	0		c10e - TET	DMSO	1	1	1	1	0		c10e - CHL	DMSO	1	1	1	1	0		c10e - SPE	DMSO	1	1	1	1	0		c10e - KAN	DMSO
c10e - AZM	c10e	0.615171	0.644251	0.502427	0.587283	0.074912		c10e - ERY	c10e	0.410612	0.368416	0.504825	0.427951	0.0698378		c10e - DOX	c10e	0.615171	0.644251	0.502427	0.587283	0.074912		c10e - TET	c10e	0.74526	0.643473	0.831329	0.740021	0.0940375		c10e - CHL	c10e	0.615171	0.644251	0.502427	0.587283	0.074912		c10e - SPE	c10e	0.615171	0.644251	0.502427	0.587283	0.074912		c10e - KAN	c10e
c10e - AZM	AZM	0.705788	1.04167	0.861909	0.86979	0.168081		c10e - ERY	ERY	0.963049	0.926202	1.03919	0.976148	0.057623		c10e - DOX	DOX	0.297221	0.169246	0.30697	0.257812	0.0768552		c10e - TET	TET	0.166531	0.121371	0.185018	0.15764	0.0327419		c10e - CHL	CHL	0.467676	0.301844	0.499895	0.423138	0.106272		c10e - SPE	SPE	0.508483	0.397014	0.431606	0.445701	0.0570556		c10e - KAN	KAN
c10e - AZM	c10e + AZM	0.410167	0.550684	0.450858	0.47057	0.0723026		c10e - ERY	c10e + ERY	0.654508	0.616389	0.638722	0.63654	0.0191528		c10e - DOX	c10e + DOX	0.243956	0.21401	0.149522	0.202496	0.0482584		c10e - TET	c10e + TET	0.140963	0.126531	0.176543	0.148012	0.0257408		c10e - CHL	c10e + CHL	0.312738	0.190349	0.272676	0.258587	0.062399		c10e - SPE	c10e + SPE	0.316173	0.268764	0.234276	0.273071	0.0411181		c10e - KAN	c10e + KAN
c1v - AZM	DMSO	1	1	1	1	0		c1v - ERY	DMSO	1	1	1	1	0		c1v - DOX	DMSO	1	1	1	1	0		c1v - TET	DMSO	1	1	1	1	0		c1v - CHL	DMSO	1	1	1	1	0		c1v - SPE	DMSO	1	1	1	1	0		c1v - KAN	DMSO
c1v - AZM	c1v	0.18255	0.1535	0.189289	0.175113	0.0190184		c1v - ERY	c1v	0.283849	0.251744	0.234001	0.256531	0.0252662		c1v - DOX	c1v	0.18255	0.1535	0.189289	0.175113	0.0190184		c1v - TET	c1v	0.210665	0.245735	0.245287	0.233896	0.0201197		c1v - CHL	c1v	0.444382	0.379709	0.366182	0.396758	0.0417948		c1v - SPE	c1v	0.444382	0.379709	0.366182	0.396758	0.0417948		c1v - KAN	c1v
c1v - AZM	AZM	0.844263	0.706483	0.77455	0.775099	0.0688916		c1v - ERY	ERY	0.963049	0.926202	1.03919	0.976148	0.057623		c1v - DOX	DOX	0.0865345	0.11093	0.172802	0.123422	0.0444695		c1v - TET	TET	0.166531	0.121371	0.185018	0.15764	0.0327419		c1v - CHL	CHL	0.691724	0.747863	0.495509	0.645032	0.132498		c1v - SPE	SPE	0.483762	0.520605	0.445914	0.483427	0.0373467		c1v - KAN	KAN
c1v - AZM	c1v + AZM	0.113269	0.128258	0.177452	0.13966	0.0335763		c1v - ERY	c1v + ERY	0.259839	0.265918	0.184176	0.236644	0.0455406		c1v - DOX	c1v + DOX	0.0830798	0.0921852	0.0994349	0.0915666	0.00819507		c1v - TET	c1v + TET	0.0677268	0.0706234	0.0818361	0.0733954	0.00745192		c1v - CHL	c1v + CHL	0.279962	0.243534	0.182563	0.235353	0.0492121		c1v - SPE	c1v + SPE	0.181779	0.207562	0.160647	0.183329	0.0234961		c1v - KAN	c1v + KAN
c2v - AZM	DMSO	1	1	1	1	0		c2v - ERY	DMSO	1	1	1	1	0		c2v - DOX	DMSO	1	1	1	1	0		c2v - TET	DMSO	1	1	1	1	0		c2v - CHL	DMSO	1	1	1	1	0		c2v - SPE	DMSO	1	1	1	1	0		c2v - KAN	DMSO
c2v - AZM	c2v	0.238807	0.228266	0.266215	0.244429	0.0195891		c2v - ERY	c2v	0.556137	0.370529	0.349728	0.425465	0.113643		c2v - DOX	c2v	0.238807	0.228266	0.266215	0.244429	0.0195891		c2v - TET	c2v	0.351232	0.340843	0.388118	0.360064	0.0248442		c2v - CHL	c2v	0.28126	0.340951	0.311546	0.311252	0.0298466		c2v - SPE	c2v	0.28126	0.340951	0.311546	0.311252	0.0298466		c2v - KAN	c2v
c2v - AZM	AZM	0.844263	0.706483	0.77455	0.775099	0.0688916		c2v - ERY	ERY	0.963049	0.926202	1.03919	0.976148	0.057623		c2v - DOX	DOX	0.0865345	0.11093	0.172802	0.123422	0.0444695		c2v - TET	TET	0.166531	0.121371	0.185018	0.15764	0.0327419		c2v - CHL	CHL	0.820781	0.712868	0.663585	0.732411	0.0803996		c2v - SPE	SPE	0.658588	0.619086	0.418915	0.56553	0.128499		c2v - KAN	KAN
c2v - AZM	c2v + AZM	0.165571	0.163565	0.17397	0.167702	0.00552029		c2v - ERY	c2v + ERY	0.472264	0.412047	0.331212	0.405174	0.0707769		c2v - DOX	c2v + DOX	0.0389145	0.0954656	0.0790981	0.0711594	0.0290994		c2v - TET	c2v + TET	0.0985389	0.0967853	0.111199	0.102174	0.00786467		c2v - CHL	c2v + CHL	0.231127	0.253554	0.190257	0.224979	0.0320932		c2v - SPE	c2v + SPE	0.235346	0.204383	0.140237	0.193322	0.0485095		c2v - KAN	c2v + KAN
c3v - AZM	DMSO	1	1	1	1	0		c3v - ERY	DMSO	1	1	1	1	0		c3v - DOX	DMSO	1	1	1	1	0		c3v - TET	DMSO	1	1	1	1	0		c3v - CHL	DMSO	1	1	1	1	0		c3v - SPE	DMSO	1	1	1	1	0		c3v - KAN	DMSO
c3v - AZM	c3v	0.332437	0.307485	0.340086	0.326669	0.0170486		c3v - ERY	c3v	0.628531	0.43881	0.41602	0.494454	0.116672		c3v - DOX	c3v	0.332437	0.307485	0.340086	0.326669	0.0170486		c3v - TET	c3v	0.364166	0.422418	0.437217	0.407934	0.0386191		c3v - CHL	c3v	0.402117	0.423986	0.413459	0.413187	0.0109369		c3v - SPE	c3v	0.402117	0.423986	0.413459	0.413187	0.0109369		c3v - KAN	c3v
c3v - AZM	AZM	0.844263	0.706483	0.77455	0.775099	0.0688916		c3v - ERY	ERY	0.963049	0.926202	1.03919	0.976148	0.057623		c3v - DOX	DOX	0.0865345	0.11093	0.172802	0.123422	0.0444695		c3v - TET	TET	0.166531	0.121371	0.185018	0.15764	0.0327419		c3v - CHL	CHL	0.820781	0.712868	0.663585	0.732411	0.0803996		c3v - SPE	SPE	0.658588	0.619086	0.418915	0.56553	0.128499		c3v - KAN	KAN
c3v - AZM	c3v + AZM	0.197164	0.200501	0.248864	0.215509	0.0289341		c3v - ERY	c3v + ERY	0.492662	0.418234	0.382124	0.431007	0.0563652		c3v - DOX	c3v + DOX	0.0371479	0.090545	0.0956394	0.0744441	0.0323997		c3v - TET	c3v + TET	0.117056	0.115472	0.145959	0.126163	0.0171626		c3v - CHL	c3v + CHL	0.300026	0.260396	0.24686	0.269094	0.0276297		c3v - SPE	c3v + SPE	0.3045	0.212296	0.175858	0.230885	0.0663051		c3v - KAN	c3v + KAN
c4v - AZM	DMSO	1	1	1	1	0		c4v - ERY	DMSO	1	1	1	1	0		c4v - DOX	DMSO	1	1	1	1	0		c4v - TET	DMSO	1	1	1	1	0		c4v - CHL	DMSO	1	1	1	1	0		c4v - SPE	DMSO	1	1	1	1	0		c4v - KAN	DMSO
c4v - AZM	c4v	0.279812	0.275011	0.210214	0.255012	0.0388705		c4v - ERY	c4v	0.490034	0.418967	0.349315	0.419439	0.0703609		c4v - DOX	c4v	0.279812	0.275011	0.210214	0.255012	0.0388705		c4v - TET	c4v	0.285966	0.254447	0.326754	0.289056	0.0362525		c4v - CHL	c4v	0.299979	0.341384	0.302792	0.314718	0.0231358		c4v - SPE	c4v	0.299979	0.341384	0.302792	0.314718	0.0231358		c4v - KAN	c4v
c4v - AZM	AZM	0.844263	0.706483	0.77455	0.775099	0.0688916		c4v - ERY	ERY	0.963049	0.926202	1.03919	0.976148	0.057623		c4v - DOX	DOX	0.0865345	0.11093	0.172802	0.123422	0.0444695		c4v - TET	TET	0.166531	0.121371	0.185018	0.15764	0.0327419		c4v - CHL	CHL	0.820781	0.712868	0.663585	0.732411	0.0803996		c4v - SPE	SPE	0.658588	0.619086	0.418915	0.56553	0.128499		c4v - KAN	KAN
c4v - AZM	c4v + AZM	0.17304	0.161978	0.165409	0.166809	0.00566215		c4v - ERY	c4v + ERY	0.373631	0.42977	0.325721	0.376374	0.0520785		c4v - DOX	c4v + DOX	0.0468054	0.0898741	0.112135	0.0829381	0.0332124		c4v - TET	c4v + TET	0.0806185	0.0828019	0.0936104	0.0856769	0.00695677		c4v - CHL	c4v + CHL	0.177939	0.227862	0.208124	0.204642	0.025143		c4v - SPE	c4v + SPE	0.11585	0.171645	0.140192	0.142562	0.0279725		c4v - KAN	c4v + KAN
c5v - AZM	DMSO	1	1	1	1	0		c5v - ERY	DMSO	1	1	1	1	0		c5v - DOX	DMSO	1	1	1	1	0		c5v - TET	DMSO	1	1	1	1	0		c5v - CHL	DMSO	1	1	1	1	0		c5v - SPE	DMSO	1	1	1	1	0		c5v - KAN	DMSO
c5v - AZM	c5v	0.246158	0.235232	0.280534	0.253974	0.023641		c5v - ERY	c5v	0.495299	0.44691	0.328336	0.423515	0.0859047		c5v - DOX	c5v	0.246158	0.235232	0.280534	0.253974	0.023641		c5v - TET	c5v	0.384878	0.368879	0.391526	0.381761	0.0116411		c5v - CHL	c5v	0.391186	0.325298	0.412518	0.376334	0.0454674		c5v - SPE	c5v	0.391186	0.325298	0.412518	0.376334	0.0454674		c5v - KAN	c5v
c5v - AZM	AZM	0.844263	0.706483	0.77455	0.775099	0.0688916		c5v - ERY	ERY	0.963049	0.926202	1.03919	0.976148	0.057623		c5v - DOX	DOX	0.0865345	0.11093	0.172802	0.123422	0.0444695		c5v - TET	TET	0.166531	0.121371	0.185018	0.15764	0.0327419		c5v - CHL	CHL	0.551931	0.51907	0.286084	0.452362	0.144935		c5v - SPE	SPE	0.3	0.396499	0.378094	0.358198	0.051234		c5v - KAN	KAN
c5v - AZM	c5v + AZM	0.174443	0.165833	0.19268	0.177652	0.0137081		c5v - ERY	c5v + ERY	0.39597	0.41542	0.333414	0.381601	0.0428497		c5v - DOX	c5v + DOX	0.0363235	0.0670181	0.100649	0.0679969	0.032174		c5v - TET	c5v + TET	0.103116	0.103363	0.116401	0.107627	0.00759984		c5v - CHL	c5v + CHL	0.176075	0.160367	0.118901	0.151781	0.0295379		c5v - SPE	c5v + SPE	0.149426	0.126399	0.145979	0.140601	0.0124198		c5v - KAN	c5v + KAN
[truncated: 40 more columns]

## Sheet: S6C Data
S6C Data. Determination of between-compound interactions in pairwise combinations of selected compounds. Data are displayed in Figs 4B and S12.
		Bacterial growth								Bacterial growth								Bacterial growth
Interaction test	Conditions	Replicate 1	Replicate 2	Replicate 3	Mean	SD		Interaction test	Conditions	Replicate 1	Replicate 2	Replicate 3	Mean	SD		Interaction test	Conditions	Replicate 1	Replicate 2	Replicate 3	Mean	SD
c1e - c1e	DMSO							c2e - c1e	DMSO	1	1	1	1	0		c3e - c1e	DMSO	1	1	1	1	0
c1e - c1e	c1e							c2e - c1e	c2e	0.493799	0.344786	0.295622	0.378069	0.103196		c3e - c1e	c3e	0.806408	0.87939	0.90183	0.862543	0.049892
c1e - c1e	c1e							c2e - c1e	c1e	0.306539	0.321774	0.315607	0.31464	0.00766351		c3e - c1e	c1e	0.306539	0.321774	0.315607	0.31464	0.00766351
c1e - c1e	c1e + c1e							c2e - c1e	c2e + c1e	0.170931	0.131759	0.103853	0.135514	0.0336965		c3e - c1e	c3e + c1e	0.405505	0.35	0.317661	0.357722	0.0444279
c1e - c2e	DMSO	1	1	1	1	0		c2e - c2e	DMSO							c3e - c2e	DMSO	1	1	1	1	0
c1e - c2e	c1e	0.306539	0.321774	0.315607	0.31464	0.00766351		c2e - c2e	c2e							c3e - c2e	c3e	0.901018	0.889898	0.948241	0.913052	0.0309774
c1e - c2e	c2e	0.493799	0.344786	0.295622	0.378069	0.103196		c2e - c2e	c2e							c3e - c2e	c2e	0.395837	0.300198	0.489589	0.395208	0.094697
c1e - c2e	c1e + c2e	0.170931	0.131759	0.103853	0.135514	0.0336965		c2e - c2e	c2e + c2e							c3e - c2e	c3e + c2e	0.3256	0.270182	0.402557	0.33278	0.0664787
c1e - c3e	DMSO	1	1	1	1	0		c2e - c3e	DMSO	1	1	1	1	0		c3e - c3e	DMSO
c1e - c3e	c1e	0.306539	0.321774	0.315607	0.31464	0.00766351		c2e - c3e	c2e	0.395837	0.300198	0.489589	0.395208	0.094697		c3e - c3e	c3e
c1e - c3e	c3e	0.806408	0.87939	0.90183	0.862543	0.049892		c2e - c3e	c3e	0.901018	0.889898	0.948241	0.913052	0.0309774		c3e - c3e	c3e
c1e - c3e	c1e + c3e	0.405505	0.35	0.317661	0.357722	0.0444279		c2e - c3e	c2e + c3e	0.3256	0.270182	0.402557	0.33278	0.0664787		c3e - c3e	c3e + c3e
c1e - c4e	DMSO	1	1	1	1	0		c2e - c4e	DMSO	1	1	1	1	0		c3e - c4e	DMSO	1	1	1	1	0
c1e - c4e	c1e	0.306539	0.321774	0.315607	0.31464	0.00766351		c2e - c4e	c2e	0.395837	0.300198	0.489589	0.395208	0.094697		c3e - c4e	c3e	0.651556	0.69198	0.884645	0.742727	0.124556
c1e - c4e	c4e	0.267624	0.292492	0.303182	0.287766	0.0182436		c2e - c4e	c4e	0.320602	0.273019	0.43384	0.342487	0.082614		c3e - c4e	c4e	0.32081	0.294402	0.348229	0.321147	0.026915
c1e - c4e	c1e + c4e	0.0387932	0.0552239	0.0308143	0.0416105	0.0124463		c2e - c4e	c2e + c4e	0.190408	0.153121	0.279444	0.207658	0.0649039		c3e - c4e	c3e + c4e	0.337978	0.25116	0.35274	0.313959	0.0548841
c1e - c5e	DMSO	1	1	1	1	0		c2e - c5e	DMSO	1	1	1	1	0		c3e - c5e	DMSO	1	1	1	1	0
c1e - c5e	c1e	0.306539	0.321774	0.315607	0.31464	0.00766351		c2e - c5e	c2e	0.395837	0.300198	0.489589	0.395208	0.094697		c3e - c5e	c3e	0.651556	0.69198	0.884645	0.742727	0.124556
c1e - c5e	c5e	0.10771	0.0825309	0.111317	0.100519	0.0156825		c2e - c5e	c5e	0.243462	0.180897	0.253995	0.226118	0.0395152		c3e - c5e	c5e	0.295754	0.390838	0.395926	0.360839	0.0564227
c1e - c5e	c1e + c5e	0.161542	0.189096	0.125767	0.158802	0.0317531		c2e - c5e	c2e + c5e	0.127851	0.0863494	0.156433	0.123545	0.0352397		c3e - c5e	c3e + c5e	0.282693	0.279785	0.418423	0.326967	0.0792166
c1e - c6e	DMSO	1	1	1	1	0		c2e - c6e	DMSO	1	1	1	1	0		c3e - c6e	DMSO	1	1	1	1	0
c1e - c6e	c1e	0.306539	0.321774	0.315607	0.31464	0.00766351		c2e - c6e	c2e	0.395837	0.300198	0.489589	0.395208	0.094697		c3e - c6e	c3e	0.651556	0.69198	0.884645	0.742727	0.124556
c1e - c6e	c6e	0.45018	0.684196	0.609374	0.58125	0.119516		c2e - c6e	c6e	0.772522	0.741615	0.782005	0.76538	0.0211209		c3e - c6e	c6e	0.82134	0.612664	0.571615	0.668539	0.133911
c1e - c6e	c1e + c6e	0.180966	0.234725	0.185431	0.200374	0.0298326		c2e - c6e	c2e + c6e	0.145007	0.0847787	0.130496	0.120094	0.0314327		c3e - c6e	c3e + c6e	0.505346	0.4567	0.473488	0.478511	0.0247089
c1e - c7e	DMSO	1	1	1	1	0		c2e - c7e	DMSO	1	1	1	1	0		c3e - c7e	DMSO	1	1	1	1	0
c1e - c7e	c1e	0.306539	0.321774	0.315607	0.31464	0.00766351		c2e - c7e	c2e	0.395837	0.300198	0.489589	0.395208	0.094697		c3e - c7e	c3e	0.651556	0.69198	0.884645	0.742727	0.124556
c1e - c7e	c7e	0.100238	0.152186	0.0912872	0.11457	0.032882		c2e - c7e	c7e	0.167777	0.0895438	0.198811	0.152044	0.0563071		c3e - c7e	c7e	0.121887	0.170766	0.317438	0.203363	0.10177
c1e - c7e	c1e + c7e	0.170146	0.152993	0.108571	0.143903	0.0317776		c2e - c7e	c2e + c7e	0.0756157	0.0351919	0.108146	0.0729847	0.0365484		c3e - c7e	c3e + c7e	0.120047	0.126045	0.202174	0.149422	0.0457831
c1e - c8e	DMSO	1	1	1	1	0		c2e - c8e	DMSO	1	1	1	1	0		c3e - c8e	DMSO	1	1	1	1	0
c1e - c8e	c1e	0.306539	0.321774	0.315607	0.31464	0.00766351		c2e - c8e	c2e	0.395837	0.300198	0.489589	0.395208	0.094697		c3e - c8e	c3e	0.651556	0.69198	0.884645	0.742727	0.124556
c1e - c8e	c8e	0.764819	0.118746	0.935883	0.606482	0.430966		c2e - c8e	c8e	0.0965835	0.0779921	0.0498754	0.074817	0.0235154		c3e - c8e	c8e	0.0423564	0.127918	0.590624	0.253633	0.294962
c1e - c8e	c1e + c8e	0.384827	0.162914	0.308423	0.285388	0.112735		c2e - c8e	c2e + c8e	0.0593544	0.0368554	0.0299616	0.0420571	0.0153713		c3e - c8e	c3e + c8e	0.0296378	0.115134	0.391819	0.178864	0.189314
c1e - c9e	DMSO	1	1	1	1	0		c2e - c9e	DMSO	1	1	1	1	0		c3e - c9e	DMSO	1	1	1	1	0
c1e - c9e	c1e	0.306539	0.321774	0.315607	0.31464	0.00766351		c2e - c9e	c2e	0.395837	0.300198	0.489589	0.395208	0.094697		c3e - c9e	c3e	0.651556	0.69198	0.884645	0.742727	0.124556
c1e - c9e	c9e	0.477947	0.515835	0.451555	0.481779	0.0323108		c2e - c9e	c9e	0.487187	0.457117	0.551584	0.498629	0.0482617		c3e - c9e	c9e	0.482091	0.451455	0.534833	0.48946	0.0421747
c1e - c9e	c1e + c9e	0.0958326	0.0861472	0.0583381	0.080106	0.0194636		c2e - c9e	c2e + c9e	0.184738	0.128421	0.243092	0.185417	0.0573386		c3e - c9e	c3e + c9e	0.428255	0.396233	0.529559	0.451349	0.0695982
c1e - c10e	DMSO	1	1	1	1	0		c2e - c10e	DMSO	1	1	1	1	0		c3e - c10e	DMSO	1	1	1	1	0
c1e - c10e	c1e	0.326092	0.221623	0.318612	0.288776	0.0582762		c2e - c10e	c2e	0.373235	0.327688	0.473525	0.391483	0.0746113		c3e - c10e	c3e	0.651556	0.69198	0.884645	0.742727	0.124556
c1e - c10e	c10e	0.58612	0.473421	0.469068	0.509536	0.0663594		c2e - c10e	c10e	0.493461	0.528078	0.583138	0.534892	0.0452249		c3e - c10e	c10e	0.493461	0.528078	0.583138	0.534892	0.0452249
c1e - c10e	c1e + c10e	0.175568	0.150265	0.220852	0.182228	0.0357621		c2e - c10e	c2e + c10e	0.237476	0.196253	0.303132	0.245621	0.053903		c3e - c10e	c3e + c10e	0.313694	0.331235	0.466964	0.370631	0.0838867
c1e - c1v	DMSO	1	1	1	1	0		c2e - c1v	DMSO	1	1	1	1	0		c3e - c1v	DMSO	1	1	1	1	0
c1e - c1v	c1e	0.306539	0.321774	0.315607	0.31464	0.00766351		c2e - c1v	c2e	0.395837	0.300198	0.489589	0.395208	0.094697		c3e - c1v	c3e	0.651556	0.69198	0.884645	0.742727	0.124556
c1e - c1v	c1v	0.486112	0.440219	0.416781	0.447704	0.0352664		c2e - c1v	c1v	0.387706	0.328657	0.436432	0.384265	0.0539699		c3e - c1v	c1v	0.200575	0.155499	0.23507	0.197048	0.0399026
c1e - c1v	c1e + c1v	0.221256	0.178969	0.16797	0.189398	0.0281324		c2e - c1v	c2e + c1v	0.21322	0.173892	0.22543	0.20418	0.0269319		c3e - c1v	c3e + c1v	0.131714	0.122163	0.167131	0.140336	0.0236916
c1e - c2v	DMSO	1	1	1	1	0		c2e - c2v	DMSO	1	1	1	1	0		c3e - c2v	DMSO	1	1	1	1	0
c1e - c2v	c1e	0.306539	0.321774	0.315607	0.31464	0.00766351		c2e - c2v	c2e	0.395837	0.300198	0.489589	0.395208	0.094697		c3e - c2v	c3e	0.651556	0.69198	0.884645	0.742727	0.124556
c1e - c2v	c2v	0.684941	0.60066	0.515576	0.600392	0.0846826		c2e - c2v	c2v	0.570122	0.439044	0.517682	0.50895	0.0659743		c3e - c2v	c2v	0.238817	0.223444	0.305388	0.255883	0.0435558
c1e - c2v	c1e + c2v	0.220452	0.2029	0.167491	0.196948	0.0269773		c2e - c2v	c2e + c2v	0.274397	0.20852	0.24172	0.241546	0.0329388		c3e - c2v	c3e + c2v	0.165887	0.177695	0.2307	0.191427	0.0345195
c1e - c3v	DMSO	1	1	1	1	0		c2e - c3v	DMSO	1	1	1	1	0		c3e - c3v	DMSO	1	1	1	1	0
c1e - c3v	c1e	0.306539	0.321774	0.315607	0.31464	0.00766351		c2e - c3v	c2e	0.395837	0.300198	0.489589	0.395208	0.094697		c3e - c3v	c3e	0.651556	0.69198	0.884645	0.742727	0.124556
c1e - c3v	c3v	0.600509	0.618758	0.592178	0.603815	0.0135952		c2e - c3v	c3v	0.538057	0.425345	0.47972	0.481041	0.0563679		c3e - c3v	c3v	0.280137	0.319381	0.332933	0.310817	0.0274204
c1e - c3v	c1e + c3v	0.213699	0.193408	0.170804	0.192637	0.0214581		c2e - c3v	c2e + c3v	0.294367	0.226574	0.292047	0.270996	0.0384882		c3e - c3v	c3e + c3v	0.250748	0.206784	0.285382	0.247638	0.0393912
c1e - c4v	DMSO	1	1	1	1	0		c2e - c4v	DMSO	1	1	1	1	0		c3e - c4v	DMSO	1	1	1	1	0
c1e - c4v	c1e	0.306539	0.321774	0.315607	0.31464	0.00766351		c2e - c4v	c2e	0.395837	0.300198	0.489589	0.395208	0.094697		c3e - c4v	c3e	0.651556	0.69198	0.884645	0.742727	0.124556
c1e - c4v	c4v	0.559901	0.516849	0.506544	0.527765	0.0283039		c2e - c4v	c4v	0.408487	0.35968	0.445029	0.404399	0.0428212		c3e - c4v	c4v	0.253749	0.254857	0.303245	0.270617	0.0282625
c1e - c4v	c1e + c4v	0.208387	0.163833	0.145989	0.172736	0.0321377		c2e - c4v	c2e + c4v	0.249825	0.189771	0.296109	0.245235	0.0533174		c3e - c4v	c3e + c4v	0.16542	0.149734	0.220673	0.178609	0.0372631
c1e - c5v	DMSO	1	1	1	1	0		c2e - c5v	DMSO	1	1	1	1	0		c3e - c5v	DMSO	1	1	1	1	0
c1e - c5v	c1e	0.306539	0.321774	0.315607	0.31464	0.00766351		c2e - c5v	c2e	0.395837	0.300198	0.489589	0.395208	0.094697		c3e - c5v	c3e	0.651556	0.69198	0.884645	0.742727	0.124556
c1e - c5v	c5v	0.645241	0.493948	0.512794	0.550661	0.0824486		c2e - c5v	c5v	0.492601	0.428347	0.419615	0.446854	0.0398575		c3e - c5v	c5v	0.292115	0.309629	0.32859	0.310111	0.0182423
c1e - c5v	c1e + c5v	0.223435	0.157829	0.152003	0.177756	0.0396665		c2e - c5v	c2e + c5v	0.237203	0.194086	0.264407	0.231898	0.0354595		c3e - c5v	c3e + c5v	0.19466	0.186936	0.229828	0.203808	0.0228622
