# Supplementary material for: A multi-strategy antimicrobial discovery approach reveals new ways to treat Chlamydia
Source: PLoS Biol. 2025 Apr 29;23(4):e3003123. doi: 10.1371/journal.pbio.3003123 (PMC12040169; doi:10.1371/journal.pbio.3003123)
Supplement: S7 Data — The data underlying Fig 5. (A) Effect of top compounds on EB formation in HeLa cells infected with CTL2-GFP. Data are displayed in Fig 5B. (B) Growth inhibition after addition of top compounds at different points in the developmental cycle, tested in HeLa cells infected with CTL2-GFP, as measured at 48 hpi by bulk GFP fluorescence. Data are displayed in Fig 5C. (C) Antichlamydial activity of our best compounds in A2EN cells (wild-type or mutant as indicated) infected with CTL2-GFP, as measured at 28.5 hpi by bulk GFP fluorescence. Data are displayed in Fig 5D. (D) LC3 lipidation and STING phosphorylation after compound exposure in uninfected A2EN cells and cells infected with CTL2. Data are displayed in Fig 5E and 5F. (XLSX) [file pbio.3003123.s023.xlsx]

## Sheet: S7A Data
S7A Data. Effect of top compounds on EB formation in HeLa cells infected with CTL2-GFP. Data are displayed in Fig 5B.
		EB formation
Compound	Concentration (µM)	replicate 1	replicate 2	replicate 3	Mean	SD
c1e	0.1	0.083759	0.158658	0.060393	0.100937	0.0513352
c1e	1	0.004457	0.003648	0.002214	0.00343967	0.00113592
c1e	10	0.004814	0.003809	0.00196	0.00352767	0.00144765
c2e	0.1	0.02006	0.540562	0.068349	0.209657	0.287587
c2e	1	0.004453	0.003786	0.001953	0.00339733	0.00129453
c2e	10	0.00424	0.003709	0.001686	0.00321167	0.00134768
c3e	0.1	0.587585	0.704368	0.281865	0.524606	0.218179
c3e	1	0.003409	0.003393	0.001797	0.00286633	0.000926104
c3e	10	0.004163	0.003534	0.001719	0.00313867	0.00126905
c4e	0.1	0.529762	0.463339	0.145851	0.379651	0.205182
c4e	1	0.003535	0.003643	0.001973	0.00305033	0.000934559
c4e	10	0.003816	0.003624	0.000111	0.002517	0.00208587
c5e	0.1	1.01871	1.04056	0.37639	0.811886	0.377309
c5e	1	0.017032	0.018916	0.006749	0.0142323	0.00654886
c5e	10	0.004243	0.003789	0.001695	0.00324233	0.00135912
c1v	0.1	0.357143	0.379875	0.145423	0.294147	0.129299
c1v	1	0.000666	0.001197	0.000551	0.000804667	0.000344602
c1v	10	0.00182	0.002968	0.000248	0.00167867	0.0013655
c2v	0.1	0.556122	0.652886	0.273738	0.494249	0.197001
c2v	1	0.001359	0.004321	0.002121	0.00260033	0.00153808
c2v	10	0.001766	0.003019	0.000725	0.00183667	0.00114863
c3v	0.1	0.706633	0.735569	0.250214	0.564139	0.272251
c3v	1	0.006998	0.040328	0.009778	0.0190347	0.0184929
c3v	10	0.001254	0.00147	0.000343	0.00102233	0.000598151
c4v	0.1	1.04677	1.04212	0.206159	0.765017	0.483991
c4v	1	0.078231	0.093292	0.036099	0.0692073	0.0296451
c4v	10	0.003979	0.002422	0.001763	0.00272133	0.00113792
c5v	0.1	0.855442	0.952418	0.440547	0.749469	0.271893
c5v	1	0.034949	0.079485	0.019547	0.0446603	0.0311267
c5v	10	0.001394	0.000644	0.001071	0.00103633	0.0003762

## Sheet: S7B Data
S7B Data. Growth inhibition after addition of top compounds at different points in the developmental cycle, tested in HeLa cells infected with CTL2-GFP, as measured at 48 hpi by bulk GFP fluorescence. Data are displayed in Fig 5C.
Time (hpi)	Compound	Replicate 1	Replicate 2	Replicate 3	Mean	SD
0	c1e	0.0397175	0.00750751	0.0500054	0.0324101	0.0221713
0	c2e	0.0124179	0.00990678	0.0151599	0.0124948	0.00262738
0	c3e	0.0329055	0.0182688	0.0122939	0.021156	0.0106048
0	c4e	0.0139159	0.0109889	0.012864	0.0125896	0.00148269
0	c5e	0.0671158	0.028836	0.0987066	0.0648861	0.0349886
0	CIP	0.00473451	0.00286849	0.00173583	0.00311294	0.00151421
6	c1e	0.00944663	0.072554	0.0251844	0.0357283	0.0328484
6	c2e	0.00715604	0.0372602	0.00645388	0.0169567	0.0175869
6	c3e	0.00832606	0.0572917	0.00455214	0.02339	0.0294204
6	c4e	0.00899346	0.045544	0	0.0181792	0.0241215
6	c5e	0.121677	0.0944406	0.120946	0.112355	0.0155183
6	CIP	0.0445327	0.0170651	0	0.0205326	0.0224679
24	c1e	0.230327	0.239574	0.238201	0.236034	0.00498958
24	c2e	0.409712	0.390475	0.372165	0.390784	0.0187754
24	c3e	0.173805	0.202919	0.156114	0.177613	0.0236337
24	c4e	0.720321	0.756176	0.583987	0.686828	0.0908494
24	c5e	0.749848	0.7113	0.721532	0.72756	0.0199685
24	CIP	0.682078	0.567858	0.491042	0.580326	0.0961266

## Sheet: S7C Data
S7C Data. Antichlamydial activity of our best compounds in A2EN cells (wild-type (WT) or mutant as indicated) infected with CTL2-GFP, as measured at 28.5 hpi by bulk GFP fluorescence. Data are displayed in Fig 5D.
			Bacterial growth
Compound	Concentration (µM)	Cell line	Replicate 1	Replicate 2	Replicate 3	Mean	SD
c1e	0.01	Wild-type	1.2411	0.91984	1.19394	1.11829	0.173476
c1e	0.04	Wild-type	1.49519	0.923077	1.26164	1.22664	0.28766
c1e	0.15	Wild-type	0.0976245	0.243219	0.710147	0.35033	0.320001
c1e	0.6	Wild-type	0.00291928	0.082538	0.543348	0.209602	0.291761
c1e	0.01	STING KO	1.12554	1.07594	0.98258	1.06135	0.0725897
c1e	0.04	STING KO	0.978161	0.952345	0.794533	0.908346	0.0994069
c1e	0.15	STING KO	0.052009	0.493531	0.109364	0.218301	0.240075
c1e	0.6	STING KO	0.0326434	0.313156	0.092201	0.146	0.147792
c1e	0.01	TBK1 KO	1.16186	0.996618	1.03322	1.0639	0.0867868
c1e	0.04	TBK1 KO	1.05993	0.937968	1.0807	1.0262	0.0771147
c1e	0.15	TBK1 KO	0.0728905	0.260088	0.532046	0.288341	0.230878
c1e	0.6	TBK1 KO	-0.310774	0.178508	0.269295	0.0456763	0.312015
c1e	0.01	IRF3 KO	1.22255	0.953157	1.09081	1.08884	0.134707
c1e	0.04	IRF3 KO	1.21676	1.0112	1.10162	1.10986	0.103024
c1e	0.15	IRF3 KO	0.0909769	0.191617	0.289613	0.190736	0.099321
c1e	0.6	IRF3 KO	0.0142383	0.158838	0.147487	0.106854	0.0804084
c2e	0.01	Wild-type	1.04945	1.08143	1.15873	1.09654	0.0561854
c2e	0.04	Wild-type	0.500908	0.360791	0.399679	0.420459	0.0723332
c2e	0.15	Wild-type	0.0810344	0.310737	0.127841	0.173204	0.121384
c2e	0.6	Wild-type	0.0487855	0.0987581	0.110553	0.0860322	0.0327913
c2e	0.01	STING KO	0.919929	0.98263	1.02572	0.976092	0.053196
c2e	0.04	STING KO	0.553198	0.256704	0.386767	0.39889	0.148619
c2e	0.15	STING KO	0.172605	0.12523	0.118442	0.138759	0.0295074
c2e	0.6	STING KO	0.196301	0.120047	0.186715	0.167688	0.0415353
c2e	0.01	TBK1 KO	0.847986	0.970876	1.07159	0.963484	0.111984
c2e	0.04	TBK1 KO	0.317241	0.405716	0.462467	0.395141	0.0731881
c2e	0.15	TBK1 KO	0.0659829	0.283553	0.325275	0.224937	0.13923
c2e	0.6	TBK1 KO	0.0909276	0.27559	0.407122	0.25788	0.158839
c2e	0.01	IRF3 KO	1.08485	1.0062	0.971014	1.02069	0.058287
c2e	0.04	IRF3 KO	0.549584	0.232021	0.238201	0.339935	0.181587
c2e	0.15	IRF3 KO	0.0776239	0.119552	0.100343	0.0991729	0.0209884
c2e	0.6	IRF3 KO	0.0522204	0.108439	0.178145	0.112935	0.0630826
c3e	0.003	Wild-type	0.5791	0.913022	0.515223	0.669115	0.213631
c3e	0.03	Wild-type	0.477107	0.691222	0.278349	0.482226	0.206484
c3e	0.3	Wild-type	0.0387978	0.0640544	0.133234	0.0786954	0.0488909
c3e	3	Wild-type	0.0208514	0.0737862	0.113305	0.0693142	0.0463887
c3e	0.003	STING KO	0.623145	0.949052	0.631283	0.734493	0.185858
c3e	0.03	STING KO	0.45759	0.639564	0.361983	0.486379	0.141012
c3e	0.3	STING KO	0.0587941	0.100993	0.107654	0.0891471	0.0264966
c3e	3	STING KO	-0.0347977	0.0966152	0.095475	0.0524308	0.0755442
c3e	0.003	TBK1 KO	0.650125	0.940258	0.898324	0.829569	0.156811
c3e	0.03	TBK1 KO	0.480547	0.773406	0.627397	0.627117	0.14643
c3e	0.3	TBK1 KO	-0.00202409	0.19889	0.320861	0.172576	0.163043
c3e	3	TBK1 KO	-0.0476039	0.226571	0.260869	0.146612	0.169068
c3e	0.003	IRF3 KO	0.859321	1.02339	0.970275	0.950996	0.0837179
c3e	0.03	IRF3 KO	0.529991	0.700506	0.51874	0.583079	0.10185
c3e	0.3	IRF3 KO	0.00200117	0.0901741	0.140937	0.0777041	0.0703023
c3e	3	IRF3 KO	-0.00657837	0.0769108	0.140734	0.0703555	0.0738746
c4e	0.06	Wild-type	0.746526	0.820718	0.866016	0.811087	0.0603242
c4e	0.25	Wild-type	0.701714	0.925709	0.996578	0.874667	0.153916
c4e	1	Wild-type	0.701594	0.732676	0.037395	0.490555	0.392756
c4e	4	Wild-type	0.0867676	0.141383	-0.16424	0.0213036	0.162989
c4e	0.06	STING KO	0.778678	0.683296	0.71076	0.724245	0.0491
c4e	0.25	STING KO	0.650287	0.640158	1.10163	0.79736	0.263559
c4e	1	STING KO	0.669569	0.766071	0.688609	0.708083	0.0511138
c4e	4	STING KO	0.0994987	0.227833	0.485665	0.270999	0.196669
c4e	0.06	TBK1 KO	0.656231	0.939629	1.17495	0.923604	0.259731
c4e	0.25	TBK1 KO	0.616879	0.985473	1.18138	0.927912	0.28662
c4e	1	TBK1 KO	0.673296	0.597705	0.140643	0.470548	0.288195
c4e	4	TBK1 KO	0.279479	0.441251	-0.04274	0.225997	0.246388
c4e	0.06	IRF3 KO	0.926715	0.873905	1.11618	0.972265	0.127397
c4e	0.25	IRF3 KO	0.891538	0.714611	0.908948	0.838365	0.107528
c4e	1	IRF3 KO	0.596038	0.862651	0.532392	0.663693	0.175216
c4e	4	IRF3 KO	0.0876588	0.285577	0.51845	0.297229	0.215632
c5e	0.03	Wild-type	1.08382	1.18064	1.20943	1.15796	0.065806
c5e	0.3	Wild-type	1.00261	0.473701	1.19868	0.891662	0.375006
c5e	3	Wild-type	0.611119	-0.201627	0.557741	0.322411	0.454614
c5e	30	Wild-type	0.0447138	-0.233082	0.117003	-0.0237883	0.184822
c5e	0.03	STING KO	1.08253	1.13759	1.02594	1.08202	0.0558278
c5e	0.3	STING KO	0.888642	0.725141	0.897071	0.836951	0.0969222
c5e	3	STING KO	0.772048	-0.122903	0.323576	0.32424	0.447476
c5e	30	STING KO	0.164491	-0.0674893	0.07108	0.0560271	0.11672
c5e	0.03	TBK1 KO	1.1231	1.14953	1.10079	1.12448	0.0244004
c5e	0.3	TBK1 KO	1.08747	0.595367	1.13894	0.940593	0.30008
c5e	3	TBK1 KO	0.836273	-0.125127	0.871222	0.527456	0.565424
c5e	30	TBK1 KO	0.0541342	-0.0888344	0.239365	0.0682216	0.164553
c5e	0.03	IRF3 KO	1.14316	1.18143	1.22827	1.18429	0.0426308
c5e	0.3	IRF3 KO	1.14039	0.906376	1.14086	1.06254	0.135244
c5e	3	IRF3 KO	0.858147	-0.0342923	0.599371	0.474408	0.459155
c5e	30	IRF3 KO	0.0615009	-0.0421132	0.081007	0.0334649	0.0661752

## Sheet: S7D Data
S7D Data. LC3 lipidation and STING phosphorylation after compound exposure in uninfected A2EN cells and cells infected with CTL2. Data are displayed in Fig 5E-F.
		LC3 lipidation					STING phosphorylation
Compound	Condition	Replicate 1	Replicate 2	Replicate 3	Mean	SD	Replicate 1	Replicate 2	Replicate 3	Mean	SD
c1e	Uninfected	0.810003	1.19914	1.12726	1.04547	0.207061	1.41196	1.35709	1.58511	1.45139	0.119016
c2e	Uninfected	0.798766	0.945283	1.30065	1.0149	0.258083	1.01181	0.948409	1.3365	1.09891	0.208191
c3e	Uninfected	1.38535	1.62183	0.628428	1.21187	0.518924	0.745909	0.693296	0.711204	0.716803	0.0267496
c4e	Uninfected	1.10665	2.42173	1.39135	1.63991	0.691879	1.42637	1.35469	1.57461	1.45189	0.112161
c5e	Uninfected	0.900233	2.09455	15.5521	6.18229	8.13642	2.32952	1.3253	5.62488	3.09323	2.24923
c1e	Infected	1.70844	2.20724	2.3471	2.08759	0.335721	2.03736	1.56869	2.95552	2.18719	0.705449
c2e	Infected	0.55466	2.47342	0.515678	1.18125	1.11922	1.14902	1.64874	1.39378	1.39718	0.249879
c3e	Infected	1.10239	1.20558	1.21127	1.17308	0.0612838	0.853873	0.852237	0.860854	0.855655	0.00457645
c4e	Infected	0.927717	2.00298	1.31616	1.41562	0.54449	1.04002	1.26121	0.935401	1.07888	0.166345
c5e	Infected	1.44579	1.34849	7.46384	3.41937	3.50295	1.48576	0.820247	3.07545	1.79382	1.15873
