# Supplementary material for: A multi-strategy antimicrobial discovery approach reveals new ways to treat Chlamydia
Source: PLoS Biol. 2025 Apr 29;23(4):e3003123. doi: 10.1371/journal.pbio.3003123 (PMC12040169; doi:10.1371/journal.pbio.3003123)
Supplement: S8 Data — The data underlying Fig 6. (A) Time course of bacterial growth in HeLa cells infected with CTL2-GFP and treated with different concentrations of c1e–c5e or azithromycin or doxycycline. Data are displayed in Fig 6A and 6B. (B) Time course of bacterial growth in HeLa cells infected with CTL2-GFP in the presence of penicillin G (present throughout the experiment) and treated with c1e–c5e from 24 hpi with daily replenishment. Data are displayed in Fig 6D. (XLSX) [file pbio.3003123.s024.xlsx]

## Sheet: S8A Data
S8A Data. Time course of bacterial growth in HeLa cells infected with CTL2-GFP and treated with different concentrations of c1e-c5e or azithromycin or doxycycline. Data are displayed in Fig 6A-B.
			Bacterial growth
Compound	Concentration (µM)	Time (hpi)	Replicate 1	Replicate 2	Replicate 3	Mean	SD
c1e	10	24	1.46595	1.56716	1.29246	1.44186	0.138923
c1e	10	48	1.20524	1.2291	1.11764	1.184	0.0586911
c1e	10	72	1.23369	1.21158	1.12153	1.18893	0.05941
c1e	10	96	0.982188	0.944387	0.940716	0.955764	0.0229576
c1e	10	168	0.98563	1.05498	1.01588	1.01883	0.0347695
c1e	3.33333	24	1.4369	1.52592	1.27016	1.41099	0.129831
c1e	3.33333	48	1.16211	1.16425	1.1668	1.16438	0.00234796
c1e	3.33333	72	1.19014	1.18376	1.17305	1.18232	0.00863829
c1e	3.33333	96	1.04184	0.936413	1.00689	0.995046	0.0537013
c1e	3.33333	168	0.988728	1.04384	1.01054	1.01437	0.0277572
c1e	1.11111	24	1.47483	1.53738	1.29777	1.43666	0.12428
c1e	1.11111	48	1.19023	1.1922	1.17539	1.18594	0.00919032
c1e	1.11111	72	1.19353	1.20356	1.16976	1.18895	0.0173582
c1e	1.11111	96	1.0843	1.05064	1.06376	1.06623	0.0169676
c1e	1.11111	168	0.992778	1.02331	0.979779	0.998623	0.0223479
c1e	0.37037	24	1.45869	1.5437	1.2733	1.42523	0.138272
c1e	0.37037	48	1.20121	1.24445	1.2209	1.22219	0.0216466
c1e	0.37037	72	1.20374	1.18566	1.1877	1.19237	0.00990318
c1e	0.37037	96	1.11032	1.05232	1.10727	1.08997	0.0326427
c1e	0.37037	168	1.02574	1.05749	0.976033	1.01976	0.0410581
c1e	0.123457	24	1.46518	1.52597	1.31056	1.4339	0.111055
c1e	0.123457	48	1.1963	1.23516	1.22233	1.21793	0.019796
c1e	0.123457	72	1.21049	1.18428	1.22915	1.20797	0.0225416
c1e	0.123457	96	1.14596	1.05076	1.11151	1.10274	0.0482016
c1e	0.123457	168	1.04091	1.08047	0.975709	1.03236	0.0529026
c1e	0.041152	24	1.4653	1.5819	1.26502	1.4374	0.160269
c1e	0.041152	48	1.33611	1.36236	1.23225	1.31024	0.0688072
c1e	0.041152	72	1.48188	1.44715	1.28728	1.40544	0.103792
c1e	0.041152	96	1.43188	1.41855	1.2185	1.35631	0.119533
c1e	0.041152	168	5.19288	5.18199	3.354	4.57629	1.05855
c1e	0	24	1.51052	1.6337	1.30008	1.48144	0.1687
c1e	0	48	1.49475	1.51694	1.43683	1.48284	0.0413628
c1e	0	72	2.67721	2.6259	2.57548	2.6262	0.0508647
c1e	0	96	4.02114	3.7487	3.63694	3.80226	0.197621
c1e	0	168	3.54401	3.3428	2.88721	3.25801	0.336509
c2e	10	24	1.47106	1.60149	1.29035	1.4543	0.156246
c2e	10	48	1.24022	1.2513	1.18987	1.22713	0.0327417
c2e	10	72	1.27503	1.24877	1.16331	1.22904	0.0584182
c2e	10	96	1.02424	0.985432	0.986899	0.998858	0.0219969
c2e	10	168	0.992333	0.984132	0.948556	0.975007	0.0232713
c2e	3.33333	24	1.45088	1.5688	1.29453	1.43807	0.13758
c2e	3.33333	48	1.19307	1.24098	1.22405	1.21937	0.0242949
c2e	3.33333	72	1.23297	1.26784	1.21125	1.23735	0.0285462
c2e	3.33333	96	1.11621	1.09772	1.0597	1.09121	0.028811
c2e	3.33333	168	1.02688	1.00967	0.947928	0.994823	0.041514
c2e	1.11111	24	1.49428	1.56312	1.30716	1.45485	0.132457
c2e	1.11111	48	1.23873	1.2399	1.23906	1.23923	0.000603253
c2e	1.11111	72	1.23773	1.29518	1.24133	1.25808	0.0321818
c2e	1.11111	96	1.1612	1.13918	1.07894	1.12644	0.0425868
c2e	1.11111	168	1.04065	1.01985	0.964815	1.00844	0.0391822
c2e	0.37037	24	1.48287	1.56534	1.28262	1.44361	0.145393
c2e	0.37037	48	1.26088	1.25998	1.23155	1.2508	0.016678
c2e	0.37037	72	1.27977	1.23883	1.20797	1.24219	0.0360171
c2e	0.37037	96	1.2277	1.14888	1.15684	1.1778	0.0433942
c2e	0.37037	168	1.46916	1.33228	1.19451	1.33199	0.137325
c2e	0.123457	24	1.48557	1.54582	1.30417	1.44518	0.125785
c2e	0.123457	48	1.33751	1.29355	1.32161	1.31756	0.0222574
c2e	0.123457	72	1.49659	1.36622	1.33859	1.40047	0.0843848
c2e	0.123457	96	1.46414	1.29113	1.26203	1.3391	0.109261
c2e	0.123457	168	2.00692	1.44446	1.345	1.59879	0.356929
c2e	0.041152	24	1.49714	1.59394	1.27167	1.45425	0.165366
c2e	0.041152	48	1.50904	1.42068	1.26369	1.39781	0.124266
c2e	0.041152	72	2.62437	1.95756	1.53625	2.03939	0.548659
c2e	0.041152	96	3.52008	2.79485	1.98512	2.76668	0.767868
c2e	0.041152	168	3.19813	4.18593	4.59033	3.99146	0.716182
c2e	0	24	1.51052	1.6337	1.30008	1.48144	0.1687
c2e	0	48	1.49475	1.51694	1.43683	1.48284	0.0413628
c2e	0	72	2.67721	2.6259	2.57548	2.6262	0.0508647
c2e	0	96	4.02114	3.7487	3.63694	3.80226	0.197621
c2e	0	168	3.54401	3.3428	2.88721	3.25801	0.336509
c3e	10	24	1.51821	1.65072	1.2952	1.48804	0.179667
c3e	10	48	1.12507	1.12745	1.09054	1.11435	0.0206547
c3e	10	72	1.15166	1.09579	1.09753	1.11499	0.0317645
c3e	10	96	0.942805	0.89259	0.916468	0.917288	0.0251175
c3e	10	168	1.04714	1.03076	1.00807	1.02866	0.0196244
c3e	3.33333	24	1.4746	1.57179	1.30831	1.45157	0.133243
c3e	3.33333	48	1.09951	1.10075	1.12195	1.1074	0.0126141
c3e	3.33333	72	1.09451	1.09393	1.07902	1.08916	0.00877878
c3e	3.33333	96	1.02165	0.984133	0.990064	0.998616	0.0201687
c3e	3.33333	168	0.998549	1.24355	1.42332	1.22181	0.213218
c3e	1.11111	24	1.46143	1.57798	1.30843	1.44928	0.135185
c3e	1.11111	48	1.11164	1.09084	1.1076	1.10336	0.0110279
c3e	1.11111	72	1.10488	1.13957	1.08958	1.11134	0.0256135
c3e	1.11111	96	1.06533	1.02128	1.04278	1.04313	0.0220251
c3e	1.11111	168	1.32787	1.60885	1.4739	1.47021	0.140529
c3e	0.37037	24	1.48554	1.56296	1.30613	1.45155	0.131747
c3e	0.37037	48	1.22446	1.19489	1.1817	1.20035	0.0218957
c3e	0.37037	72	1.28377	1.16503	1.21837	1.22239	0.0594683
c3e	0.37037	96	1.19411	1.10343	1.16528	1.15427	0.0463284
c3e	0.37037	168	1.43399	1.48089	1.85495	1.58994	0.230701
c3e	0.123457	24	1.48226	1.57337	1.32691	1.46085	0.12462
c3e	0.123457	48	1.29595	1.26334	1.23065	1.26331	0.0326495
c3e	0.123457	72	1.83544	1.45849	1.40536	1.56643	0.23448
c3e	0.123457	96	3.39517	2.17052	2.00028	2.52199	0.760972
c3e	0.123457	168	5.24856	4.9221	4.94216	5.03761	0.182967
c3e	0.041152	24	1.47938	1.63721	1.30206	1.47288	0.16767
c3e	0.041152	48	1.45165	1.46008	1.25414	1.38863	0.116542
c3e	0.041152	72	2.74882	2.36359	1.93008	2.34749	0.409608
c3e	0.041152	96	3.95838	3.37545	3.40789	3.58057	0.327591
c3e	0.041152	168	3.93078	3.51666	4.53106	3.99283	0.510041
c3e	0	24	1.51052	1.6337	1.30008	1.48144	0.1687
c3e	0	48	1.49475	1.51694	1.43683	1.48284	0.0413628
c3e	0	72	2.67721	2.6259	2.57548	2.6262	0.0508647
c3e	0	96	4.02114	3.7487	3.63694	3.80226	0.197621
c3e	0	168	3.54401	3.3428	2.88721	3.25801	0.336509
c4e	10	24	1.02041	1.03219	1.01953	1.02404	0.007067
c4e	10	48	1.1962	1.20754	1.2079	1.20388	0.00665186
c4e	10	72	1.1038	1.13123	1.11102	1.11535	0.0142171
c4e	10	96	1.0769	1.08065	1.09749	1.08502	0.0109676
c4e	10	168	0.934145	0.945591	0.959591	0.946442	0.0127443
c4e	3.33333	24	1.03667	1.0401	1.04105	1.03927	0.00230592
c4e	3.33333	48	1.38902	1.3954	1.43987	1.4081	0.0277026
c4e	3.33333	72	1.21521	1.24677	1.31529	1.25909	0.0511664
c4e	3.33333	96	1.16344	1.16	1.16309	1.16218	0.00189249
c4e	3.33333	168	0.936899	0.950036	0.949837	0.945591	0.00752786
c4e	1.11111	24	1.04134	1.03824	1.05191	1.04383	0.00716701
c4e	1.11111	48	1.82583	1.83315	1.92325	1.86074	0.054258
c4e	1.11111	72	1.78066	1.81341	1.95126	1.84844	0.0905365
c4e	1.11111	96	1.94102	1.81906	1.98101	1.9137	0.0843597
c4e	1.11111	168	1.92071	1.69747	1.92008	1.84608	0.128708
c4e	0.37037	24	1.01773	1.03232	1.03523	1.02842	0.00937638
c4e	0.37037	48	1.87124	1.94197	2.06704	1.96008	0.0991515
c4e	0.37037	72	2.67239	2.93243	3.09632	2.90038	0.213775
c4e	0.37037	96	4.87743	5.31583	5.37633	5.18986	0.272257
c4e	0.37037	168	7.25314	8.32884	8.43249	8.00482	0.653039
c4e	0.123457	24	1.01479	1.03369	1.03539	1.02796	0.0114381
c4e	0.123457	48	1.50877	1.65575	1.67284	1.61246	0.0901955
c4e	0.123457	72	2.84479	3.21763	3.41783	3.16008	0.290822
c4e	0.123457	96	5.44756	6.69843	7.21953	6.45517	0.910685
c4e	0.123457	168	6.22537	6.00342	5.76415	5.99764	0.230663
c4e	0.041152	24	1.02139	1.02656	1.03006	1.026	0.00436067
c4e	0.041152	48	1.41817	1.43785	1.50492	1.45364	0.0454823
c4e	0.041152	72	2.52901	2.88832	2.98898	2.8021	0.241802
c4e	0.041152	96	5.17764	6.41186	6.1954	5.9283	0.659035
c4e	0.041152	168	6.543	6.01981	5.90661	6.15647	0.339492
c4e	0	24	1.0244	1.02371	1.03006	1.02606	0.00348219
c4e	0	48	1.64076	1.70109	1.61311	1.65165	0.0449903
c4e	0	72	3.58097	3.48804	3.47194	3.51365	0.0588554
c4e	0	96	7.22212	7.40531	6.99748	7.2083	0.204269
c4e	0	168	6.09276	5.84109	6.88511	6.27299	0.544846
c5e	10	24	1.49466	1.86237	1.28191	1.54631	0.293661
c5e	10	48	1.22561	1.1441	1.17619	1.18197	0.0410589
c5e	10	72	1.20734	1.13426	1.11774	1.15311	0.0476853
c5e	10	96	0.97089	0.88072	0.906059	0.919223	0.046504
c5e	10	168	1.02191	1.03534	1.05399	1.03708	0.0161077
c5e	3.33333	24	1.43584	1.85178	1.28598	1.52453	0.293142
c5e	3.33333	48	1.24225	1.1384	1.18671	1.18912	0.051964
c5e	3.33333	72	1.28056	1.1319	1.23247	1.21498	0.0758565
c5e	3.33333	96	1.10882	1.00608	1.07561	1.0635	0.0524328
c5e	3.33333	168	1.01384	1.2178	1.08201	1.10455	0.103832
c5e	1.11111	24	1.4679	1.86746	1.26717	1.53418	0.305586
c5e	1.11111	48	1.30561	1.1817	1.22946	1.23892	0.0624938
c5e	1.11111	72	1.38492	1.21125	1.27655	1.29091	0.0877191
c5e	1.11111	96	1.26437	1.08863	1.15174	1.16825	0.0890266
c5e	1.11111	168	1.2178	1.08201	1.21023	1.17001	0.0763034
c5e	0.37037	24	1.46246	1.87174	1.26349	1.53256	0.310124
c5e	0.37037	48	1.38988	1.23464	1.29017	1.3049	0.0786607
c5e	0.37037	72	1.5757	1.25294	1.36244	1.39702	0.164139
c5e	0.37037	96	1.5147	1.16087	1.22571	1.30042	0.18838
c5e	0.37037	168	3.98946	1.92718	2.11764	2.67809	1.13966
c5e	0.123457	24	1.44842	1.87204	1.32457	1.54835	0.287091
c5e	0.123457	48	1.62407	1.38225	1.45823	1.48818	0.123661
c5e	0.123457	72	2.78436	1.81259	2.11643	2.23779	0.49712
c5e	0.123457	96	4.23151	2.58395	2.90975	3.24173	0.87251
c5e	0.123457	168	4.75485	4.27215	3.67508	4.23402	0.540891
c5e	0.041152	24	1.4757	1.88906	1.28659	1.55045	0.308112
c5e	0.041152	48	1.59646	1.39224	1.39603	1.46157	0.116832
c5e	0.041152	72	2.93224	1.95324	2.1939	2.35979	0.51015
c5e	0.041152	96	4.30598	2.94405	3.09665	3.44889	0.746172
c5e	0.041152	168	4.19878	3.77802	3.53788	3.83823	0.334541
c5e	0	24	1.51052	1.6337	1.30008	1.48144	0.1687
c5e	0	48	1.49475	1.51694	1.43683	1.48284	0.0413628
c5e	0	72	2.67721	2.6259	2.57548	2.6262	0.0508647
c5e	0	96	4.02114	3.7487	3.63694	3.80226	0.197621
c5e	0	168	3.54401	3.3428	2.88721	3.25801	0.336509
AZM	0.1	24	1.50115	1.57778	1.32605	1.46833	0.129032
AZM	0.1	48	1.06649	1.0548	1.06	1.06043	0.00585744
AZM	0.1	72	1.14347	1.10793	1.03471	1.09537	0.0554571
AZM	0.1	96	0.857762	0.867112	0.834533	0.853136	0.016775
AZM	0.1	168	0.956513	0.935192	0.901377	0.931027	0.0278029
AZM	0.033333	24	1.46703	1.55035	1.27459	1.43066	0.141432
AZM	0.033333	48	1.09576	1.10537	1.08967	1.09694	0.00791656
AZM	0.033333	72	1.14474	1.08557	1.08693	1.10575	0.0337735
AZM	0.033333	96	0.90812	0.904061	0.890983	0.901055	0.00895532
AZM	0.033333	168	1.61515	1.63732	1.35772	1.53673	0.155428
AZM	0.011111	24	1.44491	1.54677	1.27183	1.42117	0.138997
AZM	0.011111	48	1.28378	1.36427	1.35058	1.33287	0.0430677
AZM	0.011111	72	1.52165	1.62736	1.53843	1.56248	0.0568123
AZM	0.011111	96	1.20559	1.34241	1.22597	1.25799	0.0738183
AZM	0.011111	168	3.20009	2.40156	1.60511	2.40225	0.797493
AZM	0.003704	24	1.46897	1.57153	1.26088	1.4338	0.158286
AZM	0.003704	48	1.46227	1.56933	1.48699	1.5062	0.0560572
AZM	0.003704	72	2.28295	2.56536	2.46618	2.43816	0.143273
AZM	0.003704	96	3.06273	3.50384	3.21545	3.26067	0.224004
AZM	0.003704	168	4.33724	4.27	3.4471	4.01812	0.495652
AZM	0.001235	24	1.47453	1.58003	1.26976	1.44144	0.157756
AZM	0.001235	48	1.40068	1.53484	1.46112	1.46554	0.0671894
AZM	0.001235	72	2.34732	2.59857	2.40072	2.44887	0.132367
AZM	0.001235	96	3.1536	3.32121	3.05339	3.17607	0.135318
AZM	0.001235	168	3.8916	3.67698	2.91884	3.49581	0.511058
AZM	0.000412	24	1.46806	1.58957	1.27817	1.44527	0.156949
AZM	0.000412	48	1.37416	1.48855	1.39604	1.41958	0.0607175
AZM	0.000412	72	2.21432	2.52741	2.25551	2.33241	0.170122
AZM	0.000412	96	2.82475	3.55362	2.6959	3.02475	0.462516
AZM	0.000412	168	3.83873	3.37178	2.67874	3.29642	0.583655
AZM	0	24	1.51052	1.6337	1.30008	1.48144	0.1687
AZM	0	48	1.49475	1.51694	1.43683	1.48284	0.0413628
AZM	0	72	2.67721	2.6259	2.57548	2.6262	0.0508647
AZM	0	96	4.02114	3.7487	3.63694	3.80226	0.197621
AZM	0	168	3.54401	3.3428	2.88721	3.25801	0.336509
DOX	1	24	1.51038	1.60356	1.29503	1.46966	0.158245
DOX	1	48	1.09363	1.10861	1.08916	1.09713	0.010191
DOX	1	72	1.15707	1.15687	1.10333	1.13909	0.0309698
DOX	1	96	0.913121	0.927821	0.903117	0.914686	0.0124262
DOX	1	168	1.07493	1.1887	1.10635	1.12333	0.0587563
DOX	0.333333	24	1.48198	1.5746	1.25576	1.43745	0.164021
DOX	0.333333	48	1.40829	1.51997	1.47079	1.46635	0.0559713
DOX	0.333333	72	1.66743	1.71158	1.71035	1.69645	0.0251425
DOX	0.333333	96	1.28468	1.36773	1.33203	1.32815	0.041662
DOX	0.333333	168	1.47173	2.04454	1.48334	1.66654	0.327412
DOX	0.111111	24	1.48437	1.55941	1.30093	1.44823	0.132974
DOX	0.111111	48	1.55751	1.61001	1.64131	1.60295	0.042344
DOX	0.111111	72	2.27928	2.51365	2.57268	2.4552	0.155184
DOX	0.111111	96	2.24109	2.66077	2.76531	2.55572	0.277448
DOX	0.111111	168	2.65381	2.93699	2.6902	2.76033	0.154065
DOX	0.037037	24	1.49569	1.60492	1.27923	1.45995	0.16576
DOX	0.037037	48	1.47195	1.58925	1.57695	1.54605	0.0644654
DOX	0.037037	72	2.4125	2.71341	3.0403	2.72207	0.313989
DOX	0.037037	96	3.12839	3.48741	3.92189	3.51256	0.397343
DOX	0.037037	168	3.56193	3.42117	3.09231	3.35847	0.241006
DOX	0.012346	24	1.50429	1.60267	1.27382	1.46026	0.168789
DOX	0.012346	48	1.47048	1.50837	1.43911	1.47266	0.0346811
DOX	0.012346	72	2.56613	2.56376	2.39834	2.50941	0.0961979
DOX	0.012346	96	3.18286	3.19352	2.72972	3.03537	0.26475
DOX	0.012346	168	3.71327	3.34728	2.44145	3.16733	0.654727
DOX	0.004115	24	1.51697	1.61968	1.28837	1.475	0.169597
DOX	0.004115	48	1.44718	1.54514	1.37452	1.45561	0.0856225
DOX	0.004115	72	2.47345	2.74324	2.26304	2.49324	0.240709
DOX	0.004115	96	3.38178	3.53989	2.72325	3.21497	0.43312
DOX	0.004115	168	3.73726	3.51741	2.47577	3.24348	0.673884
DOX	0	24	1.51052	1.6337	1.30008	1.48144	0.1687
DOX	0	48	1.49475	1.51694	1.43683	1.48284	0.0413628
DOX	0	72	2.67721	2.6259	2.57548	2.6262	0.0508647
DOX	0	96	4.02114	3.7487	3.63694	3.80226	0.197621
DOX	0	168	3.54401	3.3428	2.88721	3.25801	0.336509

## Sheet: S8B Data
S8B Data. Time course of bacterial growth in HeLa cells infected with CTL2-GFP in the presence of penicillin G (present throughout the experiment) and treated with c1e-c5e from 24 hpi with daily replenishment. Data are displayed in Fig 6D.
		Bacterial growth
Compound	Time (hpi)	Replicate 1	Replicate 2	Replicate 3	Mean	SD
PenG	24	1.0535	1.05012	1.04423	1.04928	0.0046906
PenG	48	1.15705	1.1365	1.19351	1.16235	0.028875
PenG	72	1.23039	1.21461	1.29341	1.24614	0.0416922
PenG	96	1.32323	1.42186	1.76009	1.50173	0.229121
PenG + c1e	24	1.05613	1.05404	1.06066	1.05694	0.00338755
PenG + c1e	48	1.1313	1.1157	1.12633	1.12444	0.00796522
PenG + c1e	72	1.14643	1.12148	1.14757	1.13849	0.0147493
PenG + c1e	96	1.08559	1.06789	1.11628	1.08992	0.0244845
PenG + c2e	24	1.07108	1.05265	1.04993	1.05789	0.0115078
PenG + c2e	48	1.12447	1.11281	1.14214	1.12647	0.0147673
PenG + c2e	72	1.15203	1.13077	1.12142	1.13474	0.0156849
PenG + c2e	96	1.10084	1.10637	1.06805	1.09175	0.0207113
PenG + c3e	24	1.02529	1.04643	1.05295	1.04156	0.0144583
PenG + c3e	48	1.13722	1.13824	1.15613	1.14386	0.0106337
PenG + c3e	72	1.16419	1.14298	1.17552	1.1609	0.0165179
PenG + c3e	96	1.16487	1.12659	1.21104	1.1675	0.0422842
PenG + c4e	24	1.04463	1.06375	1.06205	1.05681	0.0105805
PenG + c4e	48	1.09529	1.0807	1.10446	1.09348	0.0119787
PenG + c4e	72	1.09076	1.06498	1.07856	1.0781	0.0128996
PenG + c4e	96	1.03845	1.02941	1.06852	1.04546	0.0204766
PenG + c5e	24	1.07352	1.06273	1.06592	1.06739	0.00554578
PenG + c5e	48	1.18216	1.07994	1.07994	1.11401	0.0590147
PenG + c5e	72	1.21822	1.07948	1.05495	1.11755	0.0880413
PenG + c5e	96	1.22556	1.08132	1.08478	1.13055	0.0822946
