# Supplementary material for: A multi-strategy antimicrobial discovery approach reveals new ways to treat Chlamydia
Source: PLoS Biol. 2025 Apr 29;23(4):e3003123. doi: 10.1371/journal.pbio.3003123 (PMC12040169; doi:10.1371/journal.pbio.3003123)
Supplement: S9 Data — The data underlying Figs 7 and S14–S15. (A) Results from two-dimensional thermal proteome profiling. logfc columns display the log2 fold-changes in intensity compared to the untreated control at each temperature. Intensity columns display the log2 signal intensity from the mass spectrometer. Data are displayed in Fig 7A and 7B. (B) Statistical analysis of two-dimensional thermal proteome profiling data using the TPP2D package. Abundance/stability score was calculated as the square root of the difference of residual sum squares of the null model (RSS0) and the alternative model (RSS1) and reflects how much more variance is explained by a dose–response model compared to a linear model. log2_Fstat is the log2(F-statistic+1) calculated from the TPP2D package. Data are displayed in Fig 7A. (C) Increase in the concentrations of c1e used during parallel passaging of three CTL2 strains evolving resistance. Data are displayed in S14A Fig. (D) Growth of the three evolved CTL2 strains in HeLa cells treated with the indicated concentrations of c1e, as measured by inclusion area. Data are displayed in S14B Fig. (E) Expression levels of fabH in the three evolved CTL2 strains during infection of HeLa cells, as measured at 46 hpi by qRT-PCR. Data are displayed in S14D Fig. (F) Results from the mass spectrometric comparison of the proteomes of wild-type CTL2 and the c1e-resistant mutant 3. The analysis included four samples: WT_DMSO (infected with wild-type CTL2, treated with solvent-only during last hour), WT_c1e (infected with wild-type CTL2, treated with 0.1 µM c1e during last hour), R3_DMSO (infected with resistant CTL2 mutant 3, treated with solvent-only during last hour), R3_c1e (infected with resistant CTL2 mutant 3, treated with 0.1 µM c1e during last hour), each in triplicate. Statistical significance was determined using limma as described in the methods. Data are displayed in S14E Fig. (G) Inhibition of chlamydial branched chain fatty acid biosynthesis by c1e and CER but [file pbio.3003123.s025.xlsx]

## Sheet: S9A Data
S9A Data. Results from two-dimensional thermal proteome profiling. logfc columns display the log2 fold-changes in intensity compared to the untreated control at each temperature. Intensity columns display the log2 signal intensity from the mass spectrometer. Data are displayed in Fig 7A-B.
Gene name	Uniprot ID	Description	Organism	Temperature (°C)	Unique peptides	logfc (0 µM)	logfc (0.0001 µM)	logfc (0.0004 µM)	logfc (0.001 µM)	logfc (0.004 µM)	logfc (0.01 µM)	logfc (0.03 µM)	logfc (0.1 µM)	intensity (0 µM)	intensity (0.0001 µM)	intensity (0.0004 µM)	intensity (0.001 µM)	intensity (0.004 µM)	intensity (0.01 µM)	intensity (0.03 µM)	intensity (0.1 µM)
aas	A0A0H3MGB6	2-acylglycerophosphoethanolamine acyltransferase	Chlamydia trachomatis serovar L2 (strain 434/Bu / ATCC VR-902B) OX=471472	37	10	0	0.11071	0.191729	0.118215	0.180918	-0.029203	0.139874	-0.0716341	21.0012	20.9459	20.6897	20.7828	20.8408	20.4137	22.6522	19.3465
aas	A0A0H3MGB6	2-acylglycerophosphoethanolamine acyltransferase	Chlamydia trachomatis serovar L2 (strain 434/Bu / ATCC VR-902B) OX=471472	37.8	9	0	0.0160358	-0.0253848	-0.0624424	-0.136464	-0.137006	-0.0773001	-0.013613	21.7091	21.1855	20.9447	21.1693	21.1256	20.8129	20.6113	20.538
aas	A0A0H3MGB6	2-acylglycerophosphoethanolamine acyltransferase	Chlamydia trachomatis serovar L2 (strain 434/Bu / ATCC VR-902B) OX=471472	40.4	10	0	-0.176964	-0.251989	-0.0620979	-0.280823	-0.0239226	-0.127637	-0.0144423	21.4129	20.5621	20.2696	20.7284	19.8968	20.0426	19.0811	19.6406
aas	A0A0H3MGB6	2-acylglycerophosphoethanolamine acyltransferase	Chlamydia trachomatis serovar L2 (strain 434/Bu / ATCC VR-902B) OX=471472	44	7	0	-0.0697766	-0.0761851	-0.117123	-0.0862657	-0.0821307	-0.00865853	-0.129833	19.2981	18.3767	18.3438	18.6642	18.1075	18.1292	17.5614	17.6691
aas	A0A0H3MGB6	2-acylglycerophosphoethanolamine acyltransferase	Chlamydia trachomatis serovar L2 (strain 434/Bu / ATCC VR-902B) OX=471472	46.9	11	0	0.101129	0.143484	0.19631	0.0950476	0.00605348	-0.0687014	-0.0611533	20.671	20.7267	20.7654	20.7687	20.6581	20.0492	19.7571	19.9777
aas	A0A0H3MGB6	2-acylglycerophosphoethanolamine acyltransferase	Chlamydia trachomatis serovar L2 (strain 434/Bu / ATCC VR-902B) OX=471472	49.8	11	0		0.000128293	-0.0301686	-0.0738035	-0.0696894	-0.150878	-0.0958701	21.0136		21.9406	20.743	22.1152	20.4289	20.0606	19.8909
aas	A0A0H3MGB6	2-acylglycerophosphoethanolamine acyltransferase	Chlamydia trachomatis serovar L2 (strain 434/Bu / ATCC VR-902B) OX=471472	52.9	6	0	-0.107236	-0.0413359	-0.13779	0.0449609	-0.0732047	-0.0687797	-0.153929	14.9758	17.1466	17.5542	15.9769	17.7094	16.7997	15.9858	15.5735
aas	A0A0H3MGB6	2-acylglycerophosphoethanolamine acyltransferase	Chlamydia trachomatis serovar L2 (strain 434/Bu / ATCC VR-902B) OX=471472	55.5	7	0	0.31367	0.0183053	0.506381	0.252979	-0.0032673	0.54174	0.43066	16.2243	14.658	12.6756	12.6228	15.0081	12.0669	12.1922	12.4527
aas	A0A0H3MGB6	2-acylglycerophosphoethanolamine acyltransferase	Chlamydia trachomatis serovar L2 (strain 434/Bu / ATCC VR-902B) OX=471472	58.6	2	0	-0.235317	-0.212293	-0.281335	-0.276351	-0.274905	-0.580845	-0.334724	16.8803	16.2315	16.1834	15.9473	15.7497	16.2422	14.8025	14.9452
aaxA	B0B7U1	Porin AaxA	Chlamydia trachomatis serovar L2 (strain 434/Bu / ATCC VR-902B) OX=471472	37	5	0	0.0602864	0.0589405	-0.00965514	0.069702	-0.0291739	-0.0748939	0.0428335	18.3663	18.2606	17.9221	18.02	18.0947	17.7789	19.8026	16.8261
aaxA	B0B7U1	Porin AaxA	Chlamydia trachomatis serovar L2 (strain 434/Bu / ATCC VR-902B) OX=471472	37.8	6	0	0.0743239	-0.00323733	0.0385137	0.02416	0.0325454	0.0359672	-0.138168	20.5863	20.121	19.8441	20.1475	20.1635	19.8597	19.6019	19.2907
aaxA	B0B7U1	Porin AaxA	Chlamydia trachomatis serovar L2 (strain 434/Bu / ATCC VR-902B) OX=471472	40.4	5	0	0.0782724	0.293992	-0.0314859	0.316216	0.0780306	0.184107	-0.126735	20.9052	20.3097	20.3079	20.2513	19.9862	19.6369	18.8851	19.0206
aaxA	B0B7U1	Porin AaxA	Chlamydia trachomatis serovar L2 (strain 434/Bu / ATCC VR-902B) OX=471472	44	5	0	0.0388644	-0.0563577	-0.0127094	0.117376	0.0293195	0.00514311	-0.0395657	21.8722	21.0595	20.9378	21.3428	20.8853	20.8148	20.1494	20.3336
aaxA	B0B7U1	Porin AaxA	Chlamydia trachomatis serovar L2 (strain 434/Bu / ATCC VR-902B) OX=471472	46.9	7	0	0.082083	0.0654504	0.0781746	-0.0145805	-0.0146415	0.0609136	-0.00854295	21.362	21.3986	21.3783	21.3415	21.2394	20.7194	20.5777	20.7213
aaxA	B0B7U1	Porin AaxA	Chlamydia trachomatis serovar L2 (strain 434/Bu / ATCC VR-902B) OX=471472	49.8	9	0		-0.0327395	-0.0453842	0.0475496	-0.0718142	-0.0995042	-0.0872119	20.9531		21.8472	20.6672	22.1759	20.3662	20.0514	19.839
aaxA	B0B7U1	Porin AaxA	Chlamydia trachomatis serovar L2 (strain 434/Bu / ATCC VR-902B) OX=471472	52.9	7	0	0.0223094	-0.0285845	-0.0355026	0.0425068	0.0272987	-0.0557467	-0.0782739	17.4099	19.7102	20.0011	18.5133	20.1411	19.3343	18.4329	18.0832
aaxA	B0B7U1	Porin AaxA	Chlamydia trachomatis serovar L2 (strain 434/Bu / ATCC VR-902B) OX=471472	55.5	8	0	-0.12153	-0.109621	-0.132947	0.0160412	-0.120053	-0.119317	-0.193501	22.5284	20.527	18.8518	18.2876	21.0753	18.2543	17.8352	18.1326
aaxA	B0B7U1	Porin AaxA	Chlamydia trachomatis serovar L2 (strain 434/Bu / ATCC VR-902B) OX=471472	58.6	5	0	0.101026	0.117259	0.0623624	-0.04497	-0.0662662	0.0728086	0.0848527	18.9833	18.6708	18.6159	18.394	18.0841	18.5539	17.5592	17.4678
aaxA	B0B7U1	Porin AaxA	Chlamydia trachomatis serovar L2 (strain 434/Bu / ATCC VR-902B) OX=471472	62	5	0	0.00331853	0.053712	0.0860809	0.146732	0.0838414	0.158203	0.0608222	17.7958	18.491	19.7741	16.8839	20.7113	16.6464	17.0452	16.8789
accA	B0B7I1	Acetyl-coenzyme A carboxylase carboxyl transferase subunit alpha	Chlamydia trachomatis serovar L2 (strain 434/Bu / ATCC VR-902B) OX=471472	37	11	0	0.00988523	-0.00433932	-0.0244274	-0.0103237	-0.0554729	0.17015	0.000546169	20.1544	19.9983	19.6469	19.7934	19.8028	19.5407	21.8357	18.5719
accA	B0B7I1	Acetyl-coenzyme A carboxylase carboxyl transferase subunit alpha	Chlamydia trachomatis serovar L2 (strain 434/Bu / ATCC VR-902B) OX=471472	37.8	11	0	-0.0154096	-0.0160056	0.0491151	-0.048444	0.0286431	-0.0172036	-0.0291049	20.7798	20.2248	20.0248	20.3516	20.2843	20.0493	19.7422	19.5932
accA	B0B7I1	Acetyl-coenzyme A carboxylase carboxyl transferase subunit alpha	Chlamydia trachomatis serovar L2 (strain 434/Bu / ATCC VR-902B) OX=471472	40.4	10	0	-0.0763637	-0.150706	-0.0417194	-0.182598	-0.116854	-0.242586	-0.175137	20.212	19.4618	19.1699	19.5478	18.7941	18.7487	17.7652	18.279
accA	B0B7I1	Acetyl-coenzyme A carboxylase carboxyl transferase subunit alpha	Chlamydia trachomatis serovar L2 (strain 434/Bu / ATCC VR-902B) OX=471472	44	8	0	-0.130685	-0.173256	-0.124719	-0.214344	-0.166255	-0.213715	-0.148643	19.8238	18.8415	18.7724	19.1823	18.505	18.5707	17.882	18.176
accA	B0B7I1	Acetyl-coenzyme A carboxylase carboxyl transferase subunit alpha	Chlamydia trachomatis serovar L2 (strain 434/Bu / ATCC VR-902B) OX=471472	46.9	3	0	-0.0465692	-0.124765	-0.180932	-0.221425	-0.195273	-0.305347	-0.320428	17.2501	17.1581	17.0762	16.9705	16.9207	16.427	16.0995	16.2975
accB	A0A0H3MGR8	Biotin carboxyl carrier protein of acetyl-CoA carboxylase	Chlamydia trachomatis serovar L2 (strain 434/Bu / ATCC VR-902B) OX=471472	37	3	0	-0.733929	-0.658283	-0.725278	-0.8291	0.235837	-0.90466	-0.0849496	18.8586	17.9587	17.6972	17.7968	17.6883	18.5362	19.4651	17.1906
accB	A0A0H3MGR8	Biotin carboxyl carrier protein of acetyl-CoA carboxylase	Chlamydia trachomatis serovar L2 (strain 434/Bu / ATCC VR-902B) OX=471472	37.8	4	0	-0.00925434	-0.110972	-0.125424	-0.146294	-0.0638687	-0.00456054	-0.0642718	20.4649	19.916	19.6149	19.8621	19.8715	19.6418	19.4399	19.2431
accB	A0A0H3MGR8	Biotin carboxyl carrier protein of acetyl-CoA carboxylase	Chlamydia trachomatis serovar L2 (strain 434/Bu / ATCC VR-902B) OX=471472	40.4	5	0	0.0866735	0.142493	0.145363	0.101717	0.161704	0.234363	0.138161	19.2876	18.7004	18.5387	18.8105	18.154	18.1029	17.3177	17.6679
accB	A0A0H3MGR8	Biotin carboxyl carrier protein of acetyl-CoA carboxylase	Chlamydia trachomatis serovar L2 (strain 434/Bu / ATCC VR-902B) OX=471472	44	4	0	-0.0835214	0.0165605	0.0109347	-0.0185273	0.0356068	0.105952	0.00730082	20.4127	19.4776	19.5511	19.9069	19.2898	19.3615	18.7906	18.9209
accB	A0A0H3MGR8	Biotin carboxyl carrier protein of acetyl-CoA carboxylase	Chlamydia trachomatis serovar L2 (strain 434/Bu / ATCC VR-902B) OX=471472	46.9	5	0	0.0183187	0.0740367	0.0380903	-0.0435379	0.0835422	0.0334178	0.0286356	20.192	20.1649	20.2169	20.1314	20.0405	19.6477	19.3802	19.5885
accB	A0A0H3MGR8	Biotin carboxyl carrier protein of acetyl-CoA carboxylase	Chlamydia trachomatis serovar L2 (strain 434/Bu / ATCC VR-902B) OX=471472	49.8	4	0		-0.284086	0.0183768	-0.293233	-0.0871883	0.611277	-0.18259	19.7417		20.3845	19.5196	20.6238	19.1395	19.5508	18.5323
accB	A0A0H3MGR8	Biotin carboxyl carrier protein of acetyl-CoA carboxylase	Chlamydia trachomatis serovar L2 (strain 434/Bu / ATCC VR-902B) OX=471472	52.9	2	0	-0.0976919	0.255375	0.372593	-0.547355	-0.350218	0.0736395	-0.474553	13.9209	16.1012	16.7961	15.4324	16.0622	15.4678	15.0733	14.198
accB	A0A0H3MGR8	Biotin carboxyl carrier protein of acetyl-CoA carboxylase	Chlamydia trachomatis serovar L2 (strain 434/Bu / ATCC VR-902B) OX=471472	55.5	2	0	1.22664	1.3316	1.515	0.33129	0.6353	1.26009	1.51189	16.1036	15.4504	13.8683	13.5108	14.9658	12.5849	12.7899	13.4132
accC	A0A0H3MD08	Biotin carboxylase	Chlamydia trachomatis serovar L2 (strain 434/Bu / ATCC VR-902B) OX=471472	37	8	0	0.063783	0.0610237	0.058233	0.0568855	0.132689	0.0737852	0.0108523	19.7099	19.6077	19.2678	19.4315	19.4255	19.2843	21.2948	18.1377
accC	A0A0H3MD08	Biotin carboxylase	Chlamydia trachomatis serovar L2 (strain 434/Bu / ATCC VR-902B) OX=471472	37.8	9	0	-0.0080513	-0.0358569	-0.06196	0.0149824	-0.0445401	-0.00485273	-0.0335275	20.986	20.4383	20.2111	20.4467	20.5539	20.1822	19.9607	19.795
accC	A0A0H3MD08	Biotin carboxylase	Chlamydia trachomatis serovar L2 (strain 434/Bu / ATCC VR-902B) OX=471472	40.4	9	0	-0.0379603	-0.0522009	0.0232782	-0.0450264	-0.093468	-0.189888	-0.109137	21.0961	20.3843	20.1525	20.4969	19.8158	19.6562	18.702	19.2291
accC	A0A0H3MD08	Biotin carboxylase	Chlamydia trachomatis serovar L2 (strain 434/Bu / ATCC VR-902B) OX=471472	44	8	0	-0.0286979	-0.05821	-0.0125081	-0.089524	-0.0386145	-0.102352	-0.175851	21.5619	20.6817	20.6256	21.0327	20.3681	20.4366	19.7316	19.887
accC	A0A0H3MD08	Biotin carboxylase	Chlamydia trachomatis serovar L2 (strain 434/Bu / ATCC VR-902B) OX=471472	46.9	6	0	0.0194167	-0.0439601	-0.0108236	0.0828755	0.0370852	0.0330782	0.042747	20.0003	19.9743	19.9072	19.8908	19.9752	19.4095	19.1881	19.4109
accC	A0A0H3MD08	Biotin carboxylase	Chlamydia trachomatis serovar L2 (strain 434/Bu / ATCC VR-902B) OX=471472	49.8	5	0		-0.0803596	-0.130355	-0.249348	-0.128918	-0.262262	-0.124975	17.7143		18.5608	17.3434	18.6402	17.0703	16.6498	16.5625
accD	A0A0H3MDC8	Acetyl-coenzyme A carboxylase carboxyl transferase subunit beta	Chlamydia trachomatis serovar L2 (strain 434/Bu / ATCC VR-902B) OX=471472	37	4	0	0.107958	-0.0774699	-0.0258223	-0.0788934	-0.0186482	0.063813	0.0542144	15.743	15.685	15.1624	15.3806	15.3228	15.1661	17.3179	14.2142
accD	A0A0H3MDC8	Acetyl-coenzyme A carboxylase carboxyl transferase subunit beta	Chlamydia trachomatis serovar L2 (strain 434/Bu / ATCC VR-902B) OX=471472	37.8	4	0	-0.139379	-0.00696272	0.162378	0.0178908	0.0149831	0.198291	-0.0173325	15.8894	15.2104	15.1435	15.5745	15.4603	15.1452	15.0673	14.7146
accD	A0A0H3MDC8	Acetyl-coenzyme A carboxylase carboxyl transferase subunit beta	Chlamydia trachomatis serovar L2 (strain 434/Bu / ATCC VR-902B) OX=471472	40.4	6	0	-0.0912585	-0.161474	-0.169089	-0.264478	-0.243226	-0.318071	-0.185954	20.1841	19.419	19.1312	19.3925	18.6843	18.5944	17.6618	18.2403
accD	A0A0H3MDC8	Acetyl-coenzyme A carboxylase carboxyl transferase subunit beta	Chlamydia trachomatis serovar L2 (strain 434/Bu / ATCC VR-902B) OX=471472	44	2	0	-0.102104	-0.188867	0.0281811	-0.146533	-0.165122	-0.263559	-0.235865	19.2122	18.2585	18.1453	18.7237	17.9614	17.9604	17.2207	17.4773
acpP	B0B7F2	Acyl carrier protein	Chlamydia trachomatis serovar L2 (strain 434/Bu / ATCC VR-902B) OX=471472	37	2	0	0.400733	0.440291	0.535375	0.228595	-0.34522	0.252521	-0.0289815	17.2768	17.5116	17.214	17.4756	17.1642	16.3733	19.0405	15.6648
acpP	B0B7F2	Acyl carrier protein	Chlamydia trachomatis serovar L2 (strain 434/Bu / ATCC VR-902B) OX=471472	37.8	2	0	-0.289464	-0.10533	-0.0911677	-0.167627	-0.0904465	-0.237672	-0.111419	17.3706	16.5415	16.5263	16.8021	16.7559	16.521	16.1125	16.1017
acpP	B0B7F2	Acyl carrier protein	Chlamydia trachomatis serovar L2 (strain 434/Bu / ATCC VR-902B) OX=471472	40.4	3	0	0.340114	0.114377	0.110337	0.035353	0.118431	0.191107	-0.0719223	18.5811	18.2474	17.8041	18.069	17.3812	17.3531	16.568	16.7513
acpP	B0B7F2	Acyl carrier protein	Chlamydia trachomatis serovar L2 (strain 434/Bu / ATCC VR-902B) OX=471472	44	3	0	0.114281	0.125313	0.164014	0.264064	0.126921	0.295122	0.269761	19.3943	18.657	18.6415	19.0416	18.554	18.4345	17.9614	18.1649
acpP	B0B7F2	Acyl carrier protein	Chlamydia trachomatis serovar L2 (strain 434/Bu / ATCC VR-902B) OX=471472	46.9	3	0	-0.0163508	0.0827758	0.0471149	0.193413	0.247053	0.178044	0.163814	18.4981	18.4364	18.5318	18.4466	18.5836	18.1173	17.8309	18.0298
acpP	B0B7F2	Acyl carrier protein	Chlamydia trachomatis serovar L2 (strain 434/Bu / ATCC VR-902B) OX=471472	52.9	3	0	-0.257585	-0.200587	0.0730129	-0.134118	-0.227822	0.194453	0.124759	15.2927	17.3132	17.7119	16.5047	17.8473	16.962	16.566	16.1691
acpP	B0B7F2	Acyl carrier protein	Chlamydia trachomatis serovar L2 (strain 434/Bu / ATCC VR-902B) OX=471472	55.5	3	0	-0.02008	0.364583	0.233603	-0.166439	0.466594	1.10501	0.34572	19.0105	17.1105	15.8081	15.1363	17.3749	15.323	15.5417	15.1539
acpP	B0B7F2	Acyl carrier protein	Chlamydia trachomatis serovar L2 (strain 434/Bu / ATCC VR-902B) OX=471472	62	2	0	-0.0439211	-0.177045	-0.0536844	-0.022699	-0.0475211	0.0584884	0.212419	19.0372	19.6851	20.7847	17.9855	21.7833	17.7564	18.1868	18.2719
acpS	B0B9K8	Holo-[acyl-carrier-protein] synthase	Chlamydia trachomatis serovar L2 (strain 434/Bu / ATCC VR-902B) OX=471472	37	3	0	0.130317	0.0843431	0.157595	0.0456875	0.104532	0.17953	-0.0160166	19.8254	19.7898	19.4066	19.6464	19.5298	19.3717	21.5161	18.2264
acpS	B0B9K8	Holo-[acyl-carrier-protein] synthase	Chlamydia trachomatis serovar L2 (strain 434/Bu / ATCC VR-902B) OX=471472	37.8	2	0	-0.127228	-0.110627	0.00203173	-0.155153	-0.113382	-0.135365	-0.0692279	19.2839	18.617	18.4343	18.8086	18.6817	18.4113	18.1281	18.0572
acpS	B0B9K8	Holo-[acyl-carrier-protein] synthase	Chlamydia trachomatis serovar L2 (strain 434/Bu / ATCC VR-902B) OX=471472	40.4	4	0	-0.0586404	-0.130584	0.0133766	-0.265505	-0.313068	-0.416401	-0.4465	20.8824	20.1499	19.8604	20.2732	19.3816	19.2229	18.2617	18.678
acpS	B0B9K8	Holo-[acyl-carrier-protein] synthase	Chlamydia trachomatis serovar L2 (strain 434/Bu / ATCC VR-902B) OX=471472	46.9	3	0	-0.0308377	-0.0307338	-0.0258539	-0.170935	-0.233368	-0.326624	-0.209992	20.5999	20.5237	20.5201	20.4754	20.321	19.7387	19.4281	19.7578
acpS	B0B9K8	Holo-[acyl-carrier-protein] synthase	Chlamydia trachomatis serovar L2 (strain 434/Bu / ATCC VR-902B) OX=471472	49.8	4	0		-0.026489	0.0895151	-0.168261	-0.0451694	-0.0851763	-0.121726	18.5895		19.4898	18.4385	19.5965	18.0292	17.7021	17.4409
acpS	B0B9K8	Holo-[acyl-carrier-protein] synthase	Chlamydia trachomatis serovar L2 (strain 434/Bu / ATCC VR-902B) OX=471472	55.5	3	0	0.0419039	0.399906	0.381801	-0.0573389	0.434659	0.465824	0.197813	17.233	15.395	14.066	13.507	15.7065	13.5136	13.125	13.2286
acpS	B0B9K8	Holo-[acyl-carrier-protein] synthase	Chlamydia trachomatis serovar L2 (strain 434/Bu / ATCC VR-902B) OX=471472	58.6	2	0	0.0215997	0.507459	0.34265	0.436063	0.296295	0.0677395	0.347486	13.7149	13.323	13.7378	13.4059	13.2968	13.6481	12.2857	12.462
adk	B0B9N6	Adenylate kinase	Chlamydia trachomatis serovar L2 (strain 434/Bu / ATCC VR-902B) OX=471472	37	10	0	-0.210532	-0.157244	-0.23276	-0.209028	-0.00735427	-0.13463	-0.224675	20.0837	19.7072	19.4233	19.5144	19.5334	19.5181	21.4602	18.276
adk	B0B9N6	Adenylate kinase	Chlamydia trachomatis serovar L2 (strain 434/Bu / ATCC VR-902B) OX=471472	37.8	10	0	-0.0737532	-0.08593	-0.111242	-0.144584	-0.149398	-0.0808459	-0.110847	22.4671	21.8537	21.6422	21.8785	21.8755	21.5585	21.3658	21.1988
adk	B0B9N6	Adenylate kinase	Chlamydia trachomatis serovar L2 (strain 434/Bu / ATCC VR-902B) OX=471472	40.4	11	0	-0.0442455	-0.100179	-0.0725325	-0.128187	-0.032923	0.00452747	-0.0813006	22.125	21.4069	21.1335	21.43	20.7615	20.7457	19.9253	20.2859
adk	B0B9N6	Adenylate kinase	Chlamydia trachomatis serovar L2 (strain 434/Bu / ATCC VR-902B) OX=471472	44	8	0	-0.0750456	-0.0359229	-0.0651277	-0.128082	-0.0993476	-0.0647349	-0.0809134	21.8881	20.9614	20.974	21.3062	20.6556	20.702	20.0953	20.3081
adk	B0B9N6	Adenylate kinase	Chlamydia trachomatis serovar L2 (strain 434/Bu / ATCC VR-902B) OX=471472	46.9	9	0	-0.0865191	0.0420089	-0.0119811	-0.0632277	0.0315276	-0.0055038	-0.0696018	21.0558	20.9239	21.0487	20.9451	20.8846	20.4594	20.2051	20.354
adk	B0B9N6	Adenylate kinase	Chlamydia trachomatis serovar L2 (strain 434/Bu / ATCC VR-902B) OX=471472	49.8	9	0		0.11176	0.00242232	-0.0540536	-0.0370008	0.0679998	-0.0761558	18.771		19.8096	18.5329	19.8923	18.219	18.0369	17.668
adk	B0B9N6	Adenylate kinase	Chlamydia trachomatis serovar L2 (strain 434/Bu / ATCC VR-902B) OX=471472	52.9	4	0	-0.0296788	-0.056213	-0.000690727	-0.357799	-0.131448	-0.19218	-0.327557	15.4052	17.6536	17.9688	16.5434	17.7361	17.1709	16.2918	15.8293
ahpC	A0A0H3MCJ5	Thioredoxin peroxidase	Chlamydia trachomatis serovar L2 (strain 434/Bu / ATCC VR-902B) OX=471472	37	15	0	0.102012	0.0669253	0.0452284	0.0646959	-0.245309	0.247649	-0.0930284	23.6857	23.6217	23.2494	23.3943	23.4091	22.8821	25.4445	22.0096
ahpC	A0A0H3MCJ5	Thioredoxin peroxidase	Chlamydia trachomatis serovar L2 (strain 434/Bu / ATCC VR-902B) OX=471472	37.8	15	0	-0.0264968	-0.0829078	-0.0936664	-0.0699868	-0.088257	-0.041133	-0.0743433	25.1585	24.5924	24.3367	24.5876	24.6415	24.3111	24.097	23.9267
ahpC	A0A0H3MCJ5	Thioredoxin peroxidase	Chlamydia trachomatis serovar L2 (strain 434/Bu / ATCC VR-902B) OX=471472	40.4	13	0	-0.107052	-0.142459	-0.0392225	-0.190539	-0.100982	-0.128815	-0.111172	25.5706	24.7897	24.5368	24.9089	24.1448	24.1232	23.2376	23.7016
ahpC	A0A0H3MCJ5	Thioredoxin peroxidase	Chlamydia trachomatis serovar L2 (strain 434/Bu / ATCC VR-902B) OX=471472	44	14	0	-0.0456404	-0.0849452	-0.0954125	-0.187551	-0.120374	-0.0866387	-0.0823293	25.8665	24.9693	24.9035	25.2544	24.5746	24.6594	24.0519	24.2851
ahpC	A0A0H3MCJ5	Thioredoxin peroxidase	Chlamydia trachomatis serovar L2 (strain 434/Bu / ATCC VR-902B) OX=471472	46.9	14	0	-0.0507099	0.00843187	-0.0589517	-0.0519885	-0.0460371	-0.0175646	-0.104157	25.2741	25.178	25.2334	25.1165	25.1141	24.6002	24.4113	24.5378
ahpC	A0A0H3MCJ5	Thioredoxin peroxidase	Chlamydia trachomatis serovar L2 (strain 434/Bu / ATCC VR-902B) OX=471472	49.8	13	0		-0.044821	-0.158154	-0.0630261	-0.130183	-0.0282261	-0.0514786	24.4445		25.3266	24.0459	25.5568	23.7993	23.6141	23.3662
ahpC	A0A0H3MCJ5	Thioredoxin peroxidase	Chlamydia trachomatis serovar L2 (strain 434/Bu / ATCC VR-902B) OX=471472	52.9	13	0	-0.0188331	0.0240776	-0.089333	-0.059231	0.0150678	-0.056517	-0.0259638	21.7331	23.9923	24.377	22.7827	24.3626	23.6453	22.7554	22.4588
ahpC	A0A0H3MCJ5	Thioredoxin peroxidase	Chlamydia trachomatis serovar L2 (strain 434/Bu / ATCC VR-902B) OX=471472	55.5	10	0	-0.262496	-0.350203	-0.343738	-0.114491	-0.392357	-0.311365	-0.251019	23.9167	21.7743	19.9995	19.4651	22.333	19.3702	19.0315	19.4634
ahpC	A0A0H3MCJ5	Thioredoxin peroxidase	Chlamydia trachomatis serovar L2 (strain 434/Bu / ATCC VR-902B) OX=471472	58.6	5	0	-0.0954266	-0.107351	-0.211986	-0.106762	-0.139135	-0.158489	0.019933	18.0197	17.5108	17.4278	17.1561	17.0587	17.5174	16.3643	16.4393
ahpC	A0A0H3MCJ5	Thioredoxin peroxidase	Chlamydia trachomatis serovar L2 (strain 434/Bu / ATCC VR-902B) OX=471472	62	5	0	0.216571	0.149597	0.132515	0.193671	0.078871	0.0904967	0.0969846	18.5302	19.4386	20.6044	17.6647	21.4927	17.3759	17.7119	17.6495
alaS	B0B8X5	Alanine--tRNA ligase	Chlamydia trachomatis serovar L2 (strain 434/Bu / ATCC VR-902B) OX=471472	37	27	0	-0.0123059	-0.00576683	-0.0342533	-0.0222195	0.00776231	0.0770638	0.0236926	22.3623	22.1841	21.8534	21.9915	21.9989	21.8118	23.9506	20.803
alaS	B0B8X5	Alanine--tRNA ligase	Chlamydia trachomatis serovar L2 (strain 434/Bu / ATCC VR-902B) OX=471472	37.8	29	0	0.0365253	0.0142436	-0.0478965	-0.0454591	-0.0706571	0.0873631	0.0183165	23.081	22.5779	22.3563	22.5558	22.5885	22.2512	22.1479	21.9419
alaS	B0B8X5	Alanine--tRNA ligase	Chlamydia trachomatis serovar L2 (strain 434/Bu / ATCC VR-902B) OX=471472	40.4	24	0	-0.00205481	-0.0422572	0.0308996	-0.0623267	-0.0463153	-0.0899867	-0.0274881	23.1926	22.5167	22.259	22.601	21.895	21.7999	20.8984	21.4073
alaS	B0B8X5	Alanine--tRNA ligase	Chlamydia trachomatis serovar L2 (strain 434/Bu / ATCC VR-902B) OX=471472	44	23	0	-0.029247	-0.0100862	-0.0148598	-0.0625946	-0.0277368	-0.00931888	-0.0828405	22.6361	21.7553	21.7479	22.1045	21.4691	21.5216	20.8988	21.0541
alaS	B0B8X5	Alanine--tRNA ligase	Chlamydia trachomatis serovar L2 (strain 434/Bu / ATCC VR-902B) OX=471472	46.9	13	0	-0.0352794	-0.0313608	0.0145996	0.0342473	0.046446	0.0160273	0.0165008	19.8681	19.7874	19.7876	19.784	19.7943	19.2866	19.0389	19.2524
alaS	B0B8X5	Alanine--tRNA ligase	Chlamydia trachomatis serovar L2 (strain 434/Bu / ATCC VR-902B) OX=471472	49.8	4	0		-0.393996	0.00535316	-0.632633	-0.027111	0.0942732	0.254065	16.5595		17.0924	16.3243	17.1022	16.0173	15.8516	15.7867
amiA	A0A0H3MC18	N-acetylmuramoyl-L-alanine amidase	Chlamydia trachomatis serovar L2 (strain 434/Bu / ATCC VR-902B) OX=471472	37	3	0	0.181563	0.110416	0.276532	0.0850897	0.452352	-0.0582417	0.0405942	16.9424	16.958	16.5497	16.8824	16.6862	16.8365	18.3953	15.4
amiA	A0A0H3MC18	N-acetylmuramoyl-L-alanine amidase	Chlamydia trachomatis serovar L2 (strain 434/Bu / ATCC VR-902B) OX=471472	37.8	4	0	0.0273486	0.0223071	0.177922	0.15028	0.138995	-0.0345216	-0.141474	19.0249	18.5126	18.3083	18.7255	18.7282	18.4047	17.97	17.726
amiA	A0A0H3MC18	N-acetylmuramoyl-L-alanine amidase	Chlamydia trachomatis serovar L2 (strain 434/Bu / ATCC VR-902B) OX=471472	40.4	3	0	0.0631327	-0.0384264	0.0459793	0.00883399	0.0268463	-0.11047	-0.207556	18.9637	18.353	18.0339	18.3872	17.7372	17.6442	16.649	16.9983
amiA	A0A0H3MC18	N-acetylmuramoyl-L-alanine amidase	Chlamydia trachomatis serovar L2 (strain 434/Bu / ATCC VR-902B) OX=471472	44	4	0	0.0634901	0.0729694	0.131872	0.157302	0.185686	0.139483	0.0781537	19.2024	18.4143	18.3973	18.8176	18.2554	18.3014	17.6139	17.7815
amiA	A0A0H3MC18	N-acetylmuramoyl-L-alanine amidase	Chlamydia trachomatis serovar L2 (strain 434/Bu / ATCC VR-902B) OX=471472	46.9	2	0	0.169253	0.0331777	0.107223	0.218186	0.190992	0.121704	0.0519196	17.6182	17.7421	17.6023	17.6268	17.7285	17.1814	16.8947	17.038
amn	A0A0H3MGA3	AMP nucleosidase	Chlamydia trachomatis serovar L2 (strain 434/Bu / ATCC VR-902B) OX=471472	37	3	0	0.107573	0.0209885	0.016533	0.118454	0.143225	0.056183	0.0199097	17.5322	17.4738	17.05	17.2121	17.3094	17.1172	19.0995	15.9691
amn	A0A0H3MGA3	AMP nucleosidase	Chlamydia trachomatis serovar L2 (strain 434/Bu / ATCC VR-902B) OX=471472	37.8	4	0	0.0238504	-0.110409	-0.075324	-0.0455102	-0.0309645	0.0392963	-0.0290992	19.2587	18.7429	18.4094	18.7061	18.7662	18.4686	18.2776	18.0722
amn	A0A0H3MGA3	AMP nucleosidase	Chlamydia trachomatis serovar L2 (strain 434/Bu / ATCC VR-902B) OX=471472	40.4	5	0	-0.10194	-0.0857891	-0.0276932	-0.0381523	-0.0910118	-0.0787179	-0.188434	19.7374	18.9616	18.7602	19.0872	18.4639	18.3	17.4544	17.7911
amn	A0A0H3MGA3	AMP nucleosidase	Chlamydia trachomatis serovar L2 (strain 434/Bu / ATCC VR-902B) OX=471472	44	5	0	-0.00656339	0.00042576	0.0221286	-0.0464277	-0.0386406	-0.0249777	-0.0187848	20.5277	19.6695	19.65	20.0331	19.3769	19.4023	18.7747	19.0098
amn	A0A0H3MGA3	AMP nucleosidase	Chlamydia trachomatis serovar L2 (strain 434/Bu / ATCC VR-902B) OX=471472	46.9	7	0	0.036362	-0.00253556	-0.00419148	-0.0686993	-0.0441086	-0.0914781	-0.0801759	20.7385	20.7295	20.6869	20.6357	20.5619	20.0666	19.8019	20.0262
amn	A0A0H3MGA3	AMP nucleosidase	Chlamydia trachomatis serovar L2 (strain 434/Bu / ATCC VR-902B) OX=471472	49.8	5	0		-0.143084	-0.0621025	-0.135686	-0.0483016	-0.0392418	0.0231763	18.1483		18.9321	17.8458	19.188	17.585	17.3069	17.1447
amn	A0A0H3MGA3	AMP nucleosidase	Chlamydia trachomatis serovar L2 (strain 434/Bu / ATCC VR-902B) OX=471472	52.9	4	0	0.411705	0.0269287	0.245674	0.253779	0.204679	0.0922909	0.164914	14.501	17.1907	17.1477	15.8856	17.4434	16.6027	15.672	15.4175
amn	A0A0H3MGA3	AMP nucleosidase	Chlamydia trachomatis serovar L2 (strain 434/Bu / ATCC VR-902B) OX=471472	55.5	5	0	-0.166052	-0.256044	-0.167992	-0.0831458	-0.265544	-0.260887	-0.241005	21.2051	19.1592	17.3822	16.9293	19.6529	16.7856	16.3704	16.7619
amn	A0A0H3MGA3	AMP nucleosidase	Chlamydia trachomatis serovar L2 (strain 434/Bu / ATCC VR-902B) OX=471472	62	4	0	-0.0249538	0.0860224	0.151052	0.226	-0.0717821	0.10004	0.145273	16.1324	16.7993	18.1431	15.2855	19.1272	14.8274	15.3236	15.3
araD	A0A0H3MBQ2	Ribulose-phosphate 3-epimerase	Chlamydia trachomatis serovar L2 (strain 434/Bu / ATCC VR-902B) OX=471472	37	2	0	0.0465143	0.138702	0.132347	0.0714172	0.13848	0.166004	0.00977019	19.7687	19.6493	19.4043	19.5645	19.4989	19.349	21.4459	18.1955
araD	A0A0H3MBQ2	Ribulose-phosphate 3-epimerase	Chlamydia trachomatis serovar L2 (strain 434/Bu / ATCC VR-902B) OX=471472	40.4	2	0	-0.159253	-0.270541	-0.153987	-0.159148	-0.0775494	-0.0986197	-0.0440835	18.3713	17.5382	17.2094	17.5949	16.9769	16.9474	16.0685	16.5694
araD	A0A0H3MBQ2	Ribulose-phosphate 3-epimerase	Chlamydia trachomatis serovar L2 (strain 434/Bu / ATCC VR-902B) OX=471472	44	3	0	-0.111001	-0.0969526	-0.101633	-0.210215	-0.173333	-0.139204	-0.112384	20.7355	19.7729	19.7604	20.1172	19.421	19.4754	18.8683	19.124
araD	A0A0H3MBQ2	Ribulose-phosphate 3-epimerase	Chlamydia trachomatis serovar L2 (strain 434/Bu / ATCC VR-902B) OX=471472	46.9	3	0	-0.0849038	-0.0540536	-0.0595694	-0.118855	-0.0868854	-0.0705059	-0.12468	19.8846	19.7543	19.7814	19.7263	19.6578	19.1698	18.9688	19.1277
argS	A0A0H3MDM7	Arginine--tRNA ligase	Chlamydia trachomatis serovar L2 (strain 434/Bu / ATCC VR-902B) OX=471472	37	7	0	-0.161423	-0.18188	-0.217626	-0.234056	-0.0991869	-0.0802849	-0.18082	19.4671	19.1397	18.7821	18.9129	18.8918	18.8096	20.898	17.7032
argS	A0A0H3MDM7	Arginine--tRNA ligase	Chlamydia trachomatis serovar L2 (strain 434/Bu / ATCC VR-902B) OX=471472	37.8	10	0	-0.0710366	-0.0295874	-0.0156568	-0.00636591	-0.0341099	-0.13679	-0.162399	21.5667	20.956	20.7981	21.0737	21.1133	20.7733	20.4094	20.2468
argS	A0A0H3MDM7	Arginine--tRNA ligase	Chlamydia trachomatis serovar L2 (strain 434/Bu / ATCC VR-902B) OX=471472	40.4	9	0	0.025518	0.101482	-0.0744302	0.112089	-0.0492661	0.0935059	-0.0704318	21.314	20.6657	20.5241	20.6171	20.1908	19.9184	19.2033	19.4857
argS	A0A0H3MDM7	Arginine--tRNA ligase	Chlamydia trachomatis serovar L2 (strain 434/Bu / ATCC VR-902B) OX=471472	44	9	0	-0.081403	-0.0323537	-0.0040418	-0.0631815	0.0029086	-0.068716	-0.0167705	20.7487	19.8157	19.8382	20.2279	19.5811	19.6648	18.9519	19.2328
argS	A0A0H3MDM7	Arginine--tRNA ligase	Chlamydia trachomatis serovar L2 (strain 434/Bu / ATCC VR-902B) OX=471472	46.9	5	0	-0.036129	-0.0263681	0.0267372	0.122881	0.196731	0.252986	0.126307	16.7503	16.6688	16.6748	16.6784	16.7652	16.3191	16.1581	16.2444
aroA	B0B7T5	3-phosphoshikimate 1-carboxyvinyltransferase	Chlamydia trachomatis serovar L2 (strain 434/Bu / ATCC VR-902B) OX=471472	37	2	0	0.0415053	-0.0297872	0.135656	0.156108	0.076368	0.0652483	-0.344921	15.1838	15.0594	14.6509	14.9829	14.9987	14.7019	16.7602	13.2559
aroA	B0B7T5	3-phosphoshikimate 1-carboxyvinyltransferase	Chlamydia trachomatis serovar L2 (strain 434/Bu / ATCC VR-902B) OX=471472	40.4	2	0	-0.0589159	0.0645606	-0.197973	0.0768106	0.00368664	0.0248074	-0.0457404	17.5034	16.7706	16.6766	16.6829	16.3449	16.1607	15.324	15.6998
aroC	B0B7T7	Chorismate synthase	Chlamydia trachomatis serovar L2 (strain 434/Bu / ATCC VR-902B) OX=471472	37	2	0	0.0391318	0.0211201	0.0921686	-0.0634917	0.0706277	-0.0670157	-0.0345183	15.9126	15.7857	15.4306	15.6682	15.5078	15.425	17.3567	14.295
aroC	B0B7T7	Chorismate synthase	Chlamydia trachomatis serovar L2 (strain 434/Bu / ATCC VR-902B) OX=471472	55.5	4	0	-0.0406105	-0.115581	-0.0329792	-0.0249962	-0.215718	-0.178417	-0.0937615	19.0387	17.1182	15.3561	14.8979	17.5445	14.6689	14.2864	14.7426
aroC	B0B7T7	Chorismate synthase	Chlamydia trachomatis serovar L2 (strain 434/Bu / ATCC VR-902B) OX=471472	58.6	2	0	-0.124829	0.0282601	-0.125401	-0.0782147	0.0749908	-0.0133359	-0.185288	14.3677	13.8294	13.9114	13.5906	13.4353	14.0795	12.8575	12.582
aroC	B0B7T7	Chorismate synthase	Chlamydia trachomatis serovar L2 (strain 434/Bu / ATCC VR-902B) OX=471472	62	2	0	-0.00298999	0.148308	0.325595	0.342964	-1.27508	0.0620186	-0.913553	11.4425	12.1314	13.5154	10.7701	14.5543	8.93422	10.5957	9.55126
aroL	A0A0H3MDG7	Shikimate kinase	Chlamydia trachomatis serovar L2 (strain 434/Bu / ATCC VR-902B) OX=471472	37	3	0	-0.0421265	0.0549615	-0.114927	-0.0844905	0.089851	-0.102784	0.0230416	17.6368	17.4287	17.1886	17.1853	17.211	17.1684	19.0452	16.0768
aroL	A0A0H3MDG7	Shikimate kinase	Chlamydia trachomatis serovar L2 (strain 434/Bu / ATCC VR-902B) OX=471472	37.8	3	0	-0.00775356	0.0865824	-0.100096	0.0261433	-0.0762545	0.115757	-0.231132	18.4364	17.889	17.784	17.859	18.0155	17.6009	17.5317	17.0478
aroL	A0A0H3MDG7	Shikimate kinase	Chlamydia trachomatis serovar L2 (strain 434/Bu / ATCC VR-902B) OX=471472	40.4	3	0	0.0709953	0.289122	-0.0860124	0.17166	0.106512	0.339063	0.00837932	17.5178	16.915	16.9156	16.8093	16.4542	16.2779	15.6527	15.7683
artJ	A0A0H3MC99	Arginine transport substrate-binding protein	Chlamydia trachomatis serovar L2 (strain 434/Bu / ATCC VR-902B) OX=471472	37	2	0	-0.117279	-0.15902	-0.162706	-0.203364	0.0465302	0.0405397	-0.223286	20.1257	19.8425	19.4636	19.6264	19.5811	19.614	21.6774	18.3194
artJ	A0A0H3MC99	Arginine transport substrate-binding protein	Chlamydia trachomatis serovar L2 (strain 434/Bu / ATCC VR-902B) OX=471472	37.8	8	0	-0.0373893	-0.0685739	-0.12347	-0.186078	-0.187384	-0.0878833	-0.159273	21.0547	20.4776	20.2471	20.4539	20.4215	20.1081	19.9463	19.7379
artJ	A0A0H3MC99	Arginine transport substrate-binding protein	Chlamydia trachomatis serovar L2 (strain 434/Bu / ATCC VR-902B) OX=471472	40.4	6	0	0.158163	0.341911	0.00616294	0.251872	0.255766	0.32282	0.00216411	19.3046	18.7889	18.7551	18.6883	18.3212	18.214	17.4232	17.5489
artJ	A0A0H3MC99	Arginine transport substrate-binding protein	Chlamydia trachomatis serovar L2 (strain 434/Bu / ATCC VR-902B) OX=471472	44	5	0	-0.0568597	-0.043909	-0.0736118	-0.0477377	-0.0647553	-0.0359215	0.00319766	21.3325	20.424	20.4105	20.7422	20.1804	20.181	19.5686	19.8366
artJ	A0A0H3MC99	Arginine transport substrate-binding protein	Chlamydia trachomatis serovar L2 (strain 434/Bu / ATCC VR-902B) OX=471472	46.9	7	0	-0.0284001	0.0490258	0.0353045	0.00442599	0.0557584	0.121474	0.0476781	21.2337	21.1599	21.2336	21.1704	21.1302	20.6616	20.51	20.6492
artJ	A0A0H3MC99	Arginine transport substrate-binding protein	Chlamydia trachomatis serovar L2 (strain 434/Bu / ATCC VR-902B) OX=471472	49.8	8	0		0.125348	-0.105065	0.131826	-0.0197559	0.150826	0.0934018	21.1112		22.1634	20.7657	22.4184	20.5764	20.4599	20.1778
artJ	A0A0H3MC99	Arginine transport substrate-binding protein	Chlamydia trachomatis serovar L2 (strain 434/Bu / ATCC VR-902B) OX=471472	52.9	6	0	0.0834725	0.155896	0.0488752	0.150211	0.116854	0.0198519	0.0436745	17.6514	20.0129	20.427	18.8391	20.4903	19.6653	18.75	18.4467
artJ	A0A0H3MC99	Arginine transport substrate-binding protein	Chlamydia trachomatis serovar L2 (strain 434/Bu / ATCC VR-902B) OX=471472	55.5	8	0	-0.212308	-0.30274	-0.244057	-0.136295	-0.218487	-0.209941	-0.231566	23.0308	20.9386	19.1611	18.6789	21.4253	18.6582	18.247	18.5969
artJ	A0A0H3MC99	Arginine transport substrate-binding protein	Chlamydia trachomatis serovar L2 (strain 434/Bu / ATCC VR-902B) OX=471472	58.6	3	0	0.058291	0.179822	0.117798	0.089534	0.0288452	0.175423	-0.0361788	14.7747	14.4195	14.4699	14.2409	14.01	14.4404	13.4532	13.1382
asd	A0A0H3MC81	Aspartate-semialdehyde dehydrogenase	Chlamydia trachomatis serovar L2 (strain 434/Bu / ATCC VR-902B) OX=471472	37	2	0	-0.00229484	0.109626	0.00727282	0.0415554	0.289254	0.0718463	0.0104995	16.9337	16.7654	16.5402	16.6044	16.634	16.6647	18.5167	15.3611
asd	A0A0H3MC81	Aspartate-semialdehyde dehydrogenase	Chlamydia trachomatis serovar L2 (strain 434/Bu / ATCC VR-902B) OX=471472	37.8	2	0	0.0477963	0.11301	0.0177709	-0.000305973	-0.0682653	0.0421301	-0.0834518	17.9474	17.4555	17.3214	17.4879	17.5001	17.1199	16.9691	16.7065
asd	A0A0H3MC81	Aspartate-semialdehyde dehydrogenase	Chlamydia trachomatis serovar L2 (strain 434/Bu / ATCC VR-902B) OX=471472	46.9	2	0	-0.107937	-0.165087	-0.0133153	-0.0325371	-0.0249746	0.121303	-0.0857796	16.7923	16.6389	16.5781	16.6803	16.6518	16.1394	16.0683	16.0743
asd	A0A0H3MC81	Aspartate-semialdehyde dehydrogenase	Chlamydia trachomatis serovar L2 (strain 434/Bu / ATCC VR-902B) OX=471472	49.8	2	0		0.058463	-0.0568494	0.248295	-0.0830212	0.305695	0.0149569	15.2934		16.2787	14.9961	16.717	14.6953	14.7969	14.2815
aspC	A0A0H3MCG1	Aspartate kinase	Chlamydia trachomatis serovar L2 (strain 434/Bu / ATCC VR-902B) OX=471472	37	5	0	-0.0135111	-0.00794329	-0.035092	0.00197234	0.0500707	-0.0221029	-0.0331263	18.6686	18.4891	18.1575	18.2969	18.3293	18.1604	20.1576	17.0524
aspC	A0A0H3MCG1	Aspartate kinase	Chlamydia trachomatis serovar L2 (strain 434/Bu / ATCC VR-902B) OX=471472	37.8	6	0	0.00107758	-0.126482	-0.118212	-0.13674	-0.0648914	-0.0525135	-0.112113	19.7787	19.2402	18.9133	19.1832	19.195	18.9546	18.7058	18.5092
aspC	A0A0H3MCG1	Aspartate kinase	Chlamydia trachomatis serovar L2 (strain 434/Bu / ATCC VR-902B) OX=471472	40.4	5	0	0.0067286	-0.123183	-0.0505259	-0.0814162	-0.0607835	-0.00893891	-0.116314	20.3882	19.7211	19.3737	19.7152	19.0715	18.9811	18.1751	18.5141
aspC	A0A0H3MCG1	Aspartate kinase	Chlamydia trachomatis serovar L2 (strain 434/Bu / ATCC VR-902B) OX=471472	44	5	0	0.169603	0.210809	-0.179958	0.446803	0.128213	0.0164757	-0.194743	20.6247	19.9427	19.9573	19.928	19.9671	19.6661	18.9131	18.9308
aspC	A0A0H3MCG1	Aspartate kinase	Chlamydia trachomatis serovar L2 (strain 434/Bu / ATCC VR-902B) OX=471472	46.9	5	0	-0.0691269	-0.157749	-0.103174	-0.111506	-0.0865479	-0.109563	-0.0119902	18.3369	18.2224	18.1301	18.1351	18.1175	17.6225	17.3821	17.6928
aspC	A0A0H3MCG1	Aspartate kinase	Chlamydia trachomatis serovar L2 (strain 434/Bu / ATCC VR-902B) OX=471472	49.8	4	0		0.192589	1.0637	0.06469	0.308659	-0.000509703	-0.258385	18.182		19.3014	19.0052	19.422	17.9756	17.3793	16.8967
aspC	A0A0H3MG09	Aminotransferase	Chlamydia trachomatis serovar L2 (strain 434/Bu / ATCC VR-902B) OX=471472	37	12	0	0.0314965	-0.00567319	-0.0541079	0.00477311	-0.0998902	0.0836641	-0.0113564	19.5526	19.4182	19.0438	19.1619	19.2161	18.8945	21.1475	17.9583
aspC	A0A0H3MG09	Aminotransferase	Chlamydia trachomatis serovar L2 (strain 434/Bu / ATCC VR-902B) OX=471472	37.8	12	0	-0.0157718	-0.0684839	-0.104843	-0.146543	-0.113089	-0.0538951	-0.0760212	22.78	22.2246	21.9725	22.1978	22.1864	21.9077	21.7057	21.5465
aspC	A0A0H3MG09	Aminotransferase	Chlamydia trachomatis serovar L2 (strain 434/Bu / ATCC VR-902B) OX=471472	40.4	11	0	-0.113512	-0.094816	-0.0828333	-0.121009	-0.165054	-0.138277	-0.181014	22.5497	21.7624	21.5635	21.8444	21.1934	21.0383	20.2072	20.6108
aspC	A0A0H3MG09	Aminotransferase	Chlamydia trachomatis serovar L2 (strain 434/Bu / ATCC VR-902B) OX=471472	44	9	0	-0.122498	-0.144294	-0.145676	-0.257516	-0.18819	-0.20486	-0.17561	23.5751	22.601	22.5527	22.9127	22.2132	22.3001	21.6422	21.9004
aspC	A0A0H3MG09	Aminotransferase	Chlamydia trachomatis serovar L2 (strain 434/Bu / ATCC VR-902B) OX=471472	46.9	13	0	-0.00416296	-0.023011	-0.0533583	-0.0808214	-0.0601178	-0.0856646	-0.0810473	22.8344	22.7848	22.7623	22.6824	22.6456	22.1464	21.9035	22.1212
aspC	A0A0H3MG09	Aminotransferase	Chlamydia trachomatis serovar L2 (strain 434/Bu / ATCC VR-902B) OX=471472	49.8	15	0		0.00496145	-0.078123	-0.0203821	-0.11987	-0.155117	-0.0789265	22.0744		23.0063	21.7558	23.2294	21.4395	21.1171	20.9687
aspC	A0A0H3MG09	Aminotransferase	Chlamydia trachomatis serovar L2 (strain 434/Bu / ATCC VR-902B) OX=471472	52.9	15	0	0.109915	0.00571775	-0.0376182	0.121597	0.112737	-0.0574963	-0.0390105	19.8712	22.2591	22.4967	20.9725	22.6815	21.881	20.8925	20.5838
aspC	A0A0H3MG09	Aminotransferase	Chlamydia trachomatis serovar L2 (strain 434/Bu / ATCC VR-902B) OX=471472	55.5	18	0	-0.244774	-0.417333	-0.369987	-0.174802	-0.332876	-0.271357	-0.28662	23.1226	20.998	19.1383	18.6448	21.4787	18.6357	18.2774	18.6338
aspS	B0B8B6	Aspartate--tRNA(Asp/Asn) ligase	Chlamydia trachomatis serovar L2 (strain 434/Bu / ATCC VR-902B) OX=471472	37	18	0	0.0443568	0.0983281	-0.000566568	0.0577929	-0.116618	0.1696	-0.082324	21.9657	21.8441	21.5609	21.6286	21.6823	21.2908	23.6465	20.3004
aspS	B0B8B6	Aspartate--tRNA(Asp/Asn) ligase	Chlamydia trachomatis serovar L2 (strain 434/Bu / ATCC VR-902B) OX=471472	37.8	20	0	-0.0294445	-0.00708609	-0.0787538	-0.047375	-0.0769056	0.0130237	-0.0303789	23.9036	23.3345	23.1576	23.3476	23.4092	23.0675	22.8962	22.7158
aspS	B0B8B6	Aspartate--tRNA(Asp/Asn) ligase	Chlamydia trachomatis serovar L2 (strain 434/Bu / ATCC VR-902B) OX=471472	40.4	20	0	-0.0913935	-0.139225	-0.103985	-0.174672	-0.0615727	-0.127604	-0.0436671	23.5088	22.7436	22.4782	22.7824	22.0989	22.1009	21.177	21.7073
aspS	B0B8B6	Aspartate--tRNA(Asp/Asn) ligase	Chlamydia trachomatis serovar L2 (strain 434/Bu / ATCC VR-902B) OX=471472	44	22	0	-0.0353024	-0.0546214	-0.0633284	-0.110848	-0.0703937	-0.0545559	-0.0370729	24.4079	23.521	23.4752	23.8279	23.1927	23.2508	22.6254	22.8717
aspS	B0B8B6	Aspartate--tRNA(Asp/Asn) ligase	Chlamydia trachomatis serovar L2 (strain 434/Bu / ATCC VR-902B) OX=471472	46.9	25	0	-0.0119283	-0.0402758	-0.119222	-0.11464	-0.0736469	-0.112634	-0.158352	23.2847	23.2274	23.1953	23.0668	23.0621	22.5831	22.3268	22.4942
aspS	B0B8B6	Aspartate--tRNA(Asp/Asn) ligase	Chlamydia trachomatis serovar L2 (strain 434/Bu / ATCC VR-902B) OX=471472	49.8	23	0		-0.00471133	-0.0500676	0.0412876	-0.0847189	-0.0472294	-0.0452224	23.0001		23.9223	22.7096	24.2167	22.4004	22.1507	21.9281
aspS	B0B8B6	Aspartate--tRNA(Asp/Asn) ligase	Chlamydia trachomatis serovar L2 (strain 434/Bu / ATCC VR-902B) OX=471472	52.9	21	0	0.0307042	0.0657812	0.0941761	0.0365089	0.0716926	0.000499045	-3.46083e-05	20.2738	22.5826	22.9594	21.5069	22.999	22.2426	21.3531	21.0254
aspS	B0B8B6	Aspartate--tRNA(Asp/Asn) ligase	Chlamydia trachomatis serovar L2 (strain 434/Bu / ATCC VR-902B) OX=471472	55.5	25	0	-0.258478	-0.340376	-0.35412	-0.143267	-0.268628	-0.310719	-0.332414	24.6582	22.5198	20.7508	20.1962	23.0457	20.2355	19.7736	20.1235
aspS	B0B8B6	Aspartate--tRNA(Asp/Asn) ligase	Chlamydia trachomatis serovar L2 (strain 434/Bu / ATCC VR-902B) OX=471472	58.6	12	0	-0.119626	-0.101498	-0.185104	-0.160263	-0.138152	-0.169036	0.00561738	19.7788	19.2457	19.1927	18.942	18.7643	19.2775	18.1129	18.1841
aspS	B0B8B6	Aspartate--tRNA(Asp/Asn) ligase	Chlamydia trachomatis serovar L2 (strain 434/Bu / ATCC VR-902B) OX=471472	62	4	0	-0.392309	-0.4474	0.101775	-0.655872	-0.0708098	-0.0408826	-0.261843	15.9516	16.2512	17.4288	15.0554	18.0646	14.6476	15.0019	14.7121
atoS	A0A0H3MC98	Two component regulator, histidine kinase	Chlamydia trachomatis serovar L2 (strain 434/Bu / ATCC VR-902B) OX=471472	37	8	0	-0.0253423	0.0160812	-0.0411221	-0.0216306	0.0203602	0.0025656	-0.0281814	18.1824	17.9911	17.6954	17.8047	17.8195	17.6445	19.6962	16.5712
atoS	A0A0H3MC98	Two component regulator, histidine kinase	Chlamydia trachomatis serovar L2 (strain 434/Bu / ATCC VR-902B) OX=471472	37.8	5	0	0.0315072	0.00408459	-0.0744507	0.00945637	0.05536	0.00447658	-0.0855857	18.1512	17.6431	17.4163	17.5995	17.7137	17.4474	17.1353	16.9082
atoS	A0A0H3MC98	Two component regulator, histidine kinase	Chlamydia trachomatis serovar L2 (strain 434/Bu / ATCC VR-902B) OX=471472	40.4	6	0	0.0654634	-0.0706369	-0.0403345	0.0426005	-0.042854	-0.119227	-0.125827	19.2194	18.611	18.2574	18.5566	18.0267	17.8301	16.8959	17.3357
atoS	A0A0H3MC98	Two component regulator, histidine kinase	Chlamydia trachomatis serovar L2 (strain 434/Bu / ATCC VR-902B) OX=471472	44	3	0	-0.101244	-0.147276	-0.035608	-0.128328	0.0306166	-0.0568984	-0.159703	18.9552	18.0023	17.9298	18.4029	17.7225	17.899	17.1703	17.2964
atpA	B0B7M4	V-type ATP synthase alpha chain	Chlamydia trachomatis serovar L2 (strain 434/Bu / ATCC VR-902B) OX=471472	37	21	0	0.00147406	-0.00437686	-0.0230111	-0.0737042	-0.104893	-0.0268248	-0.0693539	21.5641	21.3996	21.0566	21.2045	21.1492	20.901	23.0485	19.9118
atpA	B0B7M4	V-type ATP synthase alpha chain	Chlamydia trachomatis serovar L2 (strain 434/Bu / ATCC VR-902B) OX=471472	37.8	18	0	-0.0447114	0.00209128	-0.0536424	-0.0396372	-0.0134124	-0.102148	-0.178622	21.8085	21.2242	21.0716	21.2776	21.3219	21.0359	20.6859	20.4724
atpA	B0B7M4	V-type ATP synthase alpha chain	Chlamydia trachomatis serovar L2 (strain 434/Bu / ATCC VR-902B) OX=471472	40.4	19	0	-0.0334696	-0.0483772	-0.0432954	-0.145701	-0.0286829	-0.108192	-0.0234135	23.1605	22.4532	22.2208	22.4947	21.7795	21.7854	20.8481	21.3792
atpA	B0B7M4	V-type ATP synthase alpha chain	Chlamydia trachomatis serovar L2 (strain 434/Bu / ATCC VR-902B) OX=471472	44	20	0	-0.0121903	-0.0640079	-0.0731308	-0.122756	-0.0698289	-0.0155619	-0.0423403	23.0653	22.2016	22.1232	22.4755	21.8382	21.9088	21.3218	21.5239
atpA	B0B7M4	V-type ATP synthase alpha chain	Chlamydia trachomatis serovar L2 (strain 434/Bu / ATCC VR-902B) OX=471472	46.9	22	0	-0.0405291	-0.0379307	-0.0631449	-0.0827797	-0.0201147	-0.0369128	-0.0693493	23.3123	23.2264	23.2253	23.1505	23.1216	22.6643	22.4302	22.6108
atpA	B0B7M4	V-type ATP synthase alpha chain	Chlamydia trachomatis serovar L2 (strain 434/Bu / ATCC VR-902B) OX=471472	49.8	22	0		0.0402076	0.0442878	0.0310847	0.0252774	0.00457546	0.0414294	21.3228		22.2899	21.1266	22.5292	20.833	20.5252	20.3374
atpA	B0B7M4	V-type ATP synthase alpha chain	Chlamydia trachomatis serovar L2 (strain 434/Bu / ATCC VR-902B) OX=471472	52.9	21	0	0.0887182	0.0163228	-0.016006	0.0853383	0.104482	-0.0799708	-0.0423703	20.3093	22.676	22.9454	21.4322	23.0833	22.3109	21.3081	21.0186
atpA	B0B7M4	V-type ATP synthase alpha chain	Chlamydia trachomatis serovar L2 (strain 434/Bu / ATCC VR-902B) OX=471472	55.5	20	0	-0.213324	-0.406463	-0.395173	-0.180314	-0.393505	-0.354911	-0.384284	24.0053	21.9121	20.0319	19.5023	22.3558	19.4577	19.0765	19.4187
atpA	B0B7M4	V-type ATP synthase alpha chain	Chlamydia trachomatis serovar L2 (strain 434/Bu / ATCC VR-902B) OX=471472	58.6	16	0	-0.139144	-0.172317	-0.252791	-0.225358	-0.207492	-0.0891819	-0.105876	18.5775	18.0249	17.9206	17.6731	17.498	18.0069	16.9915	16.8713
atpA	B0B7M4	V-type ATP synthase alpha chain	Chlamydia trachomatis serovar L2 (strain 434/Bu / ATCC VR-902B) OX=471472	62	5	0	-0.842837	-0.50587	-0.0345609	-1.58328	-0.175618	-0.240126	-0.14142	13.937	13.786	15.3557	12.9044	15.1225	12.5281	12.788	12.8178
atpB	B0B7M3	V-type ATP synthase beta chain	Chlamydia trachomatis serovar L2 (strain 434/Bu / ATCC VR-902B) OX=471472	37	11	0	-0.171016	-0.184731	-0.235527	-0.265726	-0.0485718	-0.26848	-0.0514262	20.045	19.7081	19.3572	19.4729	19.4381	19.4382	21.2877	18.4106
atpB	B0B7M3	V-type ATP synthase beta chain	Chlamydia trachomatis serovar L2 (strain 434/Bu / ATCC VR-902B) OX=471472	37.8	7	0	-0.0223108	0.0527475	-0.0200632	-0.00786385	-0.041833	-0.00631087	-0.0321561	20.5655	20.0035	19.8792	20.0681	20.1105	19.7644	19.5387	19.3758
atpB	B0B7M3	V-type ATP synthase beta chain	Chlamydia trachomatis serovar L2 (strain 434/Bu / ATCC VR-902B) OX=471472	40.4	9	0	0.0424269	0.0960891	0.0342573	0.0556924	0.0963958	0.184548	-0.0473147	20.6958	20.0644	19.9005	20.1076	19.5162	19.4458	18.6761	18.8906
atpB	B0B7M3	V-type ATP synthase beta chain	Chlamydia trachomatis serovar L2 (strain 434/Bu / ATCC VR-902B) OX=471472	44	11	0	-0.00462589	-0.0438855	-0.0569743	-0.117712	-0.0785901	-0.123756	-0.0922643	21.736	20.8798	20.814	21.1623	20.514	20.5707	19.8843	20.1446
atpB	B0B7M3	V-type ATP synthase beta chain	Chlamydia trachomatis serovar L2 (strain 434/Bu / ATCC VR-902B) OX=471472	46.9	9	0	-0.0145996	0.0460588	0.0725654	0.0104321	0.0877966	0.164753	0.0353554	20.1417	20.0817	20.1387	20.1157	20.0442	19.6017	19.4613	19.5449
atpB	B0B7M3	V-type ATP synthase beta chain	Chlamydia trachomatis serovar L2 (strain 434/Bu / ATCC VR-902B) OX=471472	49.8	10	0		-0.00938902	-0.10943	0.00471344	-0.100508	-0.0368089	-0.0622806	20.9913		21.9088	20.6414	22.1714	20.3758	20.1524	19.9022
atpB	B0B7M3	V-type ATP synthase beta chain	Chlamydia trachomatis serovar L2 (strain 434/Bu / ATCC VR-902B) OX=471472	52.9	9	0	0.0298426	0.0653125	0.00444182	0.0768144	0.090724	0.00257306	-0.00975161	18.7662	21.0741	21.4513	19.9096	21.5317	20.754	19.8476	19.5081
atpB	B0B7M3	V-type ATP synthase beta chain	Chlamydia trachomatis serovar L2 (strain 434/Bu / ATCC VR-902B) OX=471472	55.5	12	0	-0.0950466	-0.267488	-0.21304	-0.121224	-0.182946	-0.194041	-0.168345	22.5607	20.5858	18.7263	18.2399	20.9703	18.2237	17.7928	18.1901
atpB	B0B7M3	V-type ATP synthase beta chain	Chlamydia trachomatis serovar L2 (strain 434/Bu / ATCC VR-902B) OX=471472	58.6	5	0	-0.241997	-0.294077	-0.177663	-0.309503	-0.165074	-0.0917248	-0.0544516	17.735	17.0795	16.9563	16.9057	16.5712	17.2067	16.1463	16.0802
atpB	B0B7M3	V-type ATP synthase beta chain	Chlamydia trachomatis serovar L2 (strain 434/Bu / ATCC VR-902B) OX=471472	62	2					#NUM!								10.6831
atpD	B0B7M2	V-type ATP synthase subunit D	Chlamydia trachomatis serovar L2 (strain 434/Bu / ATCC VR-902B) OX=471472	37.8	4	0	0.0250927	0.267107	0.179724	0.0417372	0.0371353	-0.00339926	-0.190954	16.703	16.1884	16.2311	16.4054	16.2976	15.9809	15.6791	15.3545
atpD	B0B7M2	V-type ATP synthase subunit D	Chlamydia trachomatis serovar L2 (strain 434/Bu / ATCC VR-902B) OX=471472	40.4	3	0	0.128908	0.192303	0.0562169	0.257512	0.203152	0.102668	0.0306143	16.0168	15.4718	15.3177	15.4505	15.039	14.8735	13.9152	14.2895
atpD	B0B7M2	V-type ATP synthase subunit D	Chlamydia trachomatis serovar L2 (strain 434/Bu / ATCC VR-902B) OX=471472	46.9	4	0	0.0580482	0.173779	0.00214949	-0.00502765	0.11512	0.0822249	0.0778158	17.0096	17.0223	17.1343	16.9131	16.8966	16.4969	16.2466	16.4553
atpD	B0B7M2	V-type ATP synthase subunit D	Chlamydia trachomatis serovar L2 (strain 434/Bu / ATCC VR-902B) OX=471472	49.8	3	0		0.256603	0.100674	0.14612	0.152456	0.00833006	0.231559	14.0227		15.2062	13.8829	15.3441	13.6601	13.2289	13.2274
atpD	B0B7M2	V-type ATP synthase subunit D	Chlamydia trachomatis serovar L2 (strain 434/Bu / ATCC VR-902B) OX=471472	52.9	2	0	0.203492	-0.0532157	0.204294	-0.203821	0.0251981	-0.231038	-0.00264944	13.3343	15.8158	15.9008	14.6775	15.8191	15.2565	14.182	14.0832
atpD	B0B7M2	V-type ATP synthase subunit D	Chlamydia trachomatis serovar L2 (strain 434/Bu / ATCC VR-902B) OX=471472	55.5	3	0	-0.0587168	-0.105258	-0.120263	0.188262	0.0137328	-0.0807007	-0.0981124	17.1823	15.2437	13.5101	12.9542	15.9014	13.042	12.5278	12.8819
atpE	B0B7M6	V-type proton ATPase subunit E	Chlamydia trachomatis serovar L2 (strain 434/Bu / ATCC VR-902B) OX=471472	37	8	0	0.173237	0.255663	0.106949	0.200489	0.0444699	0.382759	0.281916	20.1252	20.1325	19.8777	19.8956	19.9844	19.6114	22.0191	18.8241
atpE	B0B7M6	V-type proton ATPase subunit E	Chlamydia trachomatis serovar L2 (strain 434/Bu / ATCC VR-902B) OX=471472	37.8	10	0	-0.0518495	0.036936	0.0158281	0.0543462	0.0344859	0.01695	-0.104079	22.3485	21.7569	21.6464	21.887	21.9558	21.6237	21.3449	21.0869
atpE	B0B7M6	V-type proton ATPase subunit E	Chlamydia trachomatis serovar L2 (strain 434/Bu / ATCC VR-902B) OX=471472	40.4	6	0	0.382372	0.756455	0.0349735	0.690924	0.321646	0.719817	-0.254179	17.4593	17.1678	17.3244	16.8718	16.9149	16.4345	15.9749	15.4472
atpE	B0B7M6	V-type proton ATPase subunit E	Chlamydia trachomatis serovar L2 (strain 434/Bu / ATCC VR-902B) OX=471472	44	12	0	-0.0335077	-0.0237569	-0.0547091	-0.101218	-0.0568292	-0.139898	-0.135486	23.1982	22.3131	22.2964	22.6268	21.9927	22.0547	21.3303	21.5636
atpE	B0B7M6	V-type proton ATPase subunit E	Chlamydia trachomatis serovar L2 (strain 434/Bu / ATCC VR-902B) OX=471472	46.9	11	0	-0.0191173	0.0326051	-0.0314254	0.00592475	0.0244972	0.226745	-0.0115534	19.7468	19.6823	19.7303	19.6167	19.6448	19.1434	19.1283	19.1031
atpE	B0B7M6	V-type proton ATPase subunit E	Chlamydia trachomatis serovar L2 (strain 434/Bu / ATCC VR-902B) OX=471472	49.8	10	0		0.0122247	-0.160037	-0.101491	-0.183841	-0.144572	-0.210707	21.5171		22.4562	21.1166	22.5909	20.8182	20.5704	20.2796
atpE	B0B7M6	V-type proton ATPase subunit E	Chlamydia trachomatis serovar L2 (strain 434/Bu / ATCC VR-902B) OX=471472	52.9	10	0	0.0124152	0.0835606	0.00452242	0.0554445	0.128479	-0.0628633	-0.138701	18.0223	20.3127	20.7256	19.1657	20.7664	20.0478	19.0382	18.6352
atpE	B0B7M6	V-type proton ATPase subunit E	Chlamydia trachomatis serovar L2 (strain 434/Bu / ATCC VR-902B) OX=471472	55.5	11	0	-0.145551	-0.330495	-0.350591	-0.103859	-0.32131	-0.282568	-0.286718	21.4417	19.4163	17.5443	16.9833	19.8687	16.9664	16.5853	16.9527
atpE	B0B7M6	V-type proton ATPase subunit E	Chlamydia trachomatis serovar L2 (strain 434/Bu / ATCC VR-902B) OX=471472	58.6	3	0	0.0139773	-0.177431	-0.237581	-0.21578	0.127934	-0.2324	-0.263402	16.8107	16.4112	16.1486	15.9214	15.7407	16.5755	15.0814	14.9469
atpE	B0B7M6	V-type proton ATPase subunit E	Chlamydia trachomatis serovar L2 (strain 434/Bu / ATCC VR-902B) OX=471472	62	4	0	0.271796	0.0371887	0.473976	-0.0484173	0.84714	-0.00631709	-0.112225	16.0008	16.9644	17.9625	15.4767	18.7211	15.6147	15.0856	14.9108
atpI	A0A0H3MBY5	V-type sodium ATP synthase subunit I	Chlamydia trachomatis serovar L2 (strain 434/Bu / ATCC VR-902B) OX=471472	37	5	0	0.00879538	0.0664432	0.0258211	0.0275706	0.0112342	-0.040246	-0.116389	19.4462	19.289	19.0094	19.1354	19.1325	18.8991	20.9171	17.7467
atpI	A0A0H3MBY5	V-type sodium ATP synthase subunit I	Chlamydia trachomatis serovar L2 (strain 434/Bu / ATCC VR-902B) OX=471472	37.8	7	0	0.100317	-0.0753961	-0.115545	-0.199595	-0.117532	0.0279804	-0.0478415	19.6767	19.2373	18.8623	19.0838	19.03	18.7999	18.6842	18.4714
atpI	A0A0H3MBY5	V-type sodium ATP synthase subunit I	Chlamydia trachomatis serovar L2 (strain 434/Bu / ATCC VR-902B) OX=471472	40.4	3	0	-0.123876	-0.152429	-0.066373	-0.21243	-0.051012	-0.164627	-0.0269432	19.7906	18.9929	18.7468	19.1017	18.3429	18.3932	17.4218	18.0058
atpI	A0A0H3MBY5	V-type sodium ATP synthase subunit I	Chlamydia trachomatis serovar L2 (strain 434/Bu / ATCC VR-902B) OX=471472	44	3	0	0.037714	0.134074	0.186688	0.414236	0.180961	0.365825	0.323746	19.2326	18.4188	18.4886	18.9026	18.5425	18.3268	17.8704	18.0573
atpI	A0A0H3MBY5	V-type sodium ATP synthase subunit I	Chlamydia trachomatis serovar L2 (strain 434/Bu / ATCC VR-902B) OX=471472	46.9	4	0	-0.0792239	-0.0463109	-0.0318332	-0.0567458	0.00896123	0.0151834	-0.0419291	19.54	19.4154	19.4446	19.4096	19.3753	18.9211	18.71	18.866
atpI	A0A0H3MBY5	V-type sodium ATP synthase subunit I	Chlamydia trachomatis serovar L2 (strain 434/Bu / ATCC VR-902B) OX=471472	49.8	7	0		0.0853087	-0.0286857	0.0711135	-0.0208058	-0.216818	-0.00441963	18.6747		19.6868	18.4055	19.9211	18.1388	17.6557	17.6434
atpI	A0A0H3MBY5	V-type sodium ATP synthase subunit I	Chlamydia trachomatis serovar L2 (strain 434/Bu / ATCC VR-902B) OX=471472	52.9	4	0	-0.18115	-0.131624	-0.0955056	-0.146306	-0.108906	-0.229929	-0.233596	16.9397	19.0366	19.4279	17.9831	19.4821	18.7279	17.7886	17.4578
atpK	A0A0H3MC45	V-type sodium ATP synthase subunit C	Chlamydia trachomatis serovar L2 (strain 434/Bu / ATCC VR-902B) OX=471472	37	3	0	0.00861468	0.0745874	-0.00015362	0.061095	0.381288	-0.017889	-0.0979342	21.2831	21.1257	20.8546	20.9464	21.0029	21.1061	22.7764	19.6021
atpK	A0A0H3MC45	V-type sodium ATP synthase subunit C	Chlamydia trachomatis serovar L2 (strain 434/Bu / ATCC VR-902B) OX=471472	37.8	3	0	-0.00124454	-0.0466619	-0.115653	-0.0948021	-0.101009	0.0800426	-0.02399	22.1877	21.6467	21.402	21.5947	21.6458	21.3274	21.2472	21.0062
atpK	A0A0H3MC45	V-type sodium ATP synthase subunit C	Chlamydia trachomatis serovar L2 (strain 434/Bu / ATCC VR-902B) OX=471472	40.4	3	0	-0.224875	-0.50569	-0.272144	-0.486057	-0.282398	-0.416448	-0.311588	21.4735	20.5748	20.0765	20.5789	19.7522	19.8447	18.8529	19.4041
atpK	A0A0H3MC45	V-type sodium ATP synthase subunit C	Chlamydia trachomatis serovar L2 (strain 434/Bu / ATCC VR-902B) OX=471472	44	3	0	-0.195663	-0.182208	-0.22551	-0.44172	-0.32128	-0.316167	-0.280227	22.2064	21.1591	21.146	21.4641	20.6603	20.7983	20.1622	20.427
atpK	A0A0H3MC45	V-type sodium ATP synthase subunit C	Chlamydia trachomatis serovar L2 (strain 434/Bu / ATCC VR-902B) OX=471472	46.9	3	0	-0.0793126	-0.151479	-0.209359	-0.181789	-0.113689	-0.210083	-0.217829	22.9051	22.7804	22.7045	22.5971	22.6153	22.1635	21.8498	22.0551
atpK	A0A0H3MC45	V-type sodium ATP synthase subunit C	Chlamydia trachomatis serovar L2 (strain 434/Bu / ATCC VR-902B) OX=471472	49.8	3	0		-0.27913	-0.323779	-0.377466	-0.511634	-0.412226	-0.506446	21.2806		21.9283	20.7163	22.0784	20.2539	20.0662	19.7473
atpK	A0A0H3MC45	V-type sodium ATP synthase subunit C	Chlamydia trachomatis serovar L2 (strain 434/Bu / ATCC VR-902B) OX=471472	52.9	3	0	0.0966501	0.131614	0.0333265	0.0273357	0.0603046	0.0158072	-0.202335	17.9595	20.3342	20.7109	19.1317	20.6755	19.9169	19.0541	18.5088
atpK	A0A0H3MC45	V-type sodium ATP synthase subunit C	Chlamydia trachomatis serovar L2 (strain 434/Bu / ATCC VR-902B) OX=471472	55.5	3	0	-0.175781	-0.266067	-0.343522	-0.168611	-0.250861	-0.367066	-0.528274	21.6404	19.5848	17.8074	17.1891	20.0027	17.2355	16.6995	16.9099
atpK	A0A0H3MC45	V-type sodium ATP synthase subunit C	Chlamydia trachomatis serovar L2 (strain 434/Bu / ATCC VR-902B) OX=471472	58.6	2	0	0.544083	0.63573	0.678436	0.424965	0.581645	0.141125	0.577354	14.1855	14.3162	14.3367	14.2123	13.7563	14.404	12.8298	13.1625
bioF	A0A0H3MCK5	8-amino-7-oxononanoate synthase	Chlamydia trachomatis serovar L2 (strain 434/Bu / ATCC VR-902B) OX=471472	37	4	0	0.0575452	0.377538	0.00925695	0.155455	0.164832	-0.175475	0.0296539	17.7598	17.6513	17.6342	17.4324	17.5739	17.3663	19.0954	16.2064
bioF	A0A0H3MCK5	8-amino-7-oxononanoate synthase	Chlamydia trachomatis serovar L2 (strain 434/Bu / ATCC VR-902B) OX=471472	37.8	4	0	-0.0104355	-0.10851	-0.0645804	-0.129069	0.010006	0.161943	-0.332384	18.0797	17.5296	17.2322	17.5378	17.5036	17.3305	17.2212	16.5898
bioF	A0A0H3MCK5	8-amino-7-oxononanoate synthase	Chlamydia trachomatis serovar L2 (strain 434/Bu / ATCC VR-902B) OX=471472	46.9	5	0	0.119023	-0.0144801	0.454749	0.244778	0.606363	0.681212	0.289006	15.2184	15.292	15.1548	15.5745	15.3552	15.1969	15.0544	14.8753
birA	A0A0H3MAP9	Biotin operon repressor	Chlamydia trachomatis serovar L2 (strain 434/Bu / ATCC VR-902B) OX=471472	37.8	3	0	-0.0137972	-0.0922448	-0.0676816	-0.0619568	-0.0462134	-0.0827553	-0.0523481	18.7122	18.1587	17.8809	18.1672	18.2032	17.9067	17.6089	17.5023
brnQ	A0A0H3MLF2	Branched-chain amino acid transport system carrier protein	Chlamydia trachomatis serovar L2 (strain 434/Bu / ATCC VR-902B) OX=471472	37	3	0	-0.0602778	-0.103828	0.153857	-0.0715861	-0.311982	-0.405852	0.208098	15.6736	15.4473	15.0666	15.4909	15.2607	14.8033	16.7789	14.2987
brnQ	A0A0H3MLF2	Branched-chain amino acid transport system carrier protein	Chlamydia trachomatis serovar L2 (strain 434/Bu / ATCC VR-902B) OX=471472	37.8	2	0	0.0194383	-0.0584027	-0.101339	-0.0460221	-0.168009	-0.0777603	-0.0940747	18.6563	18.136	17.8589	18.0776	18.1632	17.729	17.558	17.4047
brnQ	A0A0H3MLF2	Branched-chain amino acid transport system carrier protein	Chlamydia trachomatis serovar L2 (strain 434/Bu / ATCC VR-902B) OX=471472	40.4	2	0	-0.168707	-0.138726	0.0688614	-0.282495	0.0230396	-0.167813	-0.100216	18.6107	17.7681	17.5806	18.0571	17.0929	17.2873	16.2387	16.7526
brnQ	A0A0H3MLF2	Branched-chain amino acid transport system carrier protein	Chlamydia trachomatis serovar L2 (strain 434/Bu / ATCC VR-902B) OX=471472	44	3	0	0.0592001	-0.046147	0.00770402	-0.107309	-0.0237082	-0.0892487	-0.0466526	20.1846	19.3922	19.2603	19.6756	18.9729	19.0741	18.3673	18.6388
brnQ	A0A0H3MLF2	Branched-chain amino acid transport system carrier protein	Chlamydia trachomatis serovar L2 (strain 434/Bu / ATCC VR-902B) OX=471472	46.9	3	0	0.00674399	0.061226	-0.123274	0.0042109	-0.0527999	-0.103784	-0.20258	18.2646	18.2259	18.2767	18.0427	18.1608	17.5839	17.3156	17.4298
brnQ	A0A0H3MLF2	Branched-chain amino acid transport system carrier protein	Chlamydia trachomatis serovar L2 (strain 434/Bu / ATCC VR-902B) OX=471472	49.8	3	0		-0.228087	-0.135617	-0.240175	-0.20474	-0.233323	-0.252017	18.2513		18.9501	17.8752	19.1864	17.5315	17.2158	16.9724
brnQ	A0A0H3MLF2	Branched-chain amino acid transport system carrier protein	Chlamydia trachomatis serovar L2 (strain 434/Bu / ATCC VR-902B) OX=471472	52.9	3	0	-0.00602675	0.0686378	-0.046061	-0.164858	-0.00157235	-0.319159	-0.374614	14.2023	16.4743	16.8907	15.2951	16.7261	16.0978	14.9619	14.5793
brnQ	A0A0H3MLF2	Branched-chain amino acid transport system carrier protein	Chlamydia trachomatis serovar L2 (strain 434/Bu / ATCC VR-902B) OX=471472	55.5	3	0	-0.0308173	0.0367263	-0.111626	0.0421422	0.0593173	0.09305	0.123478	19.0356	17.1249	15.5054	14.8162	17.6086	14.9409	14.5548	14.9568
brnQ	A0A0H3MLF2	Branched-chain amino acid transport system carrier protein	Chlamydia trachomatis serovar L2 (strain 434/Bu / ATCC VR-902B) OX=471472	62	2	0	0.0831635	0.110528	0.0196239	0.0528726	0.14259	0.15376	0.0802015	16.906	17.681	18.9411	15.9276	19.7277	15.8154	16.1509	16.0085
cafE	A0A0H3MBC8	Ribonuclease E	Chlamydia trachomatis serovar L2 (strain 434/Bu / ATCC VR-902B) OX=471472	37	17	0	-0.00196666	0.0526516	0.131199	0.0183347	0.311365	-0.876497	-0.146743	23.0017	22.8337	22.5512	22.7963	22.6787	22.7548	23.6363	21.2719
cafE	A0A0H3MBC8	Ribonuclease E	Chlamydia trachomatis serovar L2 (strain 434/Bu / ATCC VR-902B) OX=471472	37.8	12	0	0.329989	0.632364	1.26984	1.53025	1.0411	0.195761	-0.146035	19.7435	19.5339	19.6369	20.5361	20.8267	20.0254	18.9188	18.44
cafE	A0A0H3MBC8	Ribonuclease E	Chlamydia trachomatis serovar L2 (strain 434/Bu / ATCC VR-902B) OX=471472	40.4	15	0	-0.111541	-0.19308	-0.0307753	-0.206466	-0.734827	-1.11705	-1.13203	23.329	22.5436	22.2445	22.6757	21.8872	21.2477	20.0077	20.4391
cafE	A0A0H3MBC8	Ribonuclease E	Chlamydia trachomatis serovar L2 (strain 434/Bu / ATCC VR-902B) OX=471472	44	15	0	-0.113734	-0.013364	0.0464759	-0.0751409	-0.0514727	-0.342604	-0.890837	22.4938	21.5285	21.6023	22.0236	21.3143	21.3556	20.4232	20.1039
cafE	A0A0H3MBC8	Ribonuclease E	Chlamydia trachomatis serovar L2 (strain 434/Bu / ATCC VR-902B) OX=471472	46.9	11	0	-0.0936716	-0.107904	0.0802983	0.0724087	-0.405505	-0.536649	-0.593229	19.683	19.544	19.526	19.6647	19.6475	18.6497	18.3012	18.4577
cdu1	B0B9A0	Deubiquitinase and deneddylase Dub1	Chlamydia trachomatis serovar L2 (strain 434/Bu / ATCC VR-902B) OX=471472	37	4	0	-0.186453	-0.171003	-0.212755	-0.166581	-0.605483	-0.0330595	-0.0543503	17.664	17.3116	16.9898	17.1146	17.1561	16.5002	19.1421	16.0266
cdu1	B0B9A0	Deubiquitinase and deneddylase Dub1	Chlamydia trachomatis serovar L2 (strain 434/Bu / ATCC VR-902B) OX=471472	37.8	4	0	-0.0479673	-0.00857613	-0.0673863	-0.00665914	0.128783	-0.00280219	-0.230187	18.3663	17.7787	17.6187	17.8216	17.9126	17.7359	17.343	16.9786
cdu1	B0B9A0	Deubiquitinase and deneddylase Dub1	Chlamydia trachomatis serovar L2 (strain 434/Bu / ATCC VR-902B) OX=471472	40.4	4	0	0.207652	0.64613	0.352064	0.7334	0.374963	0.890816	0.437863	15.518	15.0518	15.2728	15.2476	15.0161	14.5466	14.2046	14.198
cdu1	B0B9A0	Deubiquitinase and deneddylase Dub1	Chlamydia trachomatis serovar L2 (strain 434/Bu / ATCC VR-902B) OX=471472	44	3	0	-0.0925872	-0.0265278	-0.1357	-0.15741	-0.0347667	-0.200489	-0.217505	18.9051	17.9609	18.0004	18.2526	17.6433	17.7835	16.9766	17.1884
chxR	A0A0H3MDW1	Atypical response regulator protein ChxR	Chlamydia trachomatis serovar L2 (strain 434/Bu / ATCC VR-902B) OX=471472	37	4	0	-0.0629294	-0.228682	-0.113221	-0.182171	-0.0761186	-0.204445	-0.0706082	18.5381	18.3092	17.8063	18.0883	18.0147	17.9037	19.8448	16.8845
chxR	A0A0H3MDW1	Atypical response regulator protein ChxR	Chlamydia trachomatis serovar L2 (strain 434/Bu / ATCC VR-902B) OX=471472	37.8	2	0	-0.0821418	-0.170724	-0.143127	-0.228601	-0.112635	-0.187027	-0.208893	19.5881	18.9663	18.6784	18.9677	18.9125	18.7163	18.3807	18.2218
chxR	A0A0H3MDW1	Atypical response regulator protein ChxR	Chlamydia trachomatis serovar L2 (strain 434/Bu / ATCC VR-902B) OX=471472	40.4	2	0	-0.0658166	-0.109923	-0.182594	-0.1582	-0.0424374	-0.0778556	-0.105589	19.7635	19.0239	18.7623	18.9585	18.3701	18.3747	17.4815	17.9001
chxR	A0A0H3MDW1	Atypical response regulator protein ChxR	Chlamydia trachomatis serovar L2 (strain 434/Bu / ATCC VR-902B) OX=471472	44	3	0	-0.0226654	-0.0800244	-0.163763	-0.0212218	-0.109587	0.0132677	-0.0747437	19.9035	19.0293	18.9454	19.223	18.7779	18.7072	18.1888	18.3297
chxR	A0A0H3MDW1	Atypical response regulator protein ChxR	Chlamydia trachomatis serovar L2 (strain 434/Bu / ATCC VR-902B) OX=471472	46.9	4	0	-0.0689912	-0.120164	-0.054838	-0.108547	-0.0123984	0.0057546	-0.0759669	20.0541	19.9397	19.8848	19.9006	19.8376	19.4138	19.2147	19.346
chxR	A0A0H3MDW1	Atypical response regulator protein ChxR	Chlamydia trachomatis serovar L2 (strain 434/Bu / ATCC VR-902B) OX=471472	49.8	3	0		-0.0851293	-0.0964442	-0.0970292	-0.066315	0.0142166	-0.118268	19.5103		20.352	19.1733	20.5886	18.9289	18.7223	18.3652
chxR	A0A0H3MDW1	Atypical response regulator protein ChxR	Chlamydia trachomatis serovar L2 (strain 434/Bu / ATCC VR-902B) OX=471472	52.9	4	0	-0.140356	-0.131294	-0.128696	-0.0494054	-0.0637706	-0.00173925	-0.0922456	15.596	17.7337	18.0845	16.6063	18.2353	17.4294	16.6731	16.2554
chxR	A0A0H3MDW1	Atypical response regulator protein ChxR	Chlamydia trachomatis serovar L2 (strain 434/Bu / ATCC VR-902B) OX=471472	55.5	3	0	-0.204818	-0.368639	-0.285362	-0.334835	-0.108057	-0.0571208	-0.0196417	18.0562	15.9715	14.1206	13.663	16.2522	13.7941	13.4253	13.8343
clpB	A0A0H3MBP8	Chaperone-protease ClpB	Chlamydia trachomatis serovar L2 (strain 434/Bu / ATCC VR-902B) OX=471472	37	34	0	-0.0120516	-0.0479957	-0.0623196	-0.0656153	-0.292413	0.0977656	-0.0846219	23.3321	23.1541	22.7809	22.9332	22.9252	22.4814	24.941	21.6644
clpB	A0A0H3MBP8	Chaperone-protease ClpB	Chlamydia trachomatis serovar L2 (strain 434/Bu / ATCC VR-902B) OX=471472	37.8	33	0	-0.0421998	-0.100682	-0.120879	-0.14227	-0.104378	-0.062666	-0.0398021	24.6905	24.1086	23.8508	24.0923	24.1012	23.8269	23.6074	23.4932
clpB	A0A0H3MBP8	Chaperone-protease ClpB	Chlamydia trachomatis serovar L2 (strain 434/Bu / ATCC VR-902B) OX=471472	40.4	42	0	-0.0139047	0.0196098	-0.0532588	-0.0408539	0.0151527	0.0697001	-0.0202566	24.5734	23.8857	23.7017	23.8977	23.2973	23.2422	22.4389	22.7953
clpB	A0A0H3MBP8	Chaperone-protease ClpB	Chlamydia trachomatis serovar L2 (strain 434/Bu / ATCC VR-902B) OX=471472	44	41	0	-0.0386012	-0.0565481	-0.0768963	-0.105062	-0.0695881	-0.0563606	-0.0295002	24.4673	23.5771	23.5326	23.8737	23.2579	23.3109	22.6829	22.9387
clpB	A0A0H3MBP8	Chaperone-protease ClpB	Chlamydia trachomatis serovar L2 (strain 434/Bu / ATCC VR-902B) OX=471472	46.9	38	0	-0.0716412	-0.0380035	-0.0286629	-0.0971313	-0.00156802	-0.0761539	-0.0269121	24.0217	23.9047	23.9346	23.8944	23.8166	23.3923	23.1003	23.3626
clpB	A0A0H3MBP8	Chaperone-protease ClpB	Chlamydia trachomatis serovar L2 (strain 434/Bu / ATCC VR-902B) OX=471472	49.8	10	0		0.0971841	0.0531241	-0.0149247	0.126281	0.0393819	-0.112739	18.9322		19.9563	18.7448	20.0926	18.5434	18.1694	17.7926
clpB	A0A0H3MBP8	Chaperone-protease ClpB	Chlamydia trachomatis serovar L2 (strain 434/Bu / ATCC VR-902B) OX=471472	62	2	0	-0.565973	-0.520123	-0.23589	-0.582171	-0.176586	-0.540625	-0.0349442	13.0068	13.1327	14.4113	11.7729	15.1934	11.597	11.5573	11.9941
clpC	A0A0H3MDC5	ATP-dependent Clp protease	Chlamydia trachomatis serovar L2 (strain 434/Bu / ATCC VR-902B) OX=471472	37	30	0	-0.0393164	-0.023415	-0.0524977	-0.0242765	-0.372686	0.128235	-0.0565912	22.4345	22.2292	21.9079	22.0454	22.0689	21.5035	24.0739	20.7948
clpC	A0A0H3MDC5	ATP-dependent Clp protease	Chlamydia trachomatis serovar L2 (strain 434/Bu / ATCC VR-902B) OX=471472	37.8	28	0	-0.00408337	-0.0589364	-0.0316771	-0.0562444	-0.00183561	0.00667039	0.0241264	23.535	22.9912	22.7371	23.026	23.0317	22.7739	22.5212	22.4016
clpC	A0A0H3MDC5	ATP-dependent Clp protease	Chlamydia trachomatis serovar L2 (strain 434/Bu / ATCC VR-902B) OX=471472	40.4	24	0	-0.0358288	-0.102118	-0.0741602	-0.127218	-0.0500318	-0.0621507	-0.0935781	23.5477	22.838	22.5542	22.851	22.1852	22.1512	21.2813	21.6962
clpC	A0A0H3MDC5	ATP-dependent Clp protease	Chlamydia trachomatis serovar L2 (strain 434/Bu / ATCC VR-902B) OX=471472	44	29	0	0.05307	0.0271675	0.0326381	0.0226653	0.0715693	0.100654	0.0118132	23.1795	22.381	22.3286	22.6954	22.0978	22.1643	21.5522	21.6922
clpC	A0A0H3MDC5	ATP-dependent Clp protease	Chlamydia trachomatis serovar L2 (strain 434/Bu / ATCC VR-902B) OX=471472	46.9	15	0	-0.0443618	-0.0728933	0.00687509	-0.00720964	-0.0565564	-0.0624235	0.0647707	21.5692	21.4795	21.4472	21.4775	21.4541	20.8848	20.6616	21.0019
clpC	A0A0H3MDC5	ATP-dependent Clp protease	Chlamydia trachomatis serovar L2 (strain 434/Bu / ATCC VR-902B) OX=471472	49.8	11	0		-0.0252486	0.126317	-0.0562571	0.041275	0.0114997	-0.168908	19.3411		20.2427	19.2269	20.4601	18.8673	18.5504	18.1453
clpC	A0A0H3MDC5	ATP-dependent Clp protease	Chlamydia trachomatis serovar L2 (strain 434/Bu / ATCC VR-902B) OX=471472	52.9	2	0	-0.0419519	0.0280139	0.00497304	-0.359042	-0.333897	-0.374727	-0.636655	13.5844	15.8205	16.2322	14.7283	15.914	15.1476	14.2885	13.6994
clpP	A0A0H3MB69	ATP-dependent Clp protease proteolytic subunit	Chlamydia trachomatis serovar L2 (strain 434/Bu / ATCC VR-902B) OX=471472	37	4	0	-0.303804	-0.333827	-0.369917	-0.333413	-0.0478749	-0.174748	-0.136837	20.5044	20.0346	19.6674	19.7979	19.8297	19.8982	21.8408	18.7845
clpP	A0A0H3MB69	ATP-dependent Clp protease proteolytic subunit	Chlamydia trachomatis serovar L2 (strain 434/Bu / ATCC VR-902B) OX=471472	37.8	6	0	-0.033645	-0.0312873	-0.0332827	-0.0248134	0.00323519	-0.0795686	-0.0973411	22.2717	21.6984	21.5014	21.7611	21.7998	21.5157	21.1717	21.0169
clpP	A0A0H3MB69	ATP-dependent Clp protease proteolytic subunit	Chlamydia trachomatis serovar L2 (strain 434/Bu / ATCC VR-902B) OX=471472	40.4	5	0	0.0183317	0.0516335	-0.0425053	0.0261633	-0.0618695	0.00853217	-0.140179	22.023	21.3675	21.1833	21.358	20.8139	20.6147	19.8273	20.125
clpP	A0A0H3MB69	ATP-dependent Clp protease proteolytic subunit	Chlamydia trachomatis serovar L2 (strain 434/Bu / ATCC VR-902B) OX=471472	44	5	0	0.0291746	0.0550056	-0.018787	0.0646152	0.0321843	0.051675	-0.0598988	22.478	21.6556	21.6549	21.9425	21.4382	21.4234	20.8017	20.919
clpP	A0A0H3MB69	ATP-dependent Clp protease proteolytic subunit	Chlamydia trachomatis serovar L2 (strain 434/Bu / ATCC VR-902B) OX=471472	46.9	5	0	-0.00391057	0.0267968	0.0799269	0.0188398	0.0710621	0.115575	0.0557327	21.7131	21.6638	21.6908	21.6943	21.624	21.1563	20.9834	21.1366
clpP	A0A0H3MB69	ATP-dependent Clp protease proteolytic subunit	Chlamydia trachomatis serovar L2 (strain 434/Bu / ATCC VR-902B) OX=471472	49.8	5	0		0.0391649	-0.00892808	0.127517	0.0353774	0.0404872	-0.0286001	21.3061		22.2722	21.0567	22.609	20.8265	20.5444	20.2507
clpP	A0A0H3MB69	ATP-dependent Clp protease proteolytic subunit	Chlamydia trachomatis serovar L2 (strain 434/Bu / ATCC VR-902B) OX=471472	52.9	5	0	0.0432434	0.0927597	0.0189386	0.128454	0.00616798	0.0518068	-0.0367873	18.4894	20.8106	21.2019	19.6472	21.3065	20.3926	19.62	19.2042
clpP	A0A0H3MB69	ATP-dependent Clp protease proteolytic subunit	Chlamydia trachomatis serovar L2 (strain 434/Bu / ATCC VR-902B) OX=471472	55.5	5	0	0.25528	0.163625	0.31573	0.0274294	0.164488	0.322286	0.371612	20.9179	19.2932	17.5145	17.1258	19.4761	16.9283	16.6663	17.0872
clpP	A0A0H3MB69	ATP-dependent Clp protease proteolytic subunit	Chlamydia trachomatis serovar L2 (strain 434/Bu / ATCC VR-902B) OX=471472	58.6	3	0	-0.172749	0.0651089	0.206448	-0.36232	0.176556	0.0477407	0.164583	14.8009	14.2147	14.3815	14.3558	13.5844	14.6144	13.3518	13.3652
clpP1	B0B803	ATP-dependent Clp protease proteolytic subunit 1	Chlamydia trachomatis serovar L2 (strain 434/Bu / ATCC VR-902B) OX=471472	37	7	0	0.137772	0.0172016	0.015192	0.0804537	-0.109145	0.316031	0.0228182	21.6357	21.6075	21.1498	21.3143	21.3749	20.9683	23.4629	20.0755
clpP1	B0B803	ATP-dependent Clp protease proteolytic subunit 1	Chlamydia trachomatis serovar L2 (strain 434/Bu / ATCC VR-902B) OX=471472	37.8	6	0	-0.0241879	-0.115371	-0.119468	-0.0996788	-0.087987	-0.01105	-0.0322649	23.1256	22.5617	22.2712	22.5288	22.5788	22.2784	22.0941	21.9358
clpP1	B0B803	ATP-dependent Clp protease proteolytic subunit 1	Chlamydia trachomatis serovar L2 (strain 434/Bu / ATCC VR-902B) OX=471472	40.4	5	0	-0.119534	-0.222351	-0.171443	-0.206619	-0.127874	-0.221091	-0.101024	23.5599	22.7665	22.4462	22.766	22.118	22.0856	21.1346	21.701
clpP1	B0B803	ATP-dependent Clp protease proteolytic subunit 1	Chlamydia trachomatis serovar L2 (strain 434/Bu / ATCC VR-902B) OX=471472	44	5	0	-0.111879	-0.0852894	-0.0227202	-0.186114	-0.091109	-0.165198	-0.199617	23.4367	22.4732	22.4733	22.8973	22.1462	22.2588	21.5435	21.738
clpP1	B0B803	ATP-dependent Clp protease proteolytic subunit 1	Chlamydia trachomatis serovar L2 (strain 434/Bu / ATCC VR-902B) OX=471472	46.9	7	0	-0.0495732	-0.0704471	-0.15776	-0.0965143	-0.114132	-0.118348	-0.130371	23.4855	23.3905	23.3659	23.2291	23.281	22.7435	22.5219	22.7229
clpP1	B0B803	ATP-dependent Clp protease proteolytic subunit 1	Chlamydia trachomatis serovar L2 (strain 434/Bu / ATCC VR-902B) OX=471472	49.8	6	0		-0.157636	-0.164238	-0.206039	-0.268744	-0.186122	-0.265039	22.6867		23.456	22.282	23.656	21.903	21.6985	21.3949
clpP1	B0B803	ATP-dependent Clp protease proteolytic subunit 1	Chlamydia trachomatis serovar L2 (strain 434/Bu / ATCC VR-902B) OX=471472	52.9	6	0	0.0988783	0.0784736	0.0492846	-0.0429545	0.0195565	-0.0266745	0.00606152	20.0918	22.4687	22.79	21.28	22.7375	22.0084	21.1439	20.8495
clpP1	B0B803	ATP-dependent Clp protease proteolytic subunit 1	Chlamydia trachomatis serovar L2 (strain 434/Bu / ATCC VR-902B) OX=471472	55.5	6	0	-0.158716	-0.370945	-0.335412	-0.152965	-0.386184	-0.37347	-0.352484	24.5226	22.484	20.5847	20.0794	22.9005	19.9824	19.5753	19.9679
clpP1	B0B803	ATP-dependent Clp protease proteolytic subunit 1	Chlamydia trachomatis serovar L2 (strain 434/Bu / ATCC VR-902B) OX=471472	58.6	4	0	-0.151071	-0.157731	-0.213199	-0.18607	-0.205789	-0.236045	-0.240642	19.8593	19.2947	19.2169	18.9944	18.819	19.2903	18.1263	18.0183
clpP1	B0B803	ATP-dependent Clp protease proteolytic subunit 1	Chlamydia trachomatis serovar L2 (strain 434/Bu / ATCC VR-902B) OX=471472	62	5	0	0.0952573	0.00552446	-0.15228	-0.0606683	-0.131197	-0.174641	-0.23313	20.096	20.8831	22.0261	18.9457	22.8041	18.7316	19.0125	18.8852
clpX	B0B8T1	ATP-dependent Clp protease ATP-binding subunit ClpX	Chlamydia trachomatis serovar L2 (strain 434/Bu / ATCC VR-902B) OX=471472	37	15	0	-0.0996018	-0.0920748	-0.0915175	-0.186268	-0.21662	-0.0395243	-0.111343	20.2281	19.9625	19.6328	19.8	19.7005	19.4532	21.6997	18.5337
clpX	B0B8T1	ATP-dependent Clp protease ATP-binding subunit ClpX	Chlamydia trachomatis serovar L2 (strain 434/Bu / ATCC VR-902B) OX=471472	37.8	15	0	0.0508543	0.0448045	-0.0451023	-0.0343167	0.00396108	-0.0157669	-0.00307507	21.8702	21.3814	21.176	21.3477	21.3888	21.1149	20.8339	20.7096
clpX	B0B8T1	ATP-dependent Clp protease ATP-binding subunit ClpX	Chlamydia trachomatis serovar L2 (strain 434/Bu / ATCC VR-902B) OX=471472	40.4	17	0	0.185817	1.10662	0.207362	1.36571	0.381853	0.985847	0.467284	22.5182	22.0302	22.7335	22.1031	22.6487	21.5537	21.2999	21.2277
clpX	B0B8T1	ATP-dependent Clp protease ATP-binding subunit ClpX	Chlamydia trachomatis serovar L2 (strain 434/Bu / ATCC VR-902B) OX=471472	44	15	0	-0.0271755	-0.0622654	-0.121957	-0.133498	-0.130265	-0.220313	-0.170765	22.0463	21.1676	21.1059	21.4077	20.8085	20.8293	20.098	20.3764
clpX	B0B8T1	ATP-dependent Clp protease ATP-binding subunit ClpX	Chlamydia trachomatis serovar L2 (strain 434/Bu / ATCC VR-902B) OX=471472	46.9	18	0	0.0365707	-0.0113062	-0.0332438	-0.0858585	-0.0265268	-0.0359019	0.0149729	22.8101	22.8012	22.7497	22.6782	22.6163	22.1557	21.929	22.1929
clpX	B0B8T1	ATP-dependent Clp protease ATP-binding subunit ClpX	Chlamydia trachomatis serovar L2 (strain 434/Bu / ATCC VR-902B) OX=471472	49.8	11	0		0.323947	0.171051	0.122978	0.273938	0.290232	0.0725168	20.3223		21.5731	20.2528	21.6206	20.0812	19.8103	19.368
cmk	B0B825	Cytidylate kinase	Chlamydia trachomatis serovar L2 (strain 434/Bu / ATCC VR-902B) OX=471472	37	2	0	0.0156951	-0.0822532	-0.0214442	-0.0788157	-0.0749645	0.06366	-0.222702	17.0147	16.8644	16.4293	16.6567	16.5946	16.3815	18.5895	15.209
cmk	B0B825	Cytidylate kinase	Chlamydia trachomatis serovar L2 (strain 434/Bu / ATCC VR-902B) OX=471472	37.8	3	0	0.0137935	-0.0561853	-0.0765932	-0.0382826	-0.0914615	0.00662219	-0.0691826	19.289	18.7631	18.4938	18.7351	18.8037	18.4383	18.2752	18.0623
cmk	B0B825	Cytidylate kinase	Chlamydia trachomatis serovar L2 (strain 434/Bu / ATCC VR-902B) OX=471472	40.4	2	0	0.0121799	-0.0534179	-0.0384168	-0.106018	-0.0394273	0.00259631	0.000143613	19.5184	18.8567	18.5736	18.8575	18.1771	18.1326	17.3168	17.7607
cmk	B0B825	Cytidylate kinase	Chlamydia trachomatis serovar L2 (strain 434/Bu / ATCC VR-902B) OX=471472	44	4	0	0.0253008	-0.106236	-0.107896	-0.0555612	-0.121165	-0.0227469	-0.0484432	19.0885	18.2622	18.1041	18.4639	17.9286	17.8806	17.3377	17.5409
cmk	B0B825	Cytidylate kinase	Chlamydia trachomatis serovar L2 (strain 434/Bu / ATCC VR-902B) OX=471472	46.9	2	0	-0.0614597	0.047687	0.15011	0.118963	0.0670204	0.100529	0.0970436	17.5817	17.4748	17.5802	17.6331	17.5927	17.0208	16.837	17.0465
cmk	B0B825	Cytidylate kinase	Chlamydia trachomatis serovar L2 (strain 434/Bu / ATCC VR-902B) OX=471472	49.8	2	0		0.134397	0.0302084	-0.0681516	-0.0619834	0.149005	-0.122796	14.431		15.4923	14.2207	15.5382	13.854	13.7779	13.2814
cmk	B0B825	Cytidylate kinase	Chlamydia trachomatis serovar L2 (strain 434/Bu / ATCC VR-902B) OX=471472	55.5	2	0	0.278702	0.247194	0.387101	0.0535069	0.0716589	-0.0308354	0.240658	16.0765	14.4753	12.7567	12.3558	14.6608	11.9941	11.4718	12.1149
coaE	A0A0H3MDP8	Dephospho-CoA kinase	Chlamydia trachomatis serovar L2 (strain 434/Bu / ATCC VR-902B) OX=471472	37.8	2	0	-0.152604	0.125368	-0.0878313	0.024865	-0.0948918	0.121904	0.00834669	17.2834	16.5911	16.6698	16.7183	16.8612	16.4293	16.3849	16.1343
copB	A0A0H3MCF0	Putative type III secretion system membrane protein	Chlamydia trachomatis serovar L2 (strain 434/Bu / ATCC VR-902B) OX=471472	37	5	0	-0.256099	-0.205295	-0.29996	-0.278315	-0.447421	-0.0663926	0.086727	14.2073	13.7853	13.4989	13.5708	13.5878	13.2017	15.6521	12.711
copB	A0A0H3MCF0	Putative type III secretion system membrane protein	Chlamydia trachomatis serovar L2 (strain 434/Bu / ATCC VR-902B) OX=471472	37.8	6	0	-0.126725	-0.193872	-0.234372	-0.223912	-0.153166	-0.202235	-0.132629	19.4174	18.751	18.4845	18.7057	18.7464	18.505	18.1947	18.1273
copB	A0A0H3MCF0	Putative type III secretion system membrane protein	Chlamydia trachomatis serovar L2 (strain 434/Bu / ATCC VR-902B) OX=471472	40.4	5	0	0.0840892	-0.157193	-0.286523	0.0580445	-0.00187318	-0.134005	-0.120482	16.2302	15.6405	15.1817	15.3212	15.053	14.882	13.892	14.3519
copB	A0A0H3MCF0	Putative type III secretion system membrane protein	Chlamydia trachomatis serovar L2 (strain 434/Bu / ATCC VR-902B) OX=471472	44	5	0	0.103872	0.0378353	0.198294	0.0678425	0.0868149	0.373835	0.356987	18.2503	17.5026	17.41	17.9319	17.2138	17.2504	16.8961	17.1082
copB	A0A0H3MCF0	Putative type III secretion system membrane protein	Chlamydia trachomatis serovar L2 (strain 434/Bu / ATCC VR-902B) OX=471472	46.9	6	0	-0.206622	-0.217708	-0.477663	-0.287512	-0.30557	-0.305559	-0.20095	16.2215	15.9695	15.9547	15.6452	15.826	15.288	15.0707	15.3884
copB	A0A0H3MCF0	Putative type III secretion system membrane protein	Chlamydia trachomatis serovar L2 (strain 434/Bu / ATCC VR-902B) OX=471472	49.8	7	0		-0.411902	-0.177107	-0.324279	-0.307848	-0.0418238	-0.118534	17.2071		17.7221	16.7895	18.0582	16.3842	16.3631	16.0618
copB	A0A0H3MCF0	Putative type III secretion system membrane protein	Chlamydia trachomatis serovar L2 (strain 434/Bu / ATCC VR-902B) OX=471472	52.9	5	0	-0.0536024	-0.294045	-0.166874	-0.403964	-0.305949	-0.0805468	-0.151983	14.0985	16.3229	16.4242	15.0705	16.3832	15.6896	15.0967	14.6981
copB	A0A0H3MCF0	Putative type III secretion system membrane protein	Chlamydia trachomatis serovar L2 (strain 434/Bu / ATCC VR-902B) OX=471472	55.5	8	0	-0.223779	-0.704504	-0.644048	-0.402863	-0.696938	-0.317852	-0.273494	17.436	15.3323	13.1645	12.6841	15.564	12.585	12.5443	12.9602
copB	A0A0H3MCF0	Putative type III secretion system membrane protein	Chlamydia trachomatis serovar L2 (strain 434/Bu / ATCC VR-902B) OX=471472	62	5	0	-0.0807785	-0.277389	-0.246381	-0.216782	-0.168047	-0.029302	0.12765	15.0587	15.6698	16.7059	13.8143	17.6107	13.6574	14.1205	14.2086
copD	A0A0H3MHK7	Putative type III secretion system protein	Chlamydia trachomatis serovar L2 (strain 434/Bu / ATCC VR-902B) OX=471472	37	9	0	0.0654939	-0.196696	-0.167621	-0.17855	0.0165186	-0.0375415	-0.119397	19.74	19.6395	19.0401	19.2358	19.2202	19.1982	21.2136	18.0375
copD	A0A0H3MHK7	Putative type III secretion system protein	Chlamydia trachomatis serovar L2 (strain 434/Bu / ATCC VR-902B) OX=471472	37.8	10	0	-0.0869698	-0.396079	-0.312598	-0.316281	-0.235044	-0.399061	-0.341253	21.1903	20.5637	20.0553	20.4004	20.427	20.1961	19.7708	19.6916
copD	A0A0H3MHK7	Putative type III secretion system protein	Chlamydia trachomatis serovar L2 (strain 434/Bu / ATCC VR-902B) OX=471472	40.4	11	0	0.123924	0.0922236	0.12609	0.0613918	-0.111198	-0.282562	-0.225376	17.1218	16.5719	16.3227	16.6254	15.9479	15.6643	14.6351	15.1386
copD	A0A0H3MHK7	Putative type III secretion system protein	Chlamydia trachomatis serovar L2 (strain 434/Bu / ATCC VR-902B) OX=471472	44	10	0	-0.0715474	-0.250987	-0.197894	-0.455658	-0.354884	-0.480928	-0.249831	20.0504	19.1273	18.9213	19.3358	18.4904	18.6088	17.8415	18.3015
copD	A0A0H3MHK7	Putative type III secretion system protein	Chlamydia trachomatis serovar L2 (strain 434/Bu / ATCC VR-902B) OX=471472	46.9	12	0	-0.0856376	-0.354955	-0.343317	-0.109492	-0.269755	-0.196803	-0.272703	19.0057	18.8747	18.6016	18.5637	18.7882	18.1081	17.9637	18.1008
copD	A0A0H3MHK7	Putative type III secretion system protein	Chlamydia trachomatis serovar L2 (strain 434/Bu / ATCC VR-902B) OX=471472	49.8	5	0		-0.17738	-0.0148896	-0.236868	-0.110516	-0.0551141	-0.150357	15.4819		16.2314	15.2265	16.4204	14.8564	14.6246	14.3047
copD	A0A0H3MHK7	Putative type III secretion system protein	Chlamydia trachomatis serovar L2 (strain 434/Bu / ATCC VR-902B) OX=471472	55.5	3	0	0.168166	-0.110046	-0.33701	0.0792514	-0.0700666	0.0726606	-0.108178	14.1437	12.432	10.4667	9.6989	12.7538	9.91962	9.64256	9.8333
cpa	A0A0H3MKA6	Putative exported protease	Chlamydia trachomatis serovar L2 (strain 434/Bu / ATCC VR-902B) OX=471472	37	10	0	-0.0199361	0.00897126	0.126394	-0.0575777	-0.0344527	-0.53228	0.0231916	22.487	22.301	21.9928	22.2768	22.0881	21.8942	23.4658	20.9271
cpa	A0A0H3MKA6	Putative exported protease	Chlamydia trachomatis serovar L2 (strain 434/Bu / ATCC VR-902B) OX=471472	37.8	7	0	0.0275442	0.12469	0.28428	0.400094	0.20755	-0.0382805	0.00681709	21.3992	20.887	20.7849	21.2061	21.3522	20.8475	20.3404	20.2485
cpa	A0A0H3MKA6	Putative exported protease	Chlamydia trachomatis serovar L2 (strain 434/Bu / ATCC VR-902B) OX=471472	40.4	9	0	-0.0619625	-0.00796022	0.0160922	0.0309364	-0.44566	-0.519447	-0.659574	22.2921	21.5563	21.3928	21.6857	21.0878	20.5001	19.5685	19.8747
cpa	A0A0H3MKA6	Putative exported protease	Chlamydia trachomatis serovar L2 (strain 434/Bu / ATCC VR-902B) OX=471472	44	7	0	-0.0972327	0.0695898	0.18398	0.018253	0.0792578	-0.233731	-0.72963	22.1041	21.1552	21.2955	21.7713	21.018	21.0966	20.1423	19.8753
cpa	A0A0H3MKA6	Putative exported protease	Chlamydia trachomatis serovar L2 (strain 434/Bu / ATCC VR-902B) OX=471472	46.9	6	0	0.0777406	0.0446343	0.259001	0.32883	-0.118432	-0.176926	-0.207289	19.0579	19.0903	19.0535	19.2183	19.2788	18.3116	18.0358	18.2185
cpa	A0A0H3MKA6	Putative exported protease	Chlamydia trachomatis serovar L2 (strain 434/Bu / ATCC VR-902B) OX=471472	49.8	6	0		0.00332825	0.473571	0.180392	0.300032	0.0689899	0.00241402	17.1341		18.0643	17.3672	18.4898	16.9191	16.4009	16.1097
cpa	A0A0H3MKA6	Putative exported protease	Chlamydia trachomatis serovar L2 (strain 434/Bu / ATCC VR-902B) OX=471472	52.9	5	0	0.0507059	-0.0410754	0.0841401	0.11697	0.0703342	0.371557	0.202288	16.6251	18.9538	19.2038	17.8481	19.4307	18.5925	18.0754	17.579
cpa	A0A0H3MKA6	Putative exported protease	Chlamydia trachomatis serovar L2 (strain 434/Bu / ATCC VR-902B) OX=471472	55.5	7	0	0.0259944	0.475443	0.21456	0.0344479	0.459731	0.49752	0.318985	18.6567	16.8028	15.5652	14.7634	17.222	14.9624	14.5804	14.7734
crpA	A0A0H3ML87	Cysteine-rich membrane protein	Chlamydia trachomatis serovar L2 (strain 434/Bu / ATCC VR-902B) OX=471472	37	4	0	0.144941	0.216403	0.273031	0.108106	-0.0885567	-0.147676	0.00752804	19.617	19.596	19.3302	19.5534	19.3838	18.9702	20.9805	18.0415
crpA	A0A0H3ML87	Cysteine-rich membrane protein	Chlamydia trachomatis serovar L2 (strain 434/Bu / ATCC VR-902B) OX=471472	37.8	4	0	-0.0168684	0.0645532	0.0541421	0.0924437	-0.0322785	0.0191707	0.0442979	18.1948	17.6382	17.5203	17.7716	17.8402	17.4033	17.1935	17.0816
crpA	A0A0H3ML87	Cysteine-rich membrane protein	Chlamydia trachomatis serovar L2 (strain 434/Bu / ATCC VR-902B) OX=471472	40.4	4	0	0.179352	0.155349	0.159679	0.207193	0.146542	0.27614	0.0838804	18.172	17.6775	17.4359	17.7092	17.1439	16.9721	16.2439	16.498
crpA	A0A0H3ML87	Cysteine-rich membrane protein	Chlamydia trachomatis serovar L2 (strain 434/Bu / ATCC VR-902B) OX=471472	46.9	2	0	-0.106787	-0.0202231	-0.167892	-0.073147	0.0471345	-0.0670149	-0.0372578	20.6193	20.4672	20.55	20.3528	20.4382	20.0386	19.7071	19.9499
crpA	A0A0H3ML87	Cysteine-rich membrane protein	Chlamydia trachomatis serovar L2 (strain 434/Bu / ATCC VR-902B) OX=471472	49.8	3	0		-0.259779	-0.294509	-0.218844	-0.381655	-0.383895	-0.265813	16.2271		16.8942	15.6921	17.1836	15.3304	15.0411	14.9345
crpA	A0A0H3ML87	Cysteine-rich membrane protein	Chlamydia trachomatis serovar L2 (strain 434/Bu / ATCC VR-902B) OX=471472	52.9	4	0	-0.0676369	-0.108502	0.0198847	-0.212016	-0.115215	-0.158607	-0.168571	14.7068	16.9172	17.2181	15.8656	17.1834	16.4886	15.6269	15.2898
crpA	A0A0H3ML87	Cysteine-rich membrane protein	Chlamydia trachomatis serovar L2 (strain 434/Bu / ATCC VR-902B) OX=471472	55.5	4	0	-0.158601	-0.0253964	-0.240546	-0.129691	0.00576844	-0.0925339	-0.129574	19.482	17.4435	15.8897	15.1336	17.8832	15.3337	14.8156	15.1502
crpA	A0A0H3ML87	Cysteine-rich membrane protein	Chlamydia trachomatis serovar L2 (strain 434/Bu / ATCC VR-902B) OX=471472	58.6	2	0	0.0292874	0.00578174	0.135377	-0.0189067	0.0453648	0.153859	0.0731356	16.2234	15.8393	15.7446	15.7072	15.3503	15.9057	14.8804	14.6962
crpA	A0A0H3ML87	Cysteine-rich membrane protein	Chlamydia trachomatis serovar L2 (strain 434/Bu / ATCC VR-902B) OX=471472	62	4	0	0.0101148	-0.0597029	-0.249714	-0.14136	-0.376761	-0.0462553	-0.127991	14.3573	15.0593	16.2222	13.1096	16.9848	12.7474	13.4022	13.2516
CTL0003	A0A0H3MB03	Uncharacterized protein	Chlamydia trachomatis serovar L2 (strain 434/Bu / ATCC VR-902B) OX=471472	37	5	0	-0.107596	-0.346399	-0.244254	-0.213387	0.234962	-0.419065	0.214773	15.847	15.5734	14.9974	15.2661	15.2923	15.5237	16.9391	14.4787
CTL0003	A0A0H3MB03	Uncharacterized protein	Chlamydia trachomatis serovar L2 (strain 434/Bu / ATCC VR-902B) OX=471472	37.8	5	0	0.131705	0.148963	0.261116	0.213301	0.220692	-0.0563708	0.0175046	16.4095	16.0015	15.8195	16.1933	16.1757	15.871	15.3327	15.2695
CTL0003	A0A0H3MB03	Uncharacterized protein	Chlamydia trachomatis serovar L2 (strain 434/Bu / ATCC VR-902B) OX=471472	40.4	5	0	0.477966	0.166445	0.00423576	0.307957	0.260487	0.622108	0.361286	16.5674	16.3716	15.8425	15.9492	15.6401	15.4815	14.9853	15.1709
CTL0003	A0A0H3MB03	Uncharacterized protein	Chlamydia trachomatis serovar L2 (strain 434/Bu / ATCC VR-902B) OX=471472	44	4	0	0.120951	-0.0340271	-0.0738236	0.142884	0.136153	0.0914474	0.128448	17.2494	16.5187	16.3372	16.6588	16.2879	16.2988	15.6128	15.8787
CTL0003	A0A0H3MB03	Uncharacterized protein	Chlamydia trachomatis serovar L2 (strain 434/Bu / ATCC VR-902B) OX=471472	46.9	6	0	-0.0152609	-0.0517883	-0.0216726	-0.0403265	0.0241277	-0.0480601	-0.132156	18.9944	18.9338	18.8935	18.8741	18.8461	18.3907	18.1011	18.2301
CTL0003	A0A0H3MB03	Uncharacterized protein	Chlamydia trachomatis serovar L2 (strain 434/Bu / ATCC VR-902B) OX=471472	49.8	6	0		-0.10364	-0.136161	-0.174423	-0.28295	-0.40137	-0.266482	19.4886		20.3118	19.112	20.4895	18.6906	18.2851	18.1953
CTL0003	A0A0H3MB03	Uncharacterized protein	Chlamydia trachomatis serovar L2 (strain 434/Bu / ATCC VR-902B) OX=471472	52.9	3	0	0.0549437	0.0218059	0.261683	0.174149	-0.254361	0.241649	0.0708049	12.9142	15.2472	15.5558	14.3148	15.777	14.5569	14.2346	13.7366
CTL0003	A0A0H3MB03	Uncharacterized protein	Chlamydia trachomatis serovar L2 (strain 434/Bu / ATCC VR-902B) OX=471472	55.5	6	0	0.471859	0.133902	0.27634	0.328612	-0.0520048	0.0731993	0.180968	19.4154	18.0074	15.9824	15.584	18.2749	15.2094	14.9148	15.3942
CTL0012	A0A0H3MJP1	tRNA-dihydrouridine synthase	Chlamydia trachomatis serovar L2 (strain 434/Bu / ATCC VR-902B) OX=471472	37	6	0	-0.139636	-0.17215	-0.115638	-0.194053	-0.01652	-0.0992101	0.0134875	18.3333	18.0277	17.658	17.8811	17.798	17.7585	19.7452	16.7638
CTL0012	A0A0H3MJP1	tRNA-dihydrouridine synthase	Chlamydia trachomatis serovar L2 (strain 434/Bu / ATCC VR-902B) OX=471472	37.8	6	0	-0.0667897	-0.0953332	-0.150863	-0.171887	-0.138991	-0.123986	-0.167707	20.277	19.6705	19.4427	19.6488	19.6581	19.3788	19.1325	18.9518
CTL0012	A0A0H3MJP1	tRNA-dihydrouridine synthase	Chlamydia trachomatis serovar L2 (strain 434/Bu / ATCC VR-902B) OX=471472	40.4	6	0	0.00808643	0.169257	0.0269302	0.217856	0.19692	0.189889	0.152294	18.8939	18.2281	18.1718	18.2983	17.8765	17.7444	16.8796	17.2883
CTL0012	A0A0H3MJP1	tRNA-dihydrouridine synthase	Chlamydia trachomatis serovar L2 (strain 434/Bu / ATCC VR-902B) OX=471472	44	8	0	0.0186435	0.127742	0.0641322	0.398317	0.186915	0.310615	0.121331	18.5459	17.713	17.7956	18.0934	17.8399	17.6461	17.1285	17.1682
CTL0012	A0A0H3MJP1	tRNA-dihydrouridine synthase	Chlamydia trachomatis serovar L2 (strain 434/Bu / ATCC VR-902B) OX=471472	46.9	4	0	0.0568789	0.0337684	0.0771502	0.0767163	-0.0118417	0.31982	0.174924	16.6937	16.7052	16.6784	16.6722	16.6625	16.054	16.1683	16.2365
CTL0012	A0A0H3MJP1	tRNA-dihydrouridine synthase	Chlamydia trachomatis serovar L2 (strain 434/Bu / ATCC VR-902B) OX=471472	49.8	2	0		0.197039	0.203082	0.418634	0.372607	0.393097	0.380519	14.561		15.6849	14.5236	16.155	14.4186	14.152	13.9147
CTL0012	A0A0H3MJP1	tRNA-dihydrouridine synthase	Chlamydia trachomatis serovar L2 (strain 434/Bu / ATCC VR-902B) OX=471472	52.9	3	0	-0.130004	-0.217834	-0.0973146	-0.317353	0.253098	-0.200805	-0.646124	11.3008	13.4489	13.7028	12.3424	13.6722	13.451	12.1788	11.4063
CTL0014	A0A0H3MAK7	Uncharacterized protein	Chlamydia trachomatis serovar L2 (strain 434/Bu / ATCC VR-902B) OX=471472	37	2	0	-0.00410182	-0.0278763	-0.166124	-0.0652374	-0.18626	-0.151972	0.0276753	15.1833	15.0132	14.6523	14.6806	14.7768	14.4388	16.5425	13.6279
CTL0014	A0A0H3MAK7	Uncharacterized protein	Chlamydia trachomatis serovar L2 (strain 434/Bu / ATCC VR-902B) OX=471472	37.8	3	0	-0.0501004	-0.0283123	0.0787951	-0.0277121	0.0386446	0.127508	0.0827185	18.4098	17.82	17.6425	18.0113	17.935	17.6892	17.5169	17.335
CTL0016	A0A0H3MCE3	Putative membrane protein	Chlamydia trachomatis serovar L2 (strain 434/Bu / ATCC VR-902B) OX=471472	37	3	0	-0.1899	-0.0780447	-0.199641	-0.220311	-0.143419	-0.0771509	0.00342819	16.0207	15.6648	15.4395	15.4844	15.4591	15.319	17.4547	14.4411
CTL0016	A0A0H3MCE3	Putative membrane protein	Chlamydia trachomatis serovar L2 (strain 434/Bu / ATCC VR-902B) OX=471472	37.8	4	0	-0.0458137	0.0383823	-0.0436325	0.114003	0.0250841	0.0237084	-0.00994395	18.0075	17.422	17.3069	17.4865	17.6744	17.2733	17.0107	16.84
CTL0016	A0A0H3MCE3	Putative membrane protein	Chlamydia trachomatis serovar L2 (strain 434/Bu / ATCC VR-902B) OX=471472	40.4	7	0	0.0952961	0.187798	0.0521897	0.102615	0.168565	0.174547	-0.024097	18.2888	17.7103	17.5853	17.7186	17.1562	17.111	16.2592	16.5069
CTL0016	A0A0H3MCE3	Putative membrane protein	Chlamydia trachomatis serovar L2 (strain 434/Bu / ATCC VR-902B) OX=471472	44	2	0	0.0215202	-0.0342193	-0.0293038	-0.251161	0.0110398	-0.201644	-0.0029935	15.0846	14.2545	14.1723	14.5386	13.7291	14.0089	13.155	13.5825
CTL0022	A0A0H3MCE8	ABC transporter ATP-binding protein	Chlamydia trachomatis serovar L2 (strain 434/Bu / ATCC VR-902B) OX=471472	40.4	2	0	-0.0172078	0.149518	0.140533	0.108115	0.141033	0.285976	0.219715	17.317	16.626	16.5752	16.8351	16.1898	16.1117	15.3988	15.7789
CTL0022	A0A0H3MCE8	ABC transporter ATP-binding protein	Chlamydia trachomatis serovar L2 (strain 434/Bu / ATCC VR-902B) OX=471472	46.9	3	0	-0.0326078	-0.0437398	-0.0662776	0.016543	-0.0833806	-0.0814864	-0.00862784	20.7579	20.6799	20.6651	20.593	20.6665	20.0467	19.8312	20.1171
CTL0025	A0A0H3MB34	Uncharacterized protein	Chlamydia trachomatis serovar L2 (strain 434/Bu / ATCC VR-902B) OX=471472	44	2	0	0.144141	0.0450358	0.139348	0.103602	0.235702	0.368057	0.449029	16.2528	15.5453	15.4197	15.8754	15.252	15.4017	14.8928	15.2027
CTL0025	A0A0H3MB34	Uncharacterized protein	Chlamydia trachomatis serovar L2 (strain 434/Bu / ATCC VR-902B) OX=471472	46.9	2	0	0.00458492	0.161982	0.145534	0.0804431	0.093859	0.255088	0.162697	16.0172	15.9764	16.13	16.064	15.9896	15.4831	15.427	15.5477
CTL0025	A0A0H3MB34	Uncharacterized protein	Chlamydia trachomatis serovar L2 (strain 434/Bu / ATCC VR-902B) OX=471472	52.9	2	0	0.0548585	0.0716022	0.247672	-0.0524177	0.107654	0.187359	0.272211	13.5489	15.8818	16.2403	14.9355	16.1852	15.5536	14.815	14.5727
CTL0033	A0A0H3MG51	Phosphopeptide binding protein (Predicted to be a TTSS protein)	Chlamydia trachomatis serovar L2 (strain 434/Bu / ATCC VR-902B) OX=471472	37	18	0	0.120467	0.174129	0.174831	0.0938857	0.0621998	0.0260387	-0.0485914	21.5049	21.4594	21.1759	21.3431	21.2575	21.0088	23.0421	19.8733
CTL0033	A0A0H3MG51	Phosphopeptide binding protein (Predicted to be a TTSS protein)	Chlamydia trachomatis serovar L2 (strain 434/Bu / ATCC VR-902B) OX=471472	37.8	18	0	-0.0421326	-0.0981691	-0.0889939	-0.0193311	-0.067198	-0.0353412	-0.046259	22.538	21.9562	21.7009	21.9717	22.0716	21.7116	21.4822	21.3343
CTL0033	A0A0H3MG51	Phosphopeptide binding protein (Predicted to be a TTSS protein)	Chlamydia trachomatis serovar L2 (strain 434/Bu / ATCC VR-902B) OX=471472	40.4	18	0	-0.0971832	-0.185909	-0.131884	-0.169561	-0.056807	-0.0780549	-0.17092	22.3884	21.6174	21.3111	21.634	20.9836	20.9852	20.1061	20.4596
CTL0033	A0A0H3MG51	Phosphopeptide binding protein (Predicted to be a TTSS protein)	Chlamydia trachomatis serovar L2 (strain 434/Bu / ATCC VR-902B) OX=471472	44	20	0	-0.141813	-0.133806	-0.126324	-0.32975	-0.232039	-0.235772	-0.10877	24.1893	23.1959	23.1774	23.5463	22.7552	22.8705	22.2255	22.5814
CTL0033	A0A0H3MG51	Phosphopeptide binding protein (Predicted to be a TTSS protein)	Chlamydia trachomatis serovar L2 (strain 434/Bu / ATCC VR-902B) OX=471472	46.9	21	0	0.0385586	-0.0643953	-0.104504	-0.200451	-0.133797	-0.19713	-0.130263	22.8221	22.8153	22.7086	22.619	22.5137	22.0604	21.7798	22.0597
CTL0033	A0A0H3MG51	Phosphopeptide binding protein (Predicted to be a TTSS protein)	Chlamydia trachomatis serovar L2 (strain 434/Bu / ATCC VR-902B) OX=471472	49.8	20	0		-0.113005	-0.0954776	-0.145506	-0.225976	-0.228239	-0.189329	21.6221		22.436	21.2862	22.652	20.8811	20.5918	20.406
CTL0033	A0A0H3MG51	Phosphopeptide binding protein (Predicted to be a TTSS protein)	Chlamydia trachomatis serovar L2 (strain 434/Bu / ATCC VR-902B) OX=471472	52.9	12	0	-0.122548	-0.060879	0.121105	-0.0947783	-0.0767338	0.0335523	-0.0227833	17.7489	19.9044	20.3079	19.009	20.3429	19.5693	18.8613	18.4778
CTL0033	A0A0H3MG51	Phosphopeptide binding protein (Predicted to be a TTSS protein)	Chlamydia trachomatis serovar L2 (strain 434/Bu / ATCC VR-902B) OX=471472	55.5	10	0	-0.0663493	-0.300015	-0.256123	-0.275388	-0.305593	-0.173473	-0.353755	20.4358	18.4896	16.5688	16.0719	18.6913	15.9762	15.6885	15.8798
CTL0033	A0A0H3MG51	Phosphopeptide binding protein (Predicted to be a TTSS protein)	Chlamydia trachomatis serovar L2 (strain 434/Bu / ATCC VR-902B) OX=471472	58.6	3	0	-0.729774	-0.298758	-0.0341045	0.146074	-0.0630993	0.300028	0.302554	13.6445	12.5013	12.8612	12.9588	12.9364	13.2183	12.4477	12.3467
CTL0033	A0A0H3MG51	Phosphopeptide binding protein (Predicted to be a TTSS protein)	Chlamydia trachomatis serovar L2 (strain 434/Bu / ATCC VR-902B) OX=471472	62	2	0	0.297279	0.23082		0.346297		1.08262		9.31736	10.3065	11.4728		12.4324		9.49114
CTL0034	A0A0H3MCF5	Uncharacterized protein	Chlamydia trachomatis serovar L2 (strain 434/Bu / ATCC VR-902B) OX=471472	37	4	0	0.468153	0.482642	0.528981	0.413003	0.275225	0.0804006	0.225644	19.3744	19.6766	19.3539	19.5668	19.4462	19.0914	20.966	18.017
CTL0034	A0A0H3MCF5	Uncharacterized protein	Chlamydia trachomatis serovar L2 (strain 434/Bu / ATCC VR-902B) OX=471472	37.8	3	0	-0.114881	0.0150802	0.245175	0.0664172	0.0608088	-0.181459	0.274651	21.6528	20.9983	20.9289	21.4207	21.2722	20.9544	20.4509	20.77
CTL0034	A0A0H3MCF5	Uncharacterized protein	Chlamydia trachomatis serovar L2 (strain 434/Bu / ATCC VR-902B) OX=471472	40.4	3	0	0.686958	0.424421	0.189093	0.418823	0.554477	0.675318	0.212728	21.4445	21.4576	20.9776	21.0111	20.6281	20.6526	19.9156	19.8994
CTL0034	A0A0H3MCF5	Uncharacterized protein	Chlamydia trachomatis serovar L2 (strain 434/Bu / ATCC VR-902B) OX=471472	44	4	0	0.304765	0.123147	0.216363	0.194895	0.168639	0.340045	0.337528	22.181	21.6341	21.426	21.8806	21.2715	21.2629	20.793	21.0194
CTL0034	A0A0H3MCF5	Uncharacterized protein	Chlamydia trachomatis serovar L2 (strain 434/Bu / ATCC VR-902B) OX=471472	46.9	7	0	0.121807	0.144445	-0.0061131	0.0654463	0.154918	0.108826	0.222293	21.3367	21.4131	21.432	21.2319	21.2942	20.8637	20.6003	20.9268
CTL0034	A0A0H3MCF5	Uncharacterized protein	Chlamydia trachomatis serovar L2 (strain 434/Bu / ATCC VR-902B) OX=471472	49.8	5	0		-0.373282	-0.107789	-0.340632	0.0560398	0.0792729	0.237496	22.3793		22.9329	22.031	23.214	21.9203	21.6564	21.59
CTL0034	A0A0H3MCF5	Uncharacterized protein	Chlamydia trachomatis serovar L2 (strain 434/Bu / ATCC VR-902B) OX=471472	52.9	4	0	-0.0552869	-0.067028	0.0800273	0.0572585	0.14913	0.150681	0.252491	20.0822	22.3049	22.6349	21.3011	22.8281	22.1284	21.3116	21.0863
CTL0034	A0A0H3MCF5	Uncharacterized protein	Chlamydia trachomatis serovar L2 (strain 434/Bu / ATCC VR-902B) OX=471472	55.5	6	0	0.711866	0.594828	0.610067	0.140462	0.774098	0.784934	0.86591	23.2207	22.0526	20.2485	19.7229	21.892	19.8407	19.4318	19.8843
CTL0034	A0A0H3MCF5	Uncharacterized protein	Chlamydia trachomatis serovar L2 (strain 434/Bu / ATCC VR-902B) OX=471472	58.6	3	0	-0.0908187	-0.299401	-0.488731	-0.147192	-0.00089736	-0.0795026	-0.0179125	19.4834	18.9791	18.6994	18.343	18.482	19.1193	17.907	17.8651
CTL0034	A0A0H3MCF5	Uncharacterized protein	Chlamydia trachomatis serovar L2 (strain 434/Bu / ATCC VR-902B) OX=471472	62	3	0	0.136879	-0.0492306	-0.0355988	-0.832854	0.0902512	0.0758808	0.179617	19.8419	20.6706	21.7173	18.8083	21.7778	18.6989	19.0089	19.0438
CTL0036	A0A0H3MB44	Uncharacterized protein	Chlamydia trachomatis serovar L2 (strain 434/Bu / ATCC VR-902B) OX=471472	37	5	0	0.115304	0.160287	0.0998549	0.089741	0.0805367	0.246246	0.0968852	21.68	21.6293	21.3371	21.4432	21.4284	21.2022	23.4374	20.1938
CTL0036	A0A0H3MB44	Uncharacterized protein	Chlamydia trachomatis serovar L2 (strain 434/Bu / ATCC VR-902B) OX=471472	37.8	6	0	-0.154643	-0.12745	-0.14889	-0.100148	-0.070659	0.000102277	-0.213426	22.5094	21.8151	21.643	21.8832	21.9622	21.6795	21.4891	21.1385
CTL0036	A0A0H3MB44	Uncharacterized protein	Chlamydia trachomatis serovar L2 (strain 434/Bu / ATCC VR-902B) OX=471472	40.4	5	0	0.122697	-0.0953894	0.0283614	-0.13922	0.144794	0.0321604	-0.0228449	21.7978	21.2467	20.8111	21.2037	20.4233	20.5963	19.6258	20.0171
CTL0036	A0A0H3MB44	Uncharacterized protein	Chlamydia trachomatis serovar L2 (strain 434/Bu / ATCC VR-902B) OX=471472	44	5	0	-0.0778074	-0.135525	-0.0815683	-0.20006	-0.0440494	-0.0342641	-0.0646485	23.9416	23.0122	22.9279	23.3433	22.6372	22.8108	22.1793	22.3778
CTL0036	A0A0H3MB44	Uncharacterized protein	Chlamydia trachomatis serovar L2 (strain 434/Bu / ATCC VR-902B) OX=471472	46.9	6	0	-0.0803752	-0.0566907	-0.0953178	-0.207664	-0.107504	-0.153767	-0.125469	22.9525	22.8268	22.8467	22.7586	22.6369	22.2172	21.9536	22.1949
CTL0036	A0A0H3MB44	Uncharacterized protein	Chlamydia trachomatis serovar L2 (strain 434/Bu / ATCC VR-902B) OX=471472	49.8	6	0		-0.0460426	-0.173981	-0.192784	-0.228907	-0.240957	-0.300655	21.7366		22.6174	21.3221	22.7191	20.9926	20.6934	20.4091
CTL0036	A0A0H3MB44	Uncharacterized protein	Chlamydia trachomatis serovar L2 (strain 434/Bu / ATCC VR-902B) OX=471472	52.9	4	0	0.137261	0.186915	-0.173659	-0.0697542	-0.00119052	-0.2168	-0.383511	19.6266	22.0419	22.4333	20.5919	22.2455	21.5225	20.4886	19.9947
CTL0036	A0A0H3MB44	Uncharacterized protein	Chlamydia trachomatis serovar L2 (strain 434/Bu / ATCC VR-902B) OX=471472	55.5	3	0	-0.0112459	-0.390206	-0.291299	-0.131226	-0.497546	-0.564333	-0.368974	23.3942	21.5031	19.4371	18.9951	21.7939	18.7426	18.2561	18.823
CTL0037	A0A0H3MAM1	Uncharacterized protein	Chlamydia trachomatis serovar L2 (strain 434/Bu / ATCC VR-902B) OX=471472	37	2	0	-0.0607974	-0.18931	-0.213522	-0.126814	-0.296101	0.10201	-0.00526773	19.4999	19.2731	18.8074	18.9498	19.0318	18.6455	21.1131	17.9116
CTL0037	A0A0H3MAM1	Uncharacterized protein	Chlamydia trachomatis serovar L2 (strain 434/Bu / ATCC VR-902B) OX=471472	37.8	4	0	-0.157627	-0.192624	-0.22525	-0.0764942	-0.08495	-0.152194	-0.228317	19.8045	19.1072	18.8729	19.102	19.281	18.9604	18.6319	18.4187
CTL0037	A0A0H3MAM1	Uncharacterized protein	Chlamydia trachomatis serovar L2 (strain 434/Bu / ATCC VR-902B) OX=471472	40.4	5	0	0.0220814	0.223618	-0.119762	0.33818	-0.112088	0.2235	-0.219459	18.0556	17.4039	17.3879	17.3134	17.1585	16.5972	16.0749	16.0783
CTL0037	A0A0H3MAM1	Uncharacterized protein	Chlamydia trachomatis serovar L2 (strain 434/Bu / ATCC VR-902B) OX=471472	44	4	0	0.0383984	0.016965	-0.106429	0.0373142	-0.0768149	0.0166505	-0.122405	18.7528	17.9396	17.8916	18.1296	17.6857	17.5892	17.0414	17.1312
CTL0037	A0A0H3MAM1	Uncharacterized protein	Chlamydia trachomatis serovar L2 (strain 434/Bu / ATCC VR-902B) OX=471472	46.9	3	0	-0.0300062	-0.0122504	0.154568	0.0686985	0.186465	0.263064	0.0190641	19.0711	18.9958	19.0098	19.1271	19.0319	18.6297	18.489	18.4581
CTL0037	A0A0H3MAM1	Uncharacterized protein	Chlamydia trachomatis serovar L2 (strain 434/Bu / ATCC VR-902B) OX=471472	49.8	2	0		0.0574465	0.125205	0.0844373	0.121629	0.22457	0.0810652	17.4902		18.4745	17.375	18.75	17.0968	16.9126	16.5445
CTL0039	A0A0H3MCF8	Uncharacterized protein	Chlamydia trachomatis serovar L2 (strain 434/Bu / ATCC VR-902B) OX=471472	46.9	3	0	-0.0401564	-0.0347858	-0.228923	-0.15404	-0.191065	-0.276518	-0.381541	16.913	16.8275	16.8291	16.5855	16.651	16.0941	15.7913	15.8993
CTL0039	A0A0H3MCF8	Uncharacterized protein	Chlamydia trachomatis serovar L2 (strain 434/Bu / ATCC VR-902B) OX=471472	49.8	4	0		-0.133478	0.0334965	-0.444416	-0.140327	0.136969	-0.369411	15.5864		16.3797	15.3794	16.3173	14.931	14.9212	14.1901
CTL0039	A0A0H3MCF8	Uncharacterized protein	Chlamydia trachomatis serovar L2 (strain 434/Bu / ATCC VR-902B) OX=471472	52.9	2	0	-0.205058	-0.149253	-0.0152016	0.109652	0.157989	-0.0811407	-0.258526	12.309	14.382	14.7796	13.4327	15.1074	14.3641	13.3067	12.8021
CTL0039	A0A0H3MCF8	Uncharacterized protein	Chlamydia trachomatis serovar L2 (strain 434/Bu / ATCC VR-902B) OX=471472	55.5	2	0	-0.305131	-0.410468	-0.136708	-0.132704	-0.919224	0.190207	-0.277114	15.6108	13.4258	11.6334	11.3663	14.009	10.5376	11.2272	11.1315
CTL0040	A0A0H3MJR2	Uncharacterized protein	Chlamydia trachomatis serovar L2 (strain 434/Bu / ATCC VR-902B) OX=471472	37	9	0	-0.0295374	-0.113862	-0.14602	-0.133548	0.0712438	0.0257744	-0.104619	21.2299	21.0344	20.6129	20.7473	20.7551	20.7429	22.7668	19.5422
CTL0040	A0A0H3MJR2	Uncharacterized protein	Chlamydia trachomatis serovar L2 (strain 434/Bu / ATCC VR-902B) OX=471472	37.8	8	0	-0.0632155	-0.145379	-0.145787	-0.115834	-0.130622	-0.0928393	-0.0850641	22.913	22.3101	22.0287	22.2899	22.3501	22.0232	21.7997	21.6705
CTL0040	A0A0H3MJR2	Uncharacterized protein	Chlamydia trachomatis serovar L2 (strain 434/Bu / ATCC VR-902B) OX=471472	40.4	10	0	-0.107876	-0.0831745	-0.160337	-0.189998	-0.0979713	-0.158478	-0.121361	22.8947	22.113	21.9201	22.1118	21.4694	21.4503	20.532	21.0154
CTL0040	A0A0H3MJR2	Uncharacterized protein	Chlamydia trachomatis serovar L2 (strain 434/Bu / ATCC VR-902B) OX=471472	44	9	0	-0.0270381	-0.0946919	-0.0820555	-0.100343	-0.0413671	-0.013011	-0.0106419	23.3192	22.4406	22.3464	22.7204	22.1145	22.1911	21.5782	21.8094
CTL0040	A0A0H3MJR2	Uncharacterized protein	Chlamydia trachomatis serovar L2 (strain 434/Bu / ATCC VR-902B) OX=471472	46.9	11	0	-0.132998	-0.137277	-0.172743	-0.140557	-0.139835	-0.128408	-0.063493	23.0966	22.9182	22.9102	22.8252	22.848	22.3288	22.1229	22.4009
CTL0040	A0A0H3MJR2	Uncharacterized protein	Chlamydia trachomatis serovar L2 (strain 434/Bu / ATCC VR-902B) OX=471472	49.8	7	0		-0.20906	-0.138352	-0.211517	0.00609249	0.0653916	0.00279111	19.7328		20.4506	19.354	20.6966	19.2239	18.996	18.7088
CTL0040	A0A0H3MJR2	Uncharacterized protein	Chlamydia trachomatis serovar L2 (strain 434/Bu / ATCC VR-902B) OX=471472	52.9	4	0	-0.179905	-0.0795578	-0.17847	-0.2489	-0.129725	-0.0290298	-0.120099	16.8559	18.9541	19.3962	17.8164	19.2957	18.6233	17.9057	17.4875
CTL0040	A0A0H3MJR2	Uncharacterized protein	Chlamydia trachomatis serovar L2 (strain 434/Bu / ATCC VR-902B) OX=471472	58.6	2	0	0.344582	0.108812	-0.00195012	0.0939983	0.211316	0.0985182	-0.0923365	14.5823	14.5134	14.2065	13.9287	13.8221	14.4305	13.1839	12.8896
CTL0043	A0A0H3MG59	Type III secretion structural protein (Outer membrane ring)	Chlamydia trachomatis serovar L2 (strain 434/Bu / ATCC VR-902B) OX=471472	37	13	0	0.00623158	0.0583571	-0.0519426	-0.0361449	0.121032	-0.276499	0.00924412	20.0187	19.859	19.574	19.6302	19.6413	19.5815	21.2534	18.445
CTL0043	A0A0H3MG59	Type III secretion structural protein (Outer membrane ring)	Chlamydia trachomatis serovar L2 (strain 434/Bu / ATCC VR-902B) OX=471472	37.8	14	0	0.0193472	0.0289422	0.0298821	0.160196	0.0459569	-0.011174	-0.138363	21.3314	20.8111	20.6214	20.884	21.0446	20.6182	20.2998	20.0356
CTL0043	A0A0H3MG59	Type III secretion structural protein (Outer membrane ring)	Chlamydia trachomatis serovar L2 (strain 434/Bu / ATCC VR-902B) OX=471472	40.4	14	0	0.217899	0.299508	-0.00454871	0.28633	0.0519873	0.110554	-0.234446	21.1643	20.7084	20.5725	20.5373	20.2154	19.8699	19.0707	19.172
CTL0043	A0A0H3MG59	Type III secretion structural protein (Outer membrane ring)	Chlamydia trachomatis serovar L2 (strain 434/Bu / ATCC VR-902B) OX=471472	44	16	0	0.0306554	-0.0123252	-0.0348377	0.0947576	-0.00299423	0.0785191	-0.198886	21.5608	20.7398	20.6703	21.0092	20.5512	20.471	19.9113	19.8627
CTL0043	A0A0H3MG59	Type III secretion structural protein (Outer membrane ring)	Chlamydia trachomatis serovar L2 (strain 434/Bu / ATCC VR-902B) OX=471472	46.9	14	0	0.112584	0.0730985	0.135645	0.136595	0.155763	0.226019	-0.0367016	20.2398	20.307	20.2638	20.2768	20.2685	19.7677	19.6206	19.571
CTL0043	A0A0H3MG59	Type III secretion structural protein (Outer membrane ring)	Chlamydia trachomatis serovar L2 (strain 434/Bu / ATCC VR-902B) OX=471472	49.8	13	0		-0.172025	0.129712	-0.106882	-0.0871189	-0.14792	-0.211951	19.3606		20.1154	19.2498	20.429	18.7584	18.4105	18.1218
CTL0043	A0A0H3MG59	Type III secretion structural protein (Outer membrane ring)	Chlamydia trachomatis serovar L2 (strain 434/Bu / ATCC VR-902B) OX=471472	52.9	9	0	-0.104598	0.0619946	0.208052	0.117876	0.0648437	0.448585	0.2546	17.8797	20.0532	20.5615	19.2267	20.6863	19.8417	19.4071	18.886
CTL0043	A0A0H3MG59	Type III secretion structural protein (Outer membrane ring)	Chlamydia trachomatis serovar L2 (strain 434/Bu / ATCC VR-902B) OX=471472	55.5	8	0	0.166694	0.454598	0.466045	0.20751	0.378939	0.578783	0.603073	18.4056	16.6924	15.2933	14.7638	17.144	14.6305	14.4106	14.8064
CTL0043	A0A0H3MG59	Type III secretion structural protein (Outer membrane ring)	Chlamydia trachomatis serovar L2 (strain 434/Bu / ATCC VR-902B) OX=471472	62	3	0	-1.02675	-0.935879		-1.05746	-0.724687	0.598515	-0.213655	10.4659	10.131	11.4546		12.1772	8.50797	10.1556	9.27452
CTL0045	A0A0H3MJR6	UVR domain-containing protein	Chlamydia trachomatis serovar L2 (strain 434/Bu / ATCC VR-902B) OX=471472	37	5	0	0.390424	0.445749	0.334759	0.336499	0.351393	0.0951361	-0.0587195	15.3848	15.6093	15.3274	15.383	15.38	15.1779	16.9911	13.7431
CTL0045	A0A0H3MJR6	UVR domain-containing protein	Chlamydia trachomatis serovar L2 (strain 434/Bu / ATCC VR-902B) OX=471472	37.8	4	0	0.0369055	-0.108212	-0.240883	-0.236619	-0.191697	0.00469322	-0.277129	15.0438	14.541	14.1966	14.3256	14.3601	14.0929	14.0281	13.6092
CTL0045	A0A0H3MJR6	UVR domain-containing protein	Chlamydia trachomatis serovar L2 (strain 434/Bu / ATCC VR-902B) OX=471472	40.4	5	0	-0.0156343	0.151515	-0.0161381	-0.080887	-0.0965853	0.0450206	0.2689	16.4751	15.7856	15.7353	15.8365	15.1589	15.0321	14.3159	14.9861
CTL0045	A0A0H3MJR6	UVR domain-containing protein	Chlamydia trachomatis serovar L2 (strain 434/Bu / ATCC VR-902B) OX=471472	46.9	8	0	-0.0113387	-0.0406395	-0.153818	-0.132376	-0.113628	-0.103069	0.0143122	17.9506	17.8939	17.8609	17.6981	17.7103	17.2091	17.0023	17.3328
CTL0045	A0A0H3MJR6	UVR domain-containing protein	Chlamydia trachomatis serovar L2 (strain 434/Bu / ATCC VR-902B) OX=471472	49.8	4	0		0.0324315	0.136189	-0.0186735	0.0130535	0.0472217	0.101869	15.6249		16.5842	15.5206	16.7816	15.1229	14.87	14.6999
CTL0052	A0A0H3MCG2	Tetratricopeptide repeat protein	Chlamydia trachomatis serovar L2 (strain 434/Bu / ATCC VR-902B) OX=471472	37	5	0	-0.222537	-0.179984	-0.168619	-0.252254	0.058475	-0.0634332	-0.0458788	16.6145	16.226	15.9314	16.1093	16.021	16.1147	18.0623	14.9856
CTL0052	A0A0H3MCG2	Tetratricopeptide repeat protein	Chlamydia trachomatis serovar L2 (strain 434/Bu / ATCC VR-902B) OX=471472	37.8	5	0	-0.0896164	-0.104468	-0.0971112	-0.0829994	-0.129071	-0.201287	-0.15755	17.6624	17.0331	16.8189	17.088	17.1324	16.7741	16.4407	16.3474
CTL0052	A0A0H3MCG2	Tetratricopeptide repeat protein	Chlamydia trachomatis serovar L2 (strain 434/Bu / ATCC VR-902B) OX=471472	40.4	5	0	-0.109005	-0.301939	-0.2386	-0.104399	-0.168107	-0.169461	-0.257779	18.4534	17.6706	17.2601	17.5923	17.1137	16.9389	16.0797	16.4378
CTL0052	A0A0H3MCG2	Tetratricopeptide repeat protein	Chlamydia trachomatis serovar L2 (strain 434/Bu / ATCC VR-902B) OX=471472	44	2	0	0.0472802	-0.0455985	-0.0424134	-0.00472883	0.105093	-0.159948	-0.304212	15.287	14.4827	14.3633	14.7279	14.178	14.3054	13.3991	13.4837
CTL0053	A0A0H3MJR8	SufBD_N domain-containing protein	Chlamydia trachomatis serovar L2 (strain 434/Bu / ATCC VR-902B) OX=471472	37	5	0	-0.0231011	0.0350557	0.0437412	-0.0440537	-0.230065	-0.170813	-0.0539687	18.1568	17.9677	17.6887	17.8639	17.7715	17.3685	19.4971	16.5198
CTL0053	A0A0H3MJR8	SufBD_N domain-containing protein	Chlamydia trachomatis serovar L2 (strain 434/Bu / ATCC VR-902B) OX=471472	37.8	8	0	0.0984706	0.0486265	0.0534297	0.000366024	0.0101807	0.0469538	0.0984834	21.3839	20.9427	20.6936	20.96	20.9373	20.6349	20.4104	20.3249
CTL0053	A0A0H3MJR8	SufBD_N domain-containing protein	Chlamydia trachomatis serovar L2 (strain 434/Bu / ATCC VR-902B) OX=471472	40.4	5	0	-0.103242	-0.114046	-0.0521011	-0.0707593	-0.146313	-0.112965	-0.0989922	19.6071	18.83	18.6017	18.9325	18.3011	18.1144	17.2899	17.7502
CTL0053	A0A0H3MJR8	SufBD_N domain-containing protein	Chlamydia trachomatis serovar L2 (strain 434/Bu / ATCC VR-902B) OX=471472	44	6	0	-0.0104502	-0.00661247	-0.141855	-0.0972761	-0.142079	-0.0604858	0.019934	20.4549	19.5928	19.5701	19.7963	19.2532	19.226	18.6664	18.9757
CTL0053	A0A0H3MJR8	SufBD_N domain-containing protein	Chlamydia trachomatis serovar L2 (strain 434/Bu / ATCC VR-902B) OX=471472	46.9	9	0	0.0843704	-0.024986	0.0442559	-0.082185	-0.00153624	-0.05142	-0.0849535	19.9391	19.9781	19.865	19.8847	19.749	19.3097	19.0425	19.222
CTL0053	A0A0H3MJR8	SufBD_N domain-containing protein	Chlamydia trachomatis serovar L2 (strain 434/Bu / ATCC VR-902B) OX=471472	49.8	10	0		0.0299715	-0.0306543	-0.019629	-0.0259243	-0.0521738	-0.0686319	20.6101		21.567	20.339	21.7658	20.0692	19.7558	19.5147
CTL0053	A0A0H3MJR8	SufBD_N domain-containing protein	Chlamydia trachomatis serovar L2 (strain 434/Bu / ATCC VR-902B) OX=471472	52.9	8	0	-0.130563	-0.0711985	0.0847471	0.0243274	0.0607415	0.140825	-0.00659009	14.8589	17.0063	17.4075	16.0825	17.5719	16.8167	16.0785	15.6039
CTL0053	A0A0H3MJR8	SufBD_N domain-containing protein	Chlamydia trachomatis serovar L2 (strain 434/Bu / ATCC VR-902B) OX=471472	55.5	10	0	-0.0545554	-0.104201	-0.0704515	-0.113014	-0.057771	-0.0981648	-0.101498	20.9817	19.0472	17.3105	16.8034	19.3995	16.7698	16.3097	16.6779
CTL0053	A0A0H3MJR8	SufBD_N domain-containing protein	Chlamydia trachomatis serovar L2 (strain 434/Bu / ATCC VR-902B) OX=471472	58.6	6	0	0.145556	-0.337528	0.0411989	-0.38448	-0.11962	-0.367222	-0.0931993	14.328	14.0601	13.5059	13.7176	13.0893	13.8453	12.4639	12.6345
CTL0053	A0A0H3MJR8	SufBD_N domain-containing protein	Chlamydia trachomatis serovar L2 (strain 434/Bu / ATCC VR-902B) OX=471472	62	3	0	-0.957351	-0.455174		-0.293338	-0.196858	-0.441126	0.134926	9.9162	9.65069	11.3856		12.3917	8.48612	8.56623	9.07341
CTL0054	A0A0H3MB57	ABC transporter ATP-binding protein	Chlamydia trachomatis serovar L2 (strain 434/Bu / ATCC VR-902B) OX=471472	37	4	0	0.115208	0.0358013	0.0548011	0.0166889	-0.0218398	0.250564	0.0427756	16.1822	16.1315	15.7149	15.9004	15.8577	15.6021	17.944	14.642
CTL0054	A0A0H3MB57	ABC transporter ATP-binding protein	Chlamydia trachomatis serovar L2 (strain 434/Bu / ATCC VR-902B) OX=471472	37.8	5	0	-0.123752	-0.00518292	-0.114948	-0.151524	-0.122476	-0.03363	-0.0858097	18.6665	18.0031	17.9223	18.0742	18.0679	17.7848	17.6124	17.4232
CTL0054	A0A0H3MB57	ABC transporter ATP-binding protein	Chlamydia trachomatis serovar L2 (strain 434/Bu / ATCC VR-902B) OX=471472	40.4	4	0	0.242607	0.330804	0.0917805	0.304455	0.2531	0.49931	0.14428	18.6289	18.1977	18.0683	18.0982	17.6981	17.5356	16.924	17.0153
CTL0054	A0A0H3MB57	ABC transporter ATP-binding protein	Chlamydia trachomatis serovar L2 (strain 434/Bu / ATCC VR-902B) OX=471472	44	5	0	-0.05983	0.017157	-0.068169	0.0639243	-0.0060957	0.156223	0.00379145	20.4759	19.5644	19.6149	19.891	19.4354	19.383	18.9041	18.9805
CTL0054	A0A0H3MB57	ABC transporter ATP-binding protein	Chlamydia trachomatis serovar L2 (strain 434/Bu / ATCC VR-902B) OX=471472	46.9	6	0	-0.033121	-0.013548	-0.0145577	-0.0516766	-0.0897586	0.00475869	-0.0108834	19.621	19.5425	19.5583	19.5078	19.4613	18.9033	18.7805	18.9779
CTL0054	A0A0H3MB57	ABC transporter ATP-binding protein	Chlamydia trachomatis serovar L2 (strain 434/Bu / ATCC VR-902B) OX=471472	49.8	4	0		-0.0182381	-0.10988	-0.0106444	-0.115038	-0.0195641	-0.0339513	17.5748		18.4835	17.2245	18.7395	16.9447	16.7531	16.5141
CTL0054	A0A0H3MB57	ABC transporter ATP-binding protein	Chlamydia trachomatis serovar L2 (strain 434/Bu / ATCC VR-902B) OX=471472	52.9	4	0	-0.00496275	-0.059956	0.00246746	0.0594871	0.0719806	0.0473093	0.012348	16.0148	18.2879	18.5746	17.1562	18.763	17.9839	17.1409	16.7788
CTL0054	A0A0H3MB57	ABC transporter ATP-binding protein	Chlamydia trachomatis serovar L2 (strain 434/Bu / ATCC VR-902B) OX=471472	55.5	3	0	-0.2026	-0.230245	-0.413694	-0.196637	-0.259889	-0.171865	-0.140534	16.6828	14.6003	12.8856	12.1613	15.017	12.2689	11.9371	12.34
CTL0055	A0A0H3MAN0	Uncharacterized protein	Chlamydia trachomatis serovar L2 (strain 434/Bu / ATCC VR-902B) OX=471472	37	7	0	-0.0414868	0.176452	0.10675	0.114402	0.0705313	0.0230984	0.128469	17.4272	17.2198	17.1005	17.1974	17.2003	16.9395	18.9615	15.9727
CTL0055	A0A0H3MAN0	Uncharacterized protein	Chlamydia trachomatis serovar L2 (strain 434/Bu / ATCC VR-902B) OX=471472	37.8	7	0	0.0769494	0.189613	0.183859	0.287855	0.156383	0.138724	0.192456	19.7699	19.3071	19.2205	19.4764	19.6107	19.167	18.8881	18.8048
CTL0055	A0A0H3MAN0	Uncharacterized protein	Chlamydia trachomatis serovar L2 (strain 434/Bu / ATCC VR-902B) OX=471472	40.4	8	0	-0.0689064	0.0460596	-0.0265106	0.0199671	-0.0608374	-0.0541485	0.0537234	20.3986	19.6558	19.5533	19.7496	19.1833	18.9913	18.1402	18.6944
CTL0055	A0A0H3MAN0	Uncharacterized protein	Chlamydia trachomatis serovar L2 (strain 434/Bu / ATCC VR-902B) OX=471472	44	7	0	0.110264	0.119196	0.00330677	0.295462	0.0489987	0.164483	0.0344887	19.1339	18.3926	18.375	18.6205	18.325	18.0961	17.5704	17.6693
CTL0055	A0A0H3MAN0	Uncharacterized protein	Chlamydia trachomatis serovar L2 (strain 434/Bu / ATCC VR-902B) OX=471472	46.9	7	0	-0.0116926	0.129762	0.0608049	0.260398	0.00286476	0.146668	-0.0855362	18.7628	18.7057	18.8434	18.7249	18.9152	18.1378	18.0642	18.0451
CTL0055	A0A0H3MAN0	Uncharacterized protein	Chlamydia trachomatis serovar L2 (strain 434/Bu / ATCC VR-902B) OX=471472	49.8	8	0		0.160481	-0.0695784	0.1278	-0.0707489	-0.245447	0.0908126	18.1942		19.2815	17.8841	19.4973	17.6084	17.1466	17.2582
CTL0055	A0A0H3MAN0	Uncharacterized protein	Chlamydia trachomatis serovar L2 (strain 434/Bu / ATCC VR-902B) OX=471472	52.9	7	0	-0.019309	-0.0562211	0.00664737	0.141113	0.0348725	-0.0252052	0.0700855	15.7668	18.0255	18.3304	16.9124	18.5966	17.6988	16.8204	16.5885
CTL0055	A0A0H3MAN0	Uncharacterized protein	Chlamydia trachomatis serovar L2 (strain 434/Bu / ATCC VR-902B) OX=471472	55.5	6	0	-0.155996	0.0417497	-0.0525808	0.0923039	0.135565	0.162321	0.131897	17.5617	15.5258	14.0365	13.4013	16.1848	13.5432	13.1502	13.4913
CTL0055	A0A0H3MAN0	Uncharacterized protein	Chlamydia trachomatis serovar L2 (strain 434/Bu / ATCC VR-902B) OX=471472	58.6	4	0	-0.238981	0.0363746	-0.34021	0.111773	0.579175	0.38537	-0.0853866	13.1713	12.5188	12.7231	12.1794	12.4288	13.3873	12.0598	11.4855
CTL0060	A0A0H3MAN6	Uncharacterized protein	Chlamydia trachomatis serovar L2 (strain 434/Bu / ATCC VR-902B) OX=471472	37	6	0	-0.0463924	0.0274095	-0.0448376	-0.0191257	0.132234	-0.0527037	-0.0268347	21.6043	21.392	21.1286	21.2229	21.2439	21.1783	23.0628	19.9945
CTL0060	A0A0H3MAN6	Uncharacterized protein	Chlamydia trachomatis serovar L2 (strain 434/Bu / ATCC VR-902B) OX=471472	37.8	6	0	0.0243349	0.0377331	-0.00197679	-0.0231668	0.0348154	0.0278755	-0.129974	22.9335	22.4181	22.2322	22.4542	22.4633	22.2091	21.9409	21.646
CTL0060	A0A0H3MAN6	Uncharacterized protein	Chlamydia trachomatis serovar L2 (strain 434/Bu / ATCC VR-902B) OX=471472	40.4	6	0	-0.027291	0.0740745	0.00664733	0.0346864	0.10634	0.157277	0.0478252	23.4817	22.7805	22.6644	22.8658	22.2811	22.2416	21.4347	21.7716
CTL0060	A0A0H3MAN6	Uncharacterized protein	Chlamydia trachomatis serovar L2 (strain 434/Bu / ATCC VR-902B) OX=471472	44	6	0	-0.0492989	-0.0437767	-0.0742566	-0.207369	-0.119349	-0.177756	-0.17868	23.977	23.0761	23.0551	23.3861	22.6653	22.7709	22.0713	22.2992
CTL0060	A0A0H3MAN6	Uncharacterized protein	Chlamydia trachomatis serovar L2 (strain 434/Bu / ATCC VR-902B) OX=471472	46.9	7	0	-0.0086504	0.074568	0.0221479	-0.010977	0.0384066	0.0487304	0.0123875	22.3245	22.2704	22.3499	22.248	22.2055	21.735	21.528	21.7047
CTL0060	A0A0H3MAN6	Uncharacterized protein	Chlamydia trachomatis serovar L2 (strain 434/Bu / ATCC VR-902B) OX=471472	49.8	7	0		-0.0197253	-0.0748613	-0.020269	-0.142535	0.0266611	-0.153225	22.7747		23.6819	22.4594	23.9298	22.1172	21.9992	21.5947
CTL0060	A0A0H3MAN6	Uncharacterized protein	Chlamydia trachomatis serovar L2 (strain 434/Bu / ATCC VR-902B) OX=471472	52.9	5	0	-0.0490217	0.0727224	0.0124338	0.0123531	0.071094	-0.0806984	-0.0746892	19.338	21.567	22.0305	20.4893	22.039	21.3061	20.336	20.0149
CTL0060	A0A0H3MAN6	Uncharacterized protein	Chlamydia trachomatis serovar L2 (strain 434/Bu / ATCC VR-902B) OX=471472	55.5	7	0	-0.150411	-0.148882	-0.140081	-0.00698338	-0.192337	-0.191865	-0.0883873	23.7419	21.7116	20.0261	19.494	22.2658	19.3956	18.9763	19.4513
CTL0060	A0A0H3MAN6	Uncharacterized protein	Chlamydia trachomatis serovar L2 (strain 434/Bu / ATCC VR-902B) OX=471472	58.6	5	0	-0.184021	-0.224242	-0.206098	-0.0770957	-0.0282964	-0.00962481	-0.195477	18.3317	17.7342	17.6229	17.474	17.4004	17.9403	16.8252	16.5359
CTL0060	A0A0H3MAN6	Uncharacterized protein	Chlamydia trachomatis serovar L2 (strain 434/Bu / ATCC VR-902B) OX=471472	62	6	0	0.075212	0.0617883	-0.0384616	0.192657	-0.0354575	0.171247	0.0807876	18.3648	19.1319	20.3512	17.3284	21.3263	17.0962	17.6272	17.4679
CTL0063	A0A0H3MCG4	Uncharacterized protein	Chlamydia trachomatis serovar L2 (strain 434/Bu / ATCC VR-902B) OX=471472	37.8	2	0	-0.12975	-0.46904	-0.366108	-0.439909	-0.289128	-0.283052	-0.305773	19.3141	18.6447	18.1061	18.4707	18.4271	18.2658	18.0106	17.8509
CTL0063	A0A0H3MCG4	Uncharacterized protein	Chlamydia trachomatis serovar L2 (strain 434/Bu / ATCC VR-902B) OX=471472	40.4	2	0	-0.072025	-0.35322	-0.248266	-0.260345	-0.360347	-0.167137	-0.209753	19.659	18.9131	18.4144	18.7882	18.1634	17.9523	17.2876	17.6914
CTL0064	A0A0H3MJS5	Uncharacterized protein	Chlamydia trachomatis serovar L2 (strain 434/Bu / ATCC VR-902B) OX=471472	37	3	0	-0.272629	-0.357048	-0.488266	-0.339002	-0.17165	-0.262831	-0.228421	17.2693	16.8307	16.4091	16.4445	16.589	16.5394	18.5176	15.4579
CTL0064	A0A0H3MJS5	Uncharacterized protein	Chlamydia trachomatis serovar L2 (strain 434/Bu / ATCC VR-902B) OX=471472	37.8	3	0	-0.0711533	-0.091831	-0.0219261	-0.0733026	-0.168352	-0.0205166	-0.196842	17.2791	16.6683	16.4483	16.7799	16.7588	16.3515	16.2381	15.9248
CTL0064	A0A0H3MJS5	Uncharacterized protein	Chlamydia trachomatis serovar L2 (strain 434/Bu / ATCC VR-902B) OX=471472	40.4	5	0	-0.0264454	-0.215828	-0.0984633	-0.0822708	0.0965739	-0.0361553	-0.0335352	17.7679	17.0676	16.6607	17.047	16.4504	16.5181	15.5275	15.9765
CTL0064	A0A0H3MJS5	Uncharacterized protein	Chlamydia trachomatis serovar L2 (strain 434/Bu / ATCC VR-902B) OX=471472	44	3	0	-0.164378	-0.19127	-0.198894	-0.303654	-0.183416	-0.0760299	-0.188184	17.8028	16.7868	16.7334	17.0872	16.3948	16.5326	15.9988	16.1155
CTL0064	A0A0H3MJS5	Uncharacterized protein	Chlamydia trachomatis serovar L2 (strain 434/Bu / ATCC VR-902B) OX=471472	46.9	3	0	-0.0014109	-0.098722	-0.0644584	-0.0848378	0.00646847	-0.158415	-0.0477477	18.1484	18.1016	18.0006	17.9853	17.9556	17.527	17.1448	17.4685
CTL0064	A0A0H3MJS5	Uncharacterized protein	Chlamydia trachomatis serovar L2 (strain 434/Bu / ATCC VR-902B) OX=471472	49.8	4	0		-0.10727	0.00528168	-0.128629	0.0298474	-0.0806398	0.0287575	16.6653		17.4849	16.4301	17.712	16.1801	15.7825	15.6672
CTL0065	A0A0H3MB65	Uncharacterized protein	Chlamydia trachomatis serovar L2 (strain 434/Bu / ATCC VR-902B) OX=471472	37	3	0	0.270665	0.307312	0.339372	0.528385	0.707735	-0.060156	0.137472	14.3556	14.4603	14.1598	14.3584	14.5427	14.5051	15.8066	12.9101
CTL0065	A0A0H3MB65	Uncharacterized protein	Chlamydia trachomatis serovar L2 (strain 434/Bu / ATCC VR-902B) OX=471472	37.8	4	0	0.0234743	0.017658	0.0601191	0.103917	0.126755	0.114449	0.0677295	17.4155	16.8993	16.6941	16.9983	17.0723	16.783	16.5095	16.3257
CTL0065	A0A0H3MB65	Uncharacterized protein	Chlamydia trachomatis serovar L2 (strain 434/Bu / ATCC VR-902B) OX=471472	44	4	0	-0.0659735	0.0281024	0.0396491	0.12027	0.167603	0.146369	0.086586	16.5537	15.6361	15.7037	16.0766	15.5696	15.6345	14.972	15.1411
CTL0065	A0A0H3MB65	Uncharacterized protein	Chlamydia trachomatis serovar L2 (strain 434/Bu / ATCC VR-902B) OX=471472	46.9	2	0	-0.202642	0.0579703	-0.0310248	-0.172959	0.0258357	0.154713	0.0702862	16.2989	16.0509	16.3078	16.1693	16.018	15.6969	15.6084	15.7371
CTL0071	A0A0H3MCG5	Uncharacterized protein	Chlamydia trachomatis serovar L2 (strain 434/Bu / ATCC VR-902B) OX=471472	37	3	0	0.0527622	0.0336322	0.106213	0.0636771	0.0987871	0.0292049	0.0923633	19.4915	19.3783	19.022	19.2612	19.2139	19.0321	21.0319	18.0009
CTL0071	A0A0H3MCG5	Uncharacterized protein	Chlamydia trachomatis serovar L2 (strain 434/Bu / ATCC VR-902B) OX=471472	37.8	5	0	0.0111355	0.0184862	-0.0741605	-0.0663134	-0.0578653	-0.0516596	-0.0872372	22.1417	21.6132	21.4212	21.5902	21.6284	21.3246	21.0696	20.897
CTL0071	A0A0H3MCG5	Uncharacterized protein	Chlamydia trachomatis serovar L2 (strain 434/Bu / ATCC VR-902B) OX=471472	40.4	3	0	0.0540829	0.117611	0.119832	0.152322	0.101749	0.143666	0.012636	18.5177	17.8979	17.7439	18.015	17.4347	17.273	16.4571	16.7724
CTL0071	A0A0H3MCG5	Uncharacterized protein	Chlamydia trachomatis serovar L2 (strain 434/Bu / ATCC VR-902B) OX=471472	44	4	0	-0.0827236	-0.0209785	0.0630863	0.00372212	0.090989	0.0600575	-0.0360413	20.8694	19.9351	19.9703	20.4158	19.7688	19.8736	19.2014	19.3342
CTL0071	A0A0H3MCG5	Uncharacterized protein	Chlamydia trachomatis serovar L2 (strain 434/Bu / ATCC VR-902B) OX=471472	46.9	2	0	0.0346807	0.129727	0.123606	0.0545907	-0.0897795	0.177346	0.184634	19.2969	19.2862	19.3775	19.3219	19.2435	18.5793	18.629	18.8494
CTL0077	A0A0H3MAP3	Putative helicase	Chlamydia trachomatis serovar L2 (strain 434/Bu / ATCC VR-902B) OX=471472	37	25	0	0.0146873	-0.00818592	-0.0332296	0.0962892	0.00408725	0.168684	-0.135078	21.7798	21.6285	21.2684	21.4099	21.5348	21.2256	23.4596	20.0617
CTL0077	A0A0H3MAP3	Putative helicase	Chlamydia trachomatis serovar L2 (strain 434/Bu / ATCC VR-902B) OX=471472	37.8	29	0	0.0454991	-0.047516	-0.0439373	-0.0419824	-0.0275933	0.0107034	-0.0360404	22.6026	22.1085	21.8161	22.0814	22.1136	21.8158	21.5929	21.4091
CTL0077	A0A0H3MAP3	Putative helicase	Chlamydia trachomatis serovar L2 (strain 434/Bu / ATCC VR-902B) OX=471472	40.4	28	0	-0.121862	-0.0827236	-0.021803	-0.130618	-0.0792769	-0.142007	-0.113216	23.4092	22.6135	22.4351	22.7649	22.0433	21.9835	21.063	21.5381
CTL0077	A0A0H3MAP3	Putative helicase	Chlamydia trachomatis serovar L2 (strain 434/Bu / ATCC VR-902B) OX=471472	44	26	0	-0.0885999	-0.109167	-0.0829711	-0.068083	-0.0890319	-0.0491098	-0.106128	22.8177	21.8775	21.8304	22.218	21.6452	21.6419	21.0405	21.2124
CTL0077	A0A0H3MAP3	Putative helicase	Chlamydia trachomatis serovar L2 (strain 434/Bu / ATCC VR-902B) OX=471472	46.9	19	0	-0.0535321	-0.102518	-0.0292325	-0.00611851	-0.0278243	-0.0381848	-0.0152488	21.544	21.445	21.3923	21.4161	21.4299	20.8883	20.6606	20.8966
CTL0080	A0A0H3MJT5	Uncharacterized protein	Chlamydia trachomatis serovar L2 (strain 434/Bu / ATCC VR-902B) OX=471472	37.8	3	0	-0.0272071	0.0966042	-0.056134	0.141187	-0.00149683	0.12651	-0.0432366	16.0707	15.5038	15.4283	15.5372	15.7648	15.31	15.1768	14.87
CTL0080	A0A0H3MJT5	Uncharacterized protein	Chlamydia trachomatis serovar L2 (strain 434/Bu / ATCC VR-902B) OX=471472	49.8	2	0		-0.0692194	0.015851	0.0570752	0.0513879	0.206543	0.110985	15.2517		16.1093	15.0271	16.4841	14.788	14.6561	14.3359
CTL0081	A0A0H3MB71	Uncharacterized protein	Chlamydia trachomatis serovar L2 (strain 434/Bu / ATCC VR-902B) OX=471472	40.4	4	0	0.170489	0.175581	-0.0444906	0.0703462	-0.0320766	-2.0329e-06	0.027165	17.1826	16.6793	16.4669	16.5157	16.0177	15.8042	14.9784	15.4519
CTL0084	A0A0H3MG79	UDP-N-acetylglucosamine pyrophosphorylase	Chlamydia trachomatis serovar L2 (strain 434/Bu / ATCC VR-902B) OX=471472	37.8	2	0	-0.357582	-0.347969	-0.464006	-0.22425	-0.34462	-0.197871	-0.236651	16.2117	15.3144	15.1247	15.2704	15.5404	15.1079	14.9934	14.8176
CTL0089	A0A0H3MG84	Nitrogen fixation protein NifU	Chlamydia trachomatis serovar L2 (strain 434/Bu / ATCC VR-902B) OX=471472	37.8	2	0	0.0205487	-0.044413	-0.0770367	-0.100847	0.0678617	-0.031124	-0.0682904	16.1447	15.6256	15.3613	15.5903	15.5968	15.4533	15.0931	14.9189
CTL0092	A0A0H3MJV1	Pseudouridine synthase	Chlamydia trachomatis serovar L2 (strain 434/Bu / ATCC VR-902B) OX=471472	37	5	0	0.171532	0.0707702	0.2765	0.154981	-0.277626	-0.0597859	-0.200058	16.7947	16.8002	16.3623	16.7346	16.6084	15.9588	18.246	15.0116
CTL0092	A0A0H3MJV1	Pseudouridine synthase	Chlamydia trachomatis serovar L2 (strain 434/Bu / ATCC VR-902B) OX=471472	37.8	3	0	0.253739	0.0445875	0.110742	0.206201	0.387099	-0.320923	-0.69797	14.9474	14.6614	14.253	14.5808	14.7065	14.5753	13.606	13.0919
CTL0092	A0A0H3MJV1	Pseudouridine synthase	Chlamydia trachomatis serovar L2 (strain 434/Bu / ATCC VR-902B) OX=471472	40.4	2	0	0.0674996	-0.0423477	0.0725256	-0.109215	-0.195363	-0.637902	-0.71666	17.5432	16.9369	16.6095	16.9933	16.1987	16.0015	14.7011	15.0687
CTL0096	A0A0H3MCG9	Cation transporting ATPase	Chlamydia trachomatis serovar L2 (strain 434/Bu / ATCC VR-902B) OX=471472	37	11	0	-0.0247716	-0.0629022	-0.116371	-0.0888525	-0.0527833	-0.00248684	-0.0931737	20.2	20.0093	19.634	19.7471	19.7699	19.589	21.7087	18.5238
CTL0096	A0A0H3MCG9	Cation transporting ATPase	Chlamydia trachomatis serovar L2 (strain 434/Bu / ATCC VR-902B) OX=471472	37.8	12	0	-0.0342967	-0.0684159	-0.175915	-0.166515	-0.17465	-0.058051	-0.115149	21.7447	21.1707	20.9373	21.0915	21.1311	20.8108	20.6662	20.4721
CTL0096	A0A0H3MCG9	Cation transporting ATPase	Chlamydia trachomatis serovar L2 (strain 434/Bu / ATCC VR-902B) OX=471472	40.4	11	0	-0.0734613	-0.00982302	-0.107091	0.0227696	0.0304715	0.0496094	0.00161545	22.0164	21.2691	21.1152	21.2868	20.8038	20.7004	19.8618	20.2601
CTL0096	A0A0H3MCG9	Cation transporting ATPase	Chlamydia trachomatis serovar L2 (strain 434/Bu / ATCC VR-902B) OX=471472	44	11	0	-0.0306696	-0.10893	-0.0982396	-0.110828	-0.0926606	-0.0217162	-0.00483981	23.1314	22.2491	22.1443	22.5164	21.9162	21.952	21.3816	21.6274
CTL0096	A0A0H3MCG9	Cation transporting ATPase	Chlamydia trachomatis serovar L2 (strain 434/Bu / ATCC VR-902B) OX=471472	46.9	15	0	0.017628	0.0182791	0.0209047	0.0115901	0.0874326	0.182073	0.0820569	22.0425	22.0148	22.0117	21.9648	21.9462	21.5021	21.3794	21.4924
CTL0096	A0A0H3MCG9	Cation transporting ATPase	Chlamydia trachomatis serovar L2 (strain 434/Bu / ATCC VR-902B) OX=471472	49.8	10	0		-0.0275817	-0.0867827	0.00380125	-0.0337647	0.0101336	-0.0376966	20.8539		21.7531	20.5266	22.033	20.305	20.0618	19.7893
CTL0096	A0A0H3MCG9	Cation transporting ATPase	Chlamydia trachomatis serovar L2 (strain 434/Bu / ATCC VR-902B) OX=471472	52.9	4	0	-0.0538034	0.0215532	-0.0987628	-0.0383146	0.024926	-0.0866986	-0.30436	15.5197	17.7439	18.1611	16.5599	18.1701	17.4417	16.5118	15.967
CTL0097	A0A0H3MJX0	Putative integral membrane protein	Chlamydia trachomatis serovar L2 (strain 434/Bu / ATCC VR-902B) OX=471472	37	2	0	-0.00410199	0.0491036	-0.0789891	0.0279029	0.0750324	0.0899187	-0.202547	17.7219	17.5519	17.2679	17.3064	17.4086	17.2387	19.323	15.9364
CTL0097	A0A0H3MJX0	Putative integral membrane protein	Chlamydia trachomatis serovar L2 (strain 434/Bu / ATCC VR-902B) OX=471472	37.8	2	0	0.0187974	0.154048	0.0469376	-0.0163068	0.090282	0.15327	0.167651	16.3753	15.8544	15.7904	15.9449	15.912	15.7064	15.5081	15.3855
CTL0097	A0A0H3MJX0	Putative integral membrane protein	Chlamydia trachomatis serovar L2 (strain 434/Bu / ATCC VR-902B) OX=471472	40.4	4	0	-0.0579194	-0.271207	-0.108061	-0.284188	-0.042583	-0.202296	-0.283027	18.9126	18.1808	17.75	18.1821	17.3931	17.5236	16.5061	16.8717
CTL0097	A0A0H3MJX0	Putative integral membrane protein	Chlamydia trachomatis serovar L2 (strain 434/Bu / ATCC VR-902B) OX=471472	44	5	0	-0.121733	-0.214859	-0.314225	-0.245216	-0.205688	-0.208228	-0.196592	21.0883	20.115	19.9954	20.2574	19.7388	19.7959	19.1521	19.3926
CTL0097	A0A0H3MJX0	Putative integral membrane protein	Chlamydia trachomatis serovar L2 (strain 434/Bu / ATCC VR-902B) OX=471472	46.9	3	0	-0.0816815	0.0111005	-0.0716203	-0.0562911	-0.0967057	-0.134056	-0.107324	17.886	17.7589	17.848	17.7157	17.7217	17.1614	16.9067	17.1465
CTL0097	A0A0H3MJX0	Putative integral membrane protein	Chlamydia trachomatis serovar L2 (strain 434/Bu / ATCC VR-902B) OX=471472	49.8	2	0		0.00627806	-0.202938	-0.233909	-0.142946	-0.112759	-0.240635	14.6959		15.6291	14.2525	15.6374	14.038	13.781	13.4285
CTL0102	A0A0H3MG91	Putative exported protein	Chlamydia trachomatis serovar L2 (strain 434/Bu / ATCC VR-902B) OX=471472	37	12	0	0.149012	0.212099	0.203512	0.150823	0.223083	0.0509844	-0.0860283	21.9915	21.9745	21.7004	21.8584	21.801	21.6563	23.5536	20.3224
CTL0102	A0A0H3MG91	Putative exported protein	Chlamydia trachomatis serovar L2 (strain 434/Bu / ATCC VR-902B) OX=471472	37.8	16	0	-0.0586317	-0.0700296	-0.109395	-0.058712	-0.0801844	-0.0692392	-0.048199	24.1285	23.5302	23.3194	23.5417	23.6227	23.2891	23.0388	22.9228
CTL0102	A0A0H3MG91	Putative exported protein	Chlamydia trachomatis serovar L2 (strain 434/Bu / ATCC VR-902B) OX=471472	40.4	12	0	-0.145023	-0.209173	-0.0434717	-0.221283	-0.0722306	-0.173677	-0.0261994	23.4154	22.5965	22.3148	22.7494	21.9588	21.9967	21.0375	21.6313
CTL0102	A0A0H3MG91	Putative exported protein	Chlamydia trachomatis serovar L2 (strain 434/Bu / ATCC VR-902B) OX=471472	44	9	0	-0.0603567	-0.0394838	0.00984306	-0.0767835	-0.0438932	-0.128082	-0.0985339	22.867	21.9551	21.9494	22.3602	21.6859	21.7364	21.0109	21.2694
CTL0102	A0A0H3MG91	Putative exported protein	Chlamydia trachomatis serovar L2 (strain 434/Bu / ATCC VR-902B) OX=471472	46.9	5	0	0.159303	0.0975213	0.24716	0.255775	0.189652	0.248531	0.104326	20.0593	20.1732	20.1077	20.2078	20.2071	19.6211	19.4626	19.5315
CTL0102	A0A0H3MG91	Putative exported protein	Chlamydia trachomatis serovar L2 (strain 434/Bu / ATCC VR-902B) OX=471472	49.8	2	0		-0.030643	0.352287	0.0657283	0.0578285	0.0976346	-0.103522	15.5468		16.443	15.6586	16.7878	15.0896	14.8423	14.4164
CTL0102	A0A0H3MG91	Putative exported protein	Chlamydia trachomatis serovar L2 (strain 434/Bu / ATCC VR-902B) OX=471472	52.9	2	0	-0.593225	-0.177843	-0.169586	-0.408632	-0.421515	-0.00436059	-0.00788677	12.5149	14.1997	14.9569	13.4842	14.795	13.9905	13.5893	13.2587
CTL0103	A0A0H3MCH3	Putative lipoprotein	Chlamydia trachomatis serovar L2 (strain 434/Bu / ATCC VR-902B) OX=471472	37	2	0	0.018616	0.0715525	-0.0301506	-0.0573434	0.0694946	0.145589	-0.0917034	18.7689	18.6215	18.3373	18.4021	18.3703	18.2801	20.4256	17.0941
CTL0103	A0A0H3MCH3	Putative lipoprotein	Chlamydia trachomatis serovar L2 (strain 434/Bu / ATCC VR-902B) OX=471472	44	2	0	0.13262	0.0415254	-0.0697577	0.145398	0.152531	0.133861	-0.147479	15.8115	15.0925	14.9749	15.225	14.8526	14.8773	14.2174	14.1649
CTL0103	A0A0H3MCH3	Putative lipoprotein	Chlamydia trachomatis serovar L2 (strain 434/Bu / ATCC VR-902B) OX=471472	46.9	2	0	-0.0981044	-0.168399	0.0698614	-0.0566243	-0.170079	-0.0123411	-0.144562	16.474	16.3305	16.2564	16.4452	16.3094	15.676	15.6164	15.6972
CTL0103	A0A0H3MCH3	Putative lipoprotein	Chlamydia trachomatis serovar L2 (strain 434/Bu / ATCC VR-902B) OX=471472	55.5	2	0	0.531195	0.105586	0.528275	0.289307	0.167593	0.169658	0.488511	16.4799	15.1312	13.0185	12.9003	15.3	12.4934	12.0757	12.7661
CTL0105	A0A0H3MB88	Conserved hyporthetical protein	Chlamydia trachomatis serovar L2 (strain 434/Bu / ATCC VR-902B) OX=471472	37.8	4	0	-0.0202443	-0.0939827	-0.0651558	-0.0688045	-0.0674165	-0.111496	0.0261707	20.7995	20.2396	19.9665	20.257	20.2836	19.9728	19.6675	19.6682
CTL0105	A0A0H3MB88	Conserved hyporthetical protein	Chlamydia trachomatis serovar L2 (strain 434/Bu / ATCC VR-902B) OX=471472	40.4	4	0	-0.042133	-0.0534095	-0.0852646	-0.159324	-0.0494735	-0.194799	-0.0762011	19.4067	18.6907	18.4619	18.6989	18.012	18.0108	17.0076	17.5726
CTL0105	A0A0H3MB88	Conserved hyporthetical protein	Chlamydia trachomatis serovar L2 (strain 434/Bu / ATCC VR-902B) OX=471472	46.9	4	0	0.0337432	0.127908	0.0417466	0.011724	0.0131908	-0.0302082	0.100654	20.336	20.3244	20.4148	20.2792	20.2398	19.7214	19.4606	19.8045
CTL0105	A0A0H3MB88	Conserved hyporthetical protein	Chlamydia trachomatis serovar L2 (strain 434/Bu / ATCC VR-902B) OX=471472	49.8	4	0		0.000552578	-0.121206	0.0029611	-0.0544577	-0.0692352	-0.0617492	21.2298		22.1572	20.8681	22.4081	20.6603	20.3584	20.1412
CTL0105	A0A0H3MB88	Conserved hyporthetical protein	Chlamydia trachomatis serovar L2 (strain 434/Bu / ATCC VR-902B) OX=471472	52.9	3	0	0.314475	0.114025	0.0775488	0.339958	0.31891	0.228899	0.201753	18.1772	20.7697	20.911	19.3936	21.2058	20.3932	19.4849	19.1306
CTL0107	A0A0H3MG95	Zn-dependent hydrolase	Chlamydia trachomatis serovar L2 (strain 434/Bu / ATCC VR-902B) OX=471472	37.8	2	0	-0.120299	-0.106157	-0.148441	-0.122466	-0.0937846	-0.0496993	-0.110358	18.297	17.637	17.4519	17.6712	17.7275	17.444	17.2269	17.0292
CTL0107	A0A0H3MG95	Zn-dependent hydrolase	Chlamydia trachomatis serovar L2 (strain 434/Bu / ATCC VR-902B) OX=471472	46.9	2	0	-0.05461	-0.165867	-0.182438	-0.210792	-0.125332	-0.204864	-0.243493	18.5081	18.4081	18.2931	18.227	18.1894	17.7549	17.458	17.6325
CTL0122	A0A0H3MJY9	Uncharacterized protein	Chlamydia trachomatis serovar L2 (strain 434/Bu / ATCC VR-902B) OX=471472	37.8	3	0	-0.252706	0.0190249	-0.137232	-0.0937804	-0.10942	-0.180395	-0.0744298	15.6818	14.8895	14.9619	15.0673	15.141	14.8132	14.481	14.4499
CTL0122	A0A0H3MJY9	Uncharacterized protein	Chlamydia trachomatis serovar L2 (strain 434/Bu / ATCC VR-902B) OX=471472	44	3	0	0.149928	0.0595737	0.201852	0.0717569	0.0142267	0.232377	0.0863167	18.3374	17.6357	17.5189	18.0225	17.3048	17.2649	16.8418	16.9246
CTL0122	A0A0H3MJY9	Uncharacterized protein	Chlamydia trachomatis serovar L2 (strain 434/Bu / ATCC VR-902B) OX=471472	46.9	3	0	0.095082	0.289805	0.126637	0.150471	0.320828	0.273235	0.13953	17.2889	17.3386	17.5296	17.3169	17.3314	16.9819	16.7169	16.7963
CTL0122	A0A0H3MJY9	Uncharacterized protein	Chlamydia trachomatis serovar L2 (strain 434/Bu / ATCC VR-902B) OX=471472	49.8	3	0		-0.356812	-0.162238	-0.367756	-0.276378	0.0346364	-0.0165837	17.6297		18.1997	17.227	18.4372	16.8382	16.8622	16.5863
CTL0122	A0A0H3MJY9	Uncharacterized protein	Chlamydia trachomatis serovar L2 (strain 434/Bu / ATCC VR-902B) OX=471472	52.9	3	0	-0.107717	-0.623125	-0.630242	0.255772	0.179464	-0.0759135	0.342369	15.5039	17.6742	17.5006	16.0126	18.4484	17.5804	16.5068	16.5979
CTL0122	A0A0H3MJY9	Uncharacterized protein	Chlamydia trachomatis serovar L2 (strain 434/Bu / ATCC VR-902B) OX=471472	55.5	4	0	0.289709	0.296927	0.20052	0.307115	0.555199	0.566214	0.426663	20.2669	18.6767	16.9969	16.3596	19.1049	16.668	16.2593	16.4913
CTL0122	A0A0H3MJY9	Uncharacterized protein	Chlamydia trachomatis serovar L2 (strain 434/Bu / ATCC VR-902B) OX=471472	58.6	2	0	-0.0851531	0.313548	-0.405269	0.0943404	-0.759834	-0.21852	0.33023	15.0926	14.5939	14.9215	14.0356	14.3327	13.9696	13.3771	13.8224
CTL0122	A0A0H3MJY9	Uncharacterized protein	Chlamydia trachomatis serovar L2 (strain 434/Bu / ATCC VR-902B) OX=471472	62	3	0	0.261401	-0.0540985	0.0857217	-0.201152	0.248904	0.038992	0.153755	15.0261	15.9793	16.8966	14.1138	17.5937	14.0417	14.1562	14.2021
CTL0137	A0A0H3MBA6	Uncharacterized protein	Chlamydia trachomatis serovar L2 (strain 434/Bu / ATCC VR-902B) OX=471472	37	21	0	0.0142442	0.0271007	0.0387587	-0.0142275	-0.0696892	0.057741	-0.0599827	22.0645	21.9127	21.5884	21.7666	21.709	21.4365	23.6334	20.4214
CTL0137	A0A0H3MBA6	Uncharacterized protein	Chlamydia trachomatis serovar L2 (strain 434/Bu / ATCC VR-902B) OX=471472	37.8	18	0	-0.0200431	-0.0600675	-0.0636729	-0.0709271	-0.0443064	-0.0489829	-0.0876115	23.6972	23.1375	22.8981	23.1562	23.1792	22.8936	22.6277	22.4521
CTL0137	A0A0H3MBA6	Uncharacterized protein	Chlamydia trachomatis serovar L2 (strain 434/Bu / ATCC VR-902B) OX=471472	40.4	21	0	-0.0796574	-0.089471	-0.064477	-0.138834	-0.0656218	-0.147468	-0.158018	23.7608	23.0073	22.78	23.0738	22.3867	22.3488	21.4091	21.8449
CTL0137	A0A0H3MBA6	Uncharacterized protein	Chlamydia trachomatis serovar L2 (strain 434/Bu / ATCC VR-902B) OX=471472	44	22	0	-0.0679765	-0.0779654	-0.0662427	-0.17397	-0.0921057	-0.174382	-0.189312	23.9793	23.0598	23.0232	23.3964	22.701	22.8005	22.0769	22.2909
CTL0137	A0A0H3MBA6	Uncharacterized protein	Chlamydia trachomatis serovar L2 (strain 434/Bu / ATCC VR-902B) OX=471472	46.9	13	0	-0.103083	-0.102473	-0.0847748	-0.15114	-0.161981	-0.149241	-0.118416	18.7602	18.6118	18.6087	18.5768	18.5012	17.9704	17.7658	18.0097
CTL0140	A0A0H3MCJ9	Nudix hydrolase domain-containing protein	Chlamydia trachomatis serovar L2 (strain 434/Bu / ATCC VR-902B) OX=471472	37	9	0	0.106063	0.14743	0.137097	0.0672737	0.180341	0.159436	-0.113592	22.501	22.4411	22.1453	22.3015	22.227	22.1231	24.1716	20.8044
CTL0140	A0A0H3MCJ9	Nudix hydrolase domain-containing protein	Chlamydia trachomatis serovar L2 (strain 434/Bu / ATCC VR-902B) OX=471472	37.8	9	0	-0.0347943	0.022621	-0.0623992	-0.0986408	-0.0453545	0.0320152	0.00478789	22.9229	22.3484	22.2065	22.3831	22.3772	22.1183	21.9344	21.7702
CTL0140	A0A0H3MCJ9	Nudix hydrolase domain-containing protein	Chlamydia trachomatis serovar L2 (strain 434/Bu / ATCC VR-902B) OX=471472	40.4	8	0	-0.105039	-0.180905	-0.0220007	-0.212512	-0.145989	-0.179335	-0.141598	23.4393	22.6604	22.367	22.7948	21.9915	21.9469	21.0557	21.5398
CTL0140	A0A0H3MCJ9	Nudix hydrolase domain-containing protein	Chlamydia trachomatis serovar L2 (strain 434/Bu / ATCC VR-902B) OX=471472	44	12	0	-0.145673	-0.0907828	-0.0564572	-0.222894	-0.133518	-0.147792	-0.0945614	24.2788	23.2815	23.3099	23.7056	22.9515	23.0585	22.403	22.6851
CTL0140	A0A0H3MCJ9	Nudix hydrolase domain-containing protein	Chlamydia trachomatis serovar L2 (strain 434/Bu / ATCC VR-902B) OX=471472	46.9	11	0	0.0386703	0.0178679	-0.0654465	-0.0611818	-0.0169693	-0.088836	0.0121174	23.8259	23.8192	23.7946	23.6618	23.6567	23.181	22.8918	23.2058
CTL0140	A0A0H3MCJ9	Nudix hydrolase domain-containing protein	Chlamydia trachomatis serovar L2 (strain 434/Bu / ATCC VR-902B) OX=471472	49.8	9	0		0.0187681	-0.0773455	0.0279215	-0.0454903	-0.0339796	-0.0128423	22.9231		23.8687	22.6052	24.1263	22.3625	22.0869	21.8834
CTL0140	A0A0H3MCJ9	Nudix hydrolase domain-containing protein	Chlamydia trachomatis serovar L2 (strain 434/Bu / ATCC VR-902B) OX=471472	52.9	3	0	0.0798067	0.181041	0.00148002	0.160793	0.256511	0.177553	-0.0257325	17.2329	19.5908	20.0338	18.3733	20.0824	19.3865	18.4893	17.9588
CTL0144	A0A0H3MAR3	1-acyl-sn-glycerol-3-phosphate acyltransferase	Chlamydia trachomatis serovar L2 (strain 434/Bu / ATCC VR-902B) OX=471472	37	4	0	0.140534	0.114941	0.0708631	0.0705021	-0.118465	0.137042	-0.0956084	16.7354	16.7099	16.3472	16.4697	16.4646	16.0587	18.3836	15.0568
CTL0144	A0A0H3MAR3	1-acyl-sn-glycerol-3-phosphate acyltransferase	Chlamydia trachomatis serovar L2 (strain 434/Bu / ATCC VR-902B) OX=471472	37.8	3	0	0.234995	0.104302	0.0899679	0.154705	0.108486	0.039268	0.0214433	15.3547	15.05	14.72	14.9673	15.0624	14.704	14.3735	14.2187
CTL0144	A0A0H3MAR3	1-acyl-sn-glycerol-3-phosphate acyltransferase	Chlamydia trachomatis serovar L2 (strain 434/Bu / ATCC VR-902B) OX=471472	40.4	4	0	0.296677	0.226216	-0.187377	0.438993	0.0639685	0.4826	0.58282	14.8835	14.5063	14.2183	14.0736	14.0872	13.6011	13.1619	13.7085
CTL0144	A0A0H3MAR3	1-acyl-sn-glycerol-3-phosphate acyltransferase	Chlamydia trachomatis serovar L2 (strain 434/Bu / ATCC VR-902B) OX=471472	44	3	0	0.256756	-0.119315	0.0423845	0.208769	0.0851208	0.25229	0.268671	16.8439	16.2491	15.8465	16.3696	15.9483	15.8423	15.3682	15.6135
CTL0144	A0A0H3MAR3	1-acyl-sn-glycerol-3-phosphate acyltransferase	Chlamydia trachomatis serovar L2 (strain 434/Bu / ATCC VR-902B) OX=471472	46.9	2	0	-0.0540439	-0.0927265	0.000195502	-0.11467	-0.0180594	0.252399	0.0539969	16.1087	16.0092	15.9668	16.0102	15.886	15.4627	15.5158	15.5305
CTL0149	A0A0H3MAT1	Protein disulfide isomerase	Chlamydia trachomatis serovar L2 (strain 434/Bu / ATCC VR-902B) OX=471472	37	7	0	0.0265318	-0.0247075	-0.0621877	-0.0693359	0.0716945	-0.0256498	-0.000737743	19.3513	19.2119	18.8234	18.9525	18.9407	18.8647	20.8368	17.7675
CTL0149	A0A0H3MAT1	Protein disulfide isomerase	Chlamydia trachomatis serovar L2 (strain 434/Bu / ATCC VR-902B) OX=471472	37.8	7	0	0.0385841	-0.034419	0.101225	0.0828931	0.0985836	-0.167297	-0.0607053	20.5665	20.0654	19.7931	20.1904	20.2023	19.9059	19.3787	19.3483
CTL0149	A0A0H3MAT1	Protein disulfide isomerase	Chlamydia trachomatis serovar L2 (strain 434/Bu / ATCC VR-902B) OX=471472	40.4	5	0	-0.0369025	-0.105268	-0.139101	-0.170504	-0.0661378	-0.155446	-0.0507298	20.48	19.7693	19.4834	19.7184	19.0742	19.0675	18.1204	18.6714
CTL0149	A0A0H3MAT1	Protein disulfide isomerase	Chlamydia trachomatis serovar L2 (strain 434/Bu / ATCC VR-902B) OX=471472	44	6	0	-0.0204271	-0.108476	-0.0966104	-0.0457655	-0.118069	-0.0782667	0.00744958	21.1004	20.2284	20.1138	20.4871	19.9503	19.8956	19.2941	19.6087
CTL0149	A0A0H3MAT1	Protein disulfide isomerase	Chlamydia trachomatis serovar L2 (strain 434/Bu / ATCC VR-902B) OX=471472	46.9	6	0	0.0752137	0.0151032	0.0737883	0.0371854	0.048333	0.0452504	0.10906	19.3769	19.4067	19.3428	19.352	19.3061	18.7973	18.5769	18.8538
CTL0149	A0A0H3MAT1	Protein disulfide isomerase	Chlamydia trachomatis serovar L2 (strain 434/Bu / ATCC VR-902B) OX=471472	49.8	7	0		-0.14899	-0.171681	-0.237398	-0.179486	-0.17129	-0.150281	18.6498		19.4277	18.2377	19.5878	17.9553	17.6764	17.4727
CTL0149	A0A0H3MAT1	Protein disulfide isomerase	Chlamydia trachomatis serovar L2 (strain 434/Bu / ATCC VR-902B) OX=471472	52.9	5	0	-0.0351943	-0.119153	0.0909429	-0.0294037	-0.0991609	0.0597084	0.0294859	14.9378	17.1807	17.4385	16.1677	17.5971	16.7358	16.0763	15.7189
CTL0149	A0A0H3MAT1	Protein disulfide isomerase	Chlamydia trachomatis serovar L2 (strain 434/Bu / ATCC VR-902B) OX=471472	55.5	7	0	-0.392274	-0.482542	-0.531198	-0.350906	-0.507217	-0.542484	-0.526712	21.9613	19.6891	17.9118	17.3223	20.1412	17.3	16.845	17.2323
CTL0152	A0A0H3MCK9	Putative exported protein	Chlamydia trachomatis serovar L2 (strain 434/Bu / ATCC VR-902B) OX=471472	37	5	0	-0.138382	-0.234785	-0.244818	-0.216969	-0.246694	-0.187691	-0.0629138	19.8221	19.5177	19.0841	19.2406	19.2638	19.0171	21.1455	18.1761
CTL0152	A0A0H3MCK9	Putative exported protein	Chlamydia trachomatis serovar L2 (strain 434/Bu / ATCC VR-902B) OX=471472	37.8	8	0	0.0158894	-0.0962195	-0.110046	-0.136179	-0.0586028	-0.081703	-0.117824	22.2033	21.6795	21.3681	21.6159	21.6201	21.3855	21.1011	20.928
CTL0152	A0A0H3MCK9	Putative exported protein	Chlamydia trachomatis serovar L2 (strain 434/Bu / ATCC VR-902B) OX=471472	40.4	6	0	-0.0713052	0.0152172	-0.0831883	0.0399397	-0.00026917	0.153268	-0.0821462	22.16	21.4148	21.2838	21.4543	20.9646	20.8133	20.109	20.32
CTL0152	A0A0H3MCK9	Putative exported protein	Chlamydia trachomatis serovar L2 (strain 434/Bu / ATCC VR-902B) OX=471472	44	6	0	0.0590541	0.00903134	0.0662629	0.164561	0.0366802	0.169944	-0.0124862	21.8385	21.0459	20.9694	21.388	20.8987	20.7884	20.2804	20.3269
CTL0152	A0A0H3MCK9	Putative exported protein	Chlamydia trachomatis serovar L2 (strain 434/Bu / ATCC VR-902B) OX=471472	46.9	4	0	0.0172431	0.0713182	0.194057	0.0983276	0.00569477	0.189154	-0.0587965	19.0933	19.0652	19.1156	19.1888	19.0837	18.4712	18.4373	18.4024
CTL0152	A0A0H3MCK9	Putative exported protein	Chlamydia trachomatis serovar L2 (strain 434/Bu / ATCC VR-902B) OX=471472	49.8	5	0		-0.242803	0.125393	-0.146324	0.0142399	-0.114509	-0.0549653	18.8545		19.5385	18.7394	19.8835	18.3537	17.9378	17.7727
CTL0152	A0A0H3MCK9	Putative exported protein	Chlamydia trachomatis serovar L2 (strain 434/Bu / ATCC VR-902B) OX=471472	52.9	3	0	-0.429229	-0.190725	0.029996	-0.0685498	-0.142947	0.143274	0.0356967	15.8057	17.6544	18.2347	16.9746	18.4258	17.5598	17.0277	16.593
CTL0152	A0A0H3MCK9	Putative exported protein	Chlamydia trachomatis serovar L2 (strain 434/Bu / ATCC VR-902B) OX=471472	55.5	2	0	-0.00184885	0.133145	0.215856	-0.128253	0.177049	0.312669	0.102821	19.4139	17.5322	15.9801	15.522	17.8165	15.4369	15.1528	15.3145
CTL0152	A0A0H3MCK9	Putative exported protein	Chlamydia trachomatis serovar L2 (strain 434/Bu / ATCC VR-902B) OX=471472	58.6	2	0	0.0424222	0.0576572	0.144975	0.291834	0.305057	0.141206	-0.192451	14.3632	13.9921	13.9362	13.8565	13.8008	14.3051	13.0075	12.5704
CTL0156	A0A0H3MK29	Putative exported protein	Chlamydia trachomatis serovar L2 (strain 434/Bu / ATCC VR-902B) OX=471472	62	2	0	-0.148314	-0.136448	0.176378	-0.450997	-0.00904893	-0.0856517	0.219481	13.0684	13.612	14.8566	12.2468	15.3862	11.8262	12.0739	12.3102
CTL0158	A0A0H3MAU1	Uncharacterized protein	Chlamydia trachomatis serovar L2 (strain 434/Bu / ATCC VR-902B) OX=471472	37	2	0	-0.173783	-0.213101	-0.232889	-0.215011	-0.223856	-0.045278	-0.29406	21.9284	21.5886	21.2121	21.3589	21.3721	21.1462	23.3942	20.0513
CTL0158	A0A0H3MAU1	Uncharacterized protein	Chlamydia trachomatis serovar L2 (strain 434/Bu / ATCC VR-902B) OX=471472	37.8	3	0	-0.0653284	0.117117	-0.116234	0.0656775	-0.0137936	0.154919	-0.099616	20.1956	19.5906	19.5738	19.6021	19.8143	19.4226	19.3301	18.9386
CTL0158	A0A0H3MAU1	Uncharacterized protein	Chlamydia trachomatis serovar L2 (strain 434/Bu / ATCC VR-902B) OX=471472	40.4	2	0	-0.11826	-0.330615	-0.203862	-0.37733	-0.162561	-0.179737	-0.12354	21.24	20.4479	20.018	20.4136	19.6274	19.731	18.856	19.3586
CTL0158	A0A0H3MAU1	Uncharacterized protein	Chlamydia trachomatis serovar L2 (strain 434/Bu / ATCC VR-902B) OX=471472	44	3	0	-0.0860622	-0.0872696	-0.0876753	-0.172663	-0.102818	-0.0834623	-0.0241909	23.6001	22.6624	22.6347	22.9957	22.323	22.4105	21.7886	22.0767
CTL0158	A0A0H3MAU1	Uncharacterized protein	Chlamydia trachomatis serovar L2 (strain 434/Bu / ATCC VR-902B) OX=471472	46.9	2	0	-0.0338024	-0.0734522	-0.108023	-0.0241393	0.00706626	0.0590723	0.0107659	21.9027	21.8235	21.7801	21.696	21.7706	21.2819	21.1165	21.2813
CTL0158	A0A0H3MAU1	Uncharacterized protein	Chlamydia trachomatis serovar L2 (strain 434/Bu / ATCC VR-902B) OX=471472	49.8	4	0		-0.01133	-0.196382	-0.0410278	-0.135147	-0.0501913	-0.119218	21.6882		22.6037	21.2513	22.8225	21.038	20.8358	20.5421
CTL0158	A0A0H3MAU1	Uncharacterized protein	Chlamydia trachomatis serovar L2 (strain 434/Bu / ATCC VR-902B) OX=471472	52.9	2	0	-0.0465632	-0.0731796	-0.160627	-0.127721	-0.0224623	-0.175994	-0.23332	16.2126	18.4441	18.7592	17.1909	18.7736	18.0872	17.1154	16.7309
CTL0158	A0A0H3MAU1	Uncharacterized protein	Chlamydia trachomatis serovar L2 (strain 434/Bu / ATCC VR-902B) OX=471472	55.5	2	0	-0.126538	-0.333352	-0.217504	0.0210316	-0.132907	0.0197532	0.022494	20.1169	18.1105	16.2166	15.7916	18.6688	15.83	15.5629	15.9372
CTL0178	A0A0H3MAU8	Uncharacterized protein	Chlamydia trachomatis serovar L2 (strain 434/Bu / ATCC VR-902B) OX=471472	40.4	2	0	0.291565	0.423812	0.00178566	0.341328	0.0196507	0.17053	0.0361498	17.022	16.6397	16.5545	16.4013	16.1281	15.6953	14.9883	15.3003
CTL0184	A0A0H3MBD4	Candidate inclusion membrane protein	Chlamydia trachomatis serovar L2 (strain 434/Bu / ATCC VR-902B) OX=471472	37	9	0	0.0836092	0.119168	0.0818622	0.086986	0.179185	0.0171124	0.091159	18.908	18.8256	18.524	18.6532	18.6537	18.5289	20.4362	17.4161
CTL0184	A0A0H3MBD4	Candidate inclusion membrane protein	Chlamydia trachomatis serovar L2 (strain 434/Bu / ATCC VR-902B) OX=471472	37.8	7	0	-0.00811615	0.0999294	-0.0753018	0.0201298	0.0294256	0.140542	-0.00348837	18.944	18.3962	18.3049	18.3913	18.5171	18.2142	18.0641	17.783
CTL0184	A0A0H3MBD4	Candidate inclusion membrane protein	Chlamydia trachomatis serovar L2 (strain 434/Bu / ATCC VR-902B) OX=471472	40.4	5	0	-0.0617525	-0.175847	-0.0142564	-0.258737	-0.0554211	-0.0822694	-0.116727	19.3414	18.6058	18.2742	18.7046	17.8474	17.9396	17.0549	17.4668
CTL0184	A0A0H3MBD4	Candidate inclusion membrane protein	Chlamydia trachomatis serovar L2 (strain 434/Bu / ATCC VR-902B) OX=471472	44	7	0	-0.091586	-0.0770705	-0.141427	-0.241672	-0.129089	-0.19189	-0.147437	20.9892	20.0461	20.034	20.3311	19.6432	19.7734	19.0693	19.3427
CTL0184	A0A0H3MBD4	Candidate inclusion membrane protein	Chlamydia trachomatis serovar L2 (strain 434/Bu / ATCC VR-902B) OX=471472	46.9	10	0	-0.0172603	0.0214152	-0.147519	-0.135773	-0.107184	-0.183192	-0.0495892	21.2713	21.2086	21.2436	21.0251	21.0275	20.5362	20.2429	20.5895
CTL0184	A0A0H3MBD4	Candidate inclusion membrane protein	Chlamydia trachomatis serovar L2 (strain 434/Bu / ATCC VR-902B) OX=471472	49.8	7	0		-0.330182	-0.0723638	-0.565127	-0.289577	-0.371617	-0.203057	18.3406		18.9373	18.0278	18.9508	17.536	17.1669	17.1108
CTL0184	A0A0H3MBD4	Candidate inclusion membrane protein	Chlamydia trachomatis serovar L2 (strain 434/Bu / ATCC VR-902B) OX=471472	52.9	3	0	-0.101164	-0.162593	-0.444586	-0.184114	-0.180591	-0.0351433	-0.0264836	12.4028	14.5797	14.86	13.0971	14.9074	14.1193	13.4464	13.1279
CTL0184	A0A0H3MBD4	Candidate inclusion membrane protein	Chlamydia trachomatis serovar L2 (strain 434/Bu / ATCC VR-902B) OX=471472	55.5	2	0	-0.249884	-0.567168	-0.69514	-0.295031	-0.674991	-0.893798	-0.469558	21.625	19.4952	17.4909	16.8221	19.8608	16.796	16.1574	16.9532
CTL0185	A0A0H3MAV2	Putative membrane protein	Chlamydia trachomatis serovar L2 (strain 434/Bu / ATCC VR-902B) OX=471472	55.5	2	0	0.0507305	-0.425253	-0.251536	-0.343169	-0.0601458	-0.221994	-0.224219	16.713	14.8838	12.7208	12.3536	14.9007	12.4988	11.9171	12.2865
CTL0190	A0A0H3MBD9	Tyrosine-specific transport protein	Chlamydia trachomatis serovar L2 (strain 434/Bu / ATCC VR-902B) OX=471472	37	3	0	-1.37227e-05	0.131675	-0.0208222	0.00644345	0.22892	-0.284846	-0.0614619	15.3352	15.1692	14.9637	14.9778	15.0004	15.0058	16.5615	13.6907
CTL0190	A0A0H3MBD9	Tyrosine-specific transport protein	Chlamydia trachomatis serovar L2 (strain 434/Bu / ATCC VR-902B) OX=471472	37.8	2	0	0.120082	0.144564	0.0196723	0.0878926	0.169037	0.0180442	0.11604	17.5431	17.1235	16.9486	17.0854	17.1839	16.9529	16.5407	16.5016
CTL0190	A0A0H3MBD9	Tyrosine-specific transport protein	Chlamydia trachomatis serovar L2 (strain 434/Bu / ATCC VR-902B) OX=471472	40.4	3	0	-0.0351189	0.182788	0.109846	0.272645	0.107065	0.359913	-0.0149645	14.9151	14.2062	14.2065	14.4025	13.9525	13.6758	13.0708	13.1423
CTL0190	A0A0H3MBD9	Tyrosine-specific transport protein	Chlamydia trachomatis serovar L2 (strain 434/Bu / ATCC VR-902B) OX=471472	44	2	0	-0.148842	-0.0327432	0.0106919	0.0419622	-0.0226092	0.0354975	0.15545	16.7273	15.7268	15.8164	16.2212	15.6649	15.6179	15.0348	15.3836
CTL0190	A0A0H3MBD9	Tyrosine-specific transport protein	Chlamydia trachomatis serovar L2 (strain 434/Bu / ATCC VR-902B) OX=471472	46.9	2	0	-0.0873528	-0.13985	-0.10469	-0.0205187	-0.0901973	-0.175317	-0.154361	16.5076	16.3749	16.3187	16.3043	16.3791	15.7895	15.4871	15.7211
CTL0190	A0A0H3MBD9	Tyrosine-specific transport protein	Chlamydia trachomatis serovar L2 (strain 434/Bu / ATCC VR-902B) OX=471472	49.8	3	0		-0.13075	-0.0996834	-0.151538	0.0301868	-0.137339	0.294719	15.7253		16.5214	15.3851	16.7491	15.2404	14.7858	14.9932
CTL0190	A0A0H3MBD9	Tyrosine-specific transport protein	Chlamydia trachomatis serovar L2 (strain 434/Bu / ATCC VR-902B) OX=471472	52.9	3	0	-0.167394	-0.0424104	-0.14257	0.00909894	0.0216801	-0.0803347	0.0362257	17.4843	19.5949	20.0617	18.4806	20.1821	19.4031	18.4827	18.2722
CTL0190	A0A0H3MBD9	Tyrosine-specific transport protein	Chlamydia trachomatis serovar L2 (strain 434/Bu / ATCC VR-902B) OX=471472	55.5	3	0	-0.115708	-0.180108	-0.0339802	0.0458407	0.00506419	0.138888	0.110964	20.5227	18.5271	16.7757	16.3809	19.0994	16.3737	16.0878	16.4314
CTL0190	A0A0H3MBD9	Tyrosine-specific transport protein	Chlamydia trachomatis serovar L2 (strain 434/Bu / ATCC VR-902B) OX=471472	58.6	3	0	0.248307	-0.228025	0.0437717	-0.213341	-0.0213139	-0.0598597	-0.319411	14.5708	14.4057	13.8582	13.963	13.5033	14.1864	13.0141	12.6511
CTL0190	A0A0H3MBD9	Tyrosine-specific transport protein	Chlamydia trachomatis serovar L2 (strain 434/Bu / ATCC VR-902B) OX=471472	62	2	0	-0.0638653	0.0154668	-0.0424334	-0.0894505	0.0127644	0.0958959	0.0618195	17.0767	17.7047	19.0167	16.0363	19.756	15.8562	16.2637	16.1608
CTL0191	A0A0H3MAW0	Putative membrane transport protein	Chlamydia trachomatis serovar L2 (strain 434/Bu / ATCC VR-902B) OX=471472	46.9	2	0	0.0666636	-0.0393276	-0.0948593	-0.0374932	0.0421149	-0.144155	0.0116938	22.1258	22.1471	22.0374	21.9323	21.9804	21.5401	21.1365	21.5054
CTL0191	A0A0H3MAW0	Putative membrane transport protein	Chlamydia trachomatis serovar L2 (strain 434/Bu / ATCC VR-902B) OX=471472	52.9	2	0	-0.0165785	0.0849993	0.0441183	0.016045	-0.0409482	-0.0446366	0.0189742	17.5403	19.8017	20.245	18.7233	20.245	19.3964	18.5744	18.3108
CTL0196	A0A0H3MBE2	Metalloprotease-insulinase	Chlamydia trachomatis serovar L2 (strain 434/Bu / ATCC VR-902B) OX=471472	37	23	0	0.0252098	0.0764716	0.0176479	0.0185274	-0.164273	0.177409	-0.0698684	21.6933	21.5525	21.2666	21.3744	21.3706	20.9708	23.3819	20.0404
CTL0196	A0A0H3MBE2	Metalloprotease-insulinase	Chlamydia trachomatis serovar L2 (strain 434/Bu / ATCC VR-902B) OX=471472	37.8	27	0	-0.053471	-0.0895862	-0.125701	-0.116956	-0.117876	-0.0588098	-0.149067	22.4016	21.8085	21.5731	21.7986	21.8376	21.5245	21.3224	21.0951
CTL0196	A0A0H3MBE2	Metalloprotease-insulinase	Chlamydia trachomatis serovar L2 (strain 434/Bu / ATCC VR-902B) OX=471472	40.4	24	0	-0.127271	-0.0944275	-0.0317224	-0.141463	-0.0810064	-0.108068	-0.109177	23.421	22.6199	22.4352	22.7668	22.0442	21.9936	21.1087	21.5539
CTL0196	A0A0H3MBE2	Metalloprotease-insulinase	Chlamydia trachomatis serovar L2 (strain 434/Bu / ATCC VR-902B) OX=471472	44	23	0	-0.100131	-0.0833844	-0.103886	-0.0978991	-0.0897414	-0.0261118	-0.099965	22.7718	21.8201	21.8103	22.1512	21.5696	21.5953	21.0177	21.1727
CTL0196	A0A0H3MBE2	Metalloprotease-insulinase	Chlamydia trachomatis serovar L2 (strain 434/Bu / ATCC VR-902B) OX=471472	46.9	12	0	-0.010011	-0.0481163	-0.00897	-0.0247506	-0.028686	-0.118154	-0.0659019	20.077	20.0216	19.9797	19.9693	19.9443	19.4204	19.1136	19.3789
CTL0196	A0A0H3MBE2	Metalloprotease-insulinase	Chlamydia trachomatis serovar L2 (strain 434/Bu / ATCC VR-902B) OX=471472	49.8	7	0		0.154807	0.189411	0.283495	0.230631	0.13498	0.0999294	16.8225		17.9042	16.7714	18.2813	16.5381	16.1553	15.8956
CTL0196	A0A0H3MBE2	Metalloprotease-insulinase	Chlamydia trachomatis serovar L2 (strain 434/Bu / ATCC VR-902B) OX=471472	52.9	4	0	0.0749836	0.213821	-0.0071554	0.125693	0.0287748	0.169943	-0.0171292	14.0741	16.4271	16.9077	15.2059	16.8885	16	15.3229	14.8086
CTL0209	A0A0H3MBF6	Uncharacterized protein	Chlamydia trachomatis serovar L2 (strain 434/Bu / ATCC VR-902B) OX=471472	37	4	0	0.206437	0.227507	-0.0870367	-0.194107	0.00108393	-0.149875	0.353265	13.2371	13.2776	12.9615	12.8135	12.7018	12.68	14.5984	12.0074
CTL0209	A0A0H3MBF6	Uncharacterized protein	Chlamydia trachomatis serovar L2 (strain 434/Bu / ATCC VR-902B) OX=471472	37.8	3	0	0.0746791	-0.023085	0.00577936	-0.0284524	-0.0651359	-0.136608	0.0768081	15.8096	15.3446	15.0475	15.338	15.3341	14.9852	14.6525	14.7289
CTL0209	A0A0H3MBF6	Uncharacterized protein	Chlamydia trachomatis serovar L2 (strain 434/Bu / ATCC VR-902B) OX=471472	44	3	0	-0.0426067	-0.183905	-0.118317	-0.140793	-0.343852	-0.114378	-0.248194	18.1025	17.2083	17.0404	17.4674	16.8573	16.6719	16.2601	16.3552
CTL0218	A0A0H3MBG0	Putative integral membrane protein	Chlamydia trachomatis serovar L2 (strain 434/Bu / ATCC VR-902B) OX=471472	37	2	0	-0.0462855	-0.060227	-0.0266397	-0.00386041	0.0206277	-0.281801	-0.0301992	17.059	16.8468	16.4956	16.6958	16.7139	16.5214	18.2884	15.4458
CTL0222	A0A0H3MK96	Uncharacterized protein	Chlamydia trachomatis serovar L2 (strain 434/Bu / ATCC VR-902B) OX=471472	37	2	0	-0.106497	-0.061399	-0.189206	-0.277647	-0.197731	0.0586991	-0.0994995	18.3526	18.0801	17.788	17.8268	17.7336	17.5966	19.9224	16.67
CTL0222	A0A0H3MK96	Uncharacterized protein	Chlamydia trachomatis serovar L2 (strain 434/Bu / ATCC VR-902B) OX=471472	37.8	3	0	-0.0364183	0.000413505	0.0678073	0.0093855	0.0532096	0.0371212	0.0138202	19.4662	18.8901	18.7277	19.0567	19.0286	18.7602	18.4829	18.3226
CTL0222	A0A0H3MK96	Uncharacterized protein	Chlamydia trachomatis serovar L2 (strain 434/Bu / ATCC VR-902B) OX=471472	40.4	3	0	0.116406	0.142768	-0.00550464	0.0744335	0.219752	0.297058	-0.00227451	19.5714	19.014	18.8228	18.9434	18.4106	18.4448	17.6643	17.8113
CTL0222	A0A0H3MK96	Uncharacterized protein	Chlamydia trachomatis serovar L2 (strain 434/Bu / ATCC VR-902B) OX=471472	44	3	0	-0.0031871	0.0225313	0.0155449	0.0411486	0.0496934	0.121766	0.0511353	19.6868	18.832	18.8312	19.1856	18.6236	18.6497	18.0805	18.2388
CTL0222	A0A0H3MK96	Uncharacterized protein	Chlamydia trachomatis serovar L2 (strain 434/Bu / ATCC VR-902B) OX=471472	46.9	3	0	0.0395916	0.111705	0.0371323	0.163696	0.204534	0.0685651	0.233541	18.5593	18.5535	18.6219	18.4978	18.615	18.1359	17.7826	18.1607
CTL0222	A0A0H3MK96	Uncharacterized protein	Chlamydia trachomatis serovar L2 (strain 434/Bu / ATCC VR-902B) OX=471472	49.8	3	0		-0.108496	0.0332294	0.115619	0.167136	0.315485	0.199775	18.1442		18.9625	17.9369	19.4351	17.7963	17.6575	17.3171
CTL0222	A0A0H3MK96	Uncharacterized protein	Chlamydia trachomatis serovar L2 (strain 434/Bu / ATCC VR-902B) OX=471472	52.9	2	0	0.0366144	0.161699	0.186931	0.0405426	-0.0685017	0.182805	0.280654	15.7891	18.1037	18.5706	17.1149	18.5183	17.6177	17.0507	16.8214
CTL0222	A0A0H3MK96	Uncharacterized protein	Chlamydia trachomatis serovar L2 (strain 434/Bu / ATCC VR-902B) OX=471472	55.5	2	0	-0.204489	0.0341003	-0.0441991	-0.119413	0.0473067	0.0150763	-0.023882	19.8857	17.8013	16.3529	15.7337	18.2971	15.779	15.3269	15.6596
CTL0222	A0A0H3MK96	Uncharacterized protein	Chlamydia trachomatis serovar L2 (strain 434/Bu / ATCC VR-902B) OX=471472	62	2	0	0.363867	0.13491	0.384839	0.165035	0.392901	0.501229	0.402068	14.3392	15.395	16.3988	13.7261	17.2731	13.4989	13.9316	13.7636
CTL0223	A0A0H3MBG2	Putative integral membrane protein	Chlamydia trachomatis serovar L2 (strain 434/Bu / ATCC VR-902B) OX=471472	37	2	0	-0.193441	-0.378044	-0.332139	-0.294062	-0.0123354	-0.320903	0.144143	15.2353	14.8759	14.3542	14.5666	14.6	14.6647	16.4256	13.7965
CTL0223	A0A0H3MBG2	Putative integral membrane protein	Chlamydia trachomatis serovar L2 (strain 434/Bu / ATCC VR-902B) OX=471472	37.8	4	0	-0.100045	-0.15302	-0.11767	-0.225711	-0.116088	0.088655	-0.128779	16.0145	15.3748	15.1225	15.4195	15.3417	15.1392	15.0827	14.7282
CTL0223	A0A0H3MBG2	Putative integral membrane protein	Chlamydia trachomatis serovar L2 (strain 434/Bu / ATCC VR-902B) OX=471472	40.4	3	0	0.0109237	0.156181	0.15228	0.082011	0.18375	0.26802	-0.207564	16.5479	15.885	15.8128	16.0777	15.3947	15.3853	14.6117	14.5825
CTL0226	A0A0H3MCR0	UPF0056 inner membrane protein	Chlamydia trachomatis serovar L2 (strain 434/Bu / ATCC VR-902B) OX=471472	37	2	0	-0.413199	-0.24761	-0.193365	-0.0665032	0.988254	-1.38226	-0.229452	18.5499	17.9707	17.7991	18.0199	18.1421	18.9799	18.6788	16.7374
CTL0226	A0A0H3MCR0	UPF0056 inner membrane protein	Chlamydia trachomatis serovar L2 (strain 434/Bu / ATCC VR-902B) OX=471472	49.8	2	0		-0.110446	0.736124	-0.104662	0.452292	-0.026278	-0.310209	17.6918		18.5082	18.1874	18.7624	17.629	16.8633	16.3547
CTL0226	A0A0H3MCR0	UPF0056 inner membrane protein	Chlamydia trachomatis serovar L2 (strain 434/Bu / ATCC VR-902B) OX=471472	52.9	2	0	0.136231	0.450607	0.183334	0.161562	0.208367	0.86813	0.383933	15.42	17.8343	18.4904	16.7423	18.2703	17.5255	17.3669	16.5556
CTL0226	A0A0H3MCR0	UPF0056 inner membrane protein	Chlamydia trachomatis serovar L2 (strain 434/Bu / ATCC VR-902B) OX=471472	55.5	2	0	-0.0434007	0.0667534	-0.090407	-0.0159788	0.136306	0.0422454	-0.151971	20.3818	18.4585	16.8816	16.1835	18.8966	16.364	15.8502	16.0275
CTL0227	A0A0H3MKA1	ABC transporter permease	Chlamydia trachomatis serovar L2 (strain 434/Bu / ATCC VR-902B) OX=471472	37	3	0	-0.361508	-0.454335	-0.431842	-0.277657	-0.33576	-0.296023	-0.294849	16.2521	15.7246	15.2946	15.4837	15.6332	15.3581	17.4673	14.3742
CTL0227	A0A0H3MKA1	ABC transporter permease	Chlamydia trachomatis serovar L2 (strain 434/Bu / ATCC VR-902B) OX=471472	37.8	2	0	0.00427178	0.14484	0.167766	0.142518	-0.0162014	0.133769	-0.0861649	16.0391	15.5037	15.4449	15.7295	15.7346	15.2637	15.1524	14.7954
CTL0231	A0A0H3MBG6	Sulfate transporter	Chlamydia trachomatis serovar L2 (strain 434/Bu / ATCC VR-902B) OX=471472	37	4	0	0.190085	0.355793	0.272943	0.297568	0.112818	0.302953	-0.000206847	18.4378	18.4619	18.2904	18.3741	18.3941	17.9923	20.2519	16.8545
CTL0231	A0A0H3MBG6	Sulfate transporter	Chlamydia trachomatis serovar L2 (strain 434/Bu / ATCC VR-902B) OX=471472	37.8	2	0	0.07723	0.0491622	-0.137064	-0.183956	-0.00794839	-0.19907	0.0196983	15.4355	14.973	14.7457	14.8211	14.8045	14.6683	14.216	14.2977
CTL0231	A0A0H3MBG6	Sulfate transporter	Chlamydia trachomatis serovar L2 (strain 434/Bu / ATCC VR-902B) OX=471472	40.4	2	0	-0.00216008	-0.0398649	-0.063731	-0.0910818	-0.058214	-0.0334531	-0.140079	19.5613	18.8853	18.6301	18.8751	18.235	18.1567	17.3236	17.6634
CTL0232	A0A0H3MCR3	Putative membrane transport protein	Chlamydia trachomatis serovar L2 (strain 434/Bu / ATCC VR-902B) OX=471472	52.9	2	0	0.0578698	0.0503891	0.0464454	-0.00741871	0.0290293	0.379196	0.323837	16.4123	18.7482	19.0825	17.5977	19.0936	18.3384	17.8703	17.4878
CTL0232	A0A0H3MCR3	Putative membrane transport protein	Chlamydia trachomatis serovar L2 (strain 434/Bu / ATCC VR-902B) OX=471472	55.5	2	0	0.337017	0.0935963	0.439185	-0.0153985	-0.0758698	0.132958	-0.281031	16.0034	14.4606	12.5301	12.3348	14.5189	11.7735	11.5626	11.5202
CTL0238	A0A0H3MCR8	Uncharacterized protein	Chlamydia trachomatis serovar L2 (strain 434/Bu / ATCC VR-902B) OX=471472	37.8	2	0	-0.0530674	-0.286268	0.0153167	-0.0983591	0.231402	0.116249	-0.279345	15.197	14.6042	14.1717	14.735	14.6516	14.6692	14.2928	13.7601
CTL0238	A0A0H3MCR8	Uncharacterized protein	Chlamydia trachomatis serovar L2 (strain 434/Bu / ATCC VR-902B) OX=471472	40.4	2	0	0.333942	0.328561	-0.0210289	0.14903	0.147395	0.201365	0.306747	15.6932	15.3534	15.1304	15.0497	14.607	14.4942	13.6904	14.2421
CTL0238	A0A0H3MCR8	Uncharacterized protein	Chlamydia trachomatis serovar L2 (strain 434/Bu / ATCC VR-902B) OX=471472	44	3	0	-0.00309388	0.032886	0.0687498	0.213459	0.0450616	0.231662	0.111131	19.6469	18.7922	18.8016	19.1989	18.756	18.6052	18.1505	18.2589
CTL0244	A0A0H3MBH2	Uncharacterized protein	Chlamydia trachomatis serovar L2 (strain 434/Bu / ATCC VR-902B) OX=471472	37	4	0	-0.082727	-0.0579054	-0.00343225	-0.272584	-0.141659	-0.136123	-0.27421	16.6925	16.4438	16.1315	16.3525	16.0787	15.9926	18.0676	14.8353
CTL0244	A0A0H3MBH2	Uncharacterized protein	Chlamydia trachomatis serovar L2 (strain 434/Bu / ATCC VR-902B) OX=471472	37.8	4	0	0.0181016	-0.00949602	-0.0374502	-0.0514922	-0.039739	0.0426652	0.0234154	20.5606	20.0391	19.8122	20.0459	20.0621	19.7617	19.5828	19.4266
CTL0244	A0A0H3MBH2	Uncharacterized protein	Chlamydia trachomatis serovar L2 (strain 434/Bu / ATCC VR-902B) OX=471472	49.8	3	0		-0.0240498	0.0448214	0.0700681	0.0129452	-0.150888	0.0903236	17.6114		18.5142	17.4157	18.8568	17.1093	16.6583	16.6749
CTL0244	A0A0H3MBH2	Uncharacterized protein	Chlamydia trachomatis serovar L2 (strain 434/Bu / ATCC VR-902B) OX=471472	52.9	3	0	-0.097994	0.0457918	0.068292	0.305927	0.218099	0.299137	0.0989499	12.5326	14.7127	15.1982	13.7398	15.5272	14.6478	13.9105	13.3832
CTL0255	A0A0H3MGJ2	Uncharacterized protein	Chlamydia trachomatis serovar L2 (strain 434/Bu / ATCC VR-902B) OX=471472	37	23	0	-0.0952519	-0.374995	-0.339761	-0.310178	-0.227847	-0.261381	-0.118737	21.6919	21.4307	20.8137	21.0155	21.0404	20.9058	22.9417	19.9901
CTL0255	A0A0H3MGJ2	Uncharacterized protein	Chlamydia trachomatis serovar L2 (strain 434/Bu / ATCC VR-902B) OX=471472	37.8	23	0	-0.0273951	-0.343599	-0.300286	-0.225205	-0.244415	-0.227281	-0.206963	23.2477	22.6806	22.1651	22.4701	22.5754	22.244	21.9999	21.8832
CTL0255	A0A0H3MGJ2	Uncharacterized protein	Chlamydia trachomatis serovar L2 (strain 434/Bu / ATCC VR-902B) OX=471472	40.4	21	0	-0.0330106	-0.204459	-0.267335	-0.129247	-0.206433	-0.0423514	-0.144105	23.3707	22.6639	22.2749	22.4809	22.0062	21.8179	21.1241	21.4687
CTL0255	A0A0H3MGJ2	Uncharacterized protein	Chlamydia trachomatis serovar L2 (strain 434/Bu / ATCC VR-902B) OX=471472	44	20	0	0.00672537	-0.250931	-0.162695	-0.0235367	-0.123213	-0.14845	-0.281622	22.9114	22.0665	21.7823	22.2319	21.7835	21.7014	21.0349	21.1306
CTL0255	A0A0H3MGJ2	Uncharacterized protein	Chlamydia trachomatis serovar L2 (strain 434/Bu / ATCC VR-902B) OX=471472	46.9	10	0	0.0896685	-0.279694	0.0153287	0.0284406	-0.422491	-0.244106	-0.29846	19.0954	19.1397	18.7666	19.0121	19.0159	18.045	18.0061	18.1648
CTL0255	A0A0H3MGJ2	Uncharacterized protein	Chlamydia trachomatis serovar L2 (strain 434/Bu / ATCC VR-902B) OX=471472	49.8	5	0		-0.21757	0.636001	0.250019	0.47901	0.159801	-0.0775548	15.6705		16.3798	16.0661	17.0959	15.6345	15.0282	14.5662
CTL0256	A0A0H3MCS7	Putative membrane protein	Chlamydia trachomatis serovar L2 (strain 434/Bu / ATCC VR-902B) OX=471472	37	5	0	-0.0273203	-0.0572645	-0.0447596	0.0762193	-0.0925145	0.120887	-0.424468	18.1791	17.9858	17.6186	17.7977	17.914	17.5283	19.8111	16.1716
CTL0256	A0A0H3MCS7	Putative membrane protein	Chlamydia trachomatis serovar L2 (strain 434/Bu / ATCC VR-902B) OX=471472	37.8	3	0	0.0447536	-0.162614	-0.172729	-0.14947	-0.104991	-0.107314	-0.158578	19.6748	19.1799	18.7732	19.0247	19.0783	18.8106	18.547	18.3587
CTL0256	A0A0H3MCS7	Putative membrane protein	Chlamydia trachomatis serovar L2 (strain 434/Bu / ATCC VR-902B) OX=471472	40.4	4	0	-0.356635	-0.532647	-0.321199	-0.663777	-0.400563	-0.756278	-0.414183	21.0669	20.0364	19.6429	20.1232	19.1678	19.3199	18.1064	18.8949
CTL0256	A0A0H3MCS7	Putative membrane protein	Chlamydia trachomatis serovar L2 (strain 434/Bu / ATCC VR-902B) OX=471472	44	4	0	-0.224403	-0.400786	-0.336689	-0.537655	-0.417958	-0.405918	-0.52765	21.4825	20.4065	20.2036	20.6291	19.8405	19.9778	19.3485	19.4557
CTL0256	A0A0H3MCS7	Putative membrane protein	Chlamydia trachomatis serovar L2 (strain 434/Bu / ATCC VR-902B) OX=471472	46.9	3	0	0.0475081	0.0555232	-0.148092	0.0665136	-0.217781	-0.244772	-0.245038	20.427	20.4291	20.4334	20.1802	20.3855	19.5813	19.337	19.5498
CTL0256	A0A0H3MCS7	Putative membrane protein	Chlamydia trachomatis serovar L2 (strain 434/Bu / ATCC VR-902B) OX=471472	49.8	5	0		-0.12597	-0.181461	-0.0131341	-0.337928	-0.380842	-0.290473	19.2489		20.0498	18.827	20.4111	18.3959	18.0659	17.9316
CTL0256	A0A0H3MCS7	Putative membrane protein	Chlamydia trachomatis serovar L2 (strain 434/Bu / ATCC VR-902B) OX=471472	52.9	2	0	-0.164544	-0.252541	-0.128324	-0.130753	-0.0926014	-0.333126	-0.360029	16.1562	18.2697	18.5234	17.1668	18.7141	17.9607	16.9018	16.5478
CTL0256	A0A0H3MCS7	Putative membrane protein	Chlamydia trachomatis serovar L2 (strain 434/Bu / ATCC VR-902B) OX=471472	55.5	3	0	-0.577841	-0.899853	-0.852287	-0.500404	-0.663591	-0.755075	-0.940074	19.6957	17.238	15.2289	14.7356	17.7262	14.8781	14.3668	14.5534
CTL0256	A0A0H3MCS7	Putative membrane protein	Chlamydia trachomatis serovar L2 (strain 434/Bu / ATCC VR-902B) OX=471472	58.6	2	0	0.259575	-0.431158	-0.0417973	-0.643639	0.0335692	0.638693	0.107881	12.2704	12.1165	11.3546	11.5769	10.7725	11.9408	11.4122	10.7779
CTL0256	A0A0H3MCS7	Putative membrane protein	Chlamydia trachomatis serovar L2 (strain 434/Bu / ATCC VR-902B) OX=471472	62	2	0	0.488378	0.786666	0.964553	0.815076	0.688049	0.601281	1.10993	11.6377	12.8179	14.349	11.6043	15.2216	11.0925	11.3301	11.7699
CTL0262	A0A0H3MB32	Uncharacterized protein	Chlamydia trachomatis serovar L2 (strain 434/Bu / ATCC VR-902B) OX=471472	37	5	0	-0.0165966	0.00861353	0.0242728	0.0434829	0.104971	0.0245537	-0.139865	17.3213	17.1388	16.8268	17.009	17.0236	16.868	18.8571	15.5984
CTL0262	A0A0H3MB32	Uncharacterized protein	Chlamydia trachomatis serovar L2 (strain 434/Bu / ATCC VR-902B) OX=471472	37.8	3	0	-0.0257116	-0.0345845	-0.0689945	-0.0256432	-0.0738284	0.0135406	0.0646403	19.2575	18.6921	18.4839	18.7112	18.7848	18.4244	18.2506	18.1646
CTL0262	A0A0H3MB32	Uncharacterized protein	Chlamydia trachomatis serovar L2 (strain 434/Bu / ATCC VR-902B) OX=471472	40.4	4	0	-0.156609	-0.190643	-0.0431028	-0.198518	-0.0321196	0.0319304	-0.0426353	19.0297	18.1993	17.9477	18.3641	17.5959	17.6512	16.8574	17.2292
CTL0262	A0A0H3MB32	Uncharacterized protein	Chlamydia trachomatis serovar L2 (strain 434/Bu / ATCC VR-902B) OX=471472	44	4	0	-0.0204272	-0.0753793	-0.146226	-0.0345734	-0.0914315	-0.0288854	-0.0974939	19.3045	18.4325	18.351	18.6416	18.1656	18.1263	17.5476	17.7079
CTL0262	A0A0H3MB32	Uncharacterized protein	Chlamydia trachomatis serovar L2 (strain 434/Bu / ATCC VR-902B) OX=471472	46.9	3	0	-0.0297078	-0.0299377	-0.0431973	-0.126861	0.0264241	-0.128837	-0.13594	18.9482	18.8731	18.8692	18.8064	18.7134	18.3468	17.9742	18.1801
CTL0262	A0A0H3MB32	Uncharacterized protein	Chlamydia trachomatis serovar L2 (strain 434/Bu / ATCC VR-902B) OX=471472	49.8	6	0		-0.132854	-0.103415	-0.163546	-0.190616	-0.221123	-0.205156	19.1969		19.991	18.853	20.2087	18.4913	18.1737	17.965
CTL0262	A0A0H3MB32	Uncharacterized protein	Chlamydia trachomatis serovar L2 (strain 434/Bu / ATCC VR-902B) OX=471472	52.9	4	0	0.0161901	0.118558	-0.00746025	0.114851	0.183683	0.0190966	0.174879	15.1636	17.4578	17.902	16.2951	17.9672	17.2444	16.2615	16.0901
CTL0262	A0A0H3MB32	Uncharacterized protein	Chlamydia trachomatis serovar L2 (strain 434/Bu / ATCC VR-902B) OX=471472	55.5	4	0	-0.405099	-0.678388	-0.713873	-0.186165	-0.526146	-0.492804	-0.382054	19.4601	17.1751	15.2148	14.6384	17.8048	14.7799	14.3935	14.8758
CTL0262	A0A0H3MB32	Uncharacterized protein	Chlamydia trachomatis serovar L2 (strain 434/Bu / ATCC VR-902B) OX=471472	58.6	3		#NUM!		#NUM!		#NUM!				11.4491		10.6795		11.3368
CTL0264	A0A0H3MGJ5	Uncharacterized protein	Chlamydia trachomatis serovar L2 (strain 434/Bu / ATCC VR-902B) OX=471472	37	3	0	-0.144579	0.0455375	0.0715232	-0.158413	0.165047	0.102031	0.32843	12.7234	12.4128	12.2657	12.4583	12.2237	12.3301	14.3365	11.4688
CTL0266	A0A0H3MKC9	Putative exported protein	Chlamydia trachomatis serovar L2 (strain 434/Bu / ATCC VR-902B) OX=471472	37	6	0	-0.0322362	0.00336024	-0.0895953	-0.0544312	-0.261117	-0.0677338	-0.155977	18.5366	18.3384	18.0368	18.1104	18.1409	17.7172	19.98	16.7976
CTL0266	A0A0H3MKC9	Putative exported protein	Chlamydia trachomatis serovar L2 (strain 434/Bu / ATCC VR-902B) OX=471472	37.8	6	0	-0.00825804	-0.0858426	-0.0493664	-0.0629237	-0.027123	-0.0312527	-0.127606	19.5245	18.9766	18.6997	18.9978	19.0145	18.7381	18.4728	18.2394
CTL0266	A0A0H3MKC9	Putative exported protein	Chlamydia trachomatis serovar L2 (strain 434/Bu / ATCC VR-902B) OX=471472	40.4	6	0	-0.00962621	0.0669668	-0.0181321	0.0502819	0.00135609	0.0042025	-0.0600478	20.0798	19.3963	19.2554	19.4392	18.8948	18.7347	17.8798	18.2619
CTL0266	A0A0H3MKC9	Putative exported protein	Chlamydia trachomatis serovar L2 (strain 434/Bu / ATCC VR-902B) OX=471472	44	6	0	0.00456191	0.00590133	-0.00211455	-0.0660313	0.0180586	-0.0178218	-0.00722715	21.3804	20.5334	20.5082	20.8616	20.21	20.3117	19.6346	19.8741
CTL0266	A0A0H3MKC9	Putative exported protein	Chlamydia trachomatis serovar L2 (strain 434/Bu / ATCC VR-902B) OX=471472	46.9	5	0	-0.0221042	-0.0485443	-0.0083707	-0.0251649	0.0923433	0.0414872	0.0436698	19.1698	19.1023	19.0721	19.0628	19.0367	18.6342	18.3661	18.5813
CTL0266	A0A0H3MKC9	Putative exported protein	Chlamydia trachomatis serovar L2 (strain 434/Bu / ATCC VR-902B) OX=471472	49.8	2	0		0.0485674	0.0347015	0.0877516	0.114316	0.163908	0.0202295	16.8187		17.7941	16.6129	18.0817	16.4179	16.1804	15.8121
CTL0266	A0A0H3MKC9	Putative exported protein	Chlamydia trachomatis serovar L2 (strain 434/Bu / ATCC VR-902B) OX=471472	52.9	2	0	-0.231553	-0.00748968	-0.123469	-0.0328645	0.0538025	0.0993157	-0.166092	13.9621	16.0086	16.5744	14.9775	16.6179	15.913	15.1402	14.5476
CTL0271	A0A0H3MKD3	Uncharacterized protein	Chlamydia trachomatis serovar L2 (strain 434/Bu / ATCC VR-902B) OX=471472	37	2	0	-0.19843	0.315979	-0.241481	0.0602111	-0.735026	0.0422063	0.0531564	12.4278	12.0634	12.2406	11.8497	12.1467	11.1345	13.9811	10.8979
CTL0271	A0A0H3MKD3	Uncharacterized protein	Chlamydia trachomatis serovar L2 (strain 434/Bu / ATCC VR-902B) OX=471472	37.8	3	0	-0.0227977	-0.197609	-0.165984	-0.132518	-0.0900101	0.300665	-0.293718	14.0641	13.5016	13.1275	13.4207	13.4845	13.2148	13.3443	12.6129
CTL0271	A0A0H3MKD3	Uncharacterized protein	Chlamydia trachomatis serovar L2 (strain 434/Bu / ATCC VR-902B) OX=471472	44	2	0	0.146378	0.212882	0.248109	0.146749	0.378372	0.267709	0.299175	15.1017	14.3965	14.4364	14.8331	14.1441	14.3933	13.6414	13.9017
CTL0272	A0A0H3MBI5	Uncharacterized protein	Chlamydia trachomatis serovar L2 (strain 434/Bu / ATCC VR-902B) OX=471472	37	18	0	-0.154687	-0.166168	-0.168189	-0.152747	-0.0342358	-0.120728	-0.0786221	22.6301	22.3094	21.9608	22.1253	22.1361	22.0376	24.0205	20.9684
CTL0272	A0A0H3MBI5	Uncharacterized protein	Chlamydia trachomatis serovar L2 (strain 434/Bu / ATCC VR-902B) OX=471472	37.8	16	0	-0.0258623	-0.0251277	-0.0980599	-0.0969328	-0.0642848	-0.0764274	-0.086258	23.0402	22.4746	22.276	22.4648	22.4962	22.2167	21.9433	21.7964
CTL0272	A0A0H3MBI5	Uncharacterized protein	Chlamydia trachomatis serovar L2 (strain 434/Bu / ATCC VR-902B) OX=471472	40.4	21	0	-0.114109	-0.102061	-0.0134128	-0.103982	-0.0295227	-0.134639	0.0287356	24.7238	23.9358	23.7303	24.0879	23.3845	23.3479	22.3849	22.9946
CTL0272	A0A0H3MBI5	Uncharacterized protein	Chlamydia trachomatis serovar L2 (strain 434/Bu / ATCC VR-902B) OX=471472	44	16	0	-0.071234	-0.0477136	0.0205607	-0.0262013	0.174694	-0.00701016	0.0898827	23.2864	22.3635	22.3605	22.7902	22.1558	22.3743	21.5513	21.8771
CTL0272	A0A0H3MBI5	Uncharacterized protein	Chlamydia trachomatis serovar L2 (strain 434/Bu / ATCC VR-902B) OX=471472	46.9	10	0	-0.00507985	0.00510791	0.0387465	0.02256	0.0679543	0.0749386	0.0742334	19.2287	19.1782	19.1847	19.1688	19.1433	18.6687	18.4584	18.6707
CTL0272	A0A0H3MBI5	Uncharacterized protein	Chlamydia trachomatis serovar L2 (strain 434/Bu / ATCC VR-902B) OX=471472	49.8	8	0		-0.0718916	0.175443	0.0494336	0.0417143	0.0169685	0.0351767	18.1884		19.0434	18.1233	19.4131	17.715	17.4032	17.1967
CTL0272	A0A0H3MBI5	Uncharacterized protein	Chlamydia trachomatis serovar L2 (strain 434/Bu / ATCC VR-902B) OX=471472	52.9	6	0	-0.298029	-0.183373	-0.0618046	-0.095974	-0.273222	0.195608	0.0850111	17.6001	19.5801	20.0366	18.6773	20.1929	19.224	18.8745	18.4368
CTL0272	A0A0H3MBI5	Uncharacterized protein	Chlamydia trachomatis serovar L2 (strain 434/Bu / ATCC VR-902B) OX=471472	55.5	5	0	0.288814	0.318967	0.29056	0.0260149	0.587334	0.649599	0.760884	14.938	13.347	11.69	11.1208	13.4949	11.3713	11.0138	11.4967
CTL0276	A0A0H3MCU1	Putative exported protein	Chlamydia trachomatis serovar L2 (strain 434/Bu / ATCC VR-902B) OX=471472	40.4	2	0	0.0224381	-0.0815732	0.0303792	-0.126341	-0.121449	-0.179705	-0.104534	20.6229	19.9715	19.65	20.0308	19.2613	19.1551	18.239	18.7605
CTL0276	A0A0H3MCU1	Putative exported protein	Chlamydia trachomatis serovar L2 (strain 434/Bu / ATCC VR-902B) OX=471472	44	3	0	-0.269246	0.178834	-0.0395866	0.0520549	-0.210165	0.335346	0.00620683	16.3036	15.1828	15.6043	15.7473	15.2513	15.0067	14.911	14.8107
CTL0286	A0A0H3MB49	Uncharacterized protein	Chlamydia trachomatis serovar L2 (strain 434/Bu / ATCC VR-902B) OX=471472	37	2	0	0.513594	0.803783	0.720743	0.505401	0.443275	0.178523	-0.221026	16.7876	17.1352	17.0883	17.1718	16.9517	16.6726	18.4773	14.9836
CTL0286	A0A0H3MB49	Uncharacterized protein	Chlamydia trachomatis serovar L2 (strain 434/Bu / ATCC VR-902B) OX=471472	40.4	2	0	0.424198	0.220532	-0.0376872	0.0798597	0.209041	0.415153	-0.250699	19.0669	18.8173	18.3961	18.4068	17.9115	17.9296	17.2779	17.0584
CTL0286	A0A0H3MB49	Uncharacterized protein	Chlamydia trachomatis serovar L2 (strain 434/Bu / ATCC VR-902B) OX=471472	44	3	0	0.324027	0.103055	0.400524	0.226192	0.199421	0.314775	0.226553	19.8622	19.3347	19.0872	19.746	18.9841	18.9749	18.449	18.5897
CTL0286	A0A0H3MB49	Uncharacterized protein	Chlamydia trachomatis serovar L2 (strain 434/Bu / ATCC VR-902B) OX=471472	46.9	3	0	0.062711	0.0855758	-0.118669	-0.000818169	-0.0743155	-0.17222	-0.00163785	20.7004	20.7178	20.7369	20.4831	20.5917	19.9983	19.683	20.0667
CTL0286	A0A0H3MB49	Uncharacterized protein	Chlamydia trachomatis serovar L2 (strain 434/Bu / ATCC VR-902B) OX=471472	55.5	2	0	-0.161867	-0.0639113	-0.0808762	-0.155746	0.00999157	0.220316	-0.170947	18.7537	16.7119	15.1228	14.565	17.1288	14.6096	14.4002	14.3805
CTL0297	A0A0H3MCV0	Putative exported protein	Chlamydia trachomatis serovar L2 (strain 434/Bu / ATCC VR-902B) OX=471472	37	8	0	-0.0245761	0.0282105	0.0259271	0.0355203	0.000416694	0.0397585	0.0119312	20.3051	20.1146	19.8302	19.9945	19.9994	19.7473	21.856	18.734
CTL0297	A0A0H3MCV0	Putative exported protein	Chlamydia trachomatis serovar L2 (strain 434/Bu / ATCC VR-902B) OX=471472	37.8	8	0	-0.0263032	-0.0726221	-0.135447	-0.157836	-0.12191	0.0157045	-0.0642409	22.8033	22.2373	21.9917	22.1905	22.1984	21.9222	21.7985	21.5816
CTL0297	A0A0H3MCV0	Putative exported protein	Chlamydia trachomatis serovar L2 (strain 434/Bu / ATCC VR-902B) OX=471472	40.4	6	0	0.0434709	0.0506977	-0.027036	-0.00662731	0.00140053	0.0624039	0.0319714	22.1195	21.4891	21.2788	21.47	20.8776	20.7745	19.9777	20.3936
CTL0297	A0A0H3MCV0	Putative exported protein	Chlamydia trachomatis serovar L2 (strain 434/Bu / ATCC VR-902B) OX=471472	44	9	0	-0.0013972	-0.0595539	-0.0584458	0.0432302	0.0214396	0.0802002	0.0336597	22.0806	21.2276	21.1429	21.5054	21.0194	21.0153	20.4328	20.6151
CTL0297	A0A0H3MCV0	Putative exported protein	Chlamydia trachomatis serovar L2 (strain 434/Bu / ATCC VR-902B) OX=471472	46.9	4	0	0.129698	0.0759072	0.310499	0.362571	0.349196	0.615612	0.442821	19.9253	20.0096	19.9521	20.1372	20.18	19.6467	19.6957	19.736
CTL0298	A0A0H3MKE7	Putative glycosyl hydrolase	Chlamydia trachomatis serovar L2 (strain 434/Bu / ATCC VR-902B) OX=471472	40.4	4	0	-1.01488	-0.0998109	0.0655988	-0.036258	-0.216734	-0.332192	-0.331388	12.2754	10.5867	11.2843	11.7186	11.0039	10.7123	9.73903	10.1862
CTL0298	A0A0H3MKE7	Putative glycosyl hydrolase	Chlamydia trachomatis serovar L2 (strain 434/Bu / ATCC VR-902B) OX=471472	44	7	0	-0.073334	-0.197856	-0.0215642	-0.25204	-0.163301	-0.180326	-0.144664	19.0477	18.1228	17.9717	18.5094	17.6913	17.7977	17.1394	17.4039
CTL0298	A0A0H3MKE7	Putative glycosyl hydrolase	Chlamydia trachomatis serovar L2 (strain 434/Bu / ATCC VR-902B) OX=471472	46.9	4	0	-0.0604436	-1.01615	-0.147907	-0.385321	0.536801	-0.170043	-1.07102	12.4784	12.3726	11.4132	12.2319	11.9851	12.3873	11.4632	10.7752
CTL0298	A0A0H3MKE7	Putative glycosyl hydrolase	Chlamydia trachomatis serovar L2 (strain 434/Bu / ATCC VR-902B) OX=471472	49.8	3	0		0.10633	-0.0718771	0.185533	0.126859	-0.033663	-0.0401417	14.9539		15.9871	14.6415	16.3147	14.5657	14.1181	13.8869
CTL0299	A0A0H3MBJ5	Putative type III secretion system chaperone	Chlamydia trachomatis serovar L2 (strain 434/Bu / ATCC VR-902B) OX=471472	37	10	0	-0.194038	0.0611296	-0.105381	-0.122075	-0.573988	-0.628814	-0.344473	21.542	21.182	21.1	21.1001	21.0787	20.4098	22.4244	19.6145
CTL0299	A0A0H3MBJ5	Putative type III secretion system chaperone	Chlamydia trachomatis serovar L2 (strain 434/Bu / ATCC VR-902B) OX=471472	37.8	11	0	-0.0284957	-0.0395682	-0.0512891	-0.0470651	-0.0514259	-0.0212495	-0.054853	22.572	22.0039	21.7935	22.0434	22.0779	21.7614	21.5303	21.3597
CTL0299	A0A0H3MBJ5	Putative type III secretion system chaperone	Chlamydia trachomatis serovar L2 (strain 434/Bu / ATCC VR-902B) OX=471472	40.4	7	0	-0.0937487	-0.118528	-0.00933673	-0.14311	0.0026821	0.118298	0.0238499	21.5966	20.829	20.5867	20.9647	20.2182	20.2529	19.5107	19.8626
CTL0299	A0A0H3MBJ5	Putative type III secretion system chaperone	Chlamydia trachomatis serovar L2 (strain 434/Bu / ATCC VR-902B) OX=471472	44	10	0	-0.240265	-0.160041	-0.223647	-0.405939	-0.281379	-0.226418	-0.212253	23.3342	22.2423	22.296	22.5938	21.8239	21.966	21.3797	21.6228
CTL0299	A0A0H3MBJ5	Putative type III secretion system chaperone	Chlamydia trachomatis serovar L2 (strain 434/Bu / ATCC VR-902B) OX=471472	46.9	11	0	-0.0238099	-0.109022	-0.227695	-0.124997	-0.0507505	-0.17367	-0.156406	23.5373	23.4681	23.3792	23.211	23.3044	22.8587	22.5184	22.7487
CTL0299	A0A0H3MBJ5	Putative type III secretion system chaperone	Chlamydia trachomatis serovar L2 (strain 434/Bu / ATCC VR-902B) OX=471472	49.8	9	0		-0.208247	-0.120936	-0.231454	-0.164409	0.302607	-0.259942	21.7509		22.4695	21.3895	22.6948	21.0715	21.2514	20.4642
CTL0299	A0A0H3MBJ5	Putative type III secretion system chaperone	Chlamydia trachomatis serovar L2 (strain 434/Bu / ATCC VR-902B) OX=471472	52.9	8	0	0.0765032	0.352951	0.295279	-0.285719	-0.0921311	0.0603831	-0.0168616	17.893	20.2475	20.8657	19.3272	20.2959	19.6979	19.0321	18.6277
CTL0299	A0A0H3MBJ5	Putative type III secretion system chaperone	Chlamydia trachomatis serovar L2 (strain 434/Bu / ATCC VR-902B) OX=471472	55.5	7	0	0.165215	-0.256646	-0.0456588	-0.070441	-0.408434	-0.314897	-0.156614	23.7296	22.0149	19.906	19.5761	22.19	19.1671	18.8409	19.3707
CTL0299	A0A0H3MBJ5	Putative type III secretion system chaperone	Chlamydia trachomatis serovar L2 (strain 434/Bu / ATCC VR-902B) OX=471472	58.6	6	0	-0.063928	-0.210851	0.170934	-0.12439	0.289401	-0.0228661	-0.161451	18.7311	18.2537	18.0356	18.2504	17.7525	18.6573	17.2113	16.9693
CTL0299	A0A0H3MBJ5	Putative type III secretion system chaperone	Chlamydia trachomatis serovar L2 (strain 434/Bu / ATCC VR-902B) OX=471472	62	6	0	0.0670234	-0.0889049	-0.288436	0.0204413	-0.259646	-0.123773	-0.301589	18.3327	19.0915	20.1683	17.0462	21.1219	16.8398	17.3	17.0534
CTL0303	A0A0H3MGL8	Uncharacterized protein	Chlamydia trachomatis serovar L2 (strain 434/Bu / ATCC VR-902B) OX=471472	37.8	2	0	0.00586105	-0.0548032	-0.100378	-0.0254597	0.00620955	0.189899	0.0518841	17.0381	16.5043	16.2443	16.4604	16.5656	16.2851	16.2076	15.9325
CTL0304	A0A0H3MCV5	Uncharacterized protein	Chlamydia trachomatis serovar L2 (strain 434/Bu / ATCC VR-902B) OX=471472	37	4	0	-0.114178	-0.151804	-0.125213	-0.215032	-0.500933	0.0984955	0.0689971	15.7908	15.5107	15.1359	15.329	15.2345	14.7316	17.4005	14.2768
CTL0304	A0A0H3MCV5	Uncharacterized protein	Chlamydia trachomatis serovar L2 (strain 434/Bu / ATCC VR-902B) OX=471472	37.8	3	0	0.0239886	0.107005	-0.0211181	-0.0385185	-0.125017	0.0725785	-0.118205	16.4954	15.9798	15.8635	15.997	16.0099	15.6112	15.5476	15.2198
CTL0304	A0A0H3MCV5	Uncharacterized protein	Chlamydia trachomatis serovar L2 (strain 434/Bu / ATCC VR-902B) OX=471472	40.4	3	0	0.0739829	0.140827	-0.108078	-0.0363548	0.101186	-0.0985834	-0.0846275	17.8229	17.2231	17.0724	17.0923	16.5513	16.5777	15.5201	15.9804
CTL0304	A0A0H3MCV5	Uncharacterized protein	Chlamydia trachomatis serovar L2 (strain 434/Bu / ATCC VR-902B) OX=471472	44	5	0	0.0177264	0.184917	-0.00439899	0.117961	0.042048	-0.0415026	-0.072573	17.5509	16.7171	16.8577	17.0298	16.5645	16.5062	15.7814	15.9792
CTL0304	A0A0H3MCV5	Uncharacterized protein	Chlamydia trachomatis serovar L2 (strain 434/Bu / ATCC VR-902B) OX=471472	46.9	6	0	0.0487075	0.0841759	0.130237	-0.0815841	0.0730461	0.268026	0.0649858	17.5873	17.5906	17.6224	17.6189	17.3978	17.0325	17.0101	17.0202
CTL0304	A0A0H3MCV5	Uncharacterized protein	Chlamydia trachomatis serovar L2 (strain 434/Bu / ATCC VR-902B) OX=471472	49.8	5	0		0.0077324	0.01972	-0.0335052	-0.0788472	-0.0765554	-0.162772	17.9079		18.8425	17.6872	19.0498	17.314	17.0292	16.7183
CTL0304	A0A0H3MCV5	Uncharacterized protein	Chlamydia trachomatis serovar L2 (strain 434/Bu / ATCC VR-902B) OX=471472	52.9	5	0	-0.162123	0.0882099	-0.0235711	-0.141687	-0.0254131	-0.0275745	-0.189165	14.7364	16.8523	17.4444	15.8517	17.2834	16.6081	15.7876	15.2989
CTL0304	A0A0H3MCV5	Uncharacterized protein	Chlamydia trachomatis serovar L2 (strain 434/Bu / ATCC VR-902B) OX=471472	55.5	5	0	-0.17223	-0.331349	-0.232786	-0.146721	-0.35434	0.0645445	-0.219594	18.224	16.1719	14.3257	13.8834	16.6081	13.7156	13.7147	13.8021
CTL0305	A0A0H3MKF2	Uncharacterized protein	Chlamydia trachomatis serovar L2 (strain 434/Bu / ATCC VR-902B) OX=471472	37	10	0	-0.130095	-0.183775	-0.12576	-0.141952	0.0484055	-0.116571	-0.0134669	18.4713	18.1752	17.7843	18.0089	17.988	17.9614	19.8658	16.8748
CTL0305	A0A0H3MKF2	Uncharacterized protein	Chlamydia trachomatis serovar L2 (strain 434/Bu / ATCC VR-902B) OX=471472	37.8	9	0	-0.0809521	-0.139276	-0.154912	-0.0837464	-0.0688509	-0.093848	-0.169487	19.48	18.8594	18.6017	18.8478	18.9492	18.6519	18.3657	18.153
CTL0305	A0A0H3MKF2	Uncharacterized protein	Chlamydia trachomatis serovar L2 (strain 434/Bu / ATCC VR-902B) OX=471472	40.4	9	0	-0.072402	-0.0292458	-0.0605719	-0.00482209	0.00246165	0.0665319	-0.14652	19.1224	18.3762	18.2018	18.4394	17.8823	17.7785	16.9847	17.218
CTL0305	A0A0H3MKF2	Uncharacterized protein	Chlamydia trachomatis serovar L2 (strain 434/Bu / ATCC VR-902B) OX=471472	44	8	0	-0.162818	-0.164844	-0.236301	-0.279307	-0.217877	-0.200904	-0.222855	20.0343	19.0199	18.9913	19.2813	18.6506	18.7297	18.1054	18.3123
CTL0305	A0A0H3MKF2	Uncharacterized protein	Chlamydia trachomatis serovar L2 (strain 434/Bu / ATCC VR-902B) OX=471472	46.9	13	0	-0.00144564	0.0419496	-0.0984925	-0.0765955	-0.0445314	-0.146386	-0.0271488	20.7515	20.7047	20.7444	20.5544	20.567	20.0791	19.7599	20.0922
CTL0305	A0A0H3MKF2	Uncharacterized protein	Chlamydia trachomatis serovar L2 (strain 434/Bu / ATCC VR-902B) OX=471472	49.8	12	0		0.0522515	0.0615315	0.0950465	0.0134767	0.0453367	0.101713	18.448		19.4272	18.2691	19.7184	17.9465	17.6912	17.5229
CTL0305	A0A0H3MKF2	Uncharacterized protein	Chlamydia trachomatis serovar L2 (strain 434/Bu / ATCC VR-902B) OX=471472	52.9	8	0	-0.0307976	0.0613225	-0.115344	-0.0611814	-0.0767063	-0.0425834	-0.196664	14.9567	17.2039	17.6378	15.9802	17.5842	16.777	15.9929	15.5116
CTL0305	A0A0H3MKF2	Uncharacterized protein	Chlamydia trachomatis serovar L2 (strain 434/Bu / ATCC VR-902B) OX=471472	55.5	8	0	0.0843462	0.0448077	-0.0993329	-0.101671	-0.0849539	0.180014	0.173216	17.5254	15.7299	14.0033	13.3183	15.9546	13.2864	13.1316	13.4964
CTL0305	A0A0H3MKF2	Uncharacterized protein	Chlamydia trachomatis serovar L2 (strain 434/Bu / ATCC VR-902B) OX=471472	58.6	2	0	0.609583	0.798775	0.425269	0.67158	0.896143	1.21969	0.605004	12.4156	12.6117	12.7297	12.1892	12.2329	12.9486	12.1384	11.4202
CTL0306	A0A0H3MBJ8	Uncharacterized protein	Chlamydia trachomatis serovar L2 (strain 434/Bu / ATCC VR-902B) OX=471472	37	8	0	0.0593089	-0.0142539	0.0569174	0.00780119	-0.241329	0.129174	-0.0651841	19.3102	19.2035	18.7928	19.0305	18.9767	18.5106	20.9505	17.662
CTL0306	A0A0H3MBJ8	Uncharacterized protein	Chlamydia trachomatis serovar L2 (strain 434/Bu / ATCC VR-902B) OX=471472	37.8	9	0	-0.114434	-0.0895162	-0.0836599	-0.167772	-0.204457	-0.152152	-0.0164443	19.9129	19.2588	19.0844	19.3519	19.2981	18.9492	18.7403	18.7389
CTL0306	A0A0H3MBJ8	Uncharacterized protein	Chlamydia trachomatis serovar L2 (strain 434/Bu / ATCC VR-902B) OX=471472	40.4	12	0	-0.0689747	0.0464986	-0.0519626	0.0706654	-0.000979197	0.0667184	-0.0638881	18.5835	17.8406	17.7386	17.909	17.4188	17.2361	16.446	16.7617
CTL0306	A0A0H3MBJ8	Uncharacterized protein	Chlamydia trachomatis serovar L2 (strain 434/Bu / ATCC VR-902B) OX=471472	44	10	0	-0.0407029	0.0449058	-0.0356806	0.125912	-0.0320931	0.119176	0.0222085	18.8376	17.9453	18.0044	18.2852	17.8591	17.7187	17.2287	17.3607
CTL0306	A0A0H3MBJ8	Uncharacterized protein	Chlamydia trachomatis serovar L2 (strain 434/Bu / ATCC VR-902B) OX=471472	46.9	11	0	0.0568064	-0.193888	-0.074956	-0.19148	0.121613	0.0488464	-0.132496	16.781	16.7924	16.538	16.6074	16.4816	16.2747	15.9846	16.0163
CTL0306	A0A0H3MBJ8	Uncharacterized protein	Chlamydia trachomatis serovar L2 (strain 434/Bu / ATCC VR-902B) OX=471472	49.8	10	0		-0.248919	-0.273346	-0.377607	-0.302325	-0.216552	-0.316263	18.7928		19.4708	18.279	19.5906	17.9755	17.7741	17.4497
CTL0306	A0A0H3MBJ8	Uncharacterized protein	Chlamydia trachomatis serovar L2 (strain 434/Bu / ATCC VR-902B) OX=471472	52.9	8	0	0.0185317	0.0393003	0.0778604	-0.0842603	-0.0198657	0.0247061	-0.0594079	17.2542	19.5508	19.9133	18.471	19.8587	19.1315	18.3577	17.9465
CTL0306	A0A0H3MBJ8	Uncharacterized protein	Chlamydia trachomatis serovar L2 (strain 434/Bu / ATCC VR-902B) OX=471472	55.5	12	0	0.210314	-0.031596	0.0599213	-0.181283	-0.272828	-0.26744	-0.162061	20.8662	19.1967	17.2677	16.8183	19.2158	16.4394	16.025	16.5019
CTL0306	A0A0H3MBJ8	Uncharacterized protein	Chlamydia trachomatis serovar L2 (strain 434/Bu / ATCC VR-902B) OX=471472	58.6	3	0	0.351005	0.21475	0.242383	0.357499	1.30921	0.368017	-0.0522083	13.7805	13.7181	13.5107	13.3713	13.2838	14.7266	12.6517	12.128
CTL0307	A0A0H3MB79	Uncharacterized protein	Chlamydia trachomatis serovar L2 (strain 434/Bu / ATCC VR-902B) OX=471472	37	12	0	-0.0323338	-0.0860006	-0.170015	-0.127674	-0.0634149	-0.228405	-0.217249	18.9869	18.7886	18.3977	18.4803	18.5179	18.3652	20.2696	17.1866
CTL0307	A0A0H3MB79	Uncharacterized protein	Chlamydia trachomatis serovar L2 (strain 434/Bu / ATCC VR-902B) OX=471472	37.8	11	0	0.028737	-0.0604486	-0.167629	-0.131988	-0.117938	-0.020086	-0.0476159	20.1363	19.6253	19.3368	19.4913	19.5572	19.2591	19.0957	18.9312
CTL0307	A0A0H3MB79	Uncharacterized protein	Chlamydia trachomatis serovar L2 (strain 434/Bu / ATCC VR-902B) OX=471472	40.4	10	0	-0.0288895	-0.159376	-0.120856	-0.121615	0.0110327	-0.0656835	-0.0978642	20.0745	19.3718	19.0238	19.3312	18.7176	18.7392	17.8046	18.2188
CTL0307	A0A0H3MB79	Uncharacterized protein	Chlamydia trachomatis serovar L2 (strain 434/Bu / ATCC VR-902B) OX=471472	44	11	0	-0.0412978	-0.0122879	0.0258693	-0.0755843	-0.0143164	-0.0379789	0.0230494	18.2153	17.3224	17.3249	17.7245	17.0354	17.1142	16.4493	16.7392
CTL0307	A0A0H3MB79	Uncharacterized protein	Chlamydia trachomatis serovar L2 (strain 434/Bu / ATCC VR-902B) OX=471472	46.9	12	0	0.112548	0.0666338	0.0435437	0.0114099	0.0231757	0.138817	0.046555	21.7946	21.8618	21.8122	21.7395	21.6981	21.1899	21.0882	21.209
CTL0307	A0A0H3MB79	Uncharacterized protein	Chlamydia trachomatis serovar L2 (strain 434/Bu / ATCC VR-902B) OX=471472	49.8	13	0		-0.114888	-0.167742	-0.143518	-0.192264	-0.130292	-0.248173	19.2063		20.0183	18.7981	20.2382	18.499	18.2739	17.9313
CTL0307	A0A0H3MB79	Uncharacterized protein	Chlamydia trachomatis serovar L2 (strain 434/Bu / ATCC VR-902B) OX=471472	52.9	10	0	-0.0186775	-0.0815413	-0.0465782	-0.0854662	-0.0374609	-0.109756	-0.0977188	18.1986	20.4579	20.7368	19.2909	20.8018	20.0582	19.1676	18.8525
CTL0307	A0A0H3MB79	Uncharacterized protein	Chlamydia trachomatis serovar L2 (strain 434/Bu / ATCC VR-902B) OX=471472	55.5	11	0	0.455395	0.754618	0.498856	0.230031	0.34723	0.548726	0.19587	20.8984	19.4739	18.086	17.2894	19.6592	17.0915	16.8733	16.892
CTL0307	A0A0H3MB79	Uncharacterized protein	Chlamydia trachomatis serovar L2 (strain 434/Bu / ATCC VR-902B) OX=471472	58.6	7	0	0.0241891	-0.0463935	-0.128861	-0.114218	0.00835698	-0.251348	-0.3525	17.4256	17.0363	16.8946	16.6451	16.4572	17.0708	15.6774	15.4728
CTL0307	A0A0H3MB79	Uncharacterized protein	Chlamydia trachomatis serovar L2 (strain 434/Bu / ATCC VR-902B) OX=471472	62	8	0	0.0631096	-0.00897583	0.0479493	-0.0979692	0.053759	0.0635045	0.00557106	16.7822	17.5371	18.6978	15.8321	19.453	15.6027	15.9368	15.81
CTL0309	A0A0H3MCW0	Uncharacterized protein	Chlamydia trachomatis serovar L2 (strain 434/Bu / ATCC VR-902B) OX=471472	37	3	0	-0.0907856	-0.277954	-0.201557	-0.252477	-0.616845	0.245905	-0.128602	18.3152	18.0585	17.5341	17.7771	17.7215	17.1401	20.0723	16.6036
CTL0309	A0A0H3MCW0	Uncharacterized protein	Chlamydia trachomatis serovar L2 (strain 434/Bu / ATCC VR-902B) OX=471472	37.8	3	0	-0.00954968	-0.148058	-0.105927	-0.16761	-0.0804002	-0.131182	-0.00543616	20.0525	19.5033	19.1655	19.4692	19.4378	19.2129	18.9009	18.8896
CTL0309	A0A0H3MCW0	Uncharacterized protein	Chlamydia trachomatis serovar L2 (strain 434/Bu / ATCC VR-902B) OX=471472	40.4	3	0	0.065992	0.0609331	-0.122611	0.105806	0.0438025	0.0962874	-0.0622409	20.4285	19.8207	19.5981	19.6834	19.2991	19.1259	18.3206	18.6084
CTL0309	A0A0H3MCW0	Uncharacterized protein	Chlamydia trachomatis serovar L2 (strain 434/Bu / ATCC VR-902B) OX=471472	44	2	0	0.0436245	-0.26417	-0.143717	-0.298193	-0.252628	-0.219391	-0.247248	20.0445	19.2365	18.9022	19.384	18.6419	18.7051	18.0971	18.2981
CTL0309	A0A0H3MCW0	Uncharacterized protein	Chlamydia trachomatis serovar L2 (strain 434/Bu / ATCC VR-902B) OX=471472	46.9	2	0	0.133653	0.00905074	0.0268264	-0.00697899	-0.015038	0.168514	0.119415	19.2253	19.3135	19.1852	19.1534	19.1103	18.5824	18.5486	18.7125
CTL0309	A0A0H3MCW0	Uncharacterized protein	Chlamydia trachomatis serovar L2 (strain 434/Bu / ATCC VR-902B) OX=471472	49.8	2	0		-0.00255572	-0.078896	-0.0402342	-0.1194	-0.219947	-0.19085	17.8821		18.8065	17.5628	19.0172	17.2477	16.86	16.6645
CTL0309	A0A0H3MCW0	Uncharacterized protein	Chlamydia trachomatis serovar L2 (strain 434/Bu / ATCC VR-902B) OX=471472	52.9	2	0	-0.204242	-0.617823	-0.269251	-0.194802	0.123257	-0.358488	-0.557448	12.7568	14.8306	14.7588	13.6265	15.2507	14.7771	13.4771	12.951
CTL0309	A0A0H3MCW0	Uncharacterized protein	Chlamydia trachomatis serovar L2 (strain 434/Bu / ATCC VR-902B) OX=471472	55.5	2	0	-0.121316	-0.230554	-0.266855	-0.000149169	-0.0381987	0.0442038	-0.037525	18.6408	16.6396	14.8433	14.2661	17.1715	14.4485	14.1111	14.401
CTL0309	A0A0H3MCW0	Uncharacterized protein	Chlamydia trachomatis serovar L2 (strain 434/Bu / ATCC VR-902B) OX=471472	62	2	0	0.169413	-0.208553	0.00032763	0.238252	-0.10572	0.127634	0.250626	12.6814	13.5426	14.3974	11.6837	15.6884	11.3425	11.9002	11.9543
CTL0312	A0A0H3MBA5	Purine nucleoside phosphorylase	Chlamydia trachomatis serovar L2 (strain 434/Bu / ATCC VR-902B) OX=471472	37	2	0	0.0276125	0.240384	-0.00279494	0.118886	0.238892	0.0785436	-0.513603	14.7999	14.6615	14.5371	14.4605	14.5775	14.4805	16.3896	12.7032
CTL0312	A0A0H3MBA5	Purine nucleoside phosphorylase	Chlamydia trachomatis serovar L2 (strain 434/Bu / ATCC VR-902B) OX=471472	37.8	2	0	-0.0589134	-0.0830618	-0.0116944	-0.0342919	-0.0733559	0.023274	-0.118987	17.4445	16.8459	16.6224	16.9555	16.9632	16.6119	16.4473	16.168
CTL0321	A0A0H3MGN2	ADP,ATP carrier protein	Chlamydia trachomatis serovar L2 (strain 434/Bu / ATCC VR-902B) OX=471472	37	10	0	-0.0901967	-0.0275893	-0.040008	-0.043132	0.236542	-0.0171144	-0.0769993	22.0572	21.801	21.5264	21.6806	21.6728	21.7354	23.5512	20.3971
CTL0321	A0A0H3MGN2	ADP,ATP carrier protein	Chlamydia trachomatis serovar L2 (strain 434/Bu / ATCC VR-902B) OX=471472	37.8	11	0	-0.0177365	-0.00847943	-0.0980124	-0.058768	-0.0978562	0.0388796	-0.0173923	24.5364	23.979	23.7889	23.961	24.0306	23.6793	23.5548	23.3615
CTL0321	A0A0H3MGN2	ADP,ATP carrier protein	Chlamydia trachomatis serovar L2 (strain 434/Bu / ATCC VR-902B) OX=471472	40.4	11	0	-0.0904532	-0.117063	-0.0635936	-0.283294	-0.0513365	-0.133336	-0.0508932	23.7868	23.0225	22.7784	23.1007	22.2682	22.389	21.4492	21.978
CTL0321	A0A0H3MGN2	ADP,ATP carrier protein	Chlamydia trachomatis serovar L2 (strain 434/Bu / ATCC VR-902B) OX=471472	44	10	0	-0.096496	-0.182912	-0.173029	-0.288035	-0.218011	-0.226522	-0.17543	24.7084	23.7603	23.6474	24.0186	23.316	23.4036	22.7539	23.0338
CTL0321	A0A0H3MGN2	ADP,ATP carrier protein	Chlamydia trachomatis serovar L2 (strain 434/Bu / ATCC VR-902B) OX=471472	46.9	11	0	-0.0716793	-0.0825347	-0.206351	-0.185032	-0.145005	-0.152737	-0.115288	24.1095	23.9924	23.9778	23.8045	23.8165	23.3366	23.1115	23.362
CTL0321	A0A0H3MGN2	ADP,ATP carrier protein	Chlamydia trachomatis serovar L2 (strain 434/Bu / ATCC VR-902B) OX=471472	49.8	12	0		-0.0261983	-0.0299755	-0.124356	-0.163683	-0.128194	-0.122674	22.9512		23.8518	22.6807	24.0021	22.2724	22.0208	21.8017
CTL0321	A0A0H3MGN2	ADP,ATP carrier protein	Chlamydia trachomatis serovar L2 (strain 434/Bu / ATCC VR-902B) OX=471472	52.9	10	0	0.0099855	0.0135179	-0.00886055	-0.091463	0.020948	-0.105193	-0.137788	20.8094	23.0974	23.4427	21.9395	23.4066	22.7274	21.783	21.4232
CTL0321	A0A0H3MGN2	ADP,ATP carrier protein	Chlamydia trachomatis serovar L2 (strain 434/Bu / ATCC VR-902B) OX=471472	55.5	11	0	-0.162535	-0.362816	-0.294522	-0.139496	-0.278583	-0.319707	-0.184114	24.4601	22.4177	20.5304	20.0578	22.8515	20.0275	19.5666	20.0738
CTL0321	A0A0H3MGN2	ADP,ATP carrier protein	Chlamydia trachomatis serovar L2 (strain 434/Bu / ATCC VR-902B) OX=471472	58.6	8	0	-0.197887	-0.24994	-0.239896	-0.290712	-0.154348	-0.137339	-0.0767421	21.4929	20.8816	20.7584	20.6014	20.348	20.9754	19.8587	19.8158
CTL0321	A0A0H3MGN2	ADP,ATP carrier protein	Chlamydia trachomatis serovar L2 (strain 434/Bu / ATCC VR-902B) OX=471472	62	10	0	0.0388882	0.041653	-0.169743	-0.0400358	-0.151469	-0.253828	-0.271683	20.9105	21.6412	22.8768	19.7428	23.6393	19.5258	19.7478	19.6611
CTL0322	A0A0H3MCX0	Uncharacterized protein	Chlamydia trachomatis serovar L2 (strain 434/Bu / ATCC VR-902B) OX=471472	37	5	0	0.218811	0.321989	0.41792	0.336001	0.180551	-0.176207	0.17397	21.302	21.3548	21.1208	21.3833	21.2967	20.9243	22.637	19.8929
CTL0322	A0A0H3MCX0	Uncharacterized protein	Chlamydia trachomatis serovar L2 (strain 434/Bu / ATCC VR-902B) OX=471472	37.8	4	0	-0.074257	0.0814063	0.220093	0.34521	0.14686	0.0277803	-0.0346829	23.1175	22.5036	22.4599	22.8603	23.0157	22.5052	22.1249	21.9254
CTL0322	A0A0H3MCX0	Uncharacterized protein	Chlamydia trachomatis serovar L2 (strain 434/Bu / ATCC VR-902B) OX=471472	40.4	5	0	0.0396534	0.0892668	0.0597758	0.120571	-0.220689	-0.31539	-0.447397	23.2028	22.5686	22.4007	22.6401	22.0881	21.6357	20.6832	20.9975
CTL0322	A0A0H3MCX0	Uncharacterized protein	Chlamydia trachomatis serovar L2 (strain 434/Bu / ATCC VR-902B) OX=471472	44	6	0	-0.108565	0.00253739	0.104319	-0.0189844	0.0954088	-0.0862379	-0.318128	24.2748	23.3146	23.3992	23.8624	23.1514	23.2834	22.4605	22.4575
CTL0322	A0A0H3MCX0	Uncharacterized protein	Chlamydia trachomatis serovar L2 (strain 434/Bu / ATCC VR-902B) OX=471472	46.9	6	0	0.00149734	0.039377	0.0895261	0.204724	0.117666	0.104308	0.162655	22.365	22.3212	22.3553	22.3559	22.4618	21.8548	21.6241	21.8955
CTL0323	A0A0H3MKG4	ABC transport protein, solute binding component	Chlamydia trachomatis serovar L2 (strain 434/Bu / ATCC VR-902B) OX=471472	37	15	0	0.0207328	0.0100707	-0.0124358	-0.0486763	-0.163069	0.170919	-0.0732213	23.0427	22.8975	22.5496	22.6937	22.6528	22.3214	24.7248	21.3865
CTL0323	A0A0H3MKG4	ABC transport protein, solute binding component	Chlamydia trachomatis serovar L2 (strain 434/Bu / ATCC VR-902B) OX=471472	37.8	18	0	0.00731944	-0.05269	-0.0468098	0.0161439	-0.0201516	-0.0329886	-0.0266602	24.1834	23.6511	23.3917	23.6593	23.7525	23.404	23.13	22.9993
CTL0323	A0A0H3MKG4	ABC transport protein, solute binding component	Chlamydia trachomatis serovar L2 (strain 434/Bu / ATCC VR-902B) OX=471472	40.4	16	0	-0.213747	-0.231174	-0.162479	-0.115944	-0.55883	-0.738382	-0.680403	25.4733	24.5857	24.3507	24.6883	24.122	23.5681	22.5307	23.035
CTL0323	A0A0H3MKG4	ABC transport protein, solute binding component	Chlamydia trachomatis serovar L2 (strain 434/Bu / ATCC VR-902B) OX=471472	44	16	0	-0.293844	-0.178675	-0.0549906	-0.185078	-0.0284625	-0.37153	-0.699152	25.2237	24.0783	24.1669	24.652	23.9343	24.1085	23.1242	23.0254
CTL0323	A0A0H3MKG4	ABC transport protein, solute binding component	Chlamydia trachomatis serovar L2 (strain 434/Bu / ATCC VR-902B) OX=471472	46.9	16	0	0.0314883	-0.0346349	-0.00717772	0.0200152	-0.024515	0.0408876	0.00771494	24.3593	24.3454	24.2755	24.2534	24.2713	23.7069	23.5549	23.7348
CTL0323	A0A0H3MKG4	ABC transport protein, solute binding component	Chlamydia trachomatis serovar L2 (strain 434/Bu / ATCC VR-902B) OX=471472	49.8	17	0		-0.127855	-0.118486	-0.0642579	-0.14164	-0.16771	-0.13507	23.295		24.094	22.936	24.4061	22.6383	22.3251	22.1331
CTL0323	A0A0H3MKG4	ABC transport protein, solute binding component	Chlamydia trachomatis serovar L2 (strain 434/Bu / ATCC VR-902B) OX=471472	52.9	16	0	0.0229267	0.0759132	-0.00579836	0.107964	0.09959	0.110809	0.0205018	20.5454	22.8464	23.2411	21.6785	23.3421	22.5421	21.735	21.3176
CTL0323	A0A0H3MKG4	ABC transport protein, solute binding component	Chlamydia trachomatis serovar L2 (strain 434/Bu / ATCC VR-902B) OX=471472	55.5	16	0	-0.116381	-0.370288	-0.31533	-0.127365	-0.285048	-0.160356	-0.193273	25.3461	23.3498	21.4088	20.9229	23.7496	20.907	20.6119	20.9505
CTL0323	A0A0H3MKG4	ABC transport protein, solute binding component	Chlamydia trachomatis serovar L2 (strain 434/Bu / ATCC VR-902B) OX=471472	58.6	9	0	0.0206669	-0.0129924	0.0126461	-0.0361981	0.048519	0.168583	0.0395102	20.7774	20.3847	20.2799	20.1385	19.887	20.4628	19.4491	19.2166
CTL0323	A0A0H3MKG4	ABC transport protein, solute binding component	Chlamydia trachomatis serovar L2 (strain 434/Bu / ATCC VR-902B) OX=471472	62	14	0	-0.0030418	-0.0444881	-0.11682	0.00613881	-0.0475459	-0.0449371	0.0223423	20.3333	21.0221	22.2134	19.2185	23.1083	19.0526	19.3796	19.378
CTL0324	A0A0H3MBK9	ABC transport protein, ATP-binding component	Chlamydia trachomatis serovar L2 (strain 434/Bu / ATCC VR-902B) OX=471472	37	5	0	-0.0167876	-0.0635307	-0.101854	-0.0493723	-0.210361	0.131184	-0.0704957	18.1463	17.9635	17.5796	17.7078	17.7556	17.3776	19.7886	16.4927
CTL0324	A0A0H3MBK9	ABC transport protein, ATP-binding component	Chlamydia trachomatis serovar L2 (strain 434/Bu / ATCC VR-902B) OX=471472	37.8	6	0	-0.0365627	-0.0554669	-0.0511794	-0.0258291	-0.052039	-0.0891607	-0.172563	20.1641	19.5879	19.3696	19.6356	19.6912	19.3528	19.0545	18.8341
CTL0324	A0A0H3MBK9	ABC transport protein, ATP-binding component	Chlamydia trachomatis serovar L2 (strain 434/Bu / ATCC VR-902B) OX=471472	40.4	6	0	0.02524	0.111347	0.0115507	0.107155	0.0410808	0.0597893	-0.0248791	19.9925	19.3439	19.2125	19.3815	18.8643	18.6872	17.848	18.2097
CTL0324	A0A0H3MBK9	ABC transport protein, ATP-binding component	Chlamydia trachomatis serovar L2 (strain 434/Bu / ATCC VR-902B) OX=471472	44	8	0	0.086544	0.0387991	-0.0331307	0.108892	0.0706559	0.0845288	0.063236	21.354	20.589	20.5147	20.8042	20.3586	20.3379	19.7105	19.9181
CTL0324	A0A0H3MBK9	ABC transport protein, ATP-binding component	Chlamydia trachomatis serovar L2 (strain 434/Bu / ATCC VR-902B) OX=471472	46.9	7	0	0.0346726	0.0147118	-0.0534067	-0.044191	0.0770627	0.0464756	-0.0470919	21.4053	21.3946	21.3709	21.2533	21.2532	20.8545	20.6066	20.7261
CTL0324	A0A0H3MBK9	ABC transport protein, ATP-binding component	Chlamydia trachomatis serovar L2 (strain 434/Bu / ATCC VR-902B) OX=471472	49.8	8	0		0.0147314	0.128061	0.0469419	0.0331436	-0.0673322	0.0210282	21.2637		22.2053	21.1512	22.4859	20.7818	20.3942	20.2579
CTL0324	A0A0H3MBK9	ABC transport protein, ATP-binding component	Chlamydia trachomatis serovar L2 (strain 434/Bu / ATCC VR-902B) OX=471472	52.9	6	0	0.157722	0.0613472	0.00451401	0.1896	0.149052	0.277523	0.14919	18.1824	20.6181	20.8635	19.3258	21.0606	20.2285	19.5387	19.0832
CTL0324	A0A0H3MBK9	ABC transport protein, ATP-binding component	Chlamydia trachomatis serovar L2 (strain 434/Bu / ATCC VR-902B) OX=471472	55.5	5	0	-0.229695	-0.183511	-0.284872	-0.152794	-0.236455	-0.214488	-0.222182	21.3976	19.288	17.6471	17.0049	19.7756	17.0071	16.6092	16.9731
CTL0324	A0A0H3MBK9	ABC transport protein, ATP-binding component	Chlamydia trachomatis serovar L2 (strain 434/Bu / ATCC VR-902B) OX=471472	58.6	3	0	-0.0503248	-0.188912	-0.226569	0.0561565	-0.226797	0.0500557	-0.0356907	16.2625	15.7987	15.589	15.3843	15.4645	15.6726	14.8157	14.6265
CTL0325	A0A0H3MBC0	ABC transport protein, membrane permease	Chlamydia trachomatis serovar L2 (strain 434/Bu / ATCC VR-902B) OX=471472	37.8	2	0	0.0109571	0.0773566	0.169346	-0.202664	-0.0603313	0.104499	0.0377533	15.2633	14.7346	14.6017	14.9553	14.6136	14.4438	14.3474	14.1436
CTL0325	A0A0H3MBC0	ABC transport protein, membrane permease	Chlamydia trachomatis serovar L2 (strain 434/Bu / ATCC VR-902B) OX=471472	44	2	0	-0.190289	-0.059425	-0.148872	-0.185457	-0.0387002	-0.0557601	-0.0571158	18.4232	17.3814	17.4857	17.7576	17.1334	17.2978	16.6395	16.867
CTL0325	A0A0H3MBC0	ABC transport protein, membrane permease	Chlamydia trachomatis serovar L2 (strain 434/Bu / ATCC VR-902B) OX=471472	49.8	2	0		-0.0754601	0.0499953	-0.106816	-0.0385895	-0.0624157	0.00177866	17.1661		18.0176	16.9757	18.2347	16.6125	16.3016	16.1411
CTL0325	A0A0H3MBC0	ABC transport protein, membrane permease	Chlamydia trachomatis serovar L2 (strain 434/Bu / ATCC VR-902B) OX=471472	52.9	2	0	-0.072315	-0.12726	0.0850226	-0.0287604	0.122414	0.268714	0.0780915	14.0852	16.2909	16.5778	15.3092	16.7452	16.1047	15.4327	14.9149
CTL0328	A0A0H3MCX3	Putative protease	Chlamydia trachomatis serovar L2 (strain 434/Bu / ATCC VR-902B) OX=471472	37	11	0	-0.127527	-0.16311	-0.159352	-0.1391	-0.0311933	-0.0544035	-0.114363	19.3864	19.0929	18.7202	18.8905	18.9061	18.797	20.8432	17.689
CTL0328	A0A0H3MCX3	Putative protease	Chlamydia trachomatis serovar L2 (strain 434/Bu / ATCC VR-902B) OX=471472	37.8	13	0	0.0262872	-0.0080231	0.0120706	-0.0121024	-0.010629	0.011837	0.0715839	22.6915	22.1781	21.9445	22.2262	22.2323	21.9216	21.6829	21.6056
CTL0328	A0A0H3MCX3	Putative protease	Chlamydia trachomatis serovar L2 (strain 434/Bu / ATCC VR-902B) OX=471472	40.4	12	0	-0.078764	-0.0309947	0.0176468	-0.0974848	0.00886204	0.0569557	0.0513985	22.6002	21.8476	21.6779	21.9954	21.2675	21.2627	20.453	20.8938
CTL0328	A0A0H3MCX3	Putative protease	Chlamydia trachomatis serovar L2 (strain 434/Bu / ATCC VR-902B) OX=471472	44	13	0	-0.0512102	-0.0222708	-0.0584637	-0.0855437	-0.0693799	0.0195974	0.0162873	23.1899	22.2871	22.2895	22.6147	22	22.0338	21.4815	21.7071
CTL0328	A0A0H3MCX3	Putative protease	Chlamydia trachomatis serovar L2 (strain 434/Bu / ATCC VR-902B) OX=471472	46.9	16	0	-0.0340438	0.00901539	-0.0884404	-0.146646	-0.0990043	-0.115143	-0.0791534	22.6239	22.5445	22.5838	22.4368	22.3693	21.897	21.6635	21.9126
CTL0328	A0A0H3MCX3	Putative protease	Chlamydia trachomatis serovar L2 (strain 434/Bu / ATCC VR-902B) OX=471472	49.8	18	0		-0.0324703	-0.0993812	-0.029004	-0.069473	-0.0745427	0.0082792	21.3553		22.2497	21.0155	22.5016	20.7708	20.4786	20.3368
CTL0328	A0A0H3MCX3	Putative protease	Chlamydia trachomatis serovar L2 (strain 434/Bu / ATCC VR-902B) OX=471472	52.9	14	0	0.0787032	0.0373569	0.00553594	-0.00465239	0.0567328	-0.0128379	-0.0351727	18.3308	20.6875	20.9879	19.4752	21.0148	20.2846	19.3967	19.0472
CTL0328	A0A0H3MCX3	Putative protease	Chlamydia trachomatis serovar L2 (strain 434/Bu / ATCC VR-902B) OX=471472	55.5	17	0	-0.156979	-0.315981	-0.283444	-0.0546945	-0.197574	-0.169159	-0.191774	24.4978	22.4609	20.6149	20.1065	22.974	20.1462	19.7548	20.1038
CTL0328	A0A0H3MCX3	Putative protease	Chlamydia trachomatis serovar L2 (strain 434/Bu / ATCC VR-902B) OX=471472	58.6	8	0	-0.0998993	-0.176965	-0.0902973	-0.264895	-0.0776973	-0.03592	-0.0337144	17.2917	16.7784	16.6302	16.5498	16.1726	16.8509	15.7589	15.6576
CTL0328	A0A0H3MCX3	Putative protease	Chlamydia trachomatis serovar L2 (strain 434/Bu / ATCC VR-902B) OX=471472	62	4	0	0.0623785	0.0098404	-0.0635238	0.101945	-0.0271152	0.115452	0.167793	19.4535	20.2077	21.3879	18.3919	22.3242	18.1931	18.6601	18.6435
CTL0338	A0A0H3MBD2	Uncharacterized protein	Chlamydia trachomatis serovar L2 (strain 434/Bu / ATCC VR-902B) OX=471472	40.4	2	0	-0.051705	-0.265413	-0.814621	-0.0461139	-0.00679121	-0.0560799	0.123696	13.2338	12.5083	12.0771	11.7967	11.9524	11.8807	10.9735	11.5997
CTL0338	A0A0H3MBD2	Uncharacterized protein	Chlamydia trachomatis serovar L2 (strain 434/Bu / ATCC VR-902B) OX=471472	44	2	0	0.227268	-0.0970908	0.0747663	-0.138395	0.278984	0.202296	0.0710517	15.2381	14.6138	14.2629	14.7961	13.9953	14.4303	13.7124	13.81
CTL0338	A0A0H3MBD2	Uncharacterized protein	Chlamydia trachomatis serovar L2 (strain 434/Bu / ATCC VR-902B) OX=471472	49.8	2	0		-0.649928	-0.325994	-0.284271	-0.228106	0.167674	-0.0674991	12.8993		13.1762	12.3328	13.7903	12.1561	12.2648	11.8049
CTL0357	A0A0H3MBF1	Putative membrane protein	Chlamydia trachomatis serovar L2 (strain 434/Bu / ATCC VR-902B) OX=471472	37.8	2	0	-0.0370984	-0.114431	-0.162001	-0.10498	-0.102618	-0.181793	-0.285282	19.2191	18.6423	18.3656	18.5797	18.667	18.3572	18.0168	17.7763
CTL0357	A0A0H3MBF1	Putative membrane protein	Chlamydia trachomatis serovar L2 (strain 434/Bu / ATCC VR-902B) OX=471472	44	2	0	-0.0911927	-0.227226	-0.196036	-0.0650498	-0.07875	-0.0720774	-0.136824	20.0864	19.1436	18.981	19.3736	18.917	18.9209	18.2863	18.4504
CTL0357	A0A0H3MBF1	Putative membrane protein	Chlamydia trachomatis serovar L2 (strain 434/Bu / ATCC VR-902B) OX=471472	46.9	2	0	-0.112507	-0.176588	-0.149611	-0.089142	-0.0929926	0.0910009	-0.106896	19.3043	19.1464	19.0786	19.056	19.1072	18.5834	18.55	18.5652
CTL0357	A0A0H3MBF1	Putative membrane protein	Chlamydia trachomatis serovar L2 (strain 434/Bu / ATCC VR-902B) OX=471472	49.8	2	0		-0.0694107	-0.0669109	0.0674369	-0.0588362	0.136592	-0.022503	17.6795		18.537	17.3721	18.9223	17.1056	17.014	16.6302
CTL0357	A0A0H3MBF1	Putative membrane protein	Chlamydia trachomatis serovar L2 (strain 434/Bu / ATCC VR-902B) OX=471472	52.9	2	0	0.115857	0.28365	0.10441	0.09636	0.159507	0.0907182	0.242621	15.3178	17.7117	18.2212	16.5611	18.1028	17.3744	16.4873	16.312
CTL0357	A0A0H3MBF1	Putative membrane protein	Chlamydia trachomatis serovar L2 (strain 434/Bu / ATCC VR-902B) OX=471472	55.5	2	0	0.139699	-0.304431	-0.250738	-0.0957363	-0.273297	-0.112644	-0.331363	19.5722	17.832	15.7008	15.2136	18.0073	15.1448	14.8857	15.0386
CTL0357	A0A0H3MBF1	Putative membrane protein	Chlamydia trachomatis serovar L2 (strain 434/Bu / ATCC VR-902B) OX=471472	62	2	0	-0.064166	-0.109537	-0.369415	0.0570822	-0.385982	-0.211795	-0.0976258	15.8581	16.4858	17.6732	14.4907	18.684	14.2389	14.7375	14.7828
CTL0361	A0A0H3MBP3	tRNA pseudouridine synthase A	Chlamydia trachomatis serovar L2 (strain 434/Bu / ATCC VR-902B) OX=471472	44	3	0	0.153559	0.392843	0.260342	0.807081	0.543634	0.86403	0.630591	15.4506	14.7526	14.9654	15.1943	15.1534	14.9075	14.5867	14.5821
CTL0363	A0A0H3MGR0	Uncharacterized protein	Chlamydia trachomatis serovar L2 (strain 434/Bu / ATCC VR-902B) OX=471472	37	2	0	0.0901224	-0.162464	-0.240841	-0.205973	-0.427597	-0.0556108	-0.239447	17.8719	17.7961	17.2063	17.2945	17.3247	16.8861	19.3275	16.0494
CTL0363	A0A0H3MGR0	Uncharacterized protein	Chlamydia trachomatis serovar L2 (strain 434/Bu / ATCC VR-902B) OX=471472	49.8	2	0		0.0224763	-0.0391297	-0.0460171	-0.0199064	0.0123265	-0.0250231	19.298		20.2473	19.0184	20.4273	18.763	18.5081	18.2461
CTL0363	A0A0H3MGR0	Uncharacterized protein	Chlamydia trachomatis serovar L2 (strain 434/Bu / ATCC VR-902B) OX=471472	55.5	2	0	-0.214011	-0.513505	-0.46451	-0.13896	-0.348806	-0.335735	-0.199093	19.5025	17.4086	15.422	14.9301	17.8944	14.9996	14.5929	15.1011
CTL0363	A0A0H3MGR0	Uncharacterized protein	Chlamydia trachomatis serovar L2 (strain 434/Bu / ATCC VR-902B) OX=471472	58.6	2	0	-0.0982353	-0.289059	-0.741829	-0.24193	0.186913	-0.411136	0.219255	14.6006	14.0889	13.8269	13.2071	13.5044	14.4243	12.6925	13.2195
CTL0363	A0A0H3MGR0	Uncharacterized protein	Chlamydia trachomatis serovar L2 (strain 434/Bu / ATCC VR-902B) OX=471472	62	2	0	-0.0376776	0.0463953	-0.144338	0.0365307	-0.0497639	0.0694483	0.0169313	17.8377	18.4919	19.8087	16.6954	20.643	16.5547	16.9983	16.8769
CTL0364	A0A0H3MCZ8	Uncharacterized protein	Chlamydia trachomatis serovar L2 (strain 434/Bu / ATCC VR-902B) OX=471472	37.8	2	0	0.0637597	0.0172375	0.0694191	-0.00434836	0.069771	0.189078	0.0674522	17.361	16.8851	16.6392	16.9531	16.9096	16.6715	16.5296	16.2709
CTL0385	A0A0H3MBH3	ABC transporter, ATP-binding component	Chlamydia trachomatis serovar L2 (strain 434/Bu / ATCC VR-902B) OX=471472	37	2	0	-0.0385634	-0.22695	-0.169918	0.0428997	-0.605673	-0.143135	-0.135024	14.3531	14.1486	13.623	13.8466	14.0548	13.1892	15.7212	12.6351
CTL0385	A0A0H3MBH3	ABC transporter, ATP-binding component	Chlamydia trachomatis serovar L2 (strain 434/Bu / ATCC VR-902B) OX=471472	37.8	2	0	-0.0381294	0.0168163	-0.0054141	0.0391004	0.00247027	-0.147064	-0.110733	17.1775	16.5997	16.4553	16.6948	16.7696	16.4208	16.01	15.9093
CTL0385	A0A0H3MBH3	ABC transporter, ATP-binding component	Chlamydia trachomatis serovar L2 (strain 434/Bu / ATCC VR-902B) OX=471472	40.4	2	0	0.0931852	0.259397	0.0738043	0.422374	0.310372	0.448421	0.0642802	17.7271	17.1464	17.0951	17.1784	16.9142	16.6911	15.9713	16.0335
CTL0385	A0A0H3MBH3	ABC transporter, ATP-binding component	Chlamydia trachomatis serovar L2 (strain 434/Bu / ATCC VR-902B) OX=471472	44	2	0	0.0285189	0.116386	0.103273	0.267166	0.197392	0.282318	0.065649	17.692	16.8689	16.9302	17.2785	16.8548	16.8026	16.2463	16.2585
CTL0385	A0A0H3MBH3	ABC transporter, ATP-binding component	Chlamydia trachomatis serovar L2 (strain 434/Bu / ATCC VR-902B) OX=471472	46.9	2	0	-0.223343	0.102222	0.048413	-0.0743862	0.0485906	0.12221	0.0294511	16.58	16.3112	16.6331	16.5297	16.3976	16.0007	15.857	15.9773
CTL0386	A0A0H3MGS2	Putative exported protein	Chlamydia trachomatis serovar L2 (strain 434/Bu / ATCC VR-902B) OX=471472	37	3	0	-0.726779	-0.0452884	-0.358166	-0.217752	-0.702963	-1.22714	-0.205798	11.2626	10.3699	10.7142	10.5679	10.7036	10.0014	11.5467	9.47382
CTL0386	A0A0H3MGS2	Putative exported protein	Chlamydia trachomatis serovar L2 (strain 434/Bu / ATCC VR-902B) OX=471472	40.4	3	0	0.438467	0.42522	0.320013	0.210265	0.411886	0.235358	0.359258	14.1786	13.9432	13.7125	13.8761	13.1536	13.2441	12.2098	12.78
CTL0386	A0A0H3MGS2	Putative exported protein	Chlamydia trachomatis serovar L2 (strain 434/Bu / ATCC VR-902B) OX=471472	46.9	2	0	-0.137082	-0.129582	-0.313056	-0.0602852	-0.188177	-0.128238	0.112598	14.6091	14.4266	14.4304	14.1974	14.4408	13.793	13.6356	14.0895
CTL0391	A0A0H3MGS6	Putative phospholipase-carboxylesterase family protein	Chlamydia trachomatis serovar L2 (strain 434/Bu / ATCC VR-902B) OX=471472	37	4	0	-0.856891	-0.673651	-0.699676	-0.720309	0.844835	-1.06444	-0.355193	20.1144	19.0915	18.9376	19.0781	19.0528	20.401	20.5611	18.1762
CTL0391	A0A0H3MGS6	Putative phospholipase-carboxylesterase family protein	Chlamydia trachomatis serovar L2 (strain 434/Bu / ATCC VR-902B) OX=471472	37.8	3	0	0.0251504	-0.0333895	-0.105262	-0.0161829	-0.0527018	-0.0759603	-0.238447	18.1717	17.6572	17.3994	17.5892	17.7085	17.3598	17.0753	16.7758
CTL0391	A0A0H3MGS6	Putative phospholipase-carboxylesterase family protein	Chlamydia trachomatis serovar L2 (strain 434/Bu / ATCC VR-902B) OX=471472	40.4	3	0	-0.140541	-0.203918	-0.0868634	-0.237796	-0.0446787	-0.120166	-0.17039	20.0228	19.2084	18.9275	19.3135	18.5497	18.6317	17.6984	18.0946
CTL0391	A0A0H3MGS6	Putative phospholipase-carboxylesterase family protein	Chlamydia trachomatis serovar L2 (strain 434/Bu / ATCC VR-902B) OX=471472	44	4	0	-0.0299618	-0.0875231	-0.13698	-0.21042	-0.0707103	-0.0981183	-0.137203	21.0529	20.1713	20.0872	20.3992	19.7381	19.8954	19.2267	19.4165
CTL0391	A0A0H3MGS6	Putative phospholipase-carboxylesterase family protein	Chlamydia trachomatis serovar L2 (strain 434/Bu / ATCC VR-902B) OX=471472	46.9	4	0	0.0141915	0.00608484	-0.0369926	-0.132898	-0.0431543	-0.113601	-0.0201485	20.0709	20.0397	20.0278	19.9352	19.83	19.3998	19.1121	19.4186
CTL0391	A0A0H3MGS6	Putative phospholipase-carboxylesterase family protein	Chlamydia trachomatis serovar L2 (strain 434/Bu / ATCC VR-902B) OX=471472	49.8	4	0		-0.0327792	-0.0522582	-0.0791137	-0.0990866	-0.0668261	-0.103085	19.1477		20.0418	18.855	20.2439	18.5336	18.2787	18.0178
CTL0391	A0A0H3MGS6	Putative phospholipase-carboxylesterase family protein	Chlamydia trachomatis serovar L2 (strain 434/Bu / ATCC VR-902B) OX=471472	52.9	3	0	-0.680835	-0.797143	-0.521211	-1.03845	-0.783163	-0.831546	-0.844931	16.3593	17.9565	18.1819	16.977	18.0095	17.4732	16.6065	16.266
CTL0391	A0A0H3MGS6	Putative phospholipase-carboxylesterase family protein	Chlamydia trachomatis serovar L2 (strain 434/Bu / ATCC VR-902B) OX=471472	55.5	4	0	-0.223272	-0.355169	-0.482071	-0.16386	-0.334302	-0.230079	-0.197952	20.7044	18.6013	16.7823	16.1145	19.0714	16.2161	15.9005	16.3042
CTL0393	A0A0H3MKM2	Microsomal dipeptidase	Chlamydia trachomatis serovar L2 (strain 434/Bu / ATCC VR-902B) OX=471472	37	3	0	-0.0230498	-0.0287793	-0.0334742	-0.0326341	-0.235138	-0.0281489	0.120804	17.293	17.104	16.7611	16.923	16.9191	16.4996	18.776	15.8308
CTL0393	A0A0H3MKM2	Microsomal dipeptidase	Chlamydia trachomatis serovar L2 (strain 434/Bu / ATCC VR-902B) OX=471472	37.8	3	0	-0.00303781	-0.125496	-0.0797168	0.00626422	-0.0209437	0.0333971	-0.0387131	18.4498	17.9071	17.5853	17.8927	18.009	17.6696	17.4627	17.2536
CTL0393	A0A0H3MKM2	Microsomal dipeptidase	Chlamydia trachomatis serovar L2 (strain 434/Bu / ATCC VR-902B) OX=471472	40.4	2	0	-0.153807	0.0451131	-0.0945815	0.0118455	-0.0478335	0.266837	0.103862	17.1473	16.3197	16.3011	16.4302	15.9239	15.7531	15.2099	15.4933
CTL0393	A0A0H3MKM2	Microsomal dipeptidase	Chlamydia trachomatis serovar L2 (strain 434/Bu / ATCC VR-902B) OX=471472	44	2	0	0.00108217	0.03179	-0.183538	0.0374013	0.00746533	0.0374173	0.00402021	18.4985	17.6479	17.6521	17.7982	17.4315	17.4192	16.8079	17.0034
CTL0393	A0A0H3MKM2	Microsomal dipeptidase	Chlamydia trachomatis serovar L2 (strain 434/Bu / ATCC VR-902B) OX=471472	46.9	4	0	-0.0259784	0.0181328	0.105825	0.13856	0.140107	0.228025	0.0990976	18.2413	18.1699	18.2103	18.2485	18.2719	17.7535	17.6241	17.7083
CTL0396	A0A0H3MGT0	Protein translocase	Chlamydia trachomatis serovar L2 (strain 434/Bu / ATCC VR-902B) OX=471472	52.9	2	0	-0.12892	-0.0505714	-0.20349	-0.0518663	0.00368351	0.0249963	0.119656	13.3954	15.5445	15.9647	14.3309	16.0323	15.2962	14.4992	14.2667
CTL0396	A0A0H3MGT0	Protein translocase	Chlamydia trachomatis serovar L2 (strain 434/Bu / ATCC VR-902B) OX=471472	58.6	2	0	-0.2583	-0.0451179	-0.160744	-0.0588587	0.281077	-0.137439	0.0168625	14.7526	14.0808	14.2229	13.9402	13.8395	14.6705	13.1182	13.1691
CTL0396	A0A0H3MGT0	Protein translocase	Chlamydia trachomatis serovar L2 (strain 434/Bu / ATCC VR-902B) OX=471472	62	3	0	0.196075	-0.264328	-0.454331	-0.437717	-0.452114	-0.575594	-0.715146	14.7167	15.6046	16.3769	13.2643	17.0477	13.0313	13.2322	13.0238
CTL0397	A0A0H3MD18	Uncharacterized protein	Chlamydia trachomatis serovar L2 (strain 434/Bu / ATCC VR-902B) OX=471472	37	3	0	-0.339949	-0.251766	-0.381471	-0.36738	0.505735	-0.529262	-0.0911724	16.4297	15.9238	15.6748	15.7116	15.7211	16.3772	17.4116	14.7555
CTL0397	A0A0H3MD18	Uncharacterized protein	Chlamydia trachomatis serovar L2 (strain 434/Bu / ATCC VR-902B) OX=471472	37.8	4	0	0.178916	0.139933	0.171478	0.222199	0.216358	0.0814722	0.148963	18.2192	17.8585	17.6202	17.9134	17.9944	17.6764	17.2803	17.2107
CTL0397	A0A0H3MD18	Uncharacterized protein	Chlamydia trachomatis serovar L2 (strain 434/Bu / ATCC VR-902B) OX=471472	40.4	4	0	0.180436	0.204018	0.138394	0.190764	0.0985265	0.00759656	-0.120724	19.1001	18.6067	18.4127	18.616	18.0556	17.8522	16.9035	17.2215
CTL0397	A0A0H3MD18	Uncharacterized protein	Chlamydia trachomatis serovar L2 (strain 434/Bu / ATCC VR-902B) OX=471472	44	6	0	0.183984	0.242208	0.0724979	0.193472	0.158481	0.222797	-0.0767517	19.1719	18.5043	18.536	18.7277	18.261	18.2436	17.6667	17.596
CTL0397	A0A0H3MD18	Uncharacterized protein	Chlamydia trachomatis serovar L2 (strain 434/Bu / ATCC VR-902B) OX=471472	46.9	5	0	0.138346	0.0276659	-0.0341416	-0.0293119	-0.0541935	-0.0160148	-0.199461	19.1234	19.2163	19.1019	18.9906	18.9861	18.4413	18.2622	18.2918
CTL0397	A0A0H3MD18	Uncharacterized protein	Chlamydia trachomatis serovar L2 (strain 434/Bu / ATCC VR-902B) OX=471472	49.8	7	0		0.0290493	0.135425	0.258731	0.195458	0.0432366	-0.0698018	15.8446		16.8005	15.7396	17.2787	15.525	15.0857	14.748
CTL0397	A0A0H3MD18	Uncharacterized protein	Chlamydia trachomatis serovar L2 (strain 434/Bu / ATCC VR-902B) OX=471472	52.9	3	0	-0.10772	-0.141845	-0.12922	0.098803	0.00570466	0.106073	0.0587933	15.3233	17.4936	17.8012	16.333	18.1108	17.2261	16.5081	16.1337
CTL0397	A0A0H3MD18	Uncharacterized protein	Chlamydia trachomatis serovar L2 (strain 434/Bu / ATCC VR-902B) OX=471472	55.5	2	0	0.125885	0.237096	0.264137	0.20494	0.633277	0.4485	0.343502	16.2358	14.4818	12.906	12.3921	14.9716	12.7151	12.1105	12.3771
CTL0398	A0A0H3MKM7	Uncharacterized protein	Chlamydia trachomatis serovar L2 (strain 434/Bu / ATCC VR-902B) OX=471472	37	6	0	-0.170628	-0.273438	-0.251415	-0.328881	-0.209292	-0.161452	0.128392	17.8747	17.5381	17.0981	17.2867	17.2045	17.1071	19.2244	16.42
CTL0398	A0A0H3MKM7	Uncharacterized protein	Chlamydia trachomatis serovar L2 (strain 434/Bu / ATCC VR-902B) OX=471472	37.8	6	0	0.188289	0.15336	0.210873	0.250076	0.269748	0.0488344	0.0696962	18.802	18.4507	18.2164	18.5356	18.6051	18.3126	17.8304	17.7143
CTL0398	A0A0H3MKM7	Uncharacterized protein	Chlamydia trachomatis serovar L2 (strain 434/Bu / ATCC VR-902B) OX=471472	40.4	6	0	0.242495	0.257147	0.223748	0.214646	0.222334	0.224062	0.0458021	18.9418	18.5105	18.3076	18.5431	17.9212	17.8178	16.9617	17.2298
CTL0398	A0A0H3MKM7	Uncharacterized protein	Chlamydia trachomatis serovar L2 (strain 434/Bu / ATCC VR-902B) OX=471472	44	5	0	0.282283	0.311166	0.186244	0.266392	0.202698	0.245494	0.0897454	19.8534	19.2841	19.2864	19.5229	19.0154	18.9694	18.3709	18.444
CTL0398	A0A0H3MKM7	Uncharacterized protein	Chlamydia trachomatis serovar L2 (strain 434/Bu / ATCC VR-902B) OX=471472	46.9	5	0	0.170379	0.210381	0.071318	0.108111	0.176116	0.147977	0.0307043	18.4323	18.5573	18.5936	18.4049	18.4324	17.9805	17.735	17.8308
CTL0398	A0A0H3MKM7	Uncharacterized protein	Chlamydia trachomatis serovar L2 (strain 434/Bu / ATCC VR-902B) OX=471472	49.8	4	0		-0.0107441	-0.00734622	-0.0387112	-0.0216004	-0.0603462	-0.103775	17.7836		18.6998	17.5358	18.9203	17.247	16.9211	16.653
CTL0398	A0A0H3MKM7	Uncharacterized protein	Chlamydia trachomatis serovar L2 (strain 434/Bu / ATCC VR-902B) OX=471472	52.9	4	0	-0.282519	-0.105162	-0.104161	0.00767654	-0.145578	-0.02886	-0.0389733	14.3322	16.3277	16.8468	15.3669	17.0285	16.0837	15.3821	15.0448
CTL0398	A0A0H3MKM7	Uncharacterized protein	Chlamydia trachomatis serovar L2 (strain 434/Bu / ATCC VR-902B) OX=471472	55.5	3	0	-0.0353964	0.122753	-0.136739	-0.00681562	0.0333099	-0.0338023	0.0708857	17.6988	15.7836	14.2546	13.4543	16.2229	13.5781	13.0912	13.5675
CTL0399	A0A0H3MBS6	Putative membrane protein	Chlamydia trachomatis serovar L2 (strain 434/Bu / ATCC VR-902B) OX=471472	37	7	0	-0.171663	-0.180307	-0.344665	0.167312	0.284743	-0.493467	-0.583888	14.2665	13.9288	13.583	13.5852	14.0925	13.993	15.2842	12.0996
CTL0399	A0A0H3MBS6	Putative membrane protein	Chlamydia trachomatis serovar L2 (strain 434/Bu / ATCC VR-902B) OX=471472	37.8	8	0	0.220199	0.232162	0.27912	0.322695	0.294809	0.303989	0.135835	18.4282	18.1088	17.9214	18.23	18.3039	17.9638	17.7118	17.4066
CTL0399	A0A0H3MBS6	Putative membrane protein	Chlamydia trachomatis serovar L2 (strain 434/Bu / ATCC VR-902B) OX=471472	40.4	5	0	0.309509	0.418539	0.290678	0.492895	0.34725	0.304031	0.102534	17.4472	17.0829	16.9744	17.1154	16.7048	16.448	15.547	15.7919
CTL0399	A0A0H3MBS6	Putative membrane protein	Chlamydia trachomatis serovar L2 (strain 434/Bu / ATCC VR-902B) OX=471472	44	8	0	0.311118	0.400314	0.253579	0.410357	0.295498	0.381205	0.225253	17.7869	17.2464	17.309	17.5237	17.0929	16.9956	16.44	16.513
CTL0399	A0A0H3MBS6	Putative membrane protein	Chlamydia trachomatis serovar L2 (strain 434/Bu / ATCC VR-902B) OX=471472	46.9	7	0	0.086627	0.0498498	0.103149	0.131592	0.0539779	0.0469008	0.0786898	19.5886	19.6298	19.5893	19.5931	19.6122	19.0147	18.7903	19.0351
CTL0399	A0A0H3MBS6	Putative membrane protein	Chlamydia trachomatis serovar L2 (strain 434/Bu / ATCC VR-902B) OX=471472	49.8	7	0		0.0402014	0.137366	0.120572	0.118529	0.173119	0.158717	18.8663		19.8334	18.7632	20.1622	18.4698	18.2373	17.9982
CTL0399	A0A0H3MBS6	Putative membrane protein	Chlamydia trachomatis serovar L2 (strain 434/Bu / ATCC VR-902B) OX=471472	52.9	3	0	0.0560296	0.350049	0.0235861	0.431826	0.413697	0.181712	0.395589	12.3129	14.647	15.2828	13.4754	15.4334	14.6237	13.5734	13.4601
CTL0402	A0A0H3MGT3	Putative integral membrane protein	Chlamydia trachomatis serovar L2 (strain 434/Bu / ATCC VR-902B) OX=471472	37	31	0	-0.0726307	-0.0679482	-0.236949	-0.0609434	-0.945913	-0.0523927	-0.276403	21.4131	21.1745	20.8421	20.8396	21.0109	19.909	22.8719	19.5537
CTL0402	A0A0H3MGT3	Putative integral membrane protein	Chlamydia trachomatis serovar L2 (strain 434/Bu / ATCC VR-902B) OX=471472	37.8	27	0	-0.0334288	-0.000666941	0.0416269	0.0450511	0.0380438	-0.0590133	-0.100103	20.2925	19.7194	19.5528	19.8568	19.8905	19.5713	19.213	19.0349
CTL0402	A0A0H3MGT3	Putative integral membrane protein	Chlamydia trachomatis serovar L2 (strain 434/Bu / ATCC VR-902B) OX=471472	40.4	28	0	-0.0651552	0.0287352	-0.0202917	-0.013252	-0.0109367	-0.00939225	-0.0808204	21.5822	20.8433	20.7196	20.9395	20.3337	20.2249	19.3686	19.7436
CTL0402	A0A0H3MGT3	Putative integral membrane protein	Chlamydia trachomatis serovar L2 (strain 434/Bu / ATCC VR-902B) OX=471472	44	25	0	-0.0629618	0.0708399	0.0621101	0.096186	0.0633046	0.116493	-0.0382657	20.7724	19.8578	19.9651	20.3178	19.7642	19.7489	19.1609	19.235
CTL0402	A0A0H3MGT3	Putative integral membrane protein	Chlamydia trachomatis serovar L2 (strain 434/Bu / ATCC VR-902B) OX=471472	46.9	25	0	-0.0845187	0.0113276	-0.0313315	0.0537111	0.0119624	0.034211	-0.00899858	20.5737	20.4438	20.536	20.4438	20.5195	19.9578	19.7627	19.9326
CTL0402	A0A0H3MGT3	Putative integral membrane protein	Chlamydia trachomatis serovar L2 (strain 434/Bu / ATCC VR-902B) OX=471472	49.8	20	0		-0.0581703	-0.0712107	-0.0783845	-0.061152	0.00283179	0.0159039	18.8635		19.7322	18.5518	19.9605	18.2873	18.0642	17.8526
CTL0402	A0A0H3MGT3	Putative integral membrane protein	Chlamydia trachomatis serovar L2 (strain 434/Bu / ATCC VR-902B) OX=471472	52.9	5	0	-0.482312	-0.534349	-0.097263	-1.01153	-0.443766	-0.294727	0.162188	11.8383	13.634	13.9237	12.8799	13.5155	13.2916	12.6224	12.7521
CTL0402	A0A0H3MGT3	Putative integral membrane protein	Chlamydia trachomatis serovar L2 (strain 434/Bu / ATCC VR-902B) OX=471472	55.5	2	0	-0.14754	0.188406	0.54591	-0.163041	0.152092	0.351505	0.189948	16.6618	14.6344	13.2833	13.0999	15.0296	12.6599	12.4395	12.6495
CTL0404	A0A0H3MKN3	Putative exported protein	Chlamydia trachomatis serovar L2 (strain 434/Bu / ATCC VR-902B) OX=471472	37	5	0	0.0704557	0.131885	0.0671822	0.178305	0.0401062	0.0243158	0.157268	17.0319	16.9364	16.6606	16.7625	16.8689	16.5137	18.5674	15.6061
CTL0404	A0A0H3MKN3	Putative exported protein	Chlamydia trachomatis serovar L2 (strain 434/Bu / ATCC VR-902B) OX=471472	37.8	4	0	0.0239189	0.0167392	0.0218821	0.149586	0.0562271	0.0363652	0.0942097	18.766	18.2502	18.0437	18.3105	18.4685	18.063	17.7819	17.7027
CTL0404	A0A0H3MKN3	Putative exported protein	Chlamydia trachomatis serovar L2 (strain 434/Bu / ATCC VR-902B) OX=471472	40.4	3	0	-0.296311	-0.007278	-0.0170963	-0.0578689	-0.00437123	0.115101	-0.106733	16.5799	15.6098	15.6813	15.9404	15.2868	15.2292	14.4908	14.7154
CTL0404	A0A0H3MKN3	Putative exported protein	Chlamydia trachomatis serovar L2 (strain 434/Bu / ATCC VR-902B) OX=471472	44	7	0	-0.0768153	-0.0351306	-0.0947326	-0.204455	-0.153707	-0.193162	-0.0960456	21.0954	20.167	20.1822	20.484	19.7866	19.855	19.1742	19.5003
CTL0404	A0A0H3MKN3	Putative exported protein	Chlamydia trachomatis serovar L2 (strain 434/Bu / ATCC VR-902B) OX=471472	46.9	8	0	-0.0979556	-0.240184	-0.20931	-0.236452	-0.177692	-0.175284	-0.203577	22.0086	21.8652	21.7193	21.7006	21.6642	21.203	20.9881	21.1728
CTL0404	A0A0H3MKN3	Putative exported protein	Chlamydia trachomatis serovar L2 (strain 434/Bu / ATCC VR-902B) OX=471472	49.8	6	0		-0.162983	-0.0395147	-0.203826	-0.0208725	0.260484	0.0566831	17.8113		18.5752	17.5313	18.7828	17.2754	17.2696	16.8411
CTL0404	A0A0H3MKN3	Putative exported protein	Chlamydia trachomatis serovar L2 (strain 434/Bu / ATCC VR-902B) OX=471472	52.9	2	0	0.173273	-0.288309	-0.104441	0.0332362	-0.11018	0.0728751	0.151859	12.5188	14.9701	14.8503	13.5533	15.2407	14.3057	13.6705	13.4223
CTL0406	A0A0H3MBT1	Lipoprotein releasing systen, inner membrane component	Chlamydia trachomatis serovar L2 (strain 434/Bu / ATCC VR-902B) OX=471472	37	3	0	0.269218	0.141597	0.17905	0.139563	0.109676	0.149227	0.0156738	17.2091	17.3124	16.8476	17.0516	17.0074	16.7605	18.8695	15.6418
CTL0406	A0A0H3MBT1	Lipoprotein releasing systen, inner membrane component	Chlamydia trachomatis serovar L2 (strain 434/Bu / ATCC VR-902B) OX=471472	37.8	3	0	0.0998009	-0.0434408	-0.0483767	-0.0758438	-0.0566673	-0.0192128	-0.0339	18.4432	18.0034	17.6608	17.9175	17.9203	17.6274	17.4036	17.2519
CTL0406	A0A0H3MBT1	Lipoprotein releasing systen, inner membrane component	Chlamydia trachomatis serovar L2 (strain 434/Bu / ATCC VR-902B) OX=471472	40.4	3	0	0.104301	0.143604	0.0668544	0.096188	0.0938454	0.204169	0.126236	18.5687	17.9992	17.821	18.0131	17.4296	17.3162	16.5687	16.9371
CTL0406	A0A0H3MBT1	Lipoprotein releasing systen, inner membrane component	Chlamydia trachomatis serovar L2 (strain 434/Bu / ATCC VR-902B) OX=471472	46.9	2	0	0.0706826	-0.0713096	0.0845437	0.193667	0.161664	0.237726	-0.00717202	16.5561	16.5814	16.4357	16.542	16.6419	16.0899	15.9487	15.9168
CTL0406	A0A0H3MBT1	Lipoprotein releasing systen, inner membrane component	Chlamydia trachomatis serovar L2 (strain 434/Bu / ATCC VR-902B) OX=471472	49.8	2	0		-0.0475105	0.154212	0.130972	0.19315	0.402017	0.386269	15.9585		16.8379	15.8722	17.2648	15.6366	15.5584	15.318
CTL0407	A0A0H3MBK4	Lipoprotein release ATP-binding component	Chlamydia trachomatis serovar L2 (strain 434/Bu / ATCC VR-902B) OX=471472	37	3	0	0.024744	0.0498865	0.00256395	0.0770414	0.180597	0.133299	0.0251708	18.432	18.2908	17.9788	18.098	18.1678	18.0544	20.0765	16.8742
CTL0407	A0A0H3MBK4	Lipoprotein release ATP-binding component	Chlamydia trachomatis serovar L2 (strain 434/Bu / ATCC VR-902B) OX=471472	37.8	3	0	-0.105862	-0.080928	0.0353113	0.0188024	-0.070572	-0.00450714	-0.18483	17.648	17.0024	16.8281	17.206	17.2197	16.8182	16.623	16.3057
CTL0407	A0A0H3MBK4	Lipoprotein release ATP-binding component	Chlamydia trachomatis serovar L2 (strain 434/Bu / ATCC VR-902B) OX=471472	46.9	2	0	-0.103195	-0.281005	-0.476942	-0.191157	-0.202824	-0.437178	-0.285068	18.5014	18.3528	18.1713	17.9258	18.2023	17.6707	17.219	17.5842
CTL0408	A0A0H3MGT6	MAC/perforin family protein	Chlamydia trachomatis serovar L2 (strain 434/Bu / ATCC VR-902B) OX=471472	37	21	0	-0.0280284	-0.0112834	0.00126609	-0.0686689	0.0653458	-0.156737	-0.012771	21.3372	21.1432	20.8228	21.0019	20.9273	20.8443	22.6917	19.7414
CTL0408	A0A0H3MGT6	MAC/perforin family protein	Chlamydia trachomatis serovar L2 (strain 434/Bu / ATCC VR-902B) OX=471472	37.8	26	0	0.0130196	0.00971458	-0.0376901	-0.0122248	-0.0233112	-0.0204745	-0.073814	23.3984	22.8717	22.6691	22.8834	22.9391	22.6159	22.3575	22.1671
CTL0408	A0A0H3MGT6	MAC/perforin family protein	Chlamydia trachomatis serovar L2 (strain 434/Bu / ATCC VR-902B) OX=471472	40.4	25	0	-0.0665018	-0.0255196	-0.0288016	-0.0294813	-0.0601001	-0.0274683	-0.126951	23.6648	22.9245	22.7479	23.0135	22.4	22.2583	21.4331	21.78
CTL0408	A0A0H3MGT6	MAC/perforin family protein	Chlamydia trachomatis serovar L2 (strain 434/Bu / ATCC VR-902B) OX=471472	44	20	0	-0.0980039	-0.0757726	-0.0343065	-0.105818	-0.0830284	-0.122868	-0.156188	23.6381	22.6885	22.6842	23.0871	22.428	22.4684	21.7872	21.9828
CTL0408	A0A0H3MGT6	MAC/perforin family protein	Chlamydia trachomatis serovar L2 (strain 434/Bu / ATCC VR-902B) OX=471472	46.9	18	0	-0.05411	0.00565724	0.0592556	0.0725203	0.0783451	0.133364	0.055695	21.5745	21.475	21.531	21.5351	21.539	21.0249	20.8626	20.998
CTL0408	A0A0H3MGT6	MAC/perforin family protein	Chlamydia trachomatis serovar L2 (strain 434/Bu / ATCC VR-902B) OX=471472	49.8	6	0		0.139138	0.303882	0.328264	0.49957	0.448378	0.289867	16.0798		17.1459	16.1432	17.5834	16.0644	15.7261	15.3429
CTL0419A	A0A0H3MGU1	Putative membrane protein	Chlamydia trachomatis serovar L2 (strain 434/Bu / ATCC VR-902B) OX=471472	49.8	2	0		0.0933286	0.0372365	0.0247934	-0.0627385	-0.195341	-0.0165231	15.0429		16.0631	14.8396	16.243	14.4651	14.0454	13.9995
CTL0419A	A0A0H3MGU1	Putative membrane protein	Chlamydia trachomatis serovar L2 (strain 434/Bu / ATCC VR-902B) OX=471472	52.9	2	0	0.256783	0.182796	0.129529	0.390629	-0.12734	-0.0819768	0.321835	11.9322	14.467	14.7348	13.2007	15.0115	13.702	12.929	13.0057
CTL0433	A0A0H3MD41	Putative exported protein	Chlamydia trachomatis serovar L2 (strain 434/Bu / ATCC VR-902B) OX=471472	37	2	0	-0.222058	-0.259266	-0.312221	-0.285703	0.125675	-0.268409	-0.0399309	15.9625	15.5745	15.2001	15.3137	15.3355	15.5299	17.2052	14.3395
CTL0433	A0A0H3MD41	Putative exported protein	Chlamydia trachomatis serovar L2 (strain 434/Bu / ATCC VR-902B) OX=471472	62	2	0	0.148922	-0.162858	-0.246331	-0.0974169	-0.309703	-0.132996	-0.308391	17.8091	18.6498	19.5708	16.5647	20.4804	16.2661	16.7672	16.523
CTL0436	B0B9T4	Putative pre-16S rRNA nuclease	Chlamydia trachomatis serovar L2 (strain 434/Bu / ATCC VR-902B) OX=471472	37.8	2	0	0.235407	0.0878636	-0.043796	0.0648399	-0.0791335	0.0188119	-0.086741	16.5438	16.2395	15.8926	16.0226	16.1615	15.7054	15.5421	15.2995
CTL0436	B0B9T4	Putative pre-16S rRNA nuclease	Chlamydia trachomatis serovar L2 (strain 434/Bu / ATCC VR-902B) OX=471472	40.4	2	0	-0.0452037	-0.0197357	-0.134478	-0.00865234	-0.0595548	0.142414	-0.116769	16.7718	16.0527	15.8607	16.0148	15.5278	15.3658	14.71	14.8971
CTL0466	A0A0H3MBX4	Candidate inclusion membrane protein	Chlamydia trachomatis serovar L2 (strain 434/Bu / ATCC VR-902B) OX=471472	37	5	0	-0.0158415	-0.0721303	-0.0365974	-0.0723119	-0.00269561	-0.0430753	0.0504302	17.1375	16.9557	16.5623	16.7643	16.7239	16.5766	18.6056	15.6049
CTL0466	A0A0H3MBX4	Candidate inclusion membrane protein	Chlamydia trachomatis serovar L2 (strain 434/Bu / ATCC VR-902B) OX=471472	37.8	3	0	0.0500495	0.0322008	-0.131924	-0.0738763	-0.135718	0.0377446	0.0495514	17.7389	17.2493	17.0321	17.1296	17.218	16.844	16.7562	16.631
CTL0466	A0A0H3MBX4	Candidate inclusion membrane protein	Chlamydia trachomatis serovar L2 (strain 434/Bu / ATCC VR-902B) OX=471472	40.4	3	0	-0.0214832	-0.350887	0.0976133	-0.104623	-0.0929141	-0.240991	-0.117624	17.3513	16.656	16.1091	16.8265	16.0114	15.912	14.9061	15.4759
CTL0466	A0A0H3MBX4	Candidate inclusion membrane protein	Chlamydia trachomatis serovar L2 (strain 434/Bu / ATCC VR-902B) OX=471472	44	3	0	-0.230111	-0.341424	-0.160614	-0.461013	-0.277369	-0.249282	-0.510673	16.8408	15.7591	15.6212	16.1634	15.2754	15.4766	14.8635	14.831
CTL0466	A0A0H3MBX4	Candidate inclusion membrane protein	Chlamydia trachomatis serovar L2 (strain 434/Bu / ATCC VR-902B) OX=471472	46.9	3	0	-0.0571234	0.0369068	0.119328	0.1162	0.0771743	0.171683	-0.0298486	16.2278	16.1253	16.2156	16.2485	16.2361	15.6771	15.5543	15.5658
CTL0475	A0A0H3MD72	Candidate inclusion membrane protein	Chlamydia trachomatis serovar L2 (strain 434/Bu / ATCC VR-902B) OX=471472	37.8	2	0	-0.10209	-0.0882292	-0.132301	-0.170943	-0.224605	-0.160338	-0.213432	18.1326	17.4908	17.3054	17.523	17.5146	17.1488	16.9518	16.7617
CTL0475	A0A0H3MD72	Candidate inclusion membrane protein	Chlamydia trachomatis serovar L2 (strain 434/Bu / ATCC VR-902B) OX=471472	40.4	2	0	0.0887954	0.301207	0.14932	0.417604	0.146999	0.46576	0.19142	17.6822	17.0972	17.0921	17.2091	16.8646	16.4829	15.9438	16.1158
CTL0475	A0A0H3MD72	Candidate inclusion membrane protein	Chlamydia trachomatis serovar L2 (strain 434/Bu / ATCC VR-902B) OX=471472	44	2	0	0.163672	0.215601	0.313444	0.633936	0.541053	0.764843	0.487352	18.057	17.3691	17.3945	17.8538	17.5866	17.5113	17.0939	17.0453
CTL0476	A0A0H3MKT3	Candidate inclusion membrane protein	Chlamydia trachomatis serovar L2 (strain 434/Bu / ATCC VR-902B) OX=471472	37	13	0	-0.105094	-0.0747607	-0.121528	-0.123364	-0.251281	-0.138721	-0.061871	21.8792	21.6081	21.3013	21.4211	21.4145	21.0696	23.2516	20.2343
CTL0476	A0A0H3MKT3	Candidate inclusion membrane protein	Chlamydia trachomatis serovar L2 (strain 434/Bu / ATCC VR-902B) OX=471472	37.8	15	0	0.0100776	-0.0220083	-0.0313584	0.0679371	0.0127015	-0.00576208	-0.0649418	21.4338	20.9042	20.6728	20.9251	21.0547	20.6873	20.4076	20.2114
CTL0476	A0A0H3MKT3	Candidate inclusion membrane protein	Chlamydia trachomatis serovar L2 (strain 434/Bu / ATCC VR-902B) OX=471472	40.4	13	0	0.0198452	0.0757403	-0.0553287	0.0666622	-0.0938672	-0.0533153	-0.183279	22.9962	22.3422	22.1806	22.3184	21.8276	21.556	20.7387	21.0551
CTL0476	A0A0H3MKT3	Candidate inclusion membrane protein	Chlamydia trachomatis serovar L2 (strain 434/Bu / ATCC VR-902B) OX=471472	44	13	0	-0.0101534	-0.031681	-0.0743894	0.0113424	-0.0731358	-0.0446833	-0.157111	23.2785	22.4167	22.3687	22.6874	22.1855	22.1186	21.5058	21.6222
CTL0476	A0A0H3MKT3	Candidate inclusion membrane protein	Chlamydia trachomatis serovar L2 (strain 434/Bu / ATCC VR-902B) OX=471472	46.9	13	0	-0.0398837	-0.056155	-0.139287	-0.100469	-0.124263	-0.153552	-0.195872	22.5932	22.5079	22.4879	22.3553	22.3848	21.841	21.5944	21.7652
CTL0476	A0A0H3MKT3	Candidate inclusion membrane protein	Chlamydia trachomatis serovar L2 (strain 434/Bu / ATCC VR-902B) OX=471472	49.8	11	0		-0.0623705	-0.0332354	-0.0529251	-0.0795851	-0.321289	-0.13437	21.7278		22.5923	21.4541	22.8502	21.1332	20.6044	20.5666
CTL0476	A0A0H3MKT3	Candidate inclusion membrane protein	Chlamydia trachomatis serovar L2 (strain 434/Bu / ATCC VR-902B) OX=471472	52.9	12	0	-0.0111528	-0.0281742	-0.0201187	0.0218042	0.0345972	-0.00790918	0.0165228	19.1508	21.4176	21.7424	20.2695	21.8612	21.0824	20.2216	19.9189
CTL0476	A0A0H3MKT3	Candidate inclusion membrane protein	Chlamydia trachomatis serovar L2 (strain 434/Bu / ATCC VR-902B) OX=471472	55.5	11	0	-0.284398	-0.23959	-0.317831	-0.148353	-0.201599	-0.328182	-0.321625	23.1456	20.9813	19.339	18.7199	21.5281	18.7899	18.2436	18.6217
CTL0476	A0A0H3MKT3	Candidate inclusion membrane protein	Chlamydia trachomatis serovar L2 (strain 434/Bu / ATCC VR-902B) OX=471472	58.6	6	0	-0.131232	0.326934	0.23739	0.331168	-0.065049	0.136416	-0.0775615	18.2035	17.6588	18.0459	17.7893	17.6805	17.7753	16.843	16.5256
CTL0476	A0A0H3MKT3	Candidate inclusion membrane protein	Chlamydia trachomatis serovar L2 (strain 434/Bu / ATCC VR-902B) OX=471472	62	6	0	-0.23826	-0.10307	-0.205286	-0.079534	-0.0663411	-0.0188842	-0.0247532	16.7279	17.1815	18.5494	15.5246	19.4172	15.4283	15.8002	15.7254
CTL0478	A0A0H3MGY3	Candidate inclusion membrane protein	Chlamydia trachomatis serovar L2 (strain 434/Bu / ATCC VR-902B) OX=471472	37	3	0	-0.209889	-0.336235	-0.179788	-0.401331	0.611325	-0.3152	-0.113147	17.303	16.9271	16.4636	16.7866	16.5604	17.3561	18.499	15.6068
CTL0478	A0A0H3MGY3	Candidate inclusion membrane protein	Chlamydia trachomatis serovar L2 (strain 434/Bu / ATCC VR-902B) OX=471472	37.8	3	0	0.0150795	-0.0469839	-0.00629865	-0.123208	-0.0363132	0.0143341	0.00335655	18.4882	17.9636	17.7022	18.0046	17.9179	17.6927	17.4821	17.3341
CTL0478	A0A0H3MGY3	Candidate inclusion membrane protein	Chlamydia trachomatis serovar L2 (strain 434/Bu / ATCC VR-902B) OX=471472	40.4	4	0	0.0285493	0.192254	0.144547	0.190673	0.108199	0.290186	0.15461	18.8056	18.1603	18.1065	18.3277	17.761	17.5674	16.8916	17.2024
CTL0478	A0A0H3MGY3	Candidate inclusion membrane protein	Chlamydia trachomatis serovar L2 (strain 434/Bu / ATCC VR-902B) OX=471472	44	2	0	0.154494	-0.112436	0.134886	0.184689	0.330886	0.426279	0.210006	15.2046	14.5075	14.214	14.8227	14.2849	14.4487	13.9028	13.9154
CTL0478	A0A0H3MGY3	Candidate inclusion membrane protein	Chlamydia trachomatis serovar L2 (strain 434/Bu / ATCC VR-902B) OX=471472	46.9	3	0	0.0287013	0.204316	0.237337	0.198097	0.106146	0.422248	0.168869	17.3587	17.342	17.5139	17.4974	17.4489	16.837	16.9357	16.8954
CTL0478	A0A0H3MGY3	Candidate inclusion membrane protein	Chlamydia trachomatis serovar L2 (strain 434/Bu / ATCC VR-902B) OX=471472	49.8	4	0		-0.0440662	-0.0837049	-0.101165	-0.169407	-0.154917	-0.132423	18.454		19.3368	18.1298	19.5282	17.7695	17.4969	17.2947
CTL0478	A0A0H3MGY3	Candidate inclusion membrane protein	Chlamydia trachomatis serovar L2 (strain 434/Bu / ATCC VR-902B) OX=471472	52.9	2	0	-0.271968	-0.606267	-0.128219	-0.0837397	-0.261966	0.141252	0.154688	11.7224	13.7284	13.7359	12.7331	14.3273	13.3575	12.9424	12.6287
CTL0480	A0A0H3MKT9	Candidate inclusion membrane protein	Chlamydia trachomatis serovar L2 (strain 434/Bu / ATCC VR-902B) OX=471472	37	6	0	-0.048846	-0.000220943	-0.106508	-0.122683	0.0371006	-0.019232	-0.0414524	19.4117	19.1969	18.9083	18.9686	18.9477	18.8905	20.9036	17.7872
CTL0480	A0A0H3MKT9	Candidate inclusion membrane protein	Chlamydia trachomatis serovar L2 (strain 434/Bu / ATCC VR-902B) OX=471472	37.8	8	0	0.0348661	0.906765	0.273672	0.237383	0.0583453	0.309476	0.0685568	21.1387	20.6339	21.3065	20.9351	20.9291	20.4379	20.4278	20.0498
CTL0480	A0A0H3MKT9	Candidate inclusion membrane protein	Chlamydia trachomatis serovar L2 (strain 434/Bu / ATCC VR-902B) OX=471472	40.4	6	0	0.0685973	1.70383	0.637705	0.410193	0.239218	0.518426	-0.0399911	20.725	20.1198	21.5375	20.7403	19.9	19.6179	19.0393	18.9272
CTL0480	A0A0H3MKT9	Candidate inclusion membrane protein	Chlamydia trachomatis serovar L2 (strain 434/Bu / ATCC VR-902B) OX=471472	44	6	0	0.116812	1.96033	0.754472	0.601493	0.280119	0.693315	0.0213777	20.4645	19.7297	21.5467	20.7022	19.9616	19.6578	19.4298	18.9867
CTL0480	A0A0H3MKT9	Candidate inclusion membrane protein	Chlamydia trachomatis serovar L2 (strain 434/Bu / ATCC VR-902B) OX=471472	46.9	7	0	0.0770163	1.93811	0.693593	0.575965	0.169915	0.597971	0.0315868	19.4796	19.5112	21.3686	20.0746	19.9476	19.0217	19.2324	18.8791
CTL0480	A0A0H3MKT9	Candidate inclusion membrane protein	Chlamydia trachomatis serovar L2 (strain 434/Bu / ATCC VR-902B) OX=471472	49.8	7	0		1.37547	0.553206	0.251733	0.0997192	0.438748	-0.0485574	18.31		20.6123	18.6227	19.737	17.8946	17.9465	17.2346
CTL0480	A0A0H3MKT9	Candidate inclusion membrane protein	Chlamydia trachomatis serovar L2 (strain 434/Bu / ATCC VR-902B) OX=471472	52.9	4	0	-0.270623	-0.327466	0.0975417	-0.294872	-0.187161	-0.0802059	-0.0132226	15.9923	17.9997	18.2846	17.2287	18.3861	17.7022	16.9908	16.7307
CTL0480	A0A0H3MKT9	Candidate inclusion membrane protein	Chlamydia trachomatis serovar L2 (strain 434/Bu / ATCC VR-902B) OX=471472	55.5	4	0	0.180492	1.73026	0.670713	0.545054	0.269349	0.722191	0.261629	18.9403	17.2409	17.1036	15.5032	18.0162	15.0556	15.0886	14.9997
CTL0480	A0A0H3MKT9	Candidate inclusion membrane protein	Chlamydia trachomatis serovar L2 (strain 434/Bu / ATCC VR-902B) OX=471472	58.6	4	0	-0.114518	2.20189	0.779751	0.867831	0.0337078	0.917559	0.194932	15.4567	14.9287	17.174	15.5848	15.4703	15.1273	14.8773	14.0513
CTL0480	A0A0H3MKT9	Candidate inclusion membrane protein	Chlamydia trachomatis serovar L2 (strain 434/Bu / ATCC VR-902B) OX=471472	62	3	0	0.184244	1.82338	0.261607	0.497973	0.0499544	0.631272	0.105986	13.1189	13.995	16.8669	12.3825	16.3856	11.9356	12.8413	12.2472
CTL0481	A0A0H3MBY4	Candidate inclusion membrane protein	Chlamydia trachomatis serovar L2 (strain 434/Bu / ATCC VR-902B) OX=471472	37	7	0	-0.077536	-0.00945997	-0.113739	-0.0867557	0.233526	-0.085407	-0.157782	18.7971	18.5536	18.2845	18.3468	18.3691	18.4724	20.2228	17.0563
CTL0481	A0A0H3MBY4	Candidate inclusion membrane protein	Chlamydia trachomatis serovar L2 (strain 434/Bu / ATCC VR-902B) OX=471472	37.8	6	0	-0.103515	0.0107955	-0.0660578	-0.0803233	-0.0956283	-0.0615443	-0.173142	19.8144	19.1712	19.0862	19.271	19.287	18.9595	18.7324	18.4838
CTL0481	A0A0H3MBY4	Candidate inclusion membrane protein	Chlamydia trachomatis serovar L2 (strain 434/Bu / ATCC VR-902B) OX=471472	40.4	5	0	-0.059667	-0.034159	0.0256457	-0.0193967	0.0410044	0.130276	-0.0264595	21.3481	20.6146	20.4226	20.7512	20.0934	20.0427	19.2741	19.5638
CTL0481	A0A0H3MBY4	Candidate inclusion membrane protein	Chlamydia trachomatis serovar L2 (strain 434/Bu / ATCC VR-902B) OX=471472	44	7	0	-0.0861846	-0.0159086	-0.107816	-0.0204984	-0.0858344	0.0301673	-0.0124284	20.7533	19.8155	19.8593	20.1288	19.6284	19.5807	19.0555	19.2418
CTL0481	A0A0H3MBY4	Candidate inclusion membrane protein	Chlamydia trachomatis serovar L2 (strain 434/Bu / ATCC VR-902B) OX=471472	46.9	5	0	-0.0229937	0.0910377	0.042417	-0.0104726	0.143574	0.230748	-0.0200082	19.6633	19.5949	19.7052	19.6071	19.5449	19.179	19.0488	19.0111
CTL0481	A0A0H3MBY4	Candidate inclusion membrane protein	Chlamydia trachomatis serovar L2 (strain 434/Bu / ATCC VR-902B) OX=471472	49.8	5	0		-0.0729462	-0.0251364	-0.0717794	-0.0566501	0.0355756	0.0238959	19.2687		20.1226	19.003	20.3722	18.697	18.5021	18.2657
CTL0481	A0A0H3MBY4	Candidate inclusion membrane protein	Chlamydia trachomatis serovar L2 (strain 434/Bu / ATCC VR-902B) OX=471472	52.9	5	0	-0.0380283	0.0424174	-0.10333	-0.000383761	0.00712451	0.10862	0.189436	16.9185	19.1585	19.5807	17.9541	19.6068	18.8227	18.1059	17.8596
CTL0481	A0A0H3MBY4	Candidate inclusion membrane protein	Chlamydia trachomatis serovar L2 (strain 434/Bu / ATCC VR-902B) OX=471472	55.5	4	0	-0.0685128	-0.0250364	-0.036271	-0.020869	-0.0654572	0.0262223	0.0264938	20.9459	18.9975	17.354	16.8019	19.4559	16.7264	16.3983	16.7702
CTL0481	A0A0H3MBY4	Candidate inclusion membrane protein	Chlamydia trachomatis serovar L2 (strain 434/Bu / ATCC VR-902B) OX=471472	58.6	4	0	-0.041765	-0.0796312	-0.0654605	-0.163643	0.153556	0.119942	0.0752258	17.5931	17.1379	17.0289	16.876	16.5753	17.3835	16.2162	16.068
CTL0481	A0A0H3MBY4	Candidate inclusion membrane protein	Chlamydia trachomatis serovar L2 (strain 434/Bu / ATCC VR-902B) OX=471472	62	5	0	0.142262	0.161718	0.0542116	0.290053	0.0658551	0.387636	0.158189	15.9829	16.817	18.0692	15.0391	19.0418	14.8156	15.4617	15.1634
CTL0482	A0A0H3MBS5	Putative sodium:dicarboxylate symport protein	Chlamydia trachomatis serovar L2 (strain 434/Bu / ATCC VR-902B) OX=471472	49.8	2	0		-0.146027	0.0973266	-0.0575418	-0.306682	-0.147649	-0.357625	13.3667		14.1475	13.2235	14.4845	12.545	12.4169	11.9822
CTL0482	A0A0H3MBS5	Putative sodium:dicarboxylate symport protein	Chlamydia trachomatis serovar L2 (strain 434/Bu / ATCC VR-902B) OX=471472	55.5	3	0	-0.0967322	-0.148328	-0.135142	0.0779085	-0.0481592	-0.172492	-0.24546	20.6461	18.6695	16.9308	16.4031	19.2549	16.4439	15.8998	16.1984
CTL0493	A0A0H3MBZ2	Outer membrane protein (Variable surface antigen)	Chlamydia trachomatis serovar L2 (strain 434/Bu / ATCC VR-902B) OX=471472	37	22	0	0.110172	0.159866	0.130736	0.119687	0.0538933	-0.0234683	-0.0484557	21.9398	21.884	21.5965	21.734	21.7182	21.4354	23.4275	20.3083
CTL0493	A0A0H3MBZ2	Outer membrane protein (Variable surface antigen)	Chlamydia trachomatis serovar L2 (strain 434/Bu / ATCC VR-902B) OX=471472	37.8	24	0	-0.00457224	0.0244681	0.00844205	0.0402717	0.00100338	-0.00973818	-0.123614	22.6946	22.1504	21.9801	22.2258	22.2879	21.9364	21.6645	21.4136
CTL0493	A0A0H3MBZ2	Outer membrane protein (Variable surface antigen)	Chlamydia trachomatis serovar L2 (strain 434/Bu / ATCC VR-902B) OX=471472	40.4	25	0	0.0360237	0.00758256	0.00983139	-0.0795751	-0.0304114	-0.142882	-0.194014	23.3927	22.7549	22.509	22.7801	22.0779	22.0159	21.0456	21.4409
CTL0493	A0A0H3MBZ2	Outer membrane protein (Variable surface antigen)	Chlamydia trachomatis serovar L2 (strain 434/Bu / ATCC VR-902B) OX=471472	44	27	0	-0.0681171	-0.120035	-0.123097	-0.151502	-0.130687	-0.166228	-0.281343	24.0075	23.0878	23.0094	23.3677	22.7517	22.7901	22.1133	22.2271
CTL0493	A0A0H3MBZ2	Outer membrane protein (Variable surface antigen)	Chlamydia trachomatis serovar L2 (strain 434/Bu / ATCC VR-902B) OX=471472	46.9	29	0	0.111834	0.068716	0.0726152	0.10236	0.116219	0.103853	0.017943	22.7135	22.78	22.7331	22.6875	22.7079	22.2019	21.9721	22.0993
CTL0493	A0A0H3MBZ2	Outer membrane protein (Variable surface antigen)	Chlamydia trachomatis serovar L2 (strain 434/Bu / ATCC VR-902B) OX=471472	49.8	28	0		-0.0660252	-0.0332919	-0.123914	-0.141208	-0.0905329	-0.13141	22.6268		23.4877	22.353	23.6782	21.9706	21.7341	21.4686
CTL0493	A0A0H3MBZ2	Outer membrane protein (Variable surface antigen)	Chlamydia trachomatis serovar L2 (strain 434/Bu / ATCC VR-902B) OX=471472	52.9	19	0	-0.027646	0.0052346	0.0375189	0.0814729	0.0542607	0.0907623	0.0440512	19.9219	22.1723	22.5469	21.0983	22.692	21.8732	21.0914	20.7176
CTL0493	A0A0H3MBZ2	Outer membrane protein (Variable surface antigen)	Chlamydia trachomatis serovar L2 (strain 434/Bu / ATCC VR-902B) OX=471472	55.5	22	0	-0.118119	-0.282628	-0.247019	-0.115093	-0.167411	-0.130979	-0.167396	23.1765	21.1784	19.3269	18.8216	21.5922	18.855	18.4716	18.8068
CTL0493	A0A0H3MBZ2	Outer membrane protein (Variable surface antigen)	Chlamydia trachomatis serovar L2 (strain 434/Bu / ATCC VR-902B) OX=471472	58.6	9	0	-0.18872	-0.299255	-0.391365	-0.220107	-0.187144	-0.231774	-0.0832924	18.5111	17.9089	17.7272	17.4681	17.4368	17.9608	16.7824	16.8275
CTL0493	A0A0H3MBZ2	Outer membrane protein (Variable surface antigen)	Chlamydia trachomatis serovar L2 (strain 434/Bu / ATCC VR-902B) OX=471472	62	3	0	-0.185128	0.0134367	0.515758	-0.0335396	-0.0143266	-1.22744	0.120047	10.9267	11.4334	12.8647	10.4444	13.6619	9.67913	8.79039	10.069
CTL0500A	A0A0H3MGZ9	Uncharacterized protein	Chlamydia trachomatis serovar L2 (strain 434/Bu / ATCC VR-902B) OX=471472	37.8	2	0	0.0530181	-0.0277665	-0.0114982	0.0277342	-0.0758935	0.0260232	0.0220358	17.591	17.1043	16.8242	17.1022	17.1717	16.7559	16.5966	16.4556
CTL0500A	A0A0H3MGZ9	Uncharacterized protein	Chlamydia trachomatis serovar L2 (strain 434/Bu / ATCC VR-902B) OX=471472	40.4	2	0	-0.127386	-0.0950341	0.0422753	-0.0101019	0.0113502	0.025695	-0.00567088	19.0282	18.2269	18.0418	18.4479	17.7828	17.6931	16.8496	17.2646
CTL0500A	A0A0H3MGZ9	Uncharacterized protein	Chlamydia trachomatis serovar L2 (strain 434/Bu / ATCC VR-902B) OX=471472	44	2	0	-0.242911	-0.127071	-0.341674	-0.491814	-0.454241	-0.389397	-0.572869	18.1543	17.0598	17.1491	17.2959	16.5581	16.6133	16.0369	16.0823
CTL0500A	A0A0H3MGZ9	Uncharacterized protein	Chlamydia trachomatis serovar L2 (strain 434/Bu / ATCC VR-902B) OX=471472	49.8	2	0		0.106116	0.00516083	0.0547215	0.116076	0.256445	0.208833	16.9499		17.9828	16.7145	18.1799	16.5509	16.4041	16.1319
CTL0500A	A0A0H3MGZ9	Uncharacterized protein	Chlamydia trachomatis serovar L2 (strain 434/Bu / ATCC VR-902B) OX=471472	55.5	2	0	-0.382967	-0.149631	-0.206472	-0.293154	-0.141335	-0.137111	-0.241135	20.4097	18.1468	16.6931	16.0954	18.6474	16.1143	15.6987	15.9663
CTL0505	A0A0H3MBU8	Putative lipoprotein	Chlamydia trachomatis serovar L2 (strain 434/Bu / ATCC VR-902B) OX=471472	37	3	0	0.00337828	0.00593235	0.0414837	0.0205512	-0.0922213	-0.0367846	0.0222339	18.8461	18.6835	18.3489	18.551	18.5254	18.1956	20.3204	17.2853
CTL0505	A0A0H3MBU8	Putative lipoprotein	Chlamydia trachomatis serovar L2 (strain 434/Bu / ATCC VR-902B) OX=471472	37.8	4	0	0.0877921	0.0648189	0.0909914	0.0522901	0.0373032	0.0561523	-0.0574865	20.6682	20.2163	19.994	20.2818	20.2734	19.9462	19.7039	19.4532
CTL0505	A0A0H3MBU8	Putative lipoprotein	Chlamydia trachomatis serovar L2 (strain 434/Bu / ATCC VR-902B) OX=471472	40.4	5	0	0.0579464	0.0588828	-0.025568	0.0831691	0.00650217	-0.0438581	0.0699012	21.5992	20.9834	20.7668	20.9512	20.4471	20.2594	19.3512	19.9113
CTL0505	A0A0H3MBU8	Putative lipoprotein	Chlamydia trachomatis serovar L2 (strain 434/Bu / ATCC VR-902B) OX=471472	44	5	0	-0.0480192	0.00393245	-0.0560609	-0.0122479	0.019051	-0.0185966	-0.0334006	21.7232	20.8236	20.849	21.1504	20.6066	20.6555	19.9766	20.1907
CTL0505	A0A0H3MBU8	Putative lipoprotein	Chlamydia trachomatis serovar L2 (strain 434/Bu / ATCC VR-902B) OX=471472	46.9	4	0	0.224142	0.0685271	0.285746	0.16979	0.290571	0.138039	0.12891	19.7262	19.9049	19.7456	19.9133	19.788	19.3889	19.019	19.2229
CTL0505	A0A0H3MBU8	Putative lipoprotein	Chlamydia trachomatis serovar L2 (strain 434/Bu / ATCC VR-902B) OX=471472	49.8	2	0		-0.112869	0.332242	-0.0258726	0.157383	-0.129222	0.0568653	15.6105		16.4246	15.7023	16.76	15.2529	14.6792	14.6406
CTL0510	A0A0H3MBV3	Putative cysteine desulfurase	Chlamydia trachomatis serovar L2 (strain 434/Bu / ATCC VR-902B) OX=471472	37	3	0	-0.346101	0.30125	-0.241066	-0.39843	-0.321548	-0.280099	-0.101072	18.126	17.6139	17.9241	17.5484	17.3863	17.2462	19.3571	16.4419
CTL0510	A0A0H3MBV3	Putative cysteine desulfurase	Chlamydia trachomatis serovar L2 (strain 434/Bu / ATCC VR-902B) OX=471472	40.4	3	0	0.03402	0.0257926	-0.112004	0.0951074	0.00738636	0.0771961	-0.100725	18.7996	18.1598	17.934	18.0651	17.6594	17.4606	16.6726	16.941
CTL0510	A0A0H3MBV3	Putative cysteine desulfurase	Chlamydia trachomatis serovar L2 (strain 434/Bu / ATCC VR-902B) OX=471472	49.8	6	0		0.0939739	0.248233	0.363444	0.288028	0.409588	0.429992	18.7217		19.7425	18.7294	20.2604	18.4947	18.3291	18.1248
CTL0510	A0A0H3MBV3	Putative cysteine desulfurase	Chlamydia trachomatis serovar L2 (strain 434/Bu / ATCC VR-902B) OX=471472	52.9	2	0	-0.122636	-0.230037	-0.370868	0.22552	-0.0180944	0.254686	0.261459	16.5064	18.6617	18.8961	17.2744	19.4206	18.3853	17.8398	17.5194
CTL0510	A0A0H3MBV3	Putative cysteine desulfurase	Chlamydia trachomatis serovar L2 (strain 434/Bu / ATCC VR-902B) OX=471472	55.5	3	0	-0.181532	-0.0412293	0.189525	-0.0967971	0.222926	0.121773	-0.00605671	19.7364	17.675	16.1282	15.8181	18.1704	15.8053	15.2843	15.5281
CTL0512	A0A0H3MDA7	Uncharacterized protein	Chlamydia trachomatis serovar L2 (strain 434/Bu / ATCC VR-902B) OX=471472	37	7	0	-0.0301408	0.0184142	-0.0134498	-0.019001	0.0401667	0.086367	0.0226243	20.5789	20.3827	20.0941	20.2288	20.2186	20.0608	22.1764	19.0185
CTL0512	A0A0H3MDA7	Uncharacterized protein	Chlamydia trachomatis serovar L2 (strain 434/Bu / ATCC VR-902B) OX=471472	37.8	7	0	-0.0072064	0.0142056	0.0348418	-0.0207495	0.0851302	0.0361192	-0.162581	22.4715	21.9246	21.7467	22.029	22.0037	21.7974	21.4872	21.1514
CTL0512	A0A0H3MDA7	Uncharacterized protein	Chlamydia trachomatis serovar L2 (strain 434/Bu / ATCC VR-902B) OX=471472	40.4	7	0	0.0385853	0.0811493	0.0528323	0.0792293	0.178322	0.203368	0.0916802	23.0818	22.4466	22.2716	22.5122	21.9257	21.9137	21.081	21.4156
CTL0512	A0A0H3MDA7	Uncharacterized protein	Chlamydia trachomatis serovar L2 (strain 434/Bu / ATCC VR-902B) OX=471472	44	7	0	-0.00596917	0.00818678	-0.027317	-0.0409558	0.0368425	0.105293	-0.0065985	24.1839	23.3264	23.314	23.6399	23.0386	23.134	22.5612	22.6782
CTL0512	A0A0H3MDA7	Uncharacterized protein	Chlamydia trachomatis serovar L2 (strain 434/Bu / ATCC VR-902B) OX=471472	46.9	7	0	-0.139462	0.0263497	-0.0378553	-0.122	-0.0601431	-0.0656023	-0.0944838	23.0569	22.872	23.0341	22.9204	22.8269	22.3689	22.1461	22.3302
CTL0512	A0A0H3MDA7	Uncharacterized protein	Chlamydia trachomatis serovar L2 (strain 434/Bu / ATCC VR-902B) OX=471472	49.8	7	0		-0.0101625	-0.0818393	-0.00595212	-0.0176448	0.0384773	-0.0421925	21.0326		21.9493	20.7103	22.202	20.4999	20.269	19.9636
CTL0512	A0A0H3MDA7	Uncharacterized protein	Chlamydia trachomatis serovar L2 (strain 434/Bu / ATCC VR-902B) OX=471472	52.9	6	0	0.0378742	0.16903	0.119976	0.0695403	0.159748	0.134615	-0.10172	17.0686	19.3845	19.8574	18.3275	19.8268	19.1254	18.282	17.7185
CTL0512	A0A0H3MDA7	Uncharacterized protein	Chlamydia trachomatis serovar L2 (strain 434/Bu / ATCC VR-902B) OX=471472	55.5	7	0	-0.0349905	-0.101817	-0.0752135	0.0657488	-0.14128	-0.195918	-0.218886	22.071	20.1561	18.4022	17.8879	20.6676	17.7756	17.3012	17.6498
CTL0512	A0A0H3MDA7	Uncharacterized protein	Chlamydia trachomatis serovar L2 (strain 434/Bu / ATCC VR-902B) OX=471472	62	5	0	0.000255177	-0.0693475	-0.0613035	-0.00834647	-0.308207	-0.0977896	-0.0362869	16.6717	17.3638	18.527	15.6124	19.4322	15.1303	15.6651	15.6577
CTL0515	A0A0H3MBV9	Uncharacterized protein	Chlamydia trachomatis serovar L2 (strain 434/Bu / ATCC VR-902B) OX=471472	37	2	0	-0.0833889	-0.033786	0.143983	0.236995	0.0290832	0.227058	-0.0608469	14.1404	13.8911	13.6035	13.9478	14.0361	13.6112	15.8786	12.4965
CTL0516	A0A0H3MH10	ABC transporter, ATP-binding and membrane components	Chlamydia trachomatis serovar L2 (strain 434/Bu / ATCC VR-902B) OX=471472	37	3	0	0.181907	0.234486	0.305442	0.279124	0.220645	0.196134	0.0639457	15.3314	15.3473	15.0627	15.3002	15.2692	14.9937	17.0386	13.8123
CTL0516	A0A0H3MH10	ABC transporter, ATP-binding and membrane components	Chlamydia trachomatis serovar L2 (strain 434/Bu / ATCC VR-902B) OX=471472	37.8	5	0	-0.0203808	0.0427597	0.0260659	0.0538931	0.0285041	0.0616371	-0.0197979	18.4203	17.8603	17.7241	17.9691	18.0272	17.6896	17.4615	17.2431
CTL0516	A0A0H3MH10	ABC transporter, ATP-binding and membrane components	Chlamydia trachomatis serovar L2 (strain 434/Bu / ATCC VR-902B) OX=471472	40.4	2	0	-0.0842907	-0.0654899	-0.00737455	-0.13731	-0.250338	-0.3114	-0.373766	18.4075	17.6494	17.4507	17.7777	17.0349	16.8108	15.8919	16.2759
CTL0516	A0A0H3MH10	ABC transporter, ATP-binding and membrane components	Chlamydia trachomatis serovar L2 (strain 434/Bu / ATCC VR-902B) OX=471472	44	2	0	-0.00230148	0.0182069	0.329574	0.054327	0.0760925	0.220381	-0.308725	16.1295	15.2756	15.2695	15.9423	15.0794	15.1188	14.6218	14.3216
CTL0516	A0A0H3MH10	ABC transporter, ATP-binding and membrane components	Chlamydia trachomatis serovar L2 (strain 434/Bu / ATCC VR-902B) OX=471472	46.9	3	0	0.0241269	-0.00290419	0.105711	0.061535	0.092046	0.184327	0.180697	19.5148	19.4936	19.4628	19.5219	19.4684	18.979	18.8539	19.0634
CTL0525	A0A0H3MKX6	Uncharacterized protein	Chlamydia trachomatis serovar L2 (strain 434/Bu / ATCC VR-902B) OX=471472	40.4	2	0	0.299363	0.225651	0.120415	-0.0110226	0.136401	0.290737	0.0969829	17.6462	17.2717	16.9804	17.1441	16.3998	16.4362	15.7327	15.9853
CTL0525	A0A0H3MKX6	Uncharacterized protein	Chlamydia trachomatis serovar L2 (strain 434/Bu / ATCC VR-902B) OX=471472	44	3	0	-0.018636	-0.00987614	-0.0234681	0.0976485	-0.124868	0.0532511	-0.12254	19.0671	18.1969	18.1791	18.5269	18.0604	17.8555	17.3923	17.4454
CTL0525	A0A0H3MKX6	Uncharacterized protein	Chlamydia trachomatis serovar L2 (strain 434/Bu / ATCC VR-902B) OX=471472	46.9	2	0	0.0480797	0.0753969	-0.115301	-0.0188618	-0.0339186	0.0163521	0.0666244	18.0165	18.0192	18.0428	17.8026	17.8897	17.3547	17.1877	17.451
CTL0525	A0A0H3MKX6	Uncharacterized protein	Chlamydia trachomatis serovar L2 (strain 434/Bu / ATCC VR-902B) OX=471472	49.8	3	0		-0.0651891	-0.0504452	0.120876	0.196789	0.204071	0.188376	17.2414		18.1031	16.9505	18.5377	16.9232	16.6434	16.403
CTL0526	A0A0H3MC23	Uncharacterized protein	Chlamydia trachomatis serovar L2 (strain 434/Bu / ATCC VR-902B) OX=471472	37.8	2	0	-0.107084	-0.0882354	-0.0445921	-0.0898721	-0.0145769	-0.28985	-0.346101	20.5702	19.9235	19.743	20.0483	20.0333	19.7965	19.2599	19.0667
CTL0528	A0A0H3MH18	Uncharacterized protein	Chlamydia trachomatis serovar L2 (strain 434/Bu / ATCC VR-902B) OX=471472	37	4	0	0.147445	-0.0214258	0.221633	0.0700539	0.468647	0.0513067	-0.0891283	19.0927	19.0742	18.5681	18.9777	18.8215	19.0031	20.6552	17.4205
CTL0528	A0A0H3MH18	Uncharacterized protein	Chlamydia trachomatis serovar L2 (strain 434/Bu / ATCC VR-902B) OX=471472	37.8	4	0	-0.232186	-0.212222	-0.205493	-0.122232	-0.0378206	0.0643483	-0.145121	16.4434	15.6716	15.4922	15.7606	15.8741	15.6464	15.4873	15.1408
CTL0528	A0A0H3MH18	Uncharacterized protein	Chlamydia trachomatis serovar L2 (strain 434/Bu / ATCC VR-902B) OX=471472	40.4	2	0	0.0839356	0.124074	0.0342628	0.141337	0.0682012	0.0996647	0.176051	17.5826	16.9927	16.8153	16.9944	16.4886	16.3044	15.478	16.0008
CTL0528	A0A0H3MH18	Uncharacterized protein	Chlamydia trachomatis serovar L2 (strain 434/Bu / ATCC VR-902B) OX=471472	46.9	3	0	0.328936	0.0803089	0.451154	0.323644	0.305483	0.526979	0.202922	15.768	16.0515	15.7992	16.1205	15.9837	15.4456	15.4497	15.3387
CTL0528	A0A0H3MH18	Uncharacterized protein	Chlamydia trachomatis serovar L2 (strain 434/Bu / ATCC VR-902B) OX=471472	49.8	2	0		0.204239	0.187526	0.380508	0.382617	0.446923	0.386658	16.2318		17.363	16.1789	17.7877	16.0994	15.8766	15.5917
CTL0528	A0A0H3MH18	Uncharacterized protein	Chlamydia trachomatis serovar L2 (strain 434/Bu / ATCC VR-902B) OX=471472	52.9	2	0	0.110379	0.146166	0.0785333	0.0357507	0.0398848	0.155571	0.0886224	13.4025	15.7909	16.1685	14.62	16.1269	15.3395	14.6369	14.2428
CTL0528	A0A0H3MH18	Uncharacterized protein	Chlamydia trachomatis serovar L2 (strain 434/Bu / ATCC VR-902B) OX=471472	55.5	3	0	-0.419573	-0.681014	-0.71437	-0.419973	-0.779602	-0.637885	-0.775155	21.7786	19.4791	17.5306	16.9564	19.8894	16.8449	16.5668	16.8011
CTL0535	A0A0H3MC29	Uncharacterized protein	Chlamydia trachomatis serovar L2 (strain 434/Bu / ATCC VR-902B) OX=471472	37	5	0	-0.0904664	-0.113268	-0.121574	-0.198439	-0.0930372	-0.375998	-0.256682	15.7364	15.4799	15.12	15.2782	15.1967	15.0851	16.8715	13.8967
CTL0535	A0A0H3MC29	Uncharacterized protein	Chlamydia trachomatis serovar L2 (strain 434/Bu / ATCC VR-902B) OX=471472	37.8	9	0	-0.0816471	0.0317857	-0.0434804	-0.0480167	0.0322549	0.0495365	-0.0686049	19.9739	19.3526	19.2667	19.4531	19.4788	19.2469	19.003	18.7478
CTL0535	A0A0H3MC29	Uncharacterized protein	Chlamydia trachomatis serovar L2 (strain 434/Bu / ATCC VR-902B) OX=471472	40.4	9	0	-0.112111	-0.0140131	-0.0620822	-0.0958014	-0.0934633	-0.137022	-0.125127	20.9204	20.1345	20.015	20.2358	19.5893	19.4806	18.5792	19.0374
CTL0535	A0A0H3MC29	Uncharacterized protein	Chlamydia trachomatis serovar L2 (strain 434/Bu / ATCC VR-902B) OX=471472	44	6	0	0.0134383	0.0730579	0.0143937	0.0835585	0.0965095	0.0505045	-0.260014	18.3954	17.5572	17.5903	17.893	17.3746	17.4051	16.7179	16.6362
CTL0536	A0A0H3MBX5	Phospholipase D	Chlamydia trachomatis serovar L2 (strain 434/Bu / ATCC VR-902B) OX=471472	37	5	0	-0.272749	-0.3846	-0.364091	-0.320749	-0.643561	-0.353818	0.0379985	15.8273	15.3886	14.9395	15.1266	15.1653	14.6255	16.9846	14.2822
CTL0536	A0A0H3MBX5	Phospholipase D	Chlamydia trachomatis serovar L2 (strain 434/Bu / ATCC VR-902B) OX=471472	37.8	3	0	-0.319656	-0.145831	-0.172576	0.00515178	0.156384	-0.18256	-0.688778	15.0317	14.1724	14.1469	14.3818	14.5899	14.4289	13.8287	13.1855
CTL0536	A0A0H3MBX5	Phospholipase D	Chlamydia trachomatis serovar L2 (strain 434/Bu / ATCC VR-902B) OX=471472	40.4	3	0	0.165274	0.319236	0.163979	0.101765	0.053622	0.371711	-0.0116141	16.853	16.3445	16.2809	16.3945	15.7195	15.5603	15.0205	15.0836
CTL0536	A0A0H3MBX5	Phospholipase D	Chlamydia trachomatis serovar L2 (strain 434/Bu / ATCC VR-902B) OX=471472	46.9	2	0	-0.361005	-0.348312	-0.408861	-0.385148	-0.25517	-0.243193	-0.358711	15.8743	15.4679	15.4769	15.3668	15.3812	14.9912	14.7859	14.8834
CTL0536	A0A0H3MBX5	Phospholipase D	Chlamydia trachomatis serovar L2 (strain 434/Bu / ATCC VR-902B) OX=471472	49.8	2	0		0.124367	0.156172	0.103807	0.0148702	0.309843	0.135353	15.0658		16.1171	14.9815	16.3449	14.5656	14.5735	14.1743
CTL0540	A0A0H3MKY3	Candidate inclusion membrane protein	Chlamydia trachomatis serovar L2 (strain 434/Bu / ATCC VR-902B) OX=471472	37	7	0	-0.00681129	-0.138971	-0.118982	-0.137426	-0.185066	-0.076044	-0.240157	17.7293	17.5565	17.0871	17.2737	17.2506	16.9859	19.1644	15.9061
CTL0540	A0A0H3MKY3	Candidate inclusion membrane protein	Chlamydia trachomatis serovar L2 (strain 434/Bu / ATCC VR-902B) OX=471472	37.8	6	0	-0.0913112	-0.166788	-0.186678	-0.189208	-0.204824	-0.0836824	-0.126677	19.5242	18.8932	18.6184	18.8602	18.888	18.5602	18.4201	18.2401
CTL0540	A0A0H3MKY3	Candidate inclusion membrane protein	Chlamydia trachomatis serovar L2 (strain 434/Bu / ATCC VR-902B) OX=471472	40.4	4	0	0.0207289	-0.0494627	-0.137065	0.0677982	0.00798863	-0.019505	-0.232038	18.604	17.9509	17.6632	17.8445	17.4365	17.2656	16.3803	16.6141
CTL0540	A0A0H3MKY3	Candidate inclusion membrane protein	Chlamydia trachomatis serovar L2 (strain 434/Bu / ATCC VR-902B) OX=471472	44	5	0	-0.11159	-0.236525	-0.296973	-0.19939	-0.277799	-0.260295	-0.25431	19.2537	18.2905	18.1391	18.44	17.95	17.8892	17.2654	17.5003
CTL0540	A0A0H3MKY3	Candidate inclusion membrane protein	Chlamydia trachomatis serovar L2 (strain 434/Bu / ATCC VR-902B) OX=471472	46.9	6	0	-0.0822055	-0.107056	-0.0444669	-0.0460512	-0.00637727	0.018715	-0.0010515	19.3616	19.234	19.2055	19.2185	19.2076	18.7274	18.5351	18.7284
CTL0540	A0A0H3MKY3	Candidate inclusion membrane protein	Chlamydia trachomatis serovar L2 (strain 434/Bu / ATCC VR-902B) OX=471472	49.8	4	0		-0.114312	-0.134979	-0.0735715	-0.0228526	0.0718166	-0.175557	17.1672		17.9798	16.7917	18.269	16.6293	16.4369	15.9648
CTL0541	A0A0H3MC35	Putative membrane protein	Chlamydia trachomatis serovar L2 (strain 434/Bu / ATCC VR-902B) OX=471472	37	9	0	0.11736	0.198403	0.118574	0.255359	0.56399	-0.132335	0.285701	17.9667	17.9181	17.662	17.7487	17.8808	17.9724	19.3455	16.6694
CTL0541	A0A0H3MC35	Putative membrane protein	Chlamydia trachomatis serovar L2 (strain 434/Bu / ATCC VR-902B) OX=471472	37.8	11	0	0.0379841	0.165895	0.297518	0.251758	0.151009	0.0916603	0.152453	20.9197	20.418	20.3466	20.7398	20.7244	20.3114	19.9909	19.9146
CTL0541	A0A0H3MC35	Putative membrane protein	Chlamydia trachomatis serovar L2 (strain 434/Bu / ATCC VR-902B) OX=471472	40.4	11	0	0.455836	0.182657	0.270405	0.291441	0.359865	0.258499	0.118994	20.5119	20.2939	19.8032	20.1598	19.568	19.5253	18.5662	18.873
CTL0541	A0A0H3MC35	Putative membrane protein	Chlamydia trachomatis serovar L2 (strain 434/Bu / ATCC VR-902B) OX=471472	44	10	0	-0.0088572	-0.0458346	0.00956652	-0.205149	-0.116623	-0.0904915	-0.13542	22.542	21.6816	21.6181	22.0349	21.2325	21.3387	20.7235	20.9075
CTL0541	A0A0H3MC35	Putative membrane protein	Chlamydia trachomatis serovar L2 (strain 434/Bu / ATCC VR-902B) OX=471472	46.9	13	0	0.0571422	0.0678579	0.0035596	0.0495901	0.0987681	0.0314593	-0.0172382	21.5207	21.5324	21.5394	21.4256	21.4623	20.9916	20.7069	20.8713
CTL0541	A0A0H3MC35	Putative membrane protein	Chlamydia trachomatis serovar L2 (strain 434/Bu / ATCC VR-902B) OX=471472	49.8	12	0		-0.199795	0.0103144	-0.253971	-0.112092	-0.0978176	-0.114039	19.6624		20.3895	19.4322	20.5838	19.0353	18.7624	18.5215
CTL0541	A0A0H3MC35	Putative membrane protein	Chlamydia trachomatis serovar L2 (strain 434/Bu / ATCC VR-902B) OX=471472	52.9	11	0	-0.368263	-0.379765	-0.142118	-0.253205	-0.265072	-0.097817	-0.124673	17.9038	19.8135	20.1438	18.9006	20.3393	19.5358	18.8847	18.5307
CTL0541	A0A0H3MC35	Putative membrane protein	Chlamydia trachomatis serovar L2 (strain 434/Bu / ATCC VR-902B) OX=471472	55.5	10	0	0.0337758	0.0386545	0.0989293	0.0150471	-0.0589959	-0.0186976	-0.02163	22.284	20.4379	18.7557	18.2751	20.8299	18.0709	17.6915	18.0601
CTL0541	A0A0H3MC35	Putative membrane protein	Chlamydia trachomatis serovar L2 (strain 434/Bu / ATCC VR-902B) OX=471472	58.6	3	0	0.0879115	0.276193	0.240493	0.241484	0.112258	0.185239	0.0720137	16.8063	16.4807	16.5979	16.3952	16.1936	16.5554	15.4946	15.278
CTL0541	A0A0H3MC35	Putative membrane protein	Chlamydia trachomatis serovar L2 (strain 434/Bu / ATCC VR-902B) OX=471472	62	5	0	-0.197951	-0.035952	0.104091	-0.0835215	0.01274	0.089558	-0.0122545	17.1542	17.6481	19.0428	16.2603	19.8395	15.9337	16.3349	16.1642
CTL0542	A0A0H3MBX9	PTS-family membrane transport protein IIA component	Chlamydia trachomatis serovar L2 (strain 434/Bu / ATCC VR-902B) OX=471472	37	3	0	-0.306195	-0.305158	-0.264191	-0.248104	-0.145574	-0.137185	0.0704863	17.6108	17.1386	16.8025	17.01	17.0214	16.907	18.9848	16.0983
CTL0542	A0A0H3MBX9	PTS-family membrane transport protein IIA component	Chlamydia trachomatis serovar L2 (strain 434/Bu / ATCC VR-902B) OX=471472	37.8	4	0	-0.0607172	0.0605476	0.0677467	0.0402478	0.0557334	0.0251422	-0.0718154	18.0617	17.4613	17.3832	17.6521	17.6549	17.3582	17.0664	16.8324
CTL0542	A0A0H3MBX9	PTS-family membrane transport protein IIA component	Chlamydia trachomatis serovar L2 (strain 434/Bu / ATCC VR-902B) OX=471472	40.4	6	0	0.0734645	0.0882307	0.0195895	0.0887644	0.0685288	0.148499	0.00169384	19.599	18.9986	18.7959	18.9961	18.4525	18.3211	17.5433	17.8428
CTL0542	A0A0H3MBX9	PTS-family membrane transport protein IIA component	Chlamydia trachomatis serovar L2 (strain 434/Bu / ATCC VR-902B) OX=471472	44	3	0	-0.106311	-0.0433649	-0.0724466	-0.148032	-0.122185	-0.198689	-0.155239	19.96	19.0021	19.0385	19.3709	18.7076	18.7511	18.0333	18.3057
CTL0542	A0A0H3MBX9	PTS-family membrane transport protein IIA component	Chlamydia trachomatis serovar L2 (strain 434/Bu / ATCC VR-902B) OX=471472	46.9	3	0	0.172045	0.120433	0.253317	0.22647	0.32878	0.44306	0.439795	17.0315	17.1582	17.1029	17.1862	17.1501	16.7325	16.6294	16.8392
CTL0548	A0A0H3MBY2	Uncharacterized protein	Chlamydia trachomatis serovar L2 (strain 434/Bu / ATCC VR-902B) OX=471472	37	3	0	-0.0959959	-0.941715	-0.460718	0.272354	-0.359783	-0.0978779	-0.647875	12.203	11.941	10.7581	11.4057	12.1341	11.2849	13.6163	9.97209
CTL0548	A0A0H3MBY2	Uncharacterized protein	Chlamydia trachomatis serovar L2 (strain 434/Bu / ATCC VR-902B) OX=471472	37.8	4	0	0.150205	0.257798	0.00677587	0.333417	0.141894	0.352084	0.0914633	15.1592	14.7698	14.678	14.6887	15.0456	14.5419	14.4908	14.0932
CTL0548	A0A0H3MBY2	Uncharacterized protein	Chlamydia trachomatis serovar L2 (strain 434/Bu / ATCC VR-902B) OX=471472	44	3	0	-0.028716	-0.14818	-0.0471692	-0.255588	-0.157359	-0.303754	-0.188193	20.2535	19.3732	19.2272	19.6897	18.8936	19.0094	18.2218	18.5662
CTL0561	A0A0H3MH37	Uncharacterized protein	Chlamydia trachomatis serovar L2 (strain 434/Bu / ATCC VR-902B) OX=471472	37	3	0	0.015849	0.0482985	-0.0074355	-0.000562675	-0.0880167	0.0392411	-0.0662858	18.9457	18.7956	18.4909	18.6017	18.6039	18.2995	20.4961	17.2964
CTL0561	A0A0H3MH37	Uncharacterized protein	Chlamydia trachomatis serovar L2 (strain 434/Bu / ATCC VR-902B) OX=471472	37.8	6	0	0.101348	-0.00863225	-0.103725	-0.0512679	-0.0245723	0.0862541	-0.0344447	19.345	18.9067	18.5974	18.764	18.8467	18.5612	18.4108	18.1531
CTL0561	A0A0H3MH37	Uncharacterized protein	Chlamydia trachomatis serovar L2 (strain 434/Bu / ATCC VR-902B) OX=471472	40.4	3	0	-0.115869	-0.193443	-0.0525277	-0.200808	-0.0422374	-0.0399296	-0.0242477	19.2443	18.4546	18.1595	18.5693	17.8082	17.8557	17.0002	17.4622
CTL0561	A0A0H3MH37	Uncharacterized protein	Chlamydia trachomatis serovar L2 (strain 434/Bu / ATCC VR-902B) OX=471472	44	3	0	0.00799422	0.0268193	-0.0285799	-0.00213144	0.00639722	0.123745	0.0361613	19.331	18.4874	18.4797	18.7858	18.2246	18.2507	17.7268	17.8681
CTL0561	A0A0H3MH37	Uncharacterized protein	Chlamydia trachomatis serovar L2 (strain 434/Bu / ATCC VR-902B) OX=471472	46.9	4	0	0.0288876	-0.0460464	0.0257045	-0.10561	0.0661965	0.124706	-0.0461163	17.2779	17.2614	17.1828	17.205	17.0644	16.7163	16.5574	16.5997
CTL0561	A0A0H3MH37	Uncharacterized protein	Chlamydia trachomatis serovar L2 (strain 434/Bu / ATCC VR-902B) OX=471472	49.8	5	0		-0.0421981	-0.0748104	-0.0587595	-0.158868	0.0293363	0.0499712	17.8684		18.753	17.5531	18.9849	17.1945	17.0955	16.8915
CTL0561	A0A0H3MH37	Uncharacterized protein	Chlamydia trachomatis serovar L2 (strain 434/Bu / ATCC VR-902B) OX=471472	55.5	2	0	-0.171316	0.780739	1.95968	-0.147311	-0.198446	0.0655332	-0.0671625	15.2251	13.1739	12.4389	13.0769	13.6086	10.8726	10.7168	10.9557
CTL0563	A0A0H3MDD5	Putative exported protein	Chlamydia trachomatis serovar L2 (strain 434/Bu / ATCC VR-902B) OX=471472	37.8	3	0	-0.0493353	-0.11937	0.0149808	-0.0844452	0.00784164	-0.109409	-0.210231	20.4431	19.8541	19.5847	19.9808	19.9116	19.6917	19.3132	19.0754
CTL0563	A0A0H3MDD5	Putative exported protein	Chlamydia trachomatis serovar L2 (strain 434/Bu / ATCC VR-902B) OX=471472	40.4	2	0	0.20989	0.23342	-0.0923478	0.171976	0.111865	0.307887	-0.175372	21.2479	20.7839	20.5899	20.533	20.1845	20.0133	19.3515	19.3146
CTL0563	A0A0H3MDD5	Putative exported protein	Chlamydia trachomatis serovar L2 (strain 434/Bu / ATCC VR-902B) OX=471472	44	3	0	0.125601	0.0495639	-0.117061	0.1906	0.0117367	-0.0832755	-0.105375	21.1472	20.4212	20.3186	20.5134	20.2334	20.0721	19.3359	19.5427
CTL0563	A0A0H3MDD5	Putative exported protein	Chlamydia trachomatis serovar L2 (strain 434/Bu / ATCC VR-902B) OX=471472	46.9	3	0	-0.129422	-0.0694714	-0.142756	-0.196958	-0.0727256	-0.147411	-0.331952	20.6639	20.4891	20.5453	20.4225	20.359	19.9633	19.6713	19.6998
CTL0563	A0A0H3MDD5	Putative exported protein	Chlamydia trachomatis serovar L2 (strain 434/Bu / ATCC VR-902B) OX=471472	49.8	4	0		-0.0701148	0.028417	-0.0350064	-0.117263	-0.0438958	-0.226025	19.7313		20.5881	19.5193	20.8716	19.099	18.8853	18.4785
CTL0563	A0A0H3MDD5	Putative exported protein	Chlamydia trachomatis serovar L2 (strain 434/Bu / ATCC VR-902B) OX=471472	52.9	2	0	-0.227852	-0.180641	-0.415806	-0.292642	-0.257493	-0.233423	-0.53163	14.0716	16.1218	16.5108	14.7947	16.4677	15.7112	14.917	14.2916
CTL0564	A0A0H3MKZ5	Uncharacterized protein	Chlamydia trachomatis serovar L2 (strain 434/Bu / ATCC VR-902B) OX=471472	37.8	2	0	0.241512	0.295687	0.13762	0.235088	0.154367	0.750759	0.407817	15.5338	15.2356	15.0905	15.1941	15.3218	14.9289	15.2641	14.7841
CTL0564	A0A0H3MKZ5	Uncharacterized protein	Chlamydia trachomatis serovar L2 (strain 434/Bu / ATCC VR-902B) OX=471472	40.4	2	0	0.00942513	0.00254213	0.0457121	-0.0241651	-0.159236	-0.150282	-0.0906903	16.9212	16.2568	16.0324	16.3444	15.6618	15.4156	14.5667	15.0727
CTL0564	A0A0H3MKZ5	Uncharacterized protein	Chlamydia trachomatis serovar L2 (strain 434/Bu / ATCC VR-902B) OX=471472	44	2	0	0.124213	0.158182	0.188341	0.402571	0.185297	0.407479	0.255652	16.9639	16.2365	16.2439	16.6355	16.2621	16.0624	15.6433	15.7204
CTL0564	A0A0H3MKZ5	Uncharacterized protein	Chlamydia trachomatis serovar L2 (strain 434/Bu / ATCC VR-902B) OX=471472	46.9	2	0	-0.0914487	-0.103755	-0.190865	-0.0866358	0.100775	0.136631	-0.204254	15.5445	15.4077	15.3916	15.255	15.3499	15.0174	14.8359	14.7081
CTL0589	B0B7Q3	Nucleoid-associated protein CTL0589	Chlamydia trachomatis serovar L2 (strain 434/Bu / ATCC VR-902B) OX=471472	37	2	0	-0.224483	-0.0479158	-0.114022	-0.0353941	0.186965	-0.0488748	-0.231062	16.4205	16.03	15.8694	15.9699	16.0438	16.0492	17.8828	14.6064
CTL0589	B0B7Q3	Nucleoid-associated protein CTL0589	Chlamydia trachomatis serovar L2 (strain 434/Bu / ATCC VR-902B) OX=471472	37.8	3	0	-0.0993735	-0.22533	-0.177796	-0.058949	-0.164181	-0.0686541	-0.0862522	18.4432	17.8041	17.4789	17.7881	17.9372	17.5198	17.3541	17.1994
CTL0589	B0B7Q3	Nucleoid-associated protein CTL0589	Chlamydia trachomatis serovar L2 (strain 434/Bu / ATCC VR-902B) OX=471472	40.4	3	0	-0.224614	-0.231456	-0.223739	-0.331723	-0.290815	-0.234169	-0.356412	19.5307	18.6322	18.4079	18.6845	17.9637	17.8935	17.0923	17.4164
CTL0589	B0B7Q3	Nucleoid-associated protein CTL0589	Chlamydia trachomatis serovar L2 (strain 434/Bu / ATCC VR-902B) OX=471472	44	3	0	-0.102001	-0.176331	-0.167397	-0.288534	-0.295531	-0.243082	-0.270189	20.4862	19.5326	19.4317	19.8021	19.0933	19.1039	18.5151	18.7169
CTL0589	B0B7Q3	Nucleoid-associated protein CTL0589	Chlamydia trachomatis serovar L2 (strain 434/Bu / ATCC VR-902B) OX=471472	46.9	4	0	-0.111805	-0.0559803	-0.181582	-0.164155	-0.144877	-0.255415	-0.274308	18.678	18.5208	18.5729	18.3978	18.4059	17.9053	17.5774	17.7716
CTL0589	B0B7Q3	Nucleoid-associated protein CTL0589	Chlamydia trachomatis serovar L2 (strain 434/Bu / ATCC VR-902B) OX=471472	49.8	3	0		0.0243367	-0.21617	0.0372672	-0.204101	-0.284672	-0.229138	17.9612		18.9124	17.5046	19.1738	17.2421	16.8744	16.7053
CTL0589	B0B7Q3	Nucleoid-associated protein CTL0589	Chlamydia trachomatis serovar L2 (strain 434/Bu / ATCC VR-902B) OX=471472	52.9	2	0	0.334073	0.258677	0.197715	0.354943	0.392507	-0.0019797	0.115153	15.5054	18.1175	18.3839	16.8421	18.5491	17.795	16.5822	16.3722
CTL0589	B0B7Q3	Nucleoid-associated protein CTL0589	Chlamydia trachomatis serovar L2 (strain 434/Bu / ATCC VR-902B) OX=471472	55.5	2	0	-0.277471	-0.367706	-0.433068	-0.387364	-0.439922	-0.38242	-0.474179	20.1409	17.9836	16.2063	15.6	18.2844	15.5469	15.1847	15.4645
CTL0589	B0B7Q3	Nucleoid-associated protein CTL0589	Chlamydia trachomatis serovar L2 (strain 434/Bu / ATCC VR-902B) OX=471472	58.6	2	0	-0.237002	-0.140028	-0.449956	-0.426634	-0.0710652	-0.283083	-0.263918	16.1111	15.4606	15.4864	15.0095	14.8302	15.6769	14.3311	14.2468
CTL0589	B0B7Q3	Nucleoid-associated protein CTL0589	Chlamydia trachomatis serovar L2 (strain 434/Bu / ATCC VR-902B) OX=471472	62	2	0	-0.0861205	-0.202735	-0.248148	-0.226023	-0.126948	-0.192746	-0.116239	15.7714	16.3771	17.4932	14.5252	18.3141	14.4112	14.6698	14.6774
CTL0592	A0A0H3MH51	Uncharacterized protein	Chlamydia trachomatis serovar L2 (strain 434/Bu / ATCC VR-902B) OX=471472	37	2	0	0.0228757	-0.131596	0.0450017	-0.24355	0.294041	-0.133142	0.0382813	17.281	17.1379	16.6463	16.9894	16.6962	17.0168	18.659	15.7362
CTL0594	A0A0H3MC66	2-oxoisovalerate dehydrogenase alpha subunit	Chlamydia trachomatis serovar L2 (strain 434/Bu / ATCC VR-902B) OX=471472	37	7	0	-0.17597	-0.212917	-0.246537	-0.0929439	-0.238014	-0.150731	-0.159873	18.1664	17.8245	17.4504	17.5833	17.7322	17.3702	19.5269	16.4235
CTL0594	A0A0H3MC66	2-oxoisovalerate dehydrogenase alpha subunit	Chlamydia trachomatis serovar L2 (strain 434/Bu / ATCC VR-902B) OX=471472	37.8	11	0	0.039337	0.0822583	0.0442166	0.0319401	0.0605966	0.0749083	-0.0145895	19.6478	19.1475	18.9911	19.2147	19.2327	18.9492	18.7023	18.4758
CTL0594	A0A0H3MC66	2-oxoisovalerate dehydrogenase alpha subunit	Chlamydia trachomatis serovar L2 (strain 434/Bu / ATCC VR-902B) OX=471472	40.4	10	0	0.0196156	-0.00282798	0.0415476	0.029859	-0.0949875	-0.0573238	-0.133787	19.6306	18.9764	18.7364	19.0497	18.4252	18.1892	17.3691	17.739
CTL0594	A0A0H3MC66	2-oxoisovalerate dehydrogenase alpha subunit	Chlamydia trachomatis serovar L2 (strain 434/Bu / ATCC VR-902B) OX=471472	44	6	0	-0.091464	-0.128759	-0.188422	-0.191167	-0.148428	-0.229529	-0.254399	19.8501	18.907	18.8432	19.1449	18.5546	18.6149	17.8925	18.0966
CTL0594	A0A0H3MC66	2-oxoisovalerate dehydrogenase alpha subunit	Chlamydia trachomatis serovar L2 (strain 434/Bu / ATCC VR-902B) OX=471472	46.9	8	0	-0.00901269	-0.0666755	-0.0128299	-0.00869725	0.0237533	0.0930771	-0.0599749	18.7242	18.6698	18.6084	18.6127	18.6076	18.1201	17.9721	18.0321
CTL0594	A0A0H3MC66	2-oxoisovalerate dehydrogenase alpha subunit	Chlamydia trachomatis serovar L2 (strain 434/Bu / ATCC VR-902B) OX=471472	49.8	13	0		0.0407953	0.0240305	0.0889348	0.0829671	0.21603	0.0966529	19.3185		20.2862	19.102	20.5828	18.8864	18.7324	18.3883
CTL0594	A0A0H3MC66	2-oxoisovalerate dehydrogenase alpha subunit	Chlamydia trachomatis serovar L2 (strain 434/Bu / ATCC VR-902B) OX=471472	52.9	7	0	0.0355298	0.219653	-0.0462987	0.0441762	0.0704835	0.07288	0.142589	13.8691	16.1827	16.7086	14.9617	16.602	15.8367	15.0208	14.7633
CTL0594	A0A0H3MC66	2-oxoisovalerate dehydrogenase alpha subunit	Chlamydia trachomatis serovar L2 (strain 434/Bu / ATCC VR-902B) OX=471472	55.5	6	0	0.0363849	-0.303925	-0.0961662	-0.180721	-0.161658	-0.123491	-0.254462	16.7672	14.9237	12.8963	12.5632	15.1174	12.4515	12.0699	12.3105
CTL0602	A0A0H3ML11	ABC transporter, ATP-binding component	Chlamydia trachomatis serovar L2 (strain 434/Bu / ATCC VR-902B) OX=471472	37	12	0	0.0948071	0.126437	0.0982638	0.0890194	-0.0456664	0.32573	-0.0414277	20.8324	20.7612	20.4557	20.5941	20.5802	20.2285	22.6693	19.208
CTL0602	A0A0H3ML11	ABC transporter, ATP-binding component	Chlamydia trachomatis serovar L2 (strain 434/Bu / ATCC VR-902B) OX=471472	37.8	11	0	-0.07166	-0.0358534	-0.0521139	-0.0624839	-0.0515576	-0.00694959	-0.0744516	21.7105	21.0992	20.9357	21.1811	21.201	20.8998	20.6831	20.4786
CTL0602	A0A0H3ML11	ABC transporter, ATP-binding component	Chlamydia trachomatis serovar L2 (strain 434/Bu / ATCC VR-902B) OX=471472	40.4	10	0	-0.0664228	0.0385741	-0.0709399	0.0321995	-0.050052	-0.00821146	-0.151224	20.6356	19.8953	19.7828	19.9421	19.4325	19.2391	18.4231	18.7265
CTL0602	A0A0H3ML11	ABC transporter, ATP-binding component	Chlamydia trachomatis serovar L2 (strain 434/Bu / ATCC VR-902B) OX=471472	44	10	0	-0.0544154	-0.101356	-0.037148	-0.214065	-0.166819	-0.207068	-0.169431	21.7388	20.8328	20.7594	21.185	20.4204	20.4853	19.8038	20.0703
CTL0602	A0A0H3ML11	ABC transporter, ATP-binding component	Chlamydia trachomatis serovar L2 (strain 434/Bu / ATCC VR-902B) OX=471472	46.9	2	0	-0.0633369	-0.0482278	0.148136	0.11682	-0.277606	-0.184085	-0.364152	15.2897	15.181	15.1924	15.3392	15.2986	14.3842	14.2604	14.2934
CTL0604	A0A0H3MC71	Putative lipoprotein	Chlamydia trachomatis serovar L2 (strain 434/Bu / ATCC VR-902B) OX=471472	37	2	0	-0.509448	-0.239552	-0.38433	-0.434379	-0.0234473	-0.344883	-0.709747	14.2859	13.6105	13.5432	13.565	13.5103	13.7042	15.4522	11.9931
CTL0604	A0A0H3MC71	Putative lipoprotein	Chlamydia trachomatis serovar L2 (strain 434/Bu / ATCC VR-902B) OX=471472	37.8	2	0	0.00592059	0.0673726	0.0226449	0.00664311	0.118819	0.075792	-0.00152642	19.5794	19.0456	18.9078	19.1247	19.139	18.939	18.6347	18.4204
CTL0609	A0A0H3MDF7	Putative exported protein	Chlamydia trachomatis serovar L2 (strain 434/Bu / ATCC VR-902B) OX=471472	37	12	0	0.160524	0.255775	0.272907	0.26021	-0.539487	0.098207	-0.170556	20.2971	20.2916	20.0497	20.2334	20.216	19.1993	21.9065	18.5435
CTL0609	A0A0H3MDF7	Putative exported protein	Chlamydia trachomatis serovar L2 (strain 434/Bu / ATCC VR-902B) OX=471472	37.8	10	0	-0.00207248	0.0307154	-0.0860975	-0.0334074	-0.0399254	0.0418163	-0.0354138	22.0324	21.4907	21.3242	21.469	21.552	21.2333	21.0538	20.8395
CTL0609	A0A0H3MDF7	Putative exported protein	Chlamydia trachomatis serovar L2 (strain 434/Bu / ATCC VR-902B) OX=471472	40.4	9	0	-0.0512979	-0.202874	-0.0619239	-0.249403	-0.0579078	-0.213093	-0.0591659	22.4049	21.6798	21.3107	21.7205	20.9202	21.0006	19.9876	20.5879
CTL0609	A0A0H3MDF7	Putative exported protein	Chlamydia trachomatis serovar L2 (strain 434/Bu / ATCC VR-902B) OX=471472	44	6	0	-0.109941	-0.202354	-0.119301	-0.22253	-0.133738	-0.216502	-0.128393	20.859	19.8975	19.7785	20.223	19.5321	19.6385	18.9145	19.2315
CTL0609	A0A0H3MDF7	Putative exported protein	Chlamydia trachomatis serovar L2 (strain 434/Bu / ATCC VR-902B) OX=471472	46.9	5	0	0.00197541	-0.0902605	-0.0727882	-0.0280186	0.0342855	-0.0168515	-0.14818	17.3099	17.2665	17.1705	17.1385	17.1739	16.7163	16.4478	16.5296
CTL0609	A0A0H3MDF7	Putative exported protein	Chlamydia trachomatis serovar L2 (strain 434/Bu / ATCC VR-902B) OX=471472	49.8	3	0		0.499878	0.428508	0.942638	0.737264	1.03528	0.808103	17.5924		19.0192	17.7804	19.7104	17.8146	17.8255	17.3737
CTL0609	A0A0H3MDF7	Putative exported protein	Chlamydia trachomatis serovar L2 (strain 434/Bu / ATCC VR-902B) OX=471472	55.5	2	0	-0.0054446	-0.197426	0.477897	-0.137059	0.265698	-0.384655	0.0191256	15.1546	13.2693	11.3902	11.5247	13.5484	11.2662	10.1961	10.9715
CTL0610	A0A0H3ML15	Thioredox_DsbH domain-containing protein	Chlamydia trachomatis serovar L2 (strain 434/Bu / ATCC VR-902B) OX=471472	37.8	4	0	-0.0192017	-0.275429	-0.364999	0.00212897	-0.0327959	0.0828412	-0.0989062	16.672	16.1131	15.6576	15.8296	16.2271	15.88	15.7344	15.4156
CTL0610	A0A0H3ML15	Thioredox_DsbH domain-containing protein	Chlamydia trachomatis serovar L2 (strain 434/Bu / ATCC VR-902B) OX=471472	40.4	3	0	0.0212083	0.0414969	-0.42415	0.22604	-0.0697564	0.358979	0.166813	14.8242	14.1715	13.9743	13.7775	13.8149	13.408	12.9789	13.2331
CTL0614	A0A0H3MH66	Putative exported protein	Chlamydia trachomatis serovar L2 (strain 434/Bu / ATCC VR-902B) OX=471472	40.4	2	0	0.061787	-0.110956	0.016822	-0.212904	-0.0663658	0.00635628	-0.00479323	18.8301	18.2181	17.8278	18.2244	17.3819	17.4174	16.6322	17.0675
CTL0614	A0A0H3MH66	Putative exported protein	Chlamydia trachomatis serovar L2 (strain 434/Bu / ATCC VR-902B) OX=471472	44	2	0	0.108396	-0.0611964	-0.037869	-0.13786	-0.0347403	-0.14729	-0.0692526	19.4447	18.7015	18.5053	18.8901	18.2024	18.3232	17.5694	17.8763
CTL0614	A0A0H3MH66	Putative exported protein	Chlamydia trachomatis serovar L2 (strain 434/Bu / ATCC VR-902B) OX=471472	46.9	2	0	-0.0902062	-0.0178978	-0.237312	-0.163491	-0.179277	-0.2703	-0.33912	18.6568	18.5212	18.5898	18.3208	18.3853	17.8496	17.5413	17.6855
CTL0614	A0A0H3MH66	Putative exported protein	Chlamydia trachomatis serovar L2 (strain 434/Bu / ATCC VR-902B) OX=471472	55.5	2	0	-0.374314	-0.464536	-0.506247	-0.1555	-0.45512	-0.482367	-0.58703	19.7589	17.5047	15.7274	15.1448	18.1342	15.1497	14.7027	14.9696
CTL0619	A0A0H3MH71	Putative integral membrane protein	Chlamydia trachomatis serovar L2 (strain 434/Bu / ATCC VR-902B) OX=471472	37	3	0	-0.0881887	-0.302284	-0.319351	-0.1847	0.183291	-0.170979	-0.131426	16.2977	16.0435	15.4923	15.6417	15.7717	15.9227	17.6379	14.5832
CTL0619	A0A0H3MH71	Putative integral membrane protein	Chlamydia trachomatis serovar L2 (strain 434/Bu / ATCC VR-902B) OX=471472	37.8	5	0	-0.0277319	-0.402279	-0.211252	-0.375981	-0.281763	-0.134804	-0.245645	17.5142	16.9468	16.3729	16.8256	16.6911	16.4732	16.3589	16.1111
CTL0619	A0A0H3MH71	Putative integral membrane protein	Chlamydia trachomatis serovar L2 (strain 434/Bu / ATCC VR-902B) OX=471472	40.4	2	0	0.0271141	-0.132991	-0.172913	-0.0533515	-0.076877	0.0919552	-0.017175	17.2665	16.6198	16.2422	16.4711	15.9779	15.8433	15.1543	15.4915
CTL0619	A0A0H3MH71	Putative integral membrane protein	Chlamydia trachomatis serovar L2 (strain 434/Bu / ATCC VR-902B) OX=471472	44	3	0	0.0882383	-0.164917	-0.13971	0.2102	-0.15096	-0.0624627	0.000357937	15.9569	15.1935	14.9138	15.3004	15.0627	14.7192	14.1664	14.4581
CTL0625	A0A0H3MC85	Putative exported protein	Chlamydia trachomatis serovar L2 (strain 434/Bu / ATCC VR-902B) OX=471472	46.9	3	0	-0.0855487	-0.0632861	-0.0804403	-0.09422	-0.119753	-0.274345	-0.149337	19.8501	19.7191	19.7377	19.671	19.6479	19.1025	18.7305	19.0686
CTL0625	A0A0H3MC85	Putative exported protein	Chlamydia trachomatis serovar L2 (strain 434/Bu / ATCC VR-902B) OX=471472	49.8	5	0		0.0674402	-0.0814819	-0.0903781	-0.0302072	-0.0725155	-0.0594383	19.2599		20.2542	18.9379	20.3448	18.7146	18.3852	18.1736
CTL0629	A0A0H3MC24	Putative oxidoreductase	Chlamydia trachomatis serovar L2 (strain 434/Bu / ATCC VR-902B) OX=471472	37	4	0	-0.197515	-0.209611	-0.276618	-0.283051	-0.138244	-0.235925	-0.0796493	14.8186	14.4551	14.1058	14.2054	14.1943	14.1221	16.0938	13.1559
CTL0629	A0A0H3MC24	Putative oxidoreductase	Chlamydia trachomatis serovar L2 (strain 434/Bu / ATCC VR-902B) OX=471472	37.8	4	0	-0.101589	-0.172644	-0.174974	-0.1266	-0.272586	0.15006	-0.267521	15.5537	14.9124	14.6421	14.9014	14.9801	14.5219	14.6833	14.1287
CTL0629	A0A0H3MC24	Putative oxidoreductase	Chlamydia trachomatis serovar L2 (strain 434/Bu / ATCC VR-902B) OX=471472	44	3	0	0.0872586	0.0547051	-0.105788	0.0189409	0.173709	-0.240455	0.0144437	16.4647	15.7004	15.6413	15.8422	15.3793	15.5517	14.4962	14.98
CTL0629	A0A0H3MC24	Putative oxidoreductase	Chlamydia trachomatis serovar L2 (strain 434/Bu / ATCC VR-902B) OX=471472	46.9	3	0	-0.047937	-0.131192	-0.111297	-0.0593244	-0.075511	-0.0881863	-0.0704696	18.3964	18.3031	18.2161	18.1865	18.2291	17.693	17.463	17.6938
CTL0629	A0A0H3MC24	Putative oxidoreductase	Chlamydia trachomatis serovar L2 (strain 434/Bu / ATCC VR-902B) OX=471472	49.8	2	0		-0.0763639	-0.000744484	0.118091	0.156888	0.00103215	0.192153	15.691		16.5415	15.4498	16.9844	15.3328	14.8899	14.8563
CTL0629	A0A0H3MC24	Putative oxidoreductase	Chlamydia trachomatis serovar L2 (strain 434/Bu / ATCC VR-902B) OX=471472	52.9	2	0	-0.441676	-0.537961	-0.557416	-0.164975	-0.298536	-0.378728	-0.141369	13.1847	15.021	15.2665	13.7662	15.7084	14.7832	13.8847	13.7949
CTL0629	A0A0H3MC24	Putative oxidoreductase	Chlamydia trachomatis serovar L2 (strain 434/Bu / ATCC VR-902B) OX=471472	55.5	3	0	-0.058376	-0.199901	-0.287755	0.00790328	-0.172193	0.0607471	0.0960646	16.8271	14.8888	13.0603	12.4315	15.3659	12.5009	12.314	12.7209
CTL0629	A0A0H3MC24	Putative oxidoreductase	Chlamydia trachomatis serovar L2 (strain 434/Bu / ATCC VR-902B) OX=471472	58.6	2		#NUM!	#NUM!							10.4783	10.246
CTL0641	A0A0H3MCB0	HIT domain-containing protein	Chlamydia trachomatis serovar L2 (strain 434/Bu / ATCC VR-902B) OX=471472	37	4	0	0.0468431	-0.0181121	0.0382671	4.44975e-05	-0.0780756	0.16825	-0.0175044	20.9407	20.8216	20.4195	20.6424	20.5995	20.3044	22.6201	19.3402
CTL0641	A0A0H3MCB0	HIT domain-containing protein	Chlamydia trachomatis serovar L2 (strain 434/Bu / ATCC VR-902B) OX=471472	37.8	4	0	-0.0610813	-0.0519593	-0.0915877	-0.179259	-0.0989712	-0.128415	-0.125376	21.9711	21.3704	21.1802	21.4022	21.3448	21.1129	20.8222	20.6883
CTL0641	A0A0H3MCB0	HIT domain-containing protein	Chlamydia trachomatis serovar L2 (strain 434/Bu / ATCC VR-902B) OX=471472	40.4	5	0	-0.0394678	-0.0691015	-0.0638004	-0.0962407	-0.010152	-0.015	-0.141442	21.3284	20.6151	20.3679	20.6421	19.9968	19.9718	19.1092	19.4291
CTL0641	A0A0H3MCB0	HIT domain-containing protein	Chlamydia trachomatis serovar L2 (strain 434/Bu / ATCC VR-902B) OX=471472	44	5	0	-0.0907252	-0.07555	-0.118173	-0.123771	-0.0974286	-0.0777893	-0.0882703	22.2058	21.2635	21.2521	21.5709	20.9777	21.0216	20.4	20.6184
CTL0641	A0A0H3MCB0	HIT domain-containing protein	Chlamydia trachomatis serovar L2 (strain 434/Bu / ATCC VR-902B) OX=471472	46.9	6	0	-0.0848378	-0.0245823	-0.0180032	-0.152834	-0.11051	-0.0408322	-0.158373	21.2401	21.1099	21.1664	21.1235	20.9793	20.5017	20.3541	20.4496
CTL0641	A0A0H3MCB0	HIT domain-containing protein	Chlamydia trachomatis serovar L2 (strain 434/Bu / ATCC VR-902B) OX=471472	49.8	6	0		0.0536602	-0.0134968	0.0618589	-0.0244117	0.135635	0.0873463	21.6153		22.5958	21.3613	22.8525	21.0758	20.9488	20.6758
CTL0641	A0A0H3MCB0	HIT domain-containing protein	Chlamydia trachomatis serovar L2 (strain 434/Bu / ATCC VR-902B) OX=471472	52.9	5	0	0.394483	0.511612	0.248701	0.230202	0.301999	0.159027	-0.110746	17.1206	19.7931	20.252	18.5082	20.0395	19.3197	18.3584	17.7615
CTL0641	A0A0H3MCB0	HIT domain-containing protein	Chlamydia trachomatis serovar L2 (strain 434/Bu / ATCC VR-902B) OX=471472	55.5	2	0	-0.155788	-0.468958	-0.556331	-0.256628	-0.840682	-0.868733	-0.893939	20.2755	18.2399	16.2396	15.6114	18.5498	15.2808	14.833	15.1793
CTL0641	A0A0H3MCB0	HIT domain-containing protein	Chlamydia trachomatis serovar L2 (strain 434/Bu / ATCC VR-902B) OX=471472	62	2	0	0.271354	0.0954939	0.139705	0.345658	-0.061013	-0.0310253	-0.116216	13.1212	14.0844	15.1413	12.2629	16.2357	11.827	12.1814	12.0273
CTL0642	A0A0H3MC32	Uncharacterized protein	Chlamydia trachomatis serovar L2 (strain 434/Bu / ATCC VR-902B) OX=471472	37	2	0	-0.134722	-0.204606	-0.213443	-0.189315	0.000133852	-0.174436	0.00293015	17.5739	17.2732	16.8662	17.0239	17.0434	17.0158	18.9107	15.9938
CTL0642	A0A0H3MC32	Uncharacterized protein	Chlamydia trachomatis serovar L2 (strain 434/Bu / ATCC VR-902B) OX=471472	37.8	4	0	0.00500117	0.0026639	-0.0144015	-0.176283	-0.165645	0.045671	-0.195629	18.2941	17.7594	17.5577	17.8023	17.6707	17.3692	17.3193	16.9409
CTL0642	A0A0H3MC32	Uncharacterized protein	Chlamydia trachomatis serovar L2 (strain 434/Bu / ATCC VR-902B) OX=471472	40.4	3	0	-0.0249697	-0.0972297	-0.056833	-0.132621	-0.0305067	-0.0531322	-0.0790574	19.0342	18.3354	18.0456	18.3549	17.6663	17.6573	16.7768	17.1973
CTL0642	A0A0H3MC32	Uncharacterized protein	Chlamydia trachomatis serovar L2 (strain 434/Bu / ATCC VR-902B) OX=471472	44	2	0	-0.121566	-0.185551	-0.239101	-0.133828	-0.176124	-0.0597892	-0.209673	16.403	15.4299	15.3393	15.6472	15.1648	15.1401	14.6152	14.6942
CTL0643	A0A0H3MH86	Uncharacterized protein	Chlamydia trachomatis serovar L2 (strain 434/Bu / ATCC VR-902B) OX=471472	37	6	0	0.130761	0.199981	0.196892	0.118886	0.0467393	0.043471	-0.0857778	19.1056	19.0704	18.8024	18.9659	18.8832	18.5941	20.6602	17.4368
CTL0643	A0A0H3MH86	Uncharacterized protein	Chlamydia trachomatis serovar L2 (strain 434/Bu / ATCC VR-902B) OX=471472	37.8	5	0	0.0556844	0.0361306	-0.0466375	-0.0450862	-0.0545776	0.0213952	0.10325	20.0181	19.5341	19.3153	19.4942	19.526	19.2043	19.0191	18.9639
CTL0643	A0A0H3MH86	Uncharacterized protein	Chlamydia trachomatis serovar L2 (strain 434/Bu / ATCC VR-902B) OX=471472	40.4	8	0	-0.147104	-0.252996	-0.119241	-0.340592	-0.154779	-0.295482	-0.148483	21.7136	20.8926	20.5692	20.9719	20.1377	20.2124	19.2139	19.8072
CTL0643	A0A0H3MH86	Uncharacterized protein	Chlamydia trachomatis serovar L2 (strain 434/Bu / ATCC VR-902B) OX=471472	44	8	0	-0.0458972	-0.122091	-0.0753949	-0.138099	-0.0296929	0.0137154	-0.0753981	20.7551	19.8576	19.7548	20.1629	19.5126	19.6386	19.0408	19.1805
CTL0643	A0A0H3MH86	Uncharacterized protein	Chlamydia trachomatis serovar L2 (strain 434/Bu / ATCC VR-902B) OX=471472	46.9	11	0	-0.022161	-0.100264	-0.00409167	0.0135362	0.0231404	0.0368428	-0.0289211	20.5702	20.5026	20.4208	20.4674	20.4757	19.9654	19.7618	19.9091
CTL0643	A0A0H3MH86	Uncharacterized protein	Chlamydia trachomatis serovar L2 (strain 434/Bu / ATCC VR-902B) OX=471472	49.8	5	0		-0.0038842	-0.130961	-0.0935296	-0.184647	-0.314524	-0.131706	19.9494		20.8724	19.5779	21.0312	19.2497	18.8327	18.7909
CTL0644	B0B7V8	UPF0235 protein CTL0644	Chlamydia trachomatis serovar L2 (strain 434/Bu / ATCC VR-902B) OX=471472	37	2	0	-0.39665	-0.265616	-0.867604	-0.945611	-0.640603	-0.499142	-0.0719417	15.3322	14.7696	14.5634	14.128	14.0453	14.1333	16.3442	13.6772
CTL0644	B0B7V8	UPF0235 protein CTL0644	Chlamydia trachomatis serovar L2 (strain 434/Bu / ATCC VR-902B) OX=471472	40.4	2	0	0.0209768	-0.0528619	0.0493913	-0.162869	-0.0328026	-0.0956594	-0.142404	19.3776	18.7247	18.4334	18.8045	17.9794	17.9984	17.0777	17.4773
CTL0645	A0A0H3MDI3	Putative exported protein	Chlamydia trachomatis serovar L2 (strain 434/Bu / ATCC VR-902B) OX=471472	37	2	0	0.145507	0.0348863	-0.0367732	-0.0265191	-0.257912	0.243631	0.026912	16.8906	16.8701	16.4223	16.5172	16.5228	16.0744	18.6454	15.3345
CTL0645	A0A0H3MDI3	Putative exported protein	Chlamydia trachomatis serovar L2 (strain 434/Bu / ATCC VR-902B) OX=471472	37.8	3	0	0.0441482	-0.202214	-0.0870539	-0.0552673	-0.0848701	0.0232345	-0.0182177	16.9319	16.4364	15.9907	16.3676	16.4296	16.0878	15.9347	15.7562
CTL0645	A0A0H3MDI3	Putative exported protein	Chlamydia trachomatis serovar L2 (strain 434/Bu / ATCC VR-902B) OX=471472	40.4	3	0	0.0102877	0.107763	0.0362184	0.010576	0.0225441	0.248091	0.015491	19.7421	19.0785	18.9585	19.1558	18.5174	18.4182	17.786	17.9997
CTL0645	A0A0H3MDI3	Putative exported protein	Chlamydia trachomatis serovar L2 (strain 434/Bu / ATCC VR-902B) OX=471472	44	6	0	0.0213829	-0.00860114	-0.101909	0.128416	0.0523736	0.122118	0.0226558	20.0003	19.1701	19.1136	19.3817	19.0243	18.9659	18.3944	18.5238
CTL0645	A0A0H3MDI3	Putative exported protein	Chlamydia trachomatis serovar L2 (strain 434/Bu / ATCC VR-902B) OX=471472	46.9	5	0	0.0606366	0.0417864	0.0192403	0.0496617	0.12353	0.180648	0.0796915	19.4151	19.4303	19.4077	19.3357	19.3568	18.9107	18.7505	18.8626
CTL0645	A0A0H3MDI3	Putative exported protein	Chlamydia trachomatis serovar L2 (strain 434/Bu / ATCC VR-902B) OX=471472	49.8	6	0		-0.106839	-0.0646707	0.0228775	0.00993657	0.0937278	-0.0638804	18.6243		19.4443	18.3191	19.8225	18.1192	17.9159	17.5336
CTL0645	A0A0H3MDI3	Putative exported protein	Chlamydia trachomatis serovar L2 (strain 434/Bu / ATCC VR-902B) OX=471472	52.9	4	0	-0.0143148	-0.0493257	-0.242112	-0.0192101	-0.149687	-0.11114	-0.0955073	15.1197	17.3834	17.6901	16.0165	17.7892	16.8671	16.0873	15.7758
CTL0645	A0A0H3MDI3	Putative exported protein	Chlamydia trachomatis serovar L2 (strain 434/Bu / ATCC VR-902B) OX=471472	55.5	4	0	-0.054291	-0.480153	-0.334096	-0.0532894	-0.3776	-0.266935	-0.39718	20.3081	18.3739	16.261	15.8662	18.7856	15.7764	15.4673	15.7086
CTL0645	A0A0H3MDI3	Putative exported protein	Chlamydia trachomatis serovar L2 (strain 434/Bu / ATCC VR-902B) OX=471472	58.6	3	0	-0.0239731	-0.131704	-0.264155	-0.0660867	-0.0504078	-0.46885	0.118976	16.2243	15.7869	15.608	15.3085	15.304	15.8108	14.2586	14.743
CTL0645	A0A0H3MDI3	Putative exported protein	Chlamydia trachomatis serovar L2 (strain 434/Bu / ATCC VR-902B) OX=471472	62	3	0	0.17037	-0.032099	-0.316149	0.203441	0.124304	0.110861	0.130766	14.6661	15.5283	16.5586	13.352	17.6383	13.5572	13.8681	13.8192
CTL0647	A0A0H3ML38	ABC transporter substrate-binding component	Chlamydia trachomatis serovar L2 (strain 434/Bu / ATCC VR-902B) OX=471472	40.4	2	0	-0.0931998	-0.279324	-0.174146	-0.104431	-0.00746939	-0.00081417	-0.293808	18.0764	17.3094	16.9057	17.2798	16.7367	16.7225	15.8714	16.0247
CTL0655	A0A0H3MH91	zf-RING_7 domain-containing protein	Chlamydia trachomatis serovar L2 (strain 434/Bu / ATCC VR-902B) OX=471472	37	18	0	-0.0471639	-0.0265691	-0.0373725	-0.0341376	0.136318	-0.000663052	-0.0467705	22.2502	22.0371	21.7205	21.8763	21.8748	21.8283	23.7607	20.6204
CTL0655	A0A0H3MH91	zf-RING_7 domain-containing protein	Chlamydia trachomatis serovar L2 (strain 434/Bu / ATCC VR-902B) OX=471472	37.8	18	0	-0.0378003	-0.124177	-0.141427	-0.143576	-0.107626	0.00381897	-0.00082327	22.9001	22.3227	22.037	22.2814	22.3095	22.0333	21.8835	21.7418
CTL0655	A0A0H3MH91	zf-RING_7 domain-containing protein	Chlamydia trachomatis serovar L2 (strain 434/Bu / ATCC VR-902B) OX=471472	40.4	19	0	-0.0571494	-0.0682101	-0.0104023	-0.140537	-0.00617785	-0.0399722	-0.0128294	23.6155	22.8845	22.6559	22.9826	22.2397	22.263	21.3713	21.8448
CTL0655	A0A0H3MH91	zf-RING_7 domain-containing protein	Chlamydia trachomatis serovar L2 (strain 434/Bu / ATCC VR-902B) OX=471472	44	21	0	-0.0643774	-0.0601014	-0.0606484	-0.206192	-0.0923403	-0.108237	-0.0624354	24.3983	23.4824	23.4601	23.821	23.0878	23.2193	22.5621	22.8368
CTL0655	A0A0H3MH91	zf-RING_7 domain-containing protein	Chlamydia trachomatis serovar L2 (strain 434/Bu / ATCC VR-902B) OX=471472	46.9	19	0	-0.0294206	-0.0100564	-0.0775991	-0.0196295	0.014926	-0.0439637	-0.0733379	22.6478	22.573	22.5887	22.4716	22.5203	22.0349	21.7587	21.9423
CTL0655	A0A0H3MH91	zf-RING_7 domain-containing protein	Chlamydia trachomatis serovar L2 (strain 434/Bu / ATCC VR-902B) OX=471472	49.8	14	0		0.0263317	0.0319238	-0.0325869	-0.0136337	-0.0328967	0.00869576	20.9204		21.8736	20.7118	22.0631	20.3917	20.0853	19.9022
CTL0655	A0A0H3MH91	zf-RING_7 domain-containing protein	Chlamydia trachomatis serovar L2 (strain 434/Bu / ATCC VR-902B) OX=471472	52.9	9	0	-0.0754492	0.0911485	0.227041	0.319104	0.159577	0.299167	-0.081151	17.2386	19.4412	19.9496	18.6046	20.2464	19.2953	18.6166	17.9091
CTL0655	A0A0H3MH91	zf-RING_7 domain-containing protein	Chlamydia trachomatis serovar L2 (strain 434/Bu / ATCC VR-902B) OX=471472	55.5	7	0	0.00104005	-0.0513976	-0.00506139	0.16247	-0.0055908	-0.00659081	-0.101914	21.5234	19.6446	17.9051	17.4106	20.2168	17.3638	16.943	17.2193
CTL0655	A0A0H3MH91	zf-RING_7 domain-containing protein	Chlamydia trachomatis serovar L2 (strain 434/Bu / ATCC VR-902B) OX=471472	58.6	3	0	0.0234543	-0.0494464	0.137037	-0.00292828	0.0904801	0.235199	-0.00399642	17.2447	16.8547	16.7107	16.7301	16.3876	16.972	15.983	15.6404
CTL0655	A0A0H3MH91	zf-RING_7 domain-containing protein	Chlamydia trachomatis serovar L2 (strain 434/Bu / ATCC VR-902B) OX=471472	62	5	0	-0.16391	-0.181081	0.698955	0.569734	0.403407	0.407699	-0.112855	16.7064	17.2343	18.4499	16.4074	20.0449	15.8766	16.2053	15.6158
CTL0660	A0A0H3MH96	23S rRNA methyltransferase	Chlamydia trachomatis serovar L2 (strain 434/Bu / ATCC VR-902B) OX=471472	37.8	2	0	-0.0235009	-0.0879462	-0.0175306	-0.0902569	0.0387308	-0.108138	-0.111447	17.6762	17.113	16.8492	17.1813	17.1389	16.9557	16.5476	16.4073
CTL0661	A0A0H3MDJ2	N6-adenine-specific DNA methylase	Chlamydia trachomatis serovar L2 (strain 434/Bu / ATCC VR-902B) OX=471472	44	2	0	0.0559991	-0.0700735	-0.142203	-0.159401	-0.192522	-0.415646	-0.326202	18.6673	17.8717	17.7191	18.0084	17.4035	17.388	16.5236	16.842
CTL0661	A0A0H3MDJ2	N6-adenine-specific DNA methylase	Chlamydia trachomatis serovar L2 (strain 434/Bu / ATCC VR-902B) OX=471472	46.9	3	0	-0.0790666	0.120798	0.0042464	0.0793736	0.267993	-0.0464859	-0.0979998	15.8636	15.7391	15.9353	15.7692	15.835	15.5037	14.9719	15.1334
CTL0666	A0A0H3MC46	Sodium/alanine symporter protein	Chlamydia trachomatis serovar L2 (strain 434/Bu / ATCC VR-902B) OX=471472	46.9	2	0	0.0983976	0.0114273	0.0026567	-0.0993165	0.122883	0.0469659	-0.0921467	15.3457	15.3987	15.308	15.2497	15.1384	14.8407	14.5475	14.6214
CTL0666	A0A0H3MC46	Sodium/alanine symporter protein	Chlamydia trachomatis serovar L2 (strain 434/Bu / ATCC VR-902B) OX=471472	52.9	3		#NUM!	#NUM!	#NUM!	#NUM!	#NUM!	#NUM!	#NUM!		11.0398	12.2198	10.8951	11.9619	11.7684	9.61032	10.6503
CTL0666	A0A0H3MC46	Sodium/alanine symporter protein	Chlamydia trachomatis serovar L2 (strain 434/Bu / ATCC VR-902B) OX=471472	62	2			#NUM!		#NUM!						9.99306		12.7902
CTL0672	A0A0H3MHA6	Metal transporter, metal-binding component	Chlamydia trachomatis serovar L2 (strain 434/Bu / ATCC VR-902B) OX=471472	37	3	0	-0.00659675	0.0796457	0.0880848	-0.0180687	0.244263	0.0149631	-0.0624482	19.1743	19.0018	18.7508	18.9258	18.815	18.8603	20.7005	17.5289
CTL0672	A0A0H3MHA6	Metal transporter, metal-binding component	Chlamydia trachomatis serovar L2 (strain 434/Bu / ATCC VR-902B) OX=471472	40.4	3	0	-0.0538273	0.0895266	-0.251341	0.0269187	0.105308	0.242793	0.20716	16.1123	15.3847	15.3105	15.2385	14.904	14.8712	14.1509	14.5616
CTL0672	A0A0H3MHA6	Metal transporter, metal-binding component	Chlamydia trachomatis serovar L2 (strain 434/Bu / ATCC VR-902B) OX=471472	44	3	0	-0.0724633	-0.151273	-0.107068	-0.113663	-0.166466	-0.229252	-0.170276	19.0321	18.108	18.0027	18.4083	17.8141	17.7789	17.0748	17.3627
CTL0672	A0A0H3MHA6	Metal transporter, metal-binding component	Chlamydia trachomatis serovar L2 (strain 434/Bu / ATCC VR-902B) OX=471472	46.9	3	0	-0.0563937	-0.0213246	-0.0213943	-0.0569878	-0.107436	-0.117922	-0.115269	18.8764	18.7746	18.8059	18.7563	18.7114	18.1411	17.9132	18.1289
CTL0672	A0A0H3MHA6	Metal transporter, metal-binding component	Chlamydia trachomatis serovar L2 (strain 434/Bu / ATCC VR-902B) OX=471472	49.8	3	0		-0.168259	0.00650272	-0.181318	-0.257838	-0.329119	-0.452764	16.3028		17.0614	16.0688	17.2968	15.5299	15.1715	14.8232
CTL0673	A0A0H3MDJ9	Metal transporter, ATP-binding component	Chlamydia trachomatis serovar L2 (strain 434/Bu / ATCC VR-902B) OX=471472	37	2	0	-0.0510111	-0.13604	-0.431873	-0.104022	-0.394031	0.0392457	-0.0398829	15.3356	15.1186	14.6964	14.5672	14.8903	14.3833	16.886	13.7127
CTL0678	A0A0H3MCE6	Putative inner membrane protein	Chlamydia trachomatis serovar L2 (strain 434/Bu / ATCC VR-902B) OX=471472	52.9	2	0	-0.203138	-0.449805	-0.0260608	0.0607573	0.0748048	0.0321918	-0.0123201	13.046	15.1209	15.216	14.1589	15.7955	15.0179	14.157	13.7853
CTL0678	A0A0H3MCE6	Putative inner membrane protein	Chlamydia trachomatis serovar L2 (strain 434/Bu / ATCC VR-902B) OX=471472	55.5	4	0	-0.186839	-0.492701	-0.46479	-0.232027	-0.528209	-0.509751	-0.433612	22.0495	19.9828	17.9898	17.4769	20.3483	17.3672	16.9659	17.4136
CTL0678	A0A0H3MCE6	Putative inner membrane protein	Chlamydia trachomatis serovar L2 (strain 434/Bu / ATCC VR-902B) OX=471472	58.6	4	0	-0.199882	-0.232212	-0.17935	-0.207095	-0.229243	-0.232065	-0.155776	17.3418	16.7285	16.625	16.5108	16.2805	16.7494	15.6128	15.5857
CTL0678	A0A0H3MCE6	Putative inner membrane protein	Chlamydia trachomatis serovar L2 (strain 434/Bu / ATCC VR-902B) OX=471472	62	4	0	-0.397259	-0.073743	-0.192419	-0.304977	-0.10567	-0.238294	-0.278739	17.3062	17.6007	19.157	16.1157	19.77	15.9673	16.159	16.0497
CTL0679	A0A0H3MC56	Uncharacterized protein	Chlamydia trachomatis serovar L2 (strain 434/Bu / ATCC VR-902B) OX=471472	62	3	0	0.188487	0.107886	0.362612	0.22681	0.228237	0.147942	-0.264037	17.8508	18.7311	19.8833	17.2154	20.8464	16.8458	17.0899	16.609
CTL0684	A0A0H3MCF9	Uncharacterized protein	Chlamydia trachomatis serovar L2 (strain 434/Bu / ATCC VR-902B) OX=471472	37	12	0	-0.151676	-0.11835	-0.15563	-0.174376	0.0573327	-0.096285	-0.0349004	20.9561	20.6384	20.3346	20.4638	20.4404	20.4551	22.3709	19.3381
CTL0684	A0A0H3MCF9	Uncharacterized protein	Chlamydia trachomatis serovar L2 (strain 434/Bu / ATCC VR-902B) OX=471472	37.8	14	0	-0.0417087	-0.0811288	-0.119828	-0.138132	-0.107698	-0.107024	-0.139797	22.4189	21.8375	21.5987	21.8217	21.8337	21.5519	21.2914	21.1216
CTL0684	A0A0H3MCF9	Uncharacterized protein	Chlamydia trachomatis serovar L2 (strain 434/Bu / ATCC VR-902B) OX=471472	40.4	15	0	-0.0630295	0.0681453	-0.0375249	0.0827027	0.0424914	0.101495	0.048217	22.6043	21.8674	21.7811	21.9443	21.4517	21.3004	20.5016	20.8947
CTL0684	A0A0H3MCF9	Uncharacterized protein	Chlamydia trachomatis serovar L2 (strain 434/Bu / ATCC VR-902B) OX=471472	44	14	0	-0.0930102	-0.0319854	-0.0983296	0.00708083	0.0265269	0.0897996	0.0602594	21.9591	21.0145	21.049	21.3441	20.8618	20.8989	20.3209	20.5202
CTL0684	A0A0H3MCF9	Uncharacterized protein	Chlamydia trachomatis serovar L2 (strain 434/Bu / ATCC VR-902B) OX=471472	46.9	15	0	-0.026101	-0.0533829	-0.0710148	-0.0345806	-0.0106531	-0.0929865	-0.0278149	21.8822	21.8107	21.7797	21.7125	21.7397	21.2437	20.944	21.2222
CTL0684	A0A0H3MCF9	Uncharacterized protein	Chlamydia trachomatis serovar L2 (strain 434/Bu / ATCC VR-902B) OX=471472	49.8	8	0		-0.0291108	0.010469	0.0169702	0.0498472	0.0769394	-0.0183761	18.7407		19.6384	18.5107	19.933	18.2755	18.0155	17.6955
CTL0685	A0A0H3MC60	Radical SAM core domain-containing protein	Chlamydia trachomatis serovar L2 (strain 434/Bu / ATCC VR-902B) OX=471472	37	3	0	0.0268799	-0.129027	-0.063732	-0.0615705	-0.217206	0.0262559	0.0340517	14.4244	14.2853	13.7922	14.0241	14.0216	13.6489	15.9618	12.8754
CTL0685	A0A0H3MC60	Radical SAM core domain-containing protein	Chlamydia trachomatis serovar L2 (strain 434/Bu / ATCC VR-902B) OX=471472	37.8	3	0	-0.0892381	-0.0514786	-0.19515	-0.1384	0.0169219	-0.064546	-0.157385	16.6222	15.9933	15.8317	15.9497	16.0367	15.8799	15.5372	15.3073
CTL0685	A0A0H3MC60	Radical SAM core domain-containing protein	Chlamydia trachomatis serovar L2 (strain 434/Bu / ATCC VR-902B) OX=471472	40.4	4	0	0.483794	0.748764	0.369808	0.899348	0.369514	0.829991	0.137628	16.1149	15.9249	15.9723	15.8623	15.779	15.1381	14.7407	14.4947
CTL0685	A0A0H3MC60	Radical SAM core domain-containing protein	Chlamydia trachomatis serovar L2 (strain 434/Bu / ATCC VR-902B) OX=471472	44	2	0	-0.0833979	0.13217	-0.0302232	0.196952	0.0754495	0.128406	0.0278926	17.7967	16.8617	17.0508	17.2498	16.8893	16.7854	16.1971	16.3255
CTL0685	A0A0H3MC60	Radical SAM core domain-containing protein	Chlamydia trachomatis serovar L2 (strain 434/Bu / ATCC VR-902B) OX=471472	46.9	3	0	-0.060579	0.152935	0.155063	0.0607051	0.115117	0.0320995	-0.00292019	17.0427	16.9367	17.1465	17.0991	16.9955	16.5299	16.2296	16.4076
CTL0688	A0A0H3MDK6	Uncharacterized protein	Chlamydia trachomatis serovar L2 (strain 434/Bu / ATCC VR-902B) OX=471472	37	11	0	-1.01038	-1.45827	-1.46938	-1.44905	-1.11774	-1.2468	-0.0704158	21.0999	19.9235	19.1385	19.2939	19.3096	19.4239	21.3642	19.4464
CTL0688	A0A0H3MDK6	Uncharacterized protein	Chlamydia trachomatis serovar L2 (strain 434/Bu / ATCC VR-902B) OX=471472	37.8	13	0	-0.0523667	-0.0244486	0.00106593	-0.0832989	-0.0495938	-0.0149569	-0.0998266	21.5374	20.9454	20.774	21.0612	21.0071	20.7286	20.502	20.2801
CTL0688	A0A0H3MDK6	Uncharacterized protein	Chlamydia trachomatis serovar L2 (strain 434/Bu / ATCC VR-902B) OX=471472	40.4	11	0	-0.0473698	-0.113796	-0.0526565	-0.204882	-0.166686	-0.220307	-0.286956	22.125	21.4038	21.1198	21.4498	20.6848	20.6119	19.7004	20.0802
CTL0688	A0A0H3MDK6	Uncharacterized protein	Chlamydia trachomatis serovar L2 (strain 434/Bu / ATCC VR-902B) OX=471472	44	10	0	-0.116083	-0.176397	-0.190101	-0.344353	-0.254106	-0.333113	-0.392871	21.599	20.6314	20.5445	20.8922	20.1503	20.2582	19.5379	19.707
CTL0688	A0A0H3MDK6	Uncharacterized protein	Chlamydia trachomatis serovar L2 (strain 434/Bu / ATCC VR-902B) OX=471472	46.9	9	0	-0.0551382	-0.128006	-0.182533	-0.106391	-0.177103	-0.260344	-0.148096	20.8554	20.7548	20.6782	20.5742	20.641	20.0504	19.7498	20.0751
CTL0688	A0A0H3MDK6	Uncharacterized protein	Chlamydia trachomatis serovar L2 (strain 434/Bu / ATCC VR-902B) OX=471472	49.8	2	0		-0.251609	-0.379239	-0.207323	-0.210622	-0.134536	-0.216977	15.7689		16.4442	15.1492	16.7369	15.0433	14.8322	14.5251
CTL0694	A0A0H3MCH1	Putative oxidoreductase	Chlamydia trachomatis serovar L2 (strain 434/Bu / ATCC VR-902B) OX=471472	37	3	0	-0.145584	-0.176174	-0.0929278	-0.151033	-0.0871441	-0.131347	-0.102036	17.0503	16.7387	16.371	16.6208	16.558	16.4049	18.4301	15.3652
CTL0694	A0A0H3MCH1	Putative oxidoreductase	Chlamydia trachomatis serovar L2 (strain 434/Bu / ATCC VR-902B) OX=471472	37.8	4	0	-0.0111478	-0.118946	0.160991	0.138334	0.184898	-0.204941	-0.234318	17.7346	17.1838	16.8767	17.4183	17.4259	17.1603	16.5092	16.3428
CTL0694	A0A0H3MCH1	Putative oxidoreductase	Chlamydia trachomatis serovar L2 (strain 434/Bu / ATCC VR-902B) OX=471472	40.4	4	0	0.269695	0.338908	0.0782888	0.302785	0.242179	0.315559	0.0859053	18.6034	18.1993	18.0509	18.0592	17.6709	17.4992	16.7147	16.9314
CTL0694	A0A0H3MCH1	Putative oxidoreductase	Chlamydia trachomatis serovar L2 (strain 434/Bu / ATCC VR-902B) OX=471472	44	6	0	0.0438946	-0.0218542	-0.014198	0.0518444	0.00521281	0.0816382	0.0543387	19.1784	18.3707	18.2784	18.6475	18.1259	18.0968	17.532	17.7336
CTL0694	A0A0H3MCH1	Putative oxidoreductase	Chlamydia trachomatis serovar L2 (strain 434/Bu / ATCC VR-902B) OX=471472	46.9	4	0	-0.0396798	0.0449582	-0.0348146	-0.0400867	-0.0269585	0.0455489	7.53861e-05	19.1767	19.0916	19.1725	19.0432	19.0286	18.5218	18.377	18.5446
CTL0694	A0A0H3MCH1	Putative oxidoreductase	Chlamydia trachomatis serovar L2 (strain 434/Bu / ATCC VR-902B) OX=471472	49.8	7	0		-0.00274465	-0.0289822	-0.0613231	-0.124577	-0.0926444	-0.028618	20.0831		21.0072	19.8136	21.1971	19.4434	19.1883	19.0276
CTL0694	A0A0H3MCH1	Putative oxidoreductase	Chlamydia trachomatis serovar L2 (strain 434/Bu / ATCC VR-902B) OX=471472	55.5	2	0	-0.28848	-0.348241	-0.316937	-0.0982101	-0.318037	-0.327943	-0.323918	20.9209	18.7525	17.0057	16.4961	19.3535	16.4488	16.0191	16.3947
CTL0709	A0A0H3ML92	Putative membrane protein	Chlamydia trachomatis serovar L2 (strain 434/Bu / ATCC VR-902B) OX=471472	55.5	2	0	-0.214203	-0.264031	-0.197847	-0.0966636	-0.331287	-0.171616	-0.289633	19.9582	17.8641	16.1272	15.6525	18.3924	15.4729	15.2128	15.4663
CTL0717	B0B830	Probable transcriptional regulatory protein CTL0717	Chlamydia trachomatis serovar L2 (strain 434/Bu / ATCC VR-902B) OX=471472	37	9	0	-0.0683055	-0.065113	-0.103474	-0.0621165	-0.155021	0.137025	-0.153464	21.1956	20.9613	20.6273	20.7555	20.7922	20.4823	22.8437	19.4591
CTL0717	B0B830	Probable transcriptional regulatory protein CTL0717	Chlamydia trachomatis serovar L2 (strain 434/Bu / ATCC VR-902B) OX=471472	37.8	10	0	-0.0148884	-0.0672805	-0.114394	-0.153446	-0.123373	-0.0507853	-0.0669661	23.5658	23.0112	22.7595	22.9741	22.9653	22.6832	22.4945	22.3413
CTL0717	B0B830	Probable transcriptional regulatory protein CTL0717	Chlamydia trachomatis serovar L2 (strain 434/Bu / ATCC VR-902B) OX=471472	40.4	9	0	-0.155224	-0.253295	-0.0716193	-0.360579	-0.120365	-0.293329	-0.101438	21.796	20.967	20.6514	21.1019	20.2002	20.3293	19.2985	19.9367
CTL0717	B0B830	Probable transcriptional regulatory protein CTL0717	Chlamydia trachomatis serovar L2 (strain 434/Bu / ATCC VR-902B) OX=471472	44	9	0	-0.112629	-0.107188	-0.137129	-0.261912	-0.162938	-0.196828	-0.172603	22.9762	22.0119	21.9908	22.3223	21.6099	21.7265	21.0513	21.3044
CTL0717	B0B830	Probable transcriptional regulatory protein CTL0717	Chlamydia trachomatis serovar L2 (strain 434/Bu / ATCC VR-902B) OX=471472	46.9	8	0	-0.0107178	0.0580487	0.0338992	0.0356422	0.00840269	0.0324807	0.0180304	21.6899	21.6338	21.6988	21.6251	21.6176	21.0704	20.8772	21.0758
CTL0717	B0B830	Probable transcriptional regulatory protein CTL0717	Chlamydia trachomatis serovar L2 (strain 434/Bu / ATCC VR-902B) OX=471472	49.8	11	0		0.0694244	-0.031854	0.00240248	-0.0313552	0.0123438	-0.0385637	21.8428		22.8391	21.5705	23.0206	21.2964	21.053	20.7774
CTL0717	B0B830	Probable transcriptional regulatory protein CTL0717	Chlamydia trachomatis serovar L2 (strain 434/Bu / ATCC VR-902B) OX=471472	52.9	5	0	-0.00306638	-0.0355424	-0.154065	-0.114183	-0.0532063	-0.121112	-0.333497	15.1253	17.4002	17.7095	16.1101	17.6998	16.9692	16.083	15.5434
CTL0718	A0A0H3MCI3	Ribosomal-protein-alanine acetyltransferase	Chlamydia trachomatis serovar L2 (strain 434/Bu / ATCC VR-902B) OX=471472	37	6	0	-0.0819635	-0.0932793	-0.0810558	-0.123357	0.0925162	0.00985684	-0.102006	20.5972	20.3493	20.0008	20.1795	20.1326	20.1314	22.1182	18.9122
CTL0718	A0A0H3MCI3	Ribosomal-protein-alanine acetyltransferase	Chlamydia trachomatis serovar L2 (strain 434/Bu / ATCC VR-902B) OX=471472	37.8	5	0	0.0267702	-0.0149593	-0.0460439	-0.0398494	-0.0587446	-0.0726143	-0.0851659	20.9058	20.3929	20.1519	20.3824	20.4189	20.0878	19.8127	19.6632
CTL0718	A0A0H3MCI3	Ribosomal-protein-alanine acetyltransferase	Chlamydia trachomatis serovar L2 (strain 434/Bu / ATCC VR-902B) OX=471472	40.4	6	0	-0.0404228	-0.0105246	-0.0434546	0.0139656	-0.0735854	-0.0655636	-0.020125	20.9775	20.2632	20.0756	20.3115	19.7561	19.5575	18.7077	19.1995
CTL0718	A0A0H3MCI3	Ribosomal-protein-alanine acetyltransferase	Chlamydia trachomatis serovar L2 (strain 434/Bu / ATCC VR-902B) OX=471472	44	6	0	0.00842896	0.0669225	0.0579978	0.118489	0.0702261	-0.00315703	0.0289269	19.7	18.8568	18.8888	19.2413	18.7141	18.6835	17.9688	18.2298
CTL0718	A0A0H3MCI3	Ribosomal-protein-alanine acetyltransferase	Chlamydia trachomatis serovar L2 (strain 434/Bu / ATCC VR-902B) OX=471472	46.9	4	0	-0.048462	-0.0962622	-0.0422382	-0.0133172	0.0684533	-0.0405503	-0.0203988	17.2612	17.1674	17.1159	17.1203	17.14	16.7018	16.3755	16.6087
CTL0720	A0A0H3MC95	SWIB/MDM2 domain-containing protein	Chlamydia trachomatis serovar L2 (strain 434/Bu / ATCC VR-902B) OX=471472	37	6	0	0.734578	0.888743	0.820425	0.749786	0.828947	0.262065	0.35414	20.7805	21.3491	21.1661	21.2643	21.189	21.0512	22.5537	19.5516
CTL0720	A0A0H3MC95	SWIB/MDM2 domain-containing protein	Chlamydia trachomatis serovar L2 (strain 434/Bu / ATCC VR-902B) OX=471472	37.8	6	0	-0.282098	0.149858	0.315979	0.121802	0.0463972	-0.0771952	0.59088	22.475	21.6533	21.8859	22.3137	22.1498	21.7622	21.3774	21.9084
CTL0720	A0A0H3MC95	SWIB/MDM2 domain-containing protein	Chlamydia trachomatis serovar L2 (strain 434/Bu / ATCC VR-902B) OX=471472	40.4	6	0	0.689019	0.221228	0.185314	0.249633	0.542842	0.697432	0.156949	20.6977	20.7129	20.0275	20.2605	19.712	19.8941	19.1909	19.0968
CTL0720	A0A0H3MC95	SWIB/MDM2 domain-containing protein	Chlamydia trachomatis serovar L2 (strain 434/Bu / ATCC VR-902B) OX=471472	44	7	0	0.379373	0.0778987	0.353745	-0.0021599	0.0781468	0.197682	0.300802	23.3888	22.9166	22.5886	23.2258	22.2823	22.3802	21.8585	22.1905
CTL0720	A0A0H3MC95	SWIB/MDM2 domain-containing protein	Chlamydia trachomatis serovar L2 (strain 434/Bu / ATCC VR-902B) OX=471472	46.9	6	0	0.278335	0.375406	-0.00658681	0.278092	0.356665	0.0455036	0.405722	23.3373	23.5703	23.6636	23.2321	23.5075	23.0661	22.5376	23.1109
CTL0720	A0A0H3MC95	SWIB/MDM2 domain-containing protein	Chlamydia trachomatis serovar L2 (strain 434/Bu / ATCC VR-902B) OX=471472	49.8	8	0		-0.631536	0.0257871	-0.914928	0.0982267	0.0500574	0.206971	22.2715		22.5668	22.0568	22.5319	21.8547	21.5194	21.4516
CTL0720	A0A0H3MC95	SWIB/MDM2 domain-containing protein	Chlamydia trachomatis serovar L2 (strain 434/Bu / ATCC VR-902B) OX=471472	52.9	6	0	-0.535745	-0.306484	0.505228	-0.625074	-0.197772	0.0630822	-0.0586921	19.0366	20.7789	21.3499	20.6808	21.1002	20.7359	20.1785	19.7296
CTL0720	A0A0H3MC95	SWIB/MDM2 domain-containing protein	Chlamydia trachomatis serovar L2 (strain 434/Bu / ATCC VR-902B) OX=471472	55.5	6	0	1.13561	1.39761	1.53671	0.41176	1.45362	1.44493	1.45226	21.8437	21.0995	19.6744	19.2726	20.7863	19.1433	18.7148	19.0937
CTL0720	A0A0H3MC95	SWIB/MDM2 domain-containing protein	Chlamydia trachomatis serovar L2 (strain 434/Bu / ATCC VR-902B) OX=471472	58.6	5	0	-0.122114	-0.400789	-0.178542	-0.134121	0.392027	-0.152152	-0.624043	20.4478	19.9123	19.5625	19.6177	19.4595	20.4767	18.7988	18.2234
CTL0720	A0A0H3MC95	SWIB/MDM2 domain-containing protein	Chlamydia trachomatis serovar L2 (strain 434/Bu / ATCC VR-902B) OX=471472	62	4	0	-0.289598	-0.644464	-0.650989	-1.87422	-0.549862	-1.05608	-0.83923	17.5444	17.9466	18.8245	15.8954	18.439	15.7613	15.5795	15.7274
CTL0731	A0A0H3MLA5	Putative exported protein	Chlamydia trachomatis serovar L2 (strain 434/Bu / ATCC VR-902B) OX=471472	37	4	0	-0.24741	-0.29513	-0.246833	-0.330349	0.0571195	-0.488672	-0.184112	14.9836	14.5702	14.1853	14.4001	14.3119	14.4824	16.006	13.2164
CTL0731	A0A0H3MLA5	Putative exported protein	Chlamydia trachomatis serovar L2 (strain 434/Bu / ATCC VR-902B) OX=471472	37.8	6	0	0.016037	0.0919445	0.057409	0.162937	0.0696307	0.0315469	0.0218309	19.8369	19.3132	19.1898	19.417	19.5528	19.1473	18.848	18.7012
CTL0731	A0A0H3MLA5	Putative exported protein	Chlamydia trachomatis serovar L2 (strain 434/Bu / ATCC VR-902B) OX=471472	40.4	5	0	-0.0938029	-0.232911	0.0672267	-0.117935	-0.00256875	-0.181888	-0.112284	19.1719	18.4043	18.0476	18.6166	17.8187	17.823	16.7858	17.3018
CTL0731	A0A0H3MLA5	Putative exported protein	Chlamydia trachomatis serovar L2 (strain 434/Bu / ATCC VR-902B) OX=471472	44	4	0	-0.0662608	0.0636208	0.081736	-0.03803	-0.0813481	0.189429	0.219268	18.0906	17.1728	17.2761	17.6557	16.9482	16.9225	16.552	16.8108
CTL0731	A0A0H3MLA5	Putative exported protein	Chlamydia trachomatis serovar L2 (strain 434/Bu / ATCC VR-902B) OX=471472	46.9	4	0	0.011826	-0.00905864	-0.0538205	-0.0312101	0.0267454	-0.0569519	-0.012509	18.8086	18.775	18.7504	18.6561	18.6694	18.2075	17.9064	18.1639
CTL0731	A0A0H3MLA5	Putative exported protein	Chlamydia trachomatis serovar L2 (strain 434/Bu / ATCC VR-902B) OX=471472	49.8	2	0		-0.330438	0.0854138	-0.395248	-0.0164345	-0.0878158	-0.38858	16.3802		16.9767	16.2252	17.1603	15.8487	15.4903	14.9648
CTL0733	A0A0H3MCJ1	DUF155 domain-containing protein	Chlamydia trachomatis serovar L2 (strain 434/Bu / ATCC VR-902B) OX=471472	46.9	2	0	0.120622	0.167704	-0.123675	0.0531094	0.241682	0.026715	-0.114746	16.4986	16.5738	16.6172	16.2763	16.4438	16.1124	15.6801	15.7517
CTL0733	A0A0H3MCJ1	DUF155 domain-containing protein	Chlamydia trachomatis serovar L2 (strain 434/Bu / ATCC VR-902B) OX=471472	52.9	6	0	0.118117	0.1592	0.148014	0.108412	-0.0613452	0.149043	0.11992	15.1999	17.5961	17.9789	16.4869	17.997	17.0357	16.4278	16.0715
CTL0733	A0A0H3MCJ1	DUF155 domain-containing protein	Chlamydia trachomatis serovar L2 (strain 434/Bu / ATCC VR-902B) OX=471472	55.5	6	0	-0.275558	-0.358576	-0.417036	-0.106405	-0.258167	-0.381953	-0.32867	22.0179	19.8625	18.0924	17.4931	20.4424	17.6057	17.0621	17.487
CTL0733	A0A0H3MCJ1	DUF155 domain-containing protein	Chlamydia trachomatis serovar L2 (strain 434/Bu / ATCC VR-902B) OX=471472	62	3	0	-0.305395	-0.345204	0.0439229	-0.257606	0.355882	0.382082	0.153232	16.2045	16.5909	17.7839	15.2504	18.7157	15.3271	15.6777	15.38
CTL0735	A0A0H3MCA2	Putative membrane protein	Chlamydia trachomatis serovar L2 (strain 434/Bu / ATCC VR-902B) OX=471472	37.8	2	0	-0.0639714	0.186706	0.103818	0.336695	0.000184253	0.393133	-0.14979	14.5934	13.9898	14.0412	14.2199	14.4831	13.8344	13.9661	13.2862
CTL0737	A0A0H3MDN9	Putative exported protein	Chlamydia trachomatis serovar L2 (strain 434/Bu / ATCC VR-902B) OX=471472	37	13	0	-0.0812191	-0.0768409	-0.0672369	-0.105606	0.0788587	-0.0687374	-0.0380449	21.4124	21.1652	20.8324	21.0085	20.9655	20.933	22.8548	19.7913
CTL0737	A0A0H3MDN9	Putative exported protein	Chlamydia trachomatis serovar L2 (strain 434/Bu / ATCC VR-902B) OX=471472	37.8	16	0	-0.0170978	-0.0329429	-0.0568622	-0.0379604	-0.0661727	-0.0549479	-0.123088	23.3332	22.7764	22.5612	22.799	22.8482	22.5078	22.2578	22.0526
CTL0737	A0A0H3MDN9	Putative exported protein	Chlamydia trachomatis serovar L2 (strain 434/Bu / ATCC VR-902B) OX=471472	40.4	14	0	-0.00443609	0.123633	0.042782	0.0911494	0.0273853	0.0368439	0.0181343	22.9503	22.272	22.1826	22.3706	21.8062	21.6313	20.7829	21.2106
CTL0737	A0A0H3MDN9	Putative exported protein	Chlamydia trachomatis serovar L2 (strain 434/Bu / ATCC VR-902B) OX=471472	44	12	0	0.0813151	0.0575774	0.0851437	0.111213	0.0650504	0.0553957	0.0620028	21.7481	20.9778	20.9276	21.3166	20.755	20.7264	20.0755	20.311
CTL0737	A0A0H3MDN9	Putative exported protein	Chlamydia trachomatis serovar L2 (strain 434/Bu / ATCC VR-902B) OX=471472	46.9	6	0	0.0477542	-0.0217318	0.0522863	0.0544257	-0.000554562	0.0316564	-0.0507781	20.2133	20.2157	20.1425	20.167	20.1598	19.5849	19.3998	19.5304
CTL0737	A0A0H3MDN9	Putative exported protein	Chlamydia trachomatis serovar L2 (strain 434/Bu / ATCC VR-902B) OX=471472	49.8	7	0		0.302503	0.232827	0.503033	0.365312	0.109059	0.297926	20.434		21.6634	20.4263	22.1123	20.2842	19.7409	19.7051
CTL0737	A0A0H3MDN9	Putative exported protein	Chlamydia trachomatis serovar L2 (strain 434/Bu / ATCC VR-902B) OX=471472	52.9	2	0	-0.602546	-0.187927	0.128085	-0.0829541	-0.32696	0.169076	-0.04848	13.1949	14.8704	15.6268	14.4619	15.8006	14.765	14.4428	13.8981
CTL0743	A0A0H3MLB4	Putative exported protein	Chlamydia trachomatis serovar L2 (strain 434/Bu / ATCC VR-902B) OX=471472	37	4	0	-0.100019	-0.0586986	-0.159069	-0.153927	-0.00253049	0.0384493	-0.0846283	18.35	18.084	17.7882	17.8544	17.8548	17.7892	19.8996	16.6824
CTL0743	A0A0H3MLB4	Putative exported protein	Chlamydia trachomatis serovar L2 (strain 434/Bu / ATCC VR-902B) OX=471472	40.4	4	0	-0.049262	-0.00174247	0.000395293	-0.0766187	-0.0105649	0.00229703	-0.0773887	19.8958	19.1727	19.0027	19.2737	18.5839	18.5388	17.6938	18.0605
CTL0743	A0A0H3MLB4	Putative exported protein	Chlamydia trachomatis serovar L2 (strain 434/Bu / ATCC VR-902B) OX=471472	44	3	0	0.0576882	-0.155637	-0.0317242	-0.0331705	-0.0559647	-0.00663648	-0.0225912	19.7001	18.9062	18.6663	19.1516	18.5626	18.5574	17.9654	18.1784
CTL0743	A0A0H3MLB4	Putative exported protein	Chlamydia trachomatis serovar L2 (strain 434/Bu / ATCC VR-902B) OX=471472	49.8	2	0		-0.218386	0.0279048	-0.0714897	-0.16582	0.124202	-0.138826	14.9794		15.6879	14.7669	16.0833	14.2986	14.3015	13.8138
CTL0748	A0A0H3MDP4	Methyltransferase	Chlamydia trachomatis serovar L2 (strain 434/Bu / ATCC VR-902B) OX=471472	37	3	0	0.123974	-0.139147	-0.124209	-0.122816	0.497654	-0.0557176	0.230396	14.4458	14.4038	13.8035	13.985	13.9817	14.3852	15.9012	13.0932
CTL0748	A0A0H3MDP4	Methyltransferase	Chlamydia trachomatis serovar L2 (strain 434/Bu / ATCC VR-902B) OX=471472	37.8	2	0	0.044898	-0.171643	0.139186	-0.357522	-0.358385	0.261447	-0.146049	15.3377	14.8429	14.427	14.9995	14.5331	14.2201	14.5787	14.0342
CTL0748	A0A0H3MDP4	Methyltransferase	Chlamydia trachomatis serovar L2 (strain 434/Bu / ATCC VR-902B) OX=471472	40.4	2	0	0.169133	0.0587439	0.175989	0.305207	0.39073	0.413284	-0.00183776	14.5138	14.0091	13.6812	14.0673	13.5838	13.5582	12.7229	12.7541
CTL0748	A0A0H3MDP4	Methyltransferase	Chlamydia trachomatis serovar L2 (strain 434/Bu / ATCC VR-902B) OX=471472	44	3	0	-0.284712	-0.113209	0.0446867	0.163785	-0.0413558	-0.0483728	0.114244	15.3312	14.1949	14.3399	14.8592	14.3906	14.2031	13.5548	13.9463
CTL0749	A0A0H3MLB8	Putative phosphohydrolase	Chlamydia trachomatis serovar L2 (strain 434/Bu / ATCC VR-902B) OX=471472	46.9	3	0	-0.101905	-0.137597	-0.15443	-0.334524	-0.157402	-0.122992	-0.0786408	17.7853	17.638	17.5986	17.5322	17.3428	17	16.8171	17.0745
CTL0749	A0A0H3MLB8	Putative phosphohydrolase	Chlamydia trachomatis serovar L2 (strain 434/Bu / ATCC VR-902B) OX=471472	49.8	3	0		-0.245428	-0.329558	-0.266863	-0.269951	-0.24479	-0.303365	17.1496		17.831	16.5795	18.058	16.3646	16.1026	15.8194
CTL0749	A0A0H3MLB8	Putative phosphohydrolase	Chlamydia trachomatis serovar L2 (strain 434/Bu / ATCC VR-902B) OX=471472	52.9	2	0	-0.165704	-0.178753	-0.523248	-0.0854528	0.024793	-0.164955	-0.145412	14.0294	16.1417	16.4704	14.645	16.6326	15.9512	14.9432	14.6356
CTL0749	A0A0H3MLB8	Putative phosphohydrolase	Chlamydia trachomatis serovar L2 (strain 434/Bu / ATCC VR-902B) OX=471472	55.5	4	0	-0.118939	-0.178376	-0.0766842	-0.0694186	-0.169551	0.0396494	-0.0402239	19.97	17.9711	16.2246	15.7855	18.4314	15.6464	15.4358	15.7275
CTL0749	A0A0H3MLB8	Putative phosphohydrolase	Chlamydia trachomatis serovar L2 (strain 434/Bu / ATCC VR-902B) OX=471472	58.6	2	0	0.602332	0.272622	0.436958	0.44019	0.490308	0.321488	0.354571	13.251	13.4398	13.039	13.0363	12.8369	13.3781	12.0755	12.0052
CTL0749	A0A0H3MLB8	Putative phosphohydrolase	Chlamydia trachomatis serovar L2 (strain 434/Bu / ATCC VR-902B) OX=471472	62	2	0	-0.360606	-0.533474	-0.390106	-0.72815	-0.379168	-1.28114	0.00417919	10.8942	11.2255	12.2853	9.50612	12.9349	9.28183	8.70424	9.92069
CTL0756	A0A0H3MCB5	ADP,ATP carrier protein	Chlamydia trachomatis serovar L2 (strain 434/Bu / ATCC VR-902B) OX=471472	37	3	0	-0.0705952	0.075854	-0.123025	0.0411512	-0.0657456	0.0117382	-0.143903	17.3668	17.1302	16.9395	16.9071	17.0666	16.7427	18.8896	15.6398
CTL0756	A0A0H3MCB5	ADP,ATP carrier protein	Chlamydia trachomatis serovar L2 (strain 434/Bu / ATCC VR-902B) OX=471472	37.8	4	0	-0.0692074	-0.106463	-0.145566	-0.0304753	-0.0843769	-0.0429382	-0.16173	18.7371	18.1282	17.8916	18.1142	18.2595	17.8935	17.6737	17.4179
CTL0756	A0A0H3MCB5	ADP,ATP carrier protein	Chlamydia trachomatis serovar L2 (strain 434/Bu / ATCC VR-902B) OX=471472	46.9	3	0	-0.258232	-0.100349	-0.0327427	-0.165342	0.0572463	0.0239805	-0.0627348	17.4186	17.1149	17.2691	17.2872	17.1453	16.8479	16.5973	16.7237
CTL0756	A0A0H3MCB5	ADP,ATP carrier protein	Chlamydia trachomatis serovar L2 (strain 434/Bu / ATCC VR-902B) OX=471472	49.8	2	0		0.0222075	0.119496	-0.102035	-0.150827	0.279768	0.0611361	16.923		17.8721	16.802	17.9963	16.2571	16.4006	15.9573
CTL0756	A0A0H3MCB5	ADP,ATP carrier protein	Chlamydia trachomatis serovar L2 (strain 434/Bu / ATCC VR-902B) OX=471472	52.9	5	0	0.100899	0.0687188	-0.0328453	0.194137	0.146354	0.134254	0.209506	14.791	17.1699	17.4795	15.897	17.6738	16.8344	16.004	15.7521
CTL0756	A0A0H3MCB5	ADP,ATP carrier protein	Chlamydia trachomatis serovar L2 (strain 434/Bu / ATCC VR-902B) OX=471472	55.5	5	0	0.270523	0.382773	0.112154	0.090995	0.0538666	-0.014271	-0.053758	16.9126	15.3033	13.7285	12.917	15.5345	12.8125	12.3245	12.6566
CTL0765	A0A0H3MCB9	Uncharacterized protein	Chlamydia trachomatis serovar L2 (strain 434/Bu / ATCC VR-902B) OX=471472	37.8	3	0	0.07891	-0.0868364	-0.046732	0.0205618	-0.0327048	0.0514649	-0.00758594	17.711	17.2502	16.8852	17.1869	17.2845	16.9191	16.742	16.5459
CTL0765	A0A0H3MCB9	Uncharacterized protein	Chlamydia trachomatis serovar L2 (strain 434/Bu / ATCC VR-902B) OX=471472	40.4	3	0	0.112165	-0.127065	0.00959415	0.0208372	-0.0908784	-0.15114	-0.114054	17.9298	17.3681	16.9114	17.3169	16.7153	16.4925	15.5744	16.0579
CTL0765	A0A0H3MCB9	Uncharacterized protein	Chlamydia trachomatis serovar L2 (strain 434/Bu / ATCC VR-902B) OX=471472	44	4	0	-0.107342	-0.258118	-0.018248	-0.240568	-0.113309	-0.170306	-0.254144	18.098	17.1391	16.9618	17.563	16.7531	16.8979	16.1997	16.3447
CTL0765	A0A0H3MCB9	Uncharacterized protein	Chlamydia trachomatis serovar L2 (strain 434/Bu / ATCC VR-902B) OX=471472	49.8	2	0		-0.142117	0.0979551	-0.188249	-0.0730772	0.114488	-0.0298678	14.7722		15.5569	14.6296	15.7592	14.184	14.0845	13.7155
CTL0766	A0A0H3MHH0	Uncharacterized protein	Chlamydia trachomatis serovar L2 (strain 434/Bu / ATCC VR-902B) OX=471472	37	5	0	-0.0373232	0.0737838	0.16071	-0.0727431	0.461888	-1.44265	-0.115979	21.8712	21.6679	21.4419	21.6954	21.4572	21.7749	21.9397	20.1722
CTL0766	A0A0H3MHH0	Uncharacterized protein	Chlamydia trachomatis serovar L2 (strain 434/Bu / ATCC VR-902B) OX=471472	37.8	5	0	0.13522	0.326762	0.732779	0.898011	0.563345	0.072788	-0.0425777	22.1694	21.765	21.7572	22.4249	22.6204	21.9736	21.2218	20.9694
CTL0766	A0A0H3MHH0	Uncharacterized protein	Chlamydia trachomatis serovar L2 (strain 434/Bu / ATCC VR-902B) OX=471472	40.4	6	0	-0.12421	-0.108536	-0.0175279	-0.156769	-0.711978	-1.09512	-1.16699	23.9218	23.1237	22.9219	23.2817	22.5297	21.8634	20.6224	20.9969
CTL0766	A0A0H3MHH0	Uncharacterized protein	Chlamydia trachomatis serovar L2 (strain 434/Bu / ATCC VR-902B) OX=471472	44	8	0	-0.104859	0.011135	0.086598	-0.0721387	-0.0176908	-0.195689	-0.515068	23.2609	22.3044	22.3939	22.8308	22.0844	22.1564	21.3372	21.2467
CTL0766	A0A0H3MHH0	Uncharacterized protein	Chlamydia trachomatis serovar L2 (strain 434/Bu / ATCC VR-902B) OX=471472	46.9	6	0	-0.00436876	0.0167343	0.0888291	0.0281551	-0.00527576	-0.0261056	-0.0758334	20.908	20.8583	20.8757	20.8982	20.8282	20.2749	20.0367	20.2001
CTL0766	A0A0H3MHH0	Uncharacterized protein	Chlamydia trachomatis serovar L2 (strain 434/Bu / ATCC VR-902B) OX=471472	49.8	7	0		0.0414387	0.0420591	0.0878215	0.0122394	0.160765	-0.027563	20.6085		21.5768	20.41	21.8716	20.1057	19.9671	19.5541
CTL0766	A0A0H3MHH0	Uncharacterized protein	Chlamydia trachomatis serovar L2 (strain 434/Bu / ATCC VR-902B) OX=471472	52.9	4	0	0.199941	0.525499	0.338261	0.149446	0.241143	0.45644	0.205271	17.657	20.135	20.8023	19.1342	20.4952	19.7953	19.1923	18.6139
CTL0766	A0A0H3MHH0	Uncharacterized protein	Chlamydia trachomatis serovar L2 (strain 434/Bu / ATCC VR-902B) OX=471472	55.5	7	0	-0.151817	-0.259703	-0.202487	-0.0526444	-0.192791	-0.13323	-0.180897	22.427	20.3953	18.6004	18.1167	20.9053	18.0802	17.72	18.0439
CTL0766	A0A0H3MHH0	Uncharacterized protein	Chlamydia trachomatis serovar L2 (strain 434/Bu / ATCC VR-902B) OX=471472	58.6	3	0	-0.0084542	-0.122224	-0.0364274	-0.161	-0.00188633	-0.0900018	0.0865952	16.4925	16.0706	15.8857	15.8044	15.4773	16.1275	14.9056	14.9787
CTL0766	A0A0H3MHH0	Uncharacterized protein	Chlamydia trachomatis serovar L2 (strain 434/Bu / ATCC VR-902B) OX=471472	62	4	0	-0.00278916	0.0642087	0.0172857	0.224241	0.0724187	0.112098	0.0279658	19.3551	20.0441	21.3439	18.3744	22.3481	18.1943	18.5583	18.4053
CTL0791	A0A0H3MCL8	Putative membrane protein	Chlamydia trachomatis serovar L2 (strain 434/Bu / ATCC VR-902B) OX=471472	37	7	0	0.0508912	0.0708869	0.0333731	0.0491115	0.164652	0.30376	-0.114964	20.1664	20.0513	19.7341	19.8632	19.8742	19.7728	21.9813	18.4684
CTL0791	A0A0H3MCL8	Putative membrane protein	Chlamydia trachomatis serovar L2 (strain 434/Bu / ATCC VR-902B) OX=471472	37.8	9	0	-0.0356357	-0.134415	-0.113411	-0.110566	-0.100566	-0.03719	0.00494582	20.7398	20.1645	19.8664	20.1491	20.1822	19.88	19.6821	19.5873
CTL0791	A0A0H3MCL8	Putative membrane protein	Chlamydia trachomatis serovar L2 (strain 434/Bu / ATCC VR-902B) OX=471472	40.4	7	0	-0.164267	-0.180831	-0.100457	-0.220108	-0.133799	-0.17265	0.0430373	22.6145	21.7764	21.5423	21.8915	21.1591	21.1343	20.2376	20.8997
CTL0791	A0A0H3MCL8	Putative membrane protein	Chlamydia trachomatis serovar L2 (strain 434/Bu / ATCC VR-902B) OX=471472	44	8	0	-0.0643447	-0.221014	-0.203607	-0.208968	-0.217197	-0.0775406	-0.0396098	23.183	22.2671	22.0839	22.4627	21.8697	21.8791	21.3775	21.6443
CTL0791	A0A0H3MCL8	Putative membrane protein	Chlamydia trachomatis serovar L2 (strain 434/Bu / ATCC VR-902B) OX=471472	46.9	8	0	-0.0277684	-0.0483435	-0.20906	-0.217049	-0.149518	-0.115707	-0.0573214	22.6502	22.577	22.5527	22.3425	22.3252	21.8728	21.6893	21.9607
CTL0791	A0A0H3MCL8	Putative membrane protein	Chlamydia trachomatis serovar L2 (strain 434/Bu / ATCC VR-902B) OX=471472	49.8	9	0		-0.135292	-0.330191	-0.00736951	-0.224939	-0.242591	-0.0725179	19.6877		20.4792	19.117	20.8556	18.9477	18.6429	18.5883
CTL0791	A0A0H3MCL8	Putative membrane protein	Chlamydia trachomatis serovar L2 (strain 434/Bu / ATCC VR-902B) OX=471472	52.9	6	0	0.0879175	0.120757	-0.0743073	0.12051	0.213789	-0.0814234	0.00636704	18.6578	21.0238	21.3984	19.7224	21.467	20.7687	19.6552	19.4158
CTL0791	A0A0H3MCL8	Putative membrane protein	Chlamydia trachomatis serovar L2 (strain 434/Bu / ATCC VR-902B) OX=471472	55.5	6	0	-0.278091	-0.583032	-0.563242	-0.230854	-0.578759	-0.579744	-0.484641	24.7763	22.6183	20.6263	20.1052	23.0763	20.0435	19.6227	20.0894
CTL0791	A0A0H3MCL8	Putative membrane protein	Chlamydia trachomatis serovar L2 (strain 434/Bu / ATCC VR-902B) OX=471472	58.6	4	0	-0.0632783	0.0228017	-0.122106	-0.156804	0.0860669	0.177573	0.211775	16.6256	16.1489	16.1638	15.8519	15.6146	16.3486	15.3063	15.2371
CTL0791	A0A0H3MCL8	Putative membrane protein	Chlamydia trachomatis serovar L2 (strain 434/Bu / ATCC VR-902B) OX=471472	62	5	0	0.184469	0.0171368	-0.105173	0.0714295	-0.0683353	-0.0337951	-0.18529	19.0947	19.971	21.0364	17.9916	21.9349	17.7932	18.1521	17.9317
CTL0797	A0A0H3MHH5	Acyl-CoA hydrolase	Chlamydia trachomatis serovar L2 (strain 434/Bu / ATCC VR-902B) OX=471472	55.5	4	0	-0.294622	-0.41928	-0.394264	-0.107305	-0.285025	-0.366958	-0.390136	19.7437	17.5692	15.7575	15.2417	18.1673	15.3047	14.803	15.1514
CTL0799	A0A0H3MLD8	tRNA threonylcarbamoyladenosine biosynthesis protein TsaE	Chlamydia trachomatis serovar L2 (strain 434/Bu / ATCC VR-902B) OX=471472	37	3	0	0.0699195	0.0500972	0.056672	0.0580733	0.226084	-0.00330668	0.0136609	17.0957	16.9997	16.6427	16.8158	16.8125	16.7636	18.6036	15.5264
CTL0799	A0A0H3MLD8	tRNA threonylcarbamoyladenosine biosynthesis protein TsaE	Chlamydia trachomatis serovar L2 (strain 434/Bu / ATCC VR-902B) OX=471472	37.8	4	0	0.0272649	0.0216194	0.0336538	-0.0406193	0.0861278	0.112622	-0.0269015	17.9843	17.4719	17.2669	17.5406	17.4966	17.3112	17.0764	16.7999
CTL0799	A0A0H3MLD8	tRNA threonylcarbamoyladenosine biosynthesis protein TsaE	Chlamydia trachomatis serovar L2 (strain 434/Bu / ATCC VR-902B) OX=471472	40.4	3	0	-0.0148153	0.188476	-0.0387724	0.201666	0.0466138	0.22845	-0.0429995	17.3622	16.6735	16.6593	16.7009	16.3286	16.0624	15.3864	15.5613
CTL0799	A0A0H3MLD8	tRNA threonylcarbamoyladenosine biosynthesis protein TsaE	Chlamydia trachomatis serovar L2 (strain 434/Bu / ATCC VR-902B) OX=471472	44	2	0	0.108168	0.198318	0.095969	0.145079	-0.0710262	0.179098	-0.209684	16.5983	15.8549	15.9185	16.1776	15.6391	15.4406	15.0494	14.8895
CTL0799	A0A0H3MLD8	tRNA threonylcarbamoyladenosine biosynthesis protein TsaE	Chlamydia trachomatis serovar L2 (strain 434/Bu / ATCC VR-902B) OX=471472	46.9	2	0	-0.216709	-0.173066	-0.12257	-0.16502	0.0498125	0.0152995	0.0250325	16.9983	16.7362	16.7761	16.7771	16.7253	16.4202	16.1684	16.3912
CTL0800	A0A0H3MCM1	Uncharacterized protein	Chlamydia trachomatis serovar L2 (strain 434/Bu / ATCC VR-902B) OX=471472	37	14	0	0.0571593	0.0885981	0.0767805	0.0293193	-0.163736	0.143276	-0.0190902	22.0672	21.9583	21.6526	21.8074	21.7552	21.3452	23.7216	20.465
CTL0800	A0A0H3MCM1	Uncharacterized protein	Chlamydia trachomatis serovar L2 (strain 434/Bu / ATCC VR-902B) OX=471472	37.8	12	0	-0.000335937	-0.0420289	-0.0676057	-0.070593	-0.101902	-0.0436649	-0.0396215	23.9943	23.4543	23.2133	23.4494	23.4767	23.1332	22.9302	22.7972
CTL0800	A0A0H3MCM1	Uncharacterized protein	Chlamydia trachomatis serovar L2 (strain 434/Bu / ATCC VR-902B) OX=471472	40.4	12	0	-0.109064	-0.206816	-0.0644484	-0.284632	-0.0881301	-0.262276	-0.139082	24.138	23.3551	23.0398	23.4511	22.6181	22.7035	21.6715	22.2411
CTL0800	A0A0H3MCM1	Uncharacterized protein	Chlamydia trachomatis serovar L2 (strain 434/Bu / ATCC VR-902B) OX=471472	44	12	0	-0.0634376	-0.142196	-0.0877551	-0.217106	-0.185786	-0.175085	-0.142031	23.9584	23.0434	22.9381	23.3539	22.6369	22.6858	22.0553	22.3172
CTL0800	A0A0H3MCM1	Uncharacterized protein	Chlamydia trachomatis serovar L2 (strain 434/Bu / ATCC VR-902B) OX=471472	46.9	12	0	-0.0254897	-0.052145	-0.0427239	-0.0115856	-0.0751279	-0.107868	-0.0726743	21.7594	21.6885	21.6581	21.618	21.6398	21.0564	20.8063	21.0545
CTL0808	A0A0H3MCC9	Uncharacterized protein	Chlamydia trachomatis serovar L2 (strain 434/Bu / ATCC VR-902B) OX=471472	37	3	0	-0.206954	-0.225404	-0.186212	-0.24272	0.471586	-0.355894	-0.114186	19.0896	18.7167	18.3611	18.5668	18.5056	19.0029	20.2449	17.3924
CTL0808	A0A0H3MCC9	Uncharacterized protein	Chlamydia trachomatis serovar L2 (strain 434/Bu / ATCC VR-902B) OX=471472	37.8	3	0	-0.0428728	-0.202602	-0.201953	-0.102221	-0.110762	-0.111125	-0.217269	20.3722	19.7897	19.4306	19.6929	19.8229	19.5022	19.2406	18.9975
CTL0808	A0A0H3MCC9	Uncharacterized protein	Chlamydia trachomatis serovar L2 (strain 434/Bu / ATCC VR-902B) OX=471472	40.4	3	0	-0.125928	-0.335575	-0.148613	-0.338739	-0.320821	-0.428042	-0.228553	20.7875	19.9877	19.5605	20.0164	19.2134	19.1203	18.1552	18.8011
CTL0808	A0A0H3MCC9	Uncharacterized protein	Chlamydia trachomatis serovar L2 (strain 434/Bu / ATCC VR-902B) OX=471472	44	2	0	-0.0427058	-0.233513	-0.280752	-0.141067	-0.122494	-0.019463	-0.23479	19.4479	18.5536	18.3363	18.6504	18.2025	18.2386	17.7004	17.714
CTL0808	A0A0H3MCC9	Uncharacterized protein	Chlamydia trachomatis serovar L2 (strain 434/Bu / ATCC VR-902B) OX=471472	46.9	3	0	-0.00755961	-0.183156	-0.138216	-0.197762	-0.219082	-0.223799	-0.156183	19.5784	19.5254	19.3461	19.3415	19.2727	18.7314	18.5094	18.79
CTL0809	A0A0H3MHI4	Putative exported protein	Chlamydia trachomatis serovar L2 (strain 434/Bu / ATCC VR-902B) OX=471472	37	7	0	0.0328204	0.127244	0.140219	0.134879	0.176492	-0.0355585	0.0484496	19.0962	18.963	18.7202	18.8998	18.8898	18.7144	20.5717	17.5616
CTL0809	A0A0H3MHI4	Putative exported protein	Chlamydia trachomatis serovar L2 (strain 434/Bu / ATCC VR-902B) OX=471472	37.8	6	0	0.00587637	0.0865266	0.105788	0.219295	0.146573	0.0868841	-0.111142	21.6359	21.1021	20.9834	21.2643	21.4081	21.0232	20.7023	20.3673
CTL0809	A0A0H3MHI4	Putative exported protein	Chlamydia trachomatis serovar L2 (strain 434/Bu / ATCC VR-902B) OX=471472	40.4	6	0	0.0268467	-0.0129571	0.0347849	-0.0320632	-0.0745871	-0.289132	-0.313342	22.0847	21.4377	21.1804	21.497	20.8174	20.6637	19.5914	20.0135
CTL0809	A0A0H3MHI4	Putative exported protein	Chlamydia trachomatis serovar L2 (strain 434/Bu / ATCC VR-902B) OX=471472	44	6	0	-0.0182106	-0.0254274	0.00567927	0.0552817	0.0283266	0.00333178	-0.237042	22.1027	21.2329	21.1991	21.5916	21.0536	21.0442	20.378	20.3665
CTL0809	A0A0H3MHI4	Putative exported protein	Chlamydia trachomatis serovar L2 (strain 434/Bu / ATCC VR-902B) OX=471472	46.9	6	0	0.0242658	-0.0166327	0.0701794	0.0452663	-0.0168308	-0.01716	-0.0337646	20.3043	20.2832	20.2386	20.2759	20.2417	19.6596	19.442	19.6384
CTL0809	A0A0H3MHI4	Putative exported protein	Chlamydia trachomatis serovar L2 (strain 434/Bu / ATCC VR-902B) OX=471472	49.8	4	0		-0.40234	0.107388	-0.311863	-0.0396832	-0.0997657	-0.177706	18.73		19.2546	18.5969	19.5935	18.1753	17.8281	17.5255
CTL0809	A0A0H3MHI4	Putative exported protein	Chlamydia trachomatis serovar L2 (strain 434/Bu / ATCC VR-902B) OX=471472	52.9	5	0	-0.248296	-0.0904502	0.0225099	0.0734357	-0.0929749	0.150936	0.0889853	16.5595	18.5892	19.0888	17.7209	19.3216	18.3636	17.7892	17.4001
CTL0809	A0A0H3MHI4	Putative exported protein	Chlamydia trachomatis serovar L2 (strain 434/Bu / ATCC VR-902B) OX=471472	55.5	2	0	-0.184637	0.0828988	0.233633	-0.0497386	0.139776	0.274045	0.320689	17.3906	15.3261	13.9066	13.5165	15.8718	13.3764	13.0909	13.5091
CTL0818	A0A0H3MCN3	Putative helicase (SWF/SNF family)	Chlamydia trachomatis serovar L2 (strain 434/Bu / ATCC VR-902B) OX=471472	37	6	0	0.136205	0.0283926	-0.0524249	-0.0384257	-0.255999	0.137074	-0.136503	15.6104	15.5807	15.1357	15.2214	15.2308	14.7962	17.2587	13.8909
CTL0818	A0A0H3MCN3	Putative helicase (SWF/SNF family)	Chlamydia trachomatis serovar L2 (strain 434/Bu / ATCC VR-902B) OX=471472	37.8	8	0	0.00111323	-0.0195699	-0.0911608	-0.0508264	-0.0138037	-0.000314036	-0.12792	19.0757	18.5371	18.3171	18.5072	18.5778	18.3027	18.0549	17.7903
CTL0818	A0A0H3MCN3	Putative helicase (SWF/SNF family)	Chlamydia trachomatis serovar L2 (strain 434/Bu / ATCC VR-902B) OX=471472	40.4	4	0	-0.0674706	-0.103103	-0.16453	-0.0446199	-0.264079	-0.0455265	-0.187353	17.8397	17.0984	16.8452	17.0527	16.5598	16.2292	15.59	15.8945
CTL0818	A0A0H3MCN3	Putative helicase (SWF/SNF family)	Chlamydia trachomatis serovar L2 (strain 434/Bu / ATCC VR-902B) OX=471472	44	3	0	-0.0478906	-0.111235	-0.0131494	0.0477706	0.00332658	-0.094903	0.0919991	16.8377	15.9382	15.8484	16.3078	15.7811	15.7543	15.0148	15.4306
CTL0819	A0A0H3MCD5	Putative membrane protein	Chlamydia trachomatis serovar L2 (strain 434/Bu / ATCC VR-902B) OX=471472	58.6	2	0	-0.0894271	-0.192806	0.028129	-0.135929	0.0281295	-0.258103	-0.430349	17.9263	17.4234	17.2489	17.3028	16.9362	17.5913	16.1713	15.8956
CTL0819	A0A0H3MCD5	Putative membrane protein	Chlamydia trachomatis serovar L2 (strain 434/Bu / ATCC VR-902B) OX=471472	62	2	0	-0.068719	-0.296866	0.164289	-0.353921	0.0600262	-0.449759	-0.657846	16.3101	16.9332	17.9378	15.4764	18.725	15.1369	14.9515	14.6745
CTL0823	A0A0H3MLF6	Uncharacterized protein	Chlamydia trachomatis serovar L2 (strain 434/Bu / ATCC VR-902B) OX=471472	37	3	0	-0.43798	-0.426015	-0.499204	-0.248853	-0.455924	-0.333637	-0.19431	14.7312	14.1273	13.8021	13.8954	14.1411	13.717	15.9087	12.9539
CTL0823	A0A0H3MLF6	Uncharacterized protein	Chlamydia trachomatis serovar L2 (strain 434/Bu / ATCC VR-902B) OX=471472	37.8	4	0	-0.0439306	-0.0105326	-0.0487463	0.0183841	0.0486401	-0.00140657	-0.0610001	17.5479	16.9643	16.7984	17.0218	17.1192	16.8373	16.526	16.3294
CTL0823	A0A0H3MLF6	Uncharacterized protein	Chlamydia trachomatis serovar L2 (strain 434/Bu / ATCC VR-902B) OX=471472	40.4	4	0	-0.0719693	-0.0860844	-0.160133	-0.0254629	-0.144995	0.134648	-0.0643978	19.098	18.3522	18.1206	18.3154	17.8373	17.6067	17.0285	17.2758
CTL0823	A0A0H3MLF6	Uncharacterized protein	Chlamydia trachomatis serovar L2 (strain 434/Bu / ATCC VR-902B) OX=471472	44	3	0	0.0311112	-0.0322882	-0.019962	0.0415483	0.038644	0.131524	0.0691443	20.0663	19.2458	19.1559	19.5296	19.0035	19.0182	18.4698	18.6363
CTL0823	A0A0H3MLF6	Uncharacterized protein	Chlamydia trachomatis serovar L2 (strain 434/Bu / ATCC VR-902B) OX=471472	46.9	2	0	-0.0413943	-0.112873	0.0711981	0.152498	0.209193	0.231223	0.19403	18.0363	17.9495	17.8743	18.0089	18.0809	17.6176	17.4223	17.5982
CTL0828	A0A0H3MLF9	Putative membrane protein	Chlamydia trachomatis serovar L2 (strain 434/Bu / ATCC VR-902B) OX=471472	37	3	0	-0.00494304	-0.0542359	-0.0193461	-0.00087043	0.149453	0.311886	-0.0224513	21.4638	21.2929	20.9064	21.1079	21.1217	21.055	23.2868	19.8583
CTL0828	A0A0H3MLF9	Putative membrane protein	Chlamydia trachomatis serovar L2 (strain 434/Bu / ATCC VR-902B) OX=471472	37.8	3	0	-0.0164322	-0.0925988	-0.107519	-0.0619904	-0.0813472	0.005025	-0.00599388	22.0626	21.5064	21.231	21.4777	21.5535	21.222	21.0471	20.8991
CTL0828	A0A0H3MLF9	Putative membrane protein	Chlamydia trachomatis serovar L2 (strain 434/Bu / ATCC VR-902B) OX=471472	40.4	3	0	-0.196684	-0.341574	-0.246072	-0.414934	-0.254285	-0.379685	-0.205317	22.6711	21.8006	21.4382	21.8025	21.0209	21.0704	20.0872	20.7079
CTL0828	A0A0H3MLF9	Putative membrane protein	Chlamydia trachomatis serovar L2 (strain 434/Bu / ATCC VR-902B) OX=471472	44	3	0	-0.152396	-0.244167	-0.239783	-0.389304	-0.236147	-0.279921	-0.218331	22.3321	21.3282	21.2099	21.5756	20.8385	21.0092	20.3242	20.6147
CTL0828	A0A0H3MLF9	Putative membrane protein	Chlamydia trachomatis serovar L2 (strain 434/Bu / ATCC VR-902B) OX=471472	46.9	4	0	-0.0570847	-0.204946	-0.203568	-0.190748	-0.160608	-0.23207	-0.148237	20.8366	20.7341	20.5825	20.5343	20.5379	20.0481	19.7593	20.0562
CTL0828	A0A0H3MLF9	Putative membrane protein	Chlamydia trachomatis serovar L2 (strain 434/Bu / ATCC VR-902B) OX=471472	49.8	3	0		-0.134277	-0.14776	-0.102693	-0.221552	-0.265474	-0.16931	21.615		22.4076	21.2268	22.6876	20.8784	20.5474	20.4189
CTL0828	A0A0H3MLF9	Putative membrane protein	Chlamydia trachomatis serovar L2 (strain 434/Bu / ATCC VR-902B) OX=471472	52.9	2	0	-0.24792	-0.102702	-0.340726	-0.25528	-0.15616	-0.379708	-0.39772	17.3411	19.3712	19.8581	18.1392	19.7745	19.082	18.0401	17.695
CTL0828	A0A0H3MLF9	Putative membrane protein	Chlamydia trachomatis serovar L2 (strain 434/Bu / ATCC VR-902B) OX=471472	55.5	3	0	-0.347744	-0.565813	-0.673767	-0.326767	-0.635144	-0.634861	-0.7132	22.9343	20.7067	18.8016	18.1527	21.1384	18.1451	17.7256	18.0189
CTL0828	A0A0H3MLF9	Putative membrane protein	Chlamydia trachomatis serovar L2 (strain 434/Bu / ATCC VR-902B) OX=471472	58.6	3	0	-0.184862	-0.223402	-0.337589	-0.247895	-0.199785	-0.309956	-0.304792	18.3284	17.7301	17.6204	17.3392	17.2263	17.7655	16.5216	16.4233
CTL0828	A0A0H3MLF9	Putative membrane protein	Chlamydia trachomatis serovar L2 (strain 434/Bu / ATCC VR-902B) OX=471472	62	3	0	0.12113	-0.0033331	-0.0658282	0.0110123	-0.0600559	0.0848783	-0.0501864	17.3069	18.1199	19.2282	16.2431	20.0867	16.0137	16.483	16.279
CTL0829	A0A0H3MCP1	Putative exported protein	Chlamydia trachomatis serovar L2 (strain 434/Bu / ATCC VR-902B) OX=471472	37	4	0	-0.113153	-0.0902184	-0.0280965	-0.115161	-0.129771	-1.0077	-0.219128	17.1862	16.907	16.5928	16.8215	16.7297	16.4981	17.6896	15.384
CTL0829	A0A0H3MCP1	Putative exported protein	Chlamydia trachomatis serovar L2 (strain 434/Bu / ATCC VR-902B) OX=471472	37.8	3	0	0.111304	0.321657	0.79642	0.900544	0.460435	0.0990974	-0.0507946	16.5428	16.1145	16.1255	16.8619	16.9963	16.2441	15.6215	15.3346
CTL0829	A0A0H3MCP1	Putative exported protein	Chlamydia trachomatis serovar L2 (strain 434/Bu / ATCC VR-902B) OX=471472	40.4	2	0	0.0511242	0.0497218	0.0753053	0.00771822	-0.864444	-1.43375	-1.7353	19.1122	18.4895	18.2706	18.5651	17.8847	16.9014	15.4743	15.6191
CTL0829	A0A0H3MCP1	Putative exported protein	Chlamydia trachomatis serovar L2 (strain 434/Bu / ATCC VR-902B) OX=471472	44	2	0	0.0287089	0.0418865	0.182072	0.104354	0.0562577	0.003132	-0.27512	17.5217	16.6988	16.6855	17.1871	16.5217	16.4912	15.7968	15.7475
CTL0831	A0A0H3MHK0	Putative membrane protein	Chlamydia trachomatis serovar L2 (strain 434/Bu / ATCC VR-902B) OX=471472	37	2	0	-0.145023	-0.177717	-0.22157	-0.0662664	0.338499	-0.184703	-0.111611	14.7743	14.4633	14.0934	14.2161	14.3668	14.5545	16.1007	13.0797
CTL0831	A0A0H3MHK0	Putative membrane protein	Chlamydia trachomatis serovar L2 (strain 434/Bu / ATCC VR-902B) OX=471472	40.4	2	0	0.532486	0.950728	0.0677812	0.930425	0.483618	1.15901	-0.126751	18.0034	17.8621	18.0628	17.4487	17.6985	17.1406	16.9582	16.1188
CTL0831	A0A0H3MHK0	Putative membrane protein	Chlamydia trachomatis serovar L2 (strain 434/Bu / ATCC VR-902B) OX=471472	46.9	2	0	-0.115314	0.0869647	-0.0207446	0.0665297	0.0732592	0.256872	0.137937	17.3786	17.2179	17.4164	17.2592	17.3371	16.8239	16.7902	16.8843
CTL0836	A0A0H3MHK3	Putative exported protein	Chlamydia trachomatis serovar L2 (strain 434/Bu / ATCC VR-902B) OX=471472	37.8	2	0	-0.0607283	0.0497566	-0.0802156	0.00612672	-0.125698	0.0632845	-0.0664101	17.9042	17.3038	17.215	17.3467	17.4633	17.0193	16.947	16.6803
CTL0836	A0A0H3MHK3	Putative exported protein	Chlamydia trachomatis serovar L2 (strain 434/Bu / ATCC VR-902B) OX=471472	44	2	0	-0.105442	-0.0660813	-0.0774331	-0.0115282	-0.0077912	-0.0104683	-0.0766602	18.3659	17.4088	17.4217	17.7717	17.25	17.2713	16.6274	16.7901
CTL0836	A0A0H3MHK3	Putative exported protein	Chlamydia trachomatis serovar L2 (strain 434/Bu / ATCC VR-902B) OX=471472	46.9	2	0	-0.0244151	-0.0988154	-0.0315829	0.0105082	-0.202356	-0.0874164	-0.0963553	17.6386	17.5688	17.4907	17.5084	17.5412	16.8084	16.706	16.9101
CTL0840	A0A0H3MCQ4	Uncharacterized protein	Chlamydia trachomatis serovar L2 (strain 434/Bu / ATCC VR-902B) OX=471472	49.8	2	0		-0.0441149	0.12376	0.341479	0.535953	0.573771	0.425622	14.8504		15.7331	14.7336	16.3672	14.8713	14.622	14.2492
CTL0840	A0A0H3MCQ4	Uncharacterized protein	Chlamydia trachomatis serovar L2 (strain 434/Bu / ATCC VR-902B) OX=471472	55.5	2	0	1.12924	0.808275	0.80149	0.609463	1.00297	1.29007	1.35704	15.401	14.6504	12.6423	12.0947	14.5413	12.2499	12.1172	12.5558
CTL0847	A0A0H3MCR9	Uncharacterized protein	Chlamydia trachomatis serovar L2 (strain 434/Bu / ATCC VR-902B) OX=471472	37	7	0	-0.00241694	0.030584	-0.079431	-0.0553552	-0.223021	0.193439	-0.00161563	22.3039	22.1355	21.8313	21.8879	21.9073	21.5226	24.0085	20.7193
CTL0847	A0A0H3MCR9	Uncharacterized protein	Chlamydia trachomatis serovar L2 (strain 434/Bu / ATCC VR-902B) OX=471472	37.8	7	0	-0.0618412	0.0155991	-0.0742539	-0.0418264	-0.105851	-0.0666257	-0.121809	23.5484	22.9469	22.825	22.9968	23.0596	22.6834	22.4613	22.2691
CTL0847	A0A0H3MCR9	Uncharacterized protein	Chlamydia trachomatis serovar L2 (strain 434/Bu / ATCC VR-902B) OX=471472	40.4	6	0	0.0244428	-0.0445246	-0.0483323	-0.180939	-0.0206663	-0.0722692	0.0301093	24.4603	23.8109	23.5244	23.7894	23.044	23.0932	22.1838	22.7325
CTL0847	A0A0H3MCR9	Uncharacterized protein	Chlamydia trachomatis serovar L2 (strain 434/Bu / ATCC VR-902B) OX=471472	44	5	0	0.0325542	-0.0104319	0.0181588	-0.00482186	0.011857	0.0337444	-0.0178887	23.77	22.951	22.8815	23.2715	22.6608	22.6951	22.0757	22.253
CTL0847	A0A0H3MCR9	Uncharacterized protein	Chlamydia trachomatis serovar L2 (strain 434/Bu / ATCC VR-902B) OX=471472	46.9	5	0	-0.088414	-0.0724292	-0.0567166	-0.120862	-0.0722166	-0.125771	-0.119186	23.5525	23.4187	23.4309	23.3971	23.3237	22.8524	22.5815	22.8011
CTL0847	A0A0H3MCR9	Uncharacterized protein	Chlamydia trachomatis serovar L2 (strain 434/Bu / ATCC VR-902B) OX=471472	49.8	7	0		-0.0723715	-0.242128	-0.113457	-0.217418	-0.215705	-0.253119	22.2493		23.1038	21.7667	23.3111	21.5168	21.2314	20.9693
CTL0847	A0A0H3MCR9	Uncharacterized protein	Chlamydia trachomatis serovar L2 (strain 434/Bu / ATCC VR-902B) OX=471472	52.9	6	0	0.182521	0.176448	-0.00886125	0.170538	0.175244	-0.0231399	-0.0931067	18.7298	21.1904	21.5261	19.8599	21.5891	20.8022	19.7855	19.3884
CTL0847	A0A0H3MCR9	Uncharacterized protein	Chlamydia trachomatis serovar L2 (strain 434/Bu / ATCC VR-902B) OX=471472	55.5	6	0	-0.102299	-0.269064	-0.344291	-0.0668646	-0.290337	-0.329119	-0.271326	23.3005	21.3183	19.4644	18.8483	21.7644	18.8561	18.3975	18.8269
CTL0847	A0A0H3MCR9	Uncharacterized protein	Chlamydia trachomatis serovar L2 (strain 434/Bu / ATCC VR-902B) OX=471472	58.6	4	0	0.0154677	-0.149497	-0.183853	-0.12205	-0.242356	-0.249438	-0.223604	18.8673	18.4693	18.2333	18.0319	17.8911	18.2618	17.121	17.0434
CTL0847	A0A0H3MCR9	Uncharacterized protein	Chlamydia trachomatis serovar L2 (strain 434/Bu / ATCC VR-902B) OX=471472	62	4	0	0.219829	0.0919689	0.24269	0.19806	0.0441359	0.158662	-0.0590367	16.4082	17.3198	18.4247	15.6529	19.375	15.2191	15.658	15.3714
CTL0853	A0A0H3MCS4	Uncharacterized protein	Chlamydia trachomatis serovar L2 (strain 434/Bu / ATCC VR-902B) OX=471472	37	12	0	-0.0976102	-0.218988	-0.227976	-0.20648	-0.545761	-0.0706626	-0.102156	19.7916	19.528	19.0695	19.227	19.2439	18.6876	21.2321	18.1064
CTL0853	A0A0H3MCS4	Uncharacterized protein	Chlamydia trachomatis serovar L2 (strain 434/Bu / ATCC VR-902B) OX=471472	37.8	13	0	-0.0708516	-0.175401	-0.207029	-0.154315	-0.137014	-0.12966	-0.161328	20.9393	20.3288	20.0249	20.255	20.3379	20.0431	19.7892	19.6205
CTL0853	A0A0H3MCS4	Uncharacterized protein	Chlamydia trachomatis serovar L2 (strain 434/Bu / ATCC VR-902B) OX=471472	40.4	13	0	-0.0871744	-0.162319	-0.18285	-0.137121	-0.121528	-0.127455	-0.0795282	21.4242	20.6632	20.3705	20.6189	20.0518	19.9563	19.0925	19.5868
CTL0853	A0A0H3MCS4	Uncharacterized protein	Chlamydia trachomatis serovar L2 (strain 434/Bu / ATCC VR-902B) OX=471472	44	12	0	-0.0450011	-0.044417	-0.101395	0.0316884	-0.00622345	0.124643	0.00891287	20.0218	19.1252	19.0993	19.4037	18.9491	18.9288	18.4184	18.5316
CTL0853	A0A0H3MCS4	Uncharacterized protein	Chlamydia trachomatis serovar L2 (strain 434/Bu / ATCC VR-902B) OX=471472	46.9	11	0	-0.00869481	-0.11699	-0.136756	-0.0710238	-0.0991235	-0.0470295	-0.111947	20.3199	20.2658	20.1538	20.0845	20.1409	19.5929	19.4276	19.5758
CTL0853	A0A0H3MCS4	Uncharacterized protein	Chlamydia trachomatis serovar L2 (strain 434/Bu / ATCC VR-902B) OX=471472	49.8	11	0		-0.186878	-0.295661	-0.092924	-0.113006	-0.025207	-0.0619818	17.8994		18.6394	17.3633	18.9818	17.2714	17.0721	16.8106
CTL0853	A0A0H3MCS4	Uncharacterized protein	Chlamydia trachomatis serovar L2 (strain 434/Bu / ATCC VR-902B) OX=471472	52.9	4	0	-0.159191	-0.226417	-0.530932	-0.224733	-0.306738	-0.0211094	-0.289767	13.3474	15.4662	15.7407	13.9553	15.8113	14.9377	14.405	13.8092
CTL0858	A0A0H3MDU5	Putative hydrolase	Chlamydia trachomatis serovar L2 (strain 434/Bu / ATCC VR-902B) OX=471472	37	4	0	-0.104573	-0.0471472	-0.0479148	-0.0609629	0.152745	-0.104209	0.00309497	17.2249	16.9544	16.6746	16.8404	16.8227	16.8194	18.6319	15.645
CTL0858	A0A0H3MDU5	Putative hydrolase	Chlamydia trachomatis serovar L2 (strain 434/Bu / ATCC VR-902B) OX=471472	37.8	4	0	-0.106012	-0.107269	-0.0871304	-0.151302	-0.163269	-0.047329	-0.13909	18.3145	17.6688	17.4682	17.75	17.7161	17.392	17.2467	17.0179
CTL0858	A0A0H3MDU5	Putative hydrolase	Chlamydia trachomatis serovar L2 (strain 434/Bu / ATCC VR-902B) OX=471472	40.4	4	0	-0.0754045	0.26074	0.0260951	0.0945263	0.0289895	0.204408	0.0653625	18.1676	17.4184	17.537	17.5712	17.0269	16.8502	16.1678	16.4751
CTL0858	A0A0H3MDU5	Putative hydrolase	Chlamydia trachomatis serovar L2 (strain 434/Bu / ATCC VR-902B) OX=471472	44	4	0	0.0891627	0.170861	0.151409	0.219116	0.16967	0.226416	0.279697	20.6129	19.8505	19.9056	20.2476	19.7277	19.6958	19.1113	19.3935
CTL0858	A0A0H3MDU5	Putative hydrolase	Chlamydia trachomatis serovar L2 (strain 434/Bu / ATCC VR-902B) OX=471472	46.9	4	0	0.120027	0.21952	0.174294	0.164922	0.0625549	0.133643	-0.0264616	18.854	18.9287	19.0245	18.9297	18.911	18.2887	18.1425	18.1954
CTL0858	A0A0H3MDU5	Putative hydrolase	Chlamydia trachomatis serovar L2 (strain 434/Bu / ATCC VR-902B) OX=471472	49.8	5	0		0.0162294	0.0688885	-0.0817956	0.00683024	-0.0907703	-0.050999	19.7741		20.7172	19.6026	20.8677	19.2659	18.8812	18.6963
CTL0858	A0A0H3MDU5	Putative hydrolase	Chlamydia trachomatis serovar L2 (strain 434/Bu / ATCC VR-902B) OX=471472	52.9	3	0	0.133515	0.206889	0.00958948	0.00185932	0.0451285	-0.00699329	0.0493529	17.2618	19.6733	20.0885	18.4103	19.9524	19.204	18.3336	18.0628
CTL0858	A0A0H3MDU5	Putative hydrolase	Chlamydia trachomatis serovar L2 (strain 434/Bu / ATCC VR-902B) OX=471472	55.5	4	0	-0.158053	0.215043	-0.0016596	-0.0983814	0.222373	0.150727	-0.0456271	21.4675	19.4296	18.1156	17.358	19.9	17.5358	17.0444	17.2196
CTL0858	A0A0H3MDU5	Putative hydrolase	Chlamydia trachomatis serovar L2 (strain 434/Bu / ATCC VR-902B) OX=471472	58.6	3	0	-0.074777	0.366839	0.196876	0.234714	-0.18757	0.259862	-0.112863	16.3545	15.8663	16.2367	15.8997	15.735	15.8038	15.1175	14.6413
CTL0858	A0A0H3MDU5	Putative hydrolase	Chlamydia trachomatis serovar L2 (strain 434/Bu / ATCC VR-902B) OX=471472	62	3	0	0.12995	0.118773	0.0976414	0.0760158	0.176319	0.254747	0.3036	15.6563	16.4781	17.6997	14.756	18.5011	14.5994	15.0022	14.9822
CTL0864	A0A0H3MLI6	Putative soluble transglycosylase	Chlamydia trachomatis serovar L2 (strain 434/Bu / ATCC VR-902B) OX=471472	37	6	0	0.0694599	0.0676968	0.0314793	0.0295811	0.121025	0.169112	0.155508	19.0349	18.9384	18.5994	18.7298	18.7232	18.5976	20.7151	17.6073
CTL0864	A0A0H3MLI6	Putative soluble transglycosylase	Chlamydia trachomatis serovar L2 (strain 434/Bu / ATCC VR-902B) OX=471472	37.8	7	0	-0.0635861	-0.0221969	-0.0852865	-0.0372429	-0.0513496	0.0185254	-0.0438215	20.4654	19.8622	19.7042	19.9028	19.9811	19.6549	19.4635	19.2641
CTL0864	A0A0H3MLI6	Putative soluble transglycosylase	Chlamydia trachomatis serovar L2 (strain 434/Bu / ATCC VR-902B) OX=471472	40.4	6	0	0.0113674	-0.0745135	-0.0531584	-0.0570473	0.0750817	-0.00609964	-0.0727672	20.5741	19.9117	19.6083	19.8985	19.2818	19.3028	18.3638	18.7435
CTL0864	A0A0H3MLI6	Putative soluble transglycosylase	Chlamydia trachomatis serovar L2 (strain 434/Bu / ATCC VR-902B) OX=471472	44	6	0	-0.0417148	-0.0924167	-0.051226	-0.168475	-0.125142	-0.153354	-0.113724	20.7281	19.8348	19.7575	20.1601	19.4553	19.5162	18.8467	19.1152
CTL0864	A0A0H3MLI6	Putative soluble transglycosylase	Chlamydia trachomatis serovar L2 (strain 434/Bu / ATCC VR-902B) OX=471472	46.9	7	0	0.0401745	0.00606775	-0.0197902	-0.0573429	0.0121279	-0.0545992	-0.137676	20.0745	20.0693	20.0315	19.9561	19.9092	19.4588	19.1747	19.3047
CTL0864	A0A0H3MLI6	Putative soluble transglycosylase	Chlamydia trachomatis serovar L2 (strain 434/Bu / ATCC VR-902B) OX=471472	49.8	7	0		-0.134139	-0.221626	-0.141917	-0.142055	-0.189956	-0.236675	17.7246		18.5174	17.2625	18.7581	17.0675	16.7325	16.4611
CTL0864	A0A0H3MLI6	Putative soluble transglycosylase	Chlamydia trachomatis serovar L2 (strain 434/Bu / ATCC VR-902B) OX=471472	52.9	5	0	-0.0366634	-0.0801587	0.0203726	-0.154191	-0.204759	-0.0225987	-0.0256949	15.4389	17.6802	17.9785	16.5982	17.9734	17.1312	16.4951	16.1648
CTL0864	A0A0H3MLI6	Putative soluble transglycosylase	Chlamydia trachomatis serovar L2 (strain 434/Bu / ATCC VR-902B) OX=471472	55.5	4	0	0.076323	-0.0675755	-0.059895	0.0299303	-0.00970614	-0.112442	0.0427219	19.4356	17.6321	15.8011	15.2679	17.9964	15.2719	14.7494	15.2761
CTL0864	A0A0H3MLI6	Putative soluble transglycosylase	Chlamydia trachomatis serovar L2 (strain 434/Bu / ATCC VR-902B) OX=471472	58.6	3	0	-0.259538	-0.0952791	0.233978	0.0437058	0.0159403	0.0815575	0.0641046	15.1509	14.4779	14.571	14.7332	14.3404	14.8037	13.7356	13.6147
CTL0864	A0A0H3MLI6	Putative soluble transglycosylase	Chlamydia trachomatis serovar L2 (strain 434/Bu / ATCC VR-902B) OX=471472	62	4	0	-0.0814286	-0.271723	0.274656	-0.295751	0.321699	0.394457	0.316302	14.2817	14.8921	15.9345	13.5583	16.7547	13.3701	13.7673	13.6202
CTL0869	B0B8I0	dITP/XTP pyrophosphatase	Chlamydia trachomatis serovar L2 (strain 434/Bu / ATCC VR-902B) OX=471472	37	2	0	-0.157946	-0.0948718	-0.209752	-0.101323	0.168359	-0.025523	-0.0812309	17.335	17.0111	16.737	16.7886	16.8924	16.9451	18.8206	15.6707
CTL0869	B0B8I0	dITP/XTP pyrophosphatase	Chlamydia trachomatis serovar L2 (strain 434/Bu / ATCC VR-902B) OX=471472	37.8	2	0	0.0776508	0.145726	0.168466	0.0830542	0.136109	0.108548	-0.0653166	18.9051	18.4431	18.3118	18.5962	18.5411	18.282	17.9932	17.6823
CTL0869	B0B8I0	dITP/XTP pyrophosphatase	Chlamydia trachomatis serovar L2 (strain 434/Bu / ATCC VR-902B) OX=471472	40.4	3	0	-0.00477174	-0.057563	0.0719078	-0.0876724	-0.0923802	-0.186697	0.0112595	20.8101	20.1315	19.8612	20.2595	19.4872	19.3714	18.4192	19.0635
CTL0869	B0B8I0	dITP/XTP pyrophosphatase	Chlamydia trachomatis serovar L2 (strain 434/Bu / ATCC VR-902B) OX=471472	44	2	0	0.128296	0.108095	0.0961355	0.0732104	0.201344	0.224584	0.146784	17.6149	16.8916	16.8448	17.1943	16.5837	16.7295	16.1114	16.2625
CTL0874	A0A0H3MHM3	TENA_THI-4 domain-containing protein	Chlamydia trachomatis serovar L2 (strain 434/Bu / ATCC VR-902B) OX=471472	37	6	0	0.1433	0.161622	0.174059	0.119186	-0.250978	0.149385	-0.13961	22.5999	22.5772	22.2584	22.4374	22.3778	21.7907	24.2605	20.8773
CTL0874	A0A0H3MHM3	TENA_THI-4 domain-containing protein	Chlamydia trachomatis serovar L2 (strain 434/Bu / ATCC VR-902B) OX=471472	37.8	8	0	0.0337595	0.0431597	-0.0550341	-0.0370709	-0.0100996	0.0475874	0.0258595	23.9521	23.4462	23.2563	23.4197	23.468	23.1828	22.9792	22.8205
CTL0874	A0A0H3MHM3	TENA_THI-4 domain-containing protein	Chlamydia trachomatis serovar L2 (strain 434/Bu / ATCC VR-902B) OX=471472	40.4	6	0	-0.18218	-0.303215	-0.0607769	-0.398958	-0.169013	-0.358777	-0.0762499	24.276	23.42	23.0814	23.5928	22.6418	22.7606	21.713	22.4419
CTL0874	A0A0H3MHM3	TENA_THI-4 domain-containing protein	Chlamydia trachomatis serovar L2 (strain 434/Bu / ATCC VR-902B) OX=471472	44	7	0	-0.129169	-0.0717913	-0.0289276	-0.105103	-0.0616503	-0.1039	-0.198486	24.1464	23.1656	23.1965	23.6008	22.9369	22.998	22.3145	22.4488
CTL0874	A0A0H3MHM3	TENA_THI-4 domain-containing protein	Chlamydia trachomatis serovar L2 (strain 434/Bu / ATCC VR-902B) OX=471472	46.9	6	0	-0.0400528	-0.0305231	-0.0567444	-0.117312	-0.066836	-0.120238	-0.0930521	23.3129	23.2274	23.2332	23.1575	23.0876	22.6181	22.3474	22.5877
CTL0874	A0A0H3MHM3	TENA_THI-4 domain-containing protein	Chlamydia trachomatis serovar L2 (strain 434/Bu / ATCC VR-902B) OX=471472	49.8	7	0		-0.12793	-0.106292	-0.128037	-0.174031	-0.0133171	-0.0589936	21.7654		22.5643	21.4186	22.8127	21.0763	20.9499	20.6796
CTL0874	A0A0H3MHM3	TENA_THI-4 domain-containing protein	Chlamydia trachomatis serovar L2 (strain 434/Bu / ATCC VR-902B) OX=471472	52.9	7	0	-0.0829446	-0.134448	-0.0810624	-0.155504	-0.0764558	-0.134874	-0.133983	19.0577	21.2528	21.5431	20.1156	21.5909	20.8784	20.0016	19.6754
CTL0874	A0A0H3MHM3	TENA_THI-4 domain-containing protein	Chlamydia trachomatis serovar L2 (strain 434/Bu / ATCC VR-902B) OX=471472	55.5	6	0	-0.156646	-0.131934	-0.100854	-0.0989038	-0.133371	-0.129467	-0.00402367	22.5172	20.4806	18.8183	18.3085	20.9491	18.2297	17.8139	18.3109
CTL0874	A0A0H3MHM3	TENA_THI-4 domain-containing protein	Chlamydia trachomatis serovar L2 (strain 434/Bu / ATCC VR-902B) OX=471472	58.6	4	0	-0.0137787	0.0311384	-0.0464425	0.0557485	0.0427712	0.0338433	0.243631	16.3609	15.9336	15.9074	15.6628	15.5624	16.0405	14.8978	15.0041
CTL0874	A0A0H3MHM3	TENA_THI-4 domain-containing protein	Chlamydia trachomatis serovar L2 (strain 434/Bu / ATCC VR-902B) OX=471472	62	5	0	-0.1687	-0.108054	-0.0320899	-0.147838	-0.0160138	0.0570106	-0.0371239	17.2289	17.7521	19.0455	16.1989	19.8499	15.9797	16.3771	16.2141
CTL0875	A0A0H3MDV4	F420_ligase domain-containing protein	Chlamydia trachomatis serovar L2 (strain 434/Bu / ATCC VR-902B) OX=471472	37	5	0	0.00944975	0.033467	0.00282846	0.0421317	-0.126256	0.120191	-0.096627	18.8082	18.6516	18.3385	18.4744	18.509	18.1236	20.4395	17.1285
CTL0875	A0A0H3MDV4	F420_ligase domain-containing protein	Chlamydia trachomatis serovar L2 (strain 434/Bu / ATCC VR-902B) OX=471472	37.8	5	0	-0.0342267	-0.0165335	-0.122087	-0.0805539	-0.0569123	0.0675219	-0.0856877	20.2166	19.6427	19.461	19.6172	19.689	19.4004	19.2636	18.9734
CTL0875	A0A0H3MDV4	F420_ligase domain-containing protein	Chlamydia trachomatis serovar L2 (strain 434/Bu / ATCC VR-902B) OX=471472	40.4	5	0	-0.0861754	0.00197052	-0.0494468	-0.076172	-0.102968	-0.0307397	-0.110406	20.5205	19.7605	19.6312	19.8486	19.2091	19.0712	18.2856	18.6523
CTL0875	A0A0H3MDV4	F420_ligase domain-containing protein	Chlamydia trachomatis serovar L2 (strain 434/Bu / ATCC VR-902B) OX=471472	44	5	0	0.0414863	0.123796	0.0676913	-0.0139873	0.0353134	0.0305463	-0.0450373	20.1576	19.3475	19.4032	19.7085	19.0392	19.1061	18.4601	18.6134
CTL0880	A0A0H3MDV6	Putative integral membrane protein	Chlamydia trachomatis serovar L2 (strain 434/Bu / ATCC VR-902B) OX=471472	37	8	0	-0.0809902	0.00215478	0.0294678	-0.0799289	0.15875	-0.47314	-0.0335234	17.4991	17.2521	16.9981	17.192	17.0779	17.0996	18.5371	15.8825
CTL0880	A0A0H3MDV6	Putative integral membrane protein	Chlamydia trachomatis serovar L2 (strain 434/Bu / ATCC VR-902B) OX=471472	37.8	6	0	0.0561161	0.0802984	0.233562	0.314316	0.190789	-0.0356879	-0.120611	19.5475	19.0639	18.8888	19.3037	19.4148	18.9791	18.4913	18.2694
CTL0880	A0A0H3MDV6	Putative integral membrane protein	Chlamydia trachomatis serovar L2 (strain 434/Bu / ATCC VR-902B) OX=471472	40.4	4	0	0.606701	0.990191	0.133132	0.877797	0.612186	1.12261	-0.197481	19.68	19.6129	19.7789	19.1907	19.3226	18.9458	18.5984	17.7247
CTL0882	A0A0H3MLJ6	Putative membrane protein	Chlamydia trachomatis serovar L2 (strain 434/Bu / ATCC VR-902B) OX=471472	37	8	0	0.00599077	0.0132683	0.0171742	-0.0896125	0.0266836	0.14447	-0.0483236	21.2257	21.0657	20.7358	20.9063	20.7948	20.6941	22.8813	19.5944
CTL0882	A0A0H3MLJ6	Putative membrane protein	Chlamydia trachomatis serovar L2 (strain 434/Bu / ATCC VR-902B) OX=471472	37.8	6	0	-0.00272239	-0.0382234	-0.0669096	-0.136218	-0.0940525	-0.000692962	-0.0657042	22.2995	21.7571	21.5223	21.7553	21.7162	21.4462	21.2783	21.0763
CTL0882	A0A0H3MLJ6	Putative membrane protein	Chlamydia trachomatis serovar L2 (strain 434/Bu / ATCC VR-902B) OX=471472	40.4	8	0	-0.0432945	-0.0324291	-0.00782281	-0.101471	-0.00763437	-0.0456233	-0.00329806	22.8646	22.1475	21.9408	22.2343	21.5279	21.5106	20.6148	21.1035
CTL0882	A0A0H3MLJ6	Putative membrane protein	Chlamydia trachomatis serovar L2 (strain 434/Bu / ATCC VR-902B) OX=471472	44	7	0	-0.0634839	-0.0514385	-0.103713	-0.0779454	-0.0609762	0.0170296	0.0119412	22.6025	21.6875	21.673	21.9821	21.4202	21.4548	20.8916	21.1154
CTL0882	A0A0H3MLJ6	Putative membrane protein	Chlamydia trachomatis serovar L2 (strain 434/Bu / ATCC VR-902B) OX=471472	46.9	8	0	-0.0479943	0.00699907	0.00763157	-0.0101373	0.0743816	0.136731	-0.016813	22.1336	22.0402	22.0915	22.0426	22.0155	21.5801	21.4251	21.4846
CTL0882	A0A0H3MLJ6	Putative membrane protein	Chlamydia trachomatis serovar L2 (strain 434/Bu / ATCC VR-902B) OX=471472	49.8	8	0		0.0117066	-0.0213432	0.0669405	-0.0437168	0.0807051	0.0345117	21.9423		22.8809	21.6805	23.1846	21.3836	21.2209	20.95
CTL0882	A0A0H3MLJ6	Putative membrane protein	Chlamydia trachomatis serovar L2 (strain 434/Bu / ATCC VR-902B) OX=471472	52.9	8	0	0.164557	0.169849	0.0796617	0.1019	0.136453	0.000139338	-0.0656405	19.8837	22.3262	22.6733	21.1022	22.6742	21.9172	20.9626	20.5696
CTL0882	A0A0H3MLJ6	Putative membrane protein	Chlamydia trachomatis serovar L2 (strain 434/Bu / ATCC VR-902B) OX=471472	55.5	8	0	-0.309685	-0.483004	-0.506925	-0.199447	-0.481013	-0.500486	-0.450498	24.4797	22.2901	20.4297	19.8649	22.8111	19.8446	19.4054	19.8269
CTL0882	A0A0H3MLJ6	Putative membrane protein	Chlamydia trachomatis serovar L2 (strain 434/Bu / ATCC VR-902B) OX=471472	58.6	7	0	-0.0284037	-0.106509	0.0383405	-0.107562	0.119497	-0.0250231	-0.0831586	19.9524	19.5105	19.3613	19.3391	18.9906	19.7087	18.4304	18.2688
CTL0882	A0A0H3MLJ6	Putative membrane protein	Chlamydia trachomatis serovar L2 (strain 434/Bu / ATCC VR-902B) OX=471472	62	8	0	0.0621075	-0.141416	0.0624345	-0.140505	0.0903048	0.0177215	-0.0731463	19.5313	20.2853	21.3145	18.5958	22.1596	18.3884	18.6402	18.4805
CTL0885	A0A0H3MHM9	Uncharacterized protein	Chlamydia trachomatis serovar L2 (strain 434/Bu / ATCC VR-902B) OX=471472	37	19	0	-0.0256866	-0.0996415	-0.10554	-0.162904	-0.229022	0.153538	0.0366265	21.1143	20.9226	20.5115	20.6722	20.6101	20.327	22.779	19.5679
CTL0885	A0A0H3MHM9	Uncharacterized protein	Chlamydia trachomatis serovar L2 (strain 434/Bu / ATCC VR-902B) OX=471472	37.8	19	0	-0.0435045	-0.149057	-0.163089	-0.193886	-0.145184	-0.0974671	-0.0782265	22.7434	22.1602	21.8553	22.103	22.1024	21.839	21.6255	21.5077
CTL0885	A0A0H3MHM9	Uncharacterized protein	Chlamydia trachomatis serovar L2 (strain 434/Bu / ATCC VR-902B) OX=471472	40.4	17	0	-0.0315279	-0.114386	-0.176987	-0.175012	-0.0623733	0.0301496	-0.076722	23.2668	22.5614	22.261	22.4673	21.8565	21.858	21.0927	21.4322
CTL0885	A0A0H3MHM9	Uncharacterized protein	Chlamydia trachomatis serovar L2 (strain 434/Bu / ATCC VR-902B) OX=471472	44	16	0	-0.0512934	-0.162634	-0.167779	-0.165518	-0.0770922	-0.0527115	-0.0736957	23.3519	22.449	22.3111	22.6674	22.082	22.188	21.5711	21.779
CTL0885	A0A0H3MHM9	Uncharacterized protein	Chlamydia trachomatis serovar L2 (strain 434/Bu / ATCC VR-902B) OX=471472	46.9	11	0	-0.135104	-0.152477	-0.0179618	-0.161723	-0.137913	0.0402851	0.00415472	21.5606	21.3801	21.359	21.444	21.2909	20.7948	20.7557	20.9326
CTL0885	A0A0H3MHM9	Uncharacterized protein	Chlamydia trachomatis serovar L2 (strain 434/Bu / ATCC VR-902B) OX=471472	49.8	3	0		0.046065	0.106857	0.212383	0.294329	0.379012	0.257366	16.653		17.6259	16.5194	18.0407	16.4323	16.2298	15.8835
CTL0885	A0A0H3MHM9	Uncharacterized protein	Chlamydia trachomatis serovar L2 (strain 434/Bu / ATCC VR-902B) OX=471472	52.9	4	0	0.0453749	0.167325	-0.0878223	-0.0431347	0.0135647	0.0707621	0.0692993	15.8521	18.1755	18.6392	16.9032	18.4976	17.7627	17.0016	16.673
CTL0885	A0A0H3MHM9	Uncharacterized protein	Chlamydia trachomatis serovar L2 (strain 434/Bu / ATCC VR-902B) OX=471472	55.5	4	0	0.108022	-0.231221	-0.189838	-0.00146095	-0.257377	-0.0795925	-0.120278	17.6436	15.8718	13.8455	13.346	16.173	13.2322	12.9902	13.3211
CTL0885	A0A0H3MHM9	Uncharacterized protein	Chlamydia trachomatis serovar L2 (strain 434/Bu / ATCC VR-902B) OX=471472	62	2	0	0.345166	0.177232	0.042302	0.36102	0.265223	0.221233	0.144687	14.9756	16.0126	17.0774	14.0199	18.1054	14.0076	14.288	14.1426
CTL0886	A0A0H3MDV9	Uncharacterized protein	Chlamydia trachomatis serovar L2 (strain 434/Bu / ATCC VR-902B) OX=471472	37	9	0	-0.170325	-0.578358	-0.481238	-0.487741	-0.329465	-0.170294	-0.240801	17.9462	17.6099	16.8647	17.1284	17.1172	17.0585	19.2871	16.1224
CTL0886	A0A0H3MDV9	Uncharacterized protein	Chlamydia trachomatis serovar L2 (strain 434/Bu / ATCC VR-902B) OX=471472	37.8	10	0	-0.0302746	-0.358788	-0.319916	-0.264996	-0.337133	-0.313539	-0.249531	19.8172	19.2473	18.7194	19.02	19.1052	18.7209	18.4832	18.4102
CTL0886	A0A0H3MDV9	Uncharacterized protein	Chlamydia trachomatis serovar L2 (strain 434/Bu / ATCC VR-902B) OX=471472	40.4	9	0	-0.0488414	-0.243218	-0.320874	-0.243183	-0.187907	-0.0699311	-0.168196	20.1	19.3773	18.9654	19.1566	18.6215	18.5657	17.8258	18.1739
CTL0886	A0A0H3MDV9	Uncharacterized protein	Chlamydia trachomatis serovar L2 (strain 434/Bu / ATCC VR-902B) OX=471472	44	12	0	-0.0596613	-0.27755	-0.294365	-0.135883	-0.189605	-0.10803	-0.0656078	20.0531	19.1418	18.8974	19.242	18.8128	18.7767	18.217	18.4883
CTL0886	A0A0H3MDV9	Uncharacterized protein	Chlamydia trachomatis serovar L2 (strain 434/Bu / ATCC VR-902B) OX=471472	46.9	12	0	-0.016031	-0.229919	-0.175347	-0.22536	-0.0244915	0.0386323	-0.0314531	20.2334	20.172	19.9544	19.9594	19.9001	19.581	19.4268	19.5698
CTL0886	A0A0H3MDV9	Uncharacterized protein	Chlamydia trachomatis serovar L2 (strain 434/Bu / ATCC VR-902B) OX=471472	49.8	10	0		-0.0535798	0.00666941	0.114656	0.151043	0.320488	0.0620274	18.0824		18.9557	17.8486	19.3724	17.7184	17.6008	17.1176
CTL0886	A0A0H3MDV9	Uncharacterized protein	Chlamydia trachomatis serovar L2 (strain 434/Bu / ATCC VR-902B) OX=471472	52.9	3	0	0.0542428	0.0731622	0.00867088	0.234775	0.0618449	0.443078	0.453133	14.6689	17.0011	17.3618	15.8165	17.5923	16.6278	16.1907	15.8736
CTL0886	A0A0H3MDV9	Uncharacterized protein	Chlamydia trachomatis serovar L2 (strain 434/Bu / ATCC VR-902B) OX=471472	55.5	3	0	1.57235	0.700446	1.12657	0.618255	0.861618	0.902242	0.2994	14.6204	14.3129	11.7539	11.6392	13.7695	11.328	10.9488	10.7175
CTL0886	A0A0H3MDV9	Uncharacterized protein	Chlamydia trachomatis serovar L2 (strain 434/Bu / ATCC VR-902B) OX=471472	62	3		#NUM!	#NUM!		#NUM!	#NUM!				10.1644	10.3211		10.9967	8.78094
CTL0887	A0A0H3MLJ9	Putative exported protein	Chlamydia trachomatis serovar L2 (strain 434/Bu / ATCC VR-902B) OX=471472	37	20	0	0.153522	0.253587	0.189196	0.164001	-0.0400368	0.188905	0.00612012	24.0267	24.0143	23.7772	23.8793	23.8495	23.4284	25.7268	22.4498
CTL0887	A0A0H3MLJ9	Putative exported protein	Chlamydia trachomatis serovar L2 (strain 434/Bu / ATCC VR-902B) OX=471472	37.8	19	0	0.0633684	0.0960938	0.0435504	0.0327749	0.0090958	0.0847024	-0.0567137	25.3248	24.8485	24.6819	24.891	24.9105	24.5747	24.389	24.1106
CTL0887	A0A0H3MLJ9	Putative exported protein	Chlamydia trachomatis serovar L2 (strain 434/Bu / ATCC VR-902B) OX=471472	40.4	19	0	0.00203386	0.0797788	0.0548108	-0.00338292	0.0451015	0.0308605	-0.055796	25.2889	24.6171	24.4774	24.7213	24.0503	23.9876	23.1156	23.4753
CTL0887	A0A0H3MLJ9	Putative exported protein	Chlamydia trachomatis serovar L2 (strain 434/Bu / ATCC VR-902B) OX=471472	44	20	0	0.0160322	0.00695659	0.0138916	-0.0625143	-0.0552935	-0.052698	-0.0515574	26.2636	25.4281	25.3925	25.7608	25.0968	25.1216	24.4829	24.713
CTL0887	A0A0H3MLJ9	Putative exported protein	Chlamydia trachomatis serovar L2 (strain 434/Bu / ATCC VR-902B) OX=471472	46.9	22	0	0.087716	0.152014	0.109104	0.0343579	0.106931	0.0902837	-0.00814215	25.781	25.8233	25.8839	25.7914	25.7074	25.26	25.026	25.1407
CTL0887	A0A0H3MLJ9	Putative exported protein	Chlamydia trachomatis serovar L2 (strain 434/Bu / ATCC VR-902B) OX=471472	49.8	20	0		0.0774637	0.00239379	0.0772681	-0.0334629	-0.0321122	-0.0693747	25.1246		26.1289	24.8865	26.3772	24.5761	24.2903	24.0284
CTL0887	A0A0H3MLJ9	Putative exported protein	Chlamydia trachomatis serovar L2 (strain 434/Bu / ATCC VR-902B) OX=471472	52.9	19	0	0.187604	0.182584	0.0426214	0.184145	0.164802	-0.00259673	-0.0180519	22.6202	25.0858	25.4226	23.8017	25.493	24.6821	23.6964	23.3538
CTL0887	A0A0H3MLJ9	Putative exported protein	Chlamydia trachomatis serovar L2 (strain 434/Bu / ATCC VR-902B) OX=471472	55.5	21	0	-0.294253	-0.461916	-0.496615	-0.0979529	-0.49815	-0.518575	-0.577459	27.3415	25.1673	23.3126	22.737	25.7744	22.6893	22.2491	22.5618
CTL0887	A0A0H3MLJ9	Putative exported protein	Chlamydia trachomatis serovar L2 (strain 434/Bu / ATCC VR-902B) OX=471472	58.6	15	0	0.0926694	0.0398493	0.11034	0.0740902	0.224007	0.233137	0.179739	21.5242	21.2034	21.0795	20.9829	20.7441	21.3851	20.2605	20.1036
CTL0887	A0A0H3MLJ9	Putative exported protein	Chlamydia trachomatis serovar L2 (strain 434/Bu / ATCC VR-902B) OX=471472	62	19	0	0.109344	0.163833	-0.0306646	0.235561	-0.103557	0.0388937	-0.074574	23.0158	23.817	25.1042	21.9871	26.0202	21.679	22.1459	21.9635
CTL0895	A0A0H3MLK6	Uncharacterized protein	Chlamydia trachomatis serovar L2 (strain 434/Bu / ATCC VR-902B) OX=471472	37.8	2	0	0.119628	0.0657185	0.115089	0.162181	0.125068	0.036462	0.0251861	21.9323	21.5123	21.259	21.5701	21.6474	21.2981	20.9483	20.8
CTL0895	A0A0H3MLK6	Uncharacterized protein	Chlamydia trachomatis serovar L2 (strain 434/Bu / ATCC VR-902B) OX=471472	40.4	2	0	0.0520695	0.0969857	0.147004	-0.151547	-0.395272	-0.290212	-0.396375	18.3032	17.6814	17.5088	17.8277	16.9163	16.5615	15.8087	16.1489
CTL0895	A0A0H3MLK6	Uncharacterized protein	Chlamydia trachomatis serovar L2 (strain 434/Bu / ATCC VR-902B) OX=471472	44	2	0	-0.113164	-0.0787471	-0.0640658	-0.243932	-0.152559	-0.232274	-0.258564	22.7836	21.8188	21.8267	22.2028	21.4353	21.5443	20.8233	21.0259
CTL0895	A0A0H3MLK6	Uncharacterized protein	Chlamydia trachomatis serovar L2 (strain 434/Bu / ATCC VR-902B) OX=471472	46.9	2	0	0.0335136	-0.0334346	-0.0588787	-0.213789	-0.212735	-0.455518	-0.0741127	17.6522	17.6404	17.5697	17.4947	17.3305	16.8116	16.3515	16.946
CTL0895	A0A0H3MLK6	Uncharacterized protein	Chlamydia trachomatis serovar L2 (strain 434/Bu / ATCC VR-902B) OX=471472	49.8	2	0		-0.0204058	0.168661	-0.125727	-0.0600162	-0.0614174	-0.12799	19.9479		20.8543	19.876	20.9975	19.3728	19.0843	18.7931
CTL0897	A0A0H3MCV6	Uncharacterized protein	Chlamydia trachomatis serovar L2 (strain 434/Bu / ATCC VR-902B) OX=471472	37	12	0	0.0457561	0.0752058	0.0740721	0.0456472	-0.598038	0.00539359	-0.229296	19.7254	19.6052	19.2974	19.4629	19.4298	18.5691	21.2419	17.913
CTL0897	A0A0H3MCV6	Uncharacterized protein	Chlamydia trachomatis serovar L2 (strain 434/Bu / ATCC VR-902B) OX=471472	37.8	19	0	-0.0235024	-0.0890793	-0.165472	-0.166396	-0.110319	-0.035508	-0.0530508	22.8792	22.316	22.0512	22.2364	22.2658	22.0097	21.8233	21.6687
CTL0897	A0A0H3MCV6	Uncharacterized protein	Chlamydia trachomatis serovar L2 (strain 434/Bu / ATCC VR-902B) OX=471472	40.4	15	0	-0.182805	-0.24361	-0.0965663	-0.324472	-0.169288	-0.206639	-0.0438604	22.9482	22.0916	21.8132	22.2291	21.3884	21.4325	20.5373	21.1465
CTL0897	A0A0H3MCV6	Uncharacterized protein	Chlamydia trachomatis serovar L2 (strain 434/Bu / ATCC VR-902B) OX=471472	44	15	0	-0.0228748	-0.0644366	-0.0912385	-0.163022	-0.082133	-0.105402	-0.0863111	23.2643	22.3898	22.3217	22.6563	21.9969	22.0954	21.4308	21.6788
CTL0897	A0A0H3MCV6	Uncharacterized protein	Chlamydia trachomatis serovar L2 (strain 434/Bu / ATCC VR-902B) OX=471472	46.9	19	0	0.0238145	-0.01716	-0.0774913	-0.0582419	0.0485312	0.0042729	-0.00783491	22.4577	22.4361	22.3914	22.2815	22.2915	21.8783	21.6167	21.8177
CTL0897	A0A0H3MCV6	Uncharacterized protein	Chlamydia trachomatis serovar L2 (strain 434/Bu / ATCC VR-902B) OX=471472	49.8	18	0		0.0389515	-0.0606787	0.0614762	-0.0982159	-0.0609302	-0.0260518	21.7248		22.6906	21.4236	22.9616	21.1115	20.8617	20.6719
CTL0897	A0A0H3MCV6	Uncharacterized protein	Chlamydia trachomatis serovar L2 (strain 434/Bu / ATCC VR-902B) OX=471472	52.9	16	0	0.0616673	-0.0238766	-0.0983886	-0.00762143	-0.0182655	-0.103857	-0.0350886	19.601	21.9407	22.1969	20.6415	22.2821	21.4798	20.5759	20.3175
CTL0897	A0A0H3MCV6	Uncharacterized protein	Chlamydia trachomatis serovar L2 (strain 434/Bu / ATCC VR-902B) OX=471472	55.5	18	0	-0.196877	-0.381899	-0.356585	-0.0539807	-0.311133	-0.318408	-0.302862	24.1319	22.0551	20.183	19.6674	22.6087	19.6667	19.2396	19.6267
CTL0897	A0A0H3MCV6	Uncharacterized protein	Chlamydia trachomatis serovar L2 (strain 434/Bu / ATCC VR-902B) OX=471472	58.6	5	0	-0.459402	-0.315005	-0.446139	-0.343941	-0.306588	-0.379426	-0.292492	16.9415	16.0686	16.1419	15.8437	15.7433	16.2717	15.0651	15.0486
cydA	A0A0H3MB37	Cytochrome d ubiquinol oxidase subunit I	Chlamydia trachomatis serovar L2 (strain 434/Bu / ATCC VR-902B) OX=471472	52.9	3	0	-0.15247	-0.0566461	0.148484	-0.173329	-0.149071	0.0135572	0.0522533	14.7874	16.913	17.3506	16.0748	17.3028	16.5354	15.8798	15.5913
cydB	A0A0H3MGK0	Cytochrome d ubiquinol oxidase subunit II	Chlamydia trachomatis serovar L2 (strain 434/Bu / ATCC VR-902B) OX=471472	37	3	0	-0.405807	-0.328133	-0.384833	-0.445679	-0.395272	-0.538199	-0.0389695	17.4915	16.9197	16.6602	16.7701	16.7045	16.538	18.4644	15.8695
cydB	A0A0H3MGK0	Cytochrome d ubiquinol oxidase subunit II	Chlamydia trachomatis serovar L2 (strain 434/Bu / ATCC VR-902B) OX=471472	37.8	2	0	0.00975994	0.0949749	0.00711707	-0.0203658	0.122673	0.104586	0.0443953	16.4995	15.9696	15.8555	16.0293	16.0321	15.863	15.5837	15.3864
cydB	A0A0H3MGK0	Cytochrome d ubiquinol oxidase subunit II	Chlamydia trachomatis serovar L2 (strain 434/Bu / ATCC VR-902B) OX=471472	44	3	0	-0.0407555	0.104487	0.0307204	0.261104	0.0247864	0.259309	0.00921689	17.4208	16.5285	16.6472	16.9348	16.5776	16.3589	15.9521	15.9309
cydB	A0A0H3MGK0	Cytochrome d ubiquinol oxidase subunit II	Chlamydia trachomatis serovar L2 (strain 434/Bu / ATCC VR-902B) OX=471472	46.9	2	0	0.110131	0.0585021	0.158249	-0.0139687	0.236776	0.102998	-0.102659	16.1	16.1647	16.1094	16.1596	15.9781	15.7089	15.3578	15.3652
cydB	A0A0H3MGK0	Cytochrome d ubiquinol oxidase subunit II	Chlamydia trachomatis serovar L2 (strain 434/Bu / ATCC VR-902B) OX=471472	49.8	3	0		-0.133945	-0.0169105	-0.189052	-0.0868295	-0.201036	-0.211283	17.094		17.887	16.8367	18.0803	16.4922	16.0908	15.8559
cydB	A0A0H3MGK0	Cytochrome d ubiquinol oxidase subunit II	Chlamydia trachomatis serovar L2 (strain 434/Bu / ATCC VR-902B) OX=471472	52.9	2	0	-0.00550595	-0.0251719	0.036164	0.12143	-0.110058	-0.385387	-0.219125	13.5789	15.8515	16.1736	14.754	16.3891	15.366	14.2723	14.1114
cydB	A0A0H3MGK0	Cytochrome d ubiquinol oxidase subunit II	Chlamydia trachomatis serovar L2 (strain 434/Bu / ATCC VR-902B) OX=471472	55.5	3	0	0.0753467	0.190119	0.105909	0.151905	0.190461	0.240183	0.226026	19.1498	17.3453	15.773	15.1479	17.8326	15.1862	14.8162	15.1736
cydB	A0A0H3MGK0	Cytochrome d ubiquinol oxidase subunit II	Chlamydia trachomatis serovar L2 (strain 434/Bu / ATCC VR-902B) OX=471472	58.6	2	0	-0.0100514	0.143095	0.191157	-0.027337	0.0269681	0.0919725	0.101682	15.2131	14.7896	14.8716	14.7526	14.3315	14.8769	13.8082	13.7144
cydB	A0A0H3MGK0	Cytochrome d ubiquinol oxidase subunit II	Chlamydia trachomatis serovar L2 (strain 434/Bu / ATCC VR-902B) OX=471472	62	2	0	0.284429	-0.0690766	0.53991	0.00556354	-1.01634	0.141173	-0.904099	11.3136	12.2899	13.1691	10.8555	14.088	9.06406	10.546	9.43181
cysS	A0A0H3MGC2	Cysteine--tRNA ligase	Chlamydia trachomatis serovar L2 (strain 434/Bu / ATCC VR-902B) OX=471472	37	7	0	0.0403669	0	0.0380204	0.0739591	-0.046028	-0.0535371	-0.0363093	16.318	16.1924	15.8149	16.0195	16.0507	15.7137	17.7756	14.6987
cysS	A0A0H3MGC2	Cysteine--tRNA ligase	Chlamydia trachomatis serovar L2 (strain 434/Bu / ATCC VR-902B) OX=471472	37.8	7	0	0.00726263	0.0227818	-0.0162516	-0.0525594	-0.0735272	-0.0641158	-0.0409026	18.9891	18.4566	18.2728	18.4955	18.4894	18.1563	17.9045	17.7907
cysS	A0A0H3MGC2	Cysteine--tRNA ligase	Chlamydia trachomatis serovar L2 (strain 434/Bu / ATCC VR-902B) OX=471472	40.4	8	0	-0.0189848	-0.0730935	-0.0287087	-0.08032	-0.00752484	-0.0197835	0.0667159	20.6752	19.9824	19.7108	20.024	19.3596	19.3213	18.4512	18.9841
cysS	A0A0H3MGC2	Cysteine--tRNA ligase	Chlamydia trachomatis serovar L2 (strain 434/Bu / ATCC VR-902B) OX=471472	44	7	0	-0.051022	-0.0488752	-0.0444263	-0.0430913	-0.0517576	-0.00629115	-0.0461108	19.8025	18.8999	18.8755	19.2413	18.655	18.664	18.0682	18.2573
cysS	A0A0H3MGC2	Cysteine--tRNA ligase	Chlamydia trachomatis serovar L2 (strain 434/Bu / ATCC VR-902B) OX=471472	46.9	8	0	0.0653753	0.108795	0.0684183	0.0993829	0.132311	0.214875	0.0343126	19.397	19.417	19.4567	19.3668	19.3885	18.9015	18.7667	18.7992
cysS	A0A0H3MGC2	Cysteine--tRNA ligase	Chlamydia trachomatis serovar L2 (strain 434/Bu / ATCC VR-902B) OX=471472	49.8	9	0		0.0284973	-0.0112103	0.00239347	0.0225087	0.0547838	-0.0101067	19.3832		20.3386	19.1316	20.561	18.8907	18.6359	18.3463
cysS	A0A0H3MGC2	Cysteine--tRNA ligase	Chlamydia trachomatis serovar L2 (strain 434/Bu / ATCC VR-902B) OX=471472	52.9	8	0	0.15586	0.127785	0.081166	0.106118	0.181982	-0.0473712	-0.154274	16.9429	19.3768	19.6905	18.163	19.7377	19.0219	17.9743	17.5402
cysS	A0A0H3MGC2	Cysteine--tRNA ligase	Chlamydia trachomatis serovar L2 (strain 434/Bu / ATCC VR-902B) OX=471472	55.5	10	0	-0.201043	-0.324453	-0.358534	-0.185831	-0.369625	-0.425467	-0.476785	21.3721	19.2911	17.4807	16.9057	19.7171	16.8484	16.3728	16.693
cysS	A0A0H3MGC2	Cysteine--tRNA ligase	Chlamydia trachomatis serovar L2 (strain 434/Bu / ATCC VR-902B) OX=471472	58.6	2	0	-0.148695	-0.0974164	-0.0973782	-0.119162	-0.181826	-0.539952	-0.152866	15.9599	15.3977	15.3779	15.2109	14.9865	15.4149	13.923	14.2067
cysS	A0A0H3MGC2	Cysteine--tRNA ligase	Chlamydia trachomatis serovar L2 (strain 434/Bu / ATCC VR-902B) OX=471472	62	2	0	-0.292192	-0.294223	0.147346	-0.645841	0.175127	0.0434163	0.159878	15.0802	15.4798	16.7106	14.2295	17.2031	14.0221	14.2148	14.2624
dacA	A0A0H3MBI1	Diadenylate cyclase	Chlamydia trachomatis serovar L2 (strain 434/Bu / ATCC VR-902B) OX=471472	37.8	2	0	-0.10678	0.00626949	-0.0841534	-0.00793223	0.0202798	-0.153342	-0.0298992	18.099	17.4526	17.3663	17.5376	17.6441	17.3601	16.9252	16.9117
dagA	A0A0H3MJX5	Na(+)-linked D-alanine glycine permease	Chlamydia trachomatis serovar L2 (strain 434/Bu / ATCC VR-902B) OX=471472	37	6	0	0.253174	0.241447	0.303332	0.20918	0.0633833	0.392348	0.0622728	20.3572	20.4444	20.0955	20.324	20.2251	19.8623	22.2607	18.8365
dagA	A0A0H3MJX5	Na(+)-linked D-alanine glycine permease	Chlamydia trachomatis serovar L2 (strain 434/Bu / ATCC VR-902B) OX=471472	37.8	7	0	0.009994	-0.055744	-0.00559425	-0.00172716	-0.0191966	-0.0561757	-0.0286824	21.8895	21.3598	21.0947	21.4065	21.4407	21.111	20.8128	20.7033
dagA	A0A0H3MJX5	Na(+)-linked D-alanine glycine permease	Chlamydia trachomatis serovar L2 (strain 434/Bu / ATCC VR-902B) OX=471472	40.4	7	0	0.488349	0.612016	0.00144197	0.584351	0.252056	0.777904	0.053293	17.5103	17.3248	17.2309	16.8892	16.8593	16.4159	16.0839	15.8057
dagA	A0A0H3MJX5	Na(+)-linked D-alanine glycine permease	Chlamydia trachomatis serovar L2 (strain 434/Bu / ATCC VR-902B) OX=471472	44	7	0	-0.0298686	-0.0273932	-0.0867725	-0.134224	-0.0706843	-0.0466465	-0.057492	21.859	20.9775	20.9535	21.2555	20.6204	20.7016	20.0844	20.3024
dagA	A0A0H3MJX5	Na(+)-linked D-alanine glycine permease	Chlamydia trachomatis serovar L2 (strain 434/Bu / ATCC VR-902B) OX=471472	46.9	6	0	-0.0124935	0.0540909	-0.0418605	0.060299	-0.000334144	0.00526744	0.00654746	20.7009	20.643	20.7059	20.5604	20.6532	20.0727	19.8609	20.0753
dagA	A0A0H3MJX5	Na(+)-linked D-alanine glycine permease	Chlamydia trachomatis serovar L2 (strain 434/Bu / ATCC VR-902B) OX=471472	49.8	6	0		-0.14698	-0.241487	-0.324396	-0.188706	-0.318372	-0.194708	19.2618		20.0417	18.7799	20.1128	18.5581	18.1413	18.0403
dagA	A0A0H3MJX5	Na(+)-linked D-alanine glycine permease	Chlamydia trachomatis serovar L2 (strain 434/Bu / ATCC VR-902B) OX=471472	52.9	6	0	-0.0108584	0.0458191	-0.0219041	0.035648	0.0852947	0.0816949	-0.0805277	18.4711	20.7382	21.1367	19.5881	21.1954	20.4535	19.6315	19.1422
dagA	A0A0H3MJX5	Na(+)-linked D-alanine glycine permease	Chlamydia trachomatis serovar L2 (strain 434/Bu / ATCC VR-902B) OX=471472	55.5	5	0	-0.204867	-0.333835	-0.317804	-0.0903369	-0.231297	-0.14027	-0.22326	22.2753	20.1906	18.3746	17.8497	20.7159	17.89	17.5612	17.8498
dagA	A0A0H3MJX5	Na(+)-linked D-alanine glycine permease	Chlamydia trachomatis serovar L2 (strain 434/Bu / ATCC VR-902B) OX=471472	58.6	3	0	0.358546	-0.42956	0.0438617	-0.0484643	0.12988	0.166693	0.378887	13.616	13.5611	12.7018	13.0082	12.7133	13.3827	12.2858	12.3945
dapA	A0A0H3MDG2	4-hydroxy-tetrahydrodipicolinate synthase	Chlamydia trachomatis serovar L2 (strain 434/Bu / ATCC VR-902B) OX=471472	37	10	0	0.0107632	0.059635	0.0477823	0.0143389	0.00740067	0.173453	-0.0573389	21.2449	21.0897	20.8014	20.9561	20.918	20.694	22.9295	19.6045
dapA	A0A0H3MDG2	4-hydroxy-tetrahydrodipicolinate synthase	Chlamydia trachomatis serovar L2 (strain 434/Bu / ATCC VR-902B) OX=471472	37.8	11	0	-0.000474058	-0.000812631	-0.066474	-0.0883898	-0.0506478	-0.00980922	-0.0841429	23.59	23.0498	22.8502	23.0462	23.0545	22.7801	22.5597	22.3484
dapA	A0A0H3MDG2	4-hydroxy-tetrahydrodipicolinate synthase	Chlamydia trachomatis serovar L2 (strain 434/Bu / ATCC VR-902B) OX=471472	40.4	9	0	-0.0892637	-0.0434429	-0.00500141	-0.136048	-0.0246837	-0.0458032	-0.0316597	23.2697	22.5066	22.3349	22.6422	21.8983	21.8986	21.0196	21.4802
dapA	A0A0H3MDG2	4-hydroxy-tetrahydrodipicolinate synthase	Chlamydia trachomatis serovar L2 (strain 434/Bu / ATCC VR-902B) OX=471472	44	10	0	-0.08878	-0.101224	-0.0771331	-0.266885	-0.147613	-0.173736	-0.108785	24.2523	23.3119	23.2729	23.6584	22.881	23.0179	22.3505	22.6444
dapA	A0A0H3MDG2	4-hydroxy-tetrahydrodipicolinate synthase	Chlamydia trachomatis serovar L2 (strain 434/Bu / ATCC VR-902B) OX=471472	46.9	12	0	0.00678715	0.0390214	-0.0140148	-0.0405037	-0.0169445	-0.0536467	-0.0530751	23.3115	23.2729	23.3014	23.1989	23.1631	22.6667	22.4127	22.6263
dapA	A0A0H3MDG2	4-hydroxy-tetrahydrodipicolinate synthase	Chlamydia trachomatis serovar L2 (strain 434/Bu / ATCC VR-902B) OX=471472	49.8	13	0		0.0600678	-0.00676064	0.0164316	-0.0684297	-0.123918	-0.142512	22.6538		23.6407	22.4065	23.8455	22.0703	21.7277	21.4844
dapA	A0A0H3MDG2	4-hydroxy-tetrahydrodipicolinate synthase	Chlamydia trachomatis serovar L2 (strain 434/Bu / ATCC VR-902B) OX=471472	52.9	11	0	0.0807207	0.0921286	0.0847119	0.0515349	0.0778774	-0.0251936	-0.0479207	19.3784	21.7371	22.0903	20.602	22.1186	21.3533	20.432	20.0821
dapA	A0A0H3MDG2	4-hydroxy-tetrahydrodipicolinate synthase	Chlamydia trachomatis serovar L2 (strain 434/Bu / ATCC VR-902B) OX=471472	55.5	11	0	-0.206056	-0.32938	-0.259982	-0.110493	-0.270103	-0.263856	-0.282032	23.9401	21.8541	20.0437	19.5723	22.3604	19.5159	19.1024	19.4558
dapA	A0A0H3MDG2	4-hydroxy-tetrahydrodipicolinate synthase	Chlamydia trachomatis serovar L2 (strain 434/Bu / ATCC VR-902B) OX=471472	58.6	7	0	-0.0892155	-0.188495	-0.0742553	-0.106891	0.0899105	-0.125988	-0.0750795	18.0442	17.5415	17.3711	17.3183	17.0831	17.771	16.4213	16.3688
dapA	A0A0H3MDG2	4-hydroxy-tetrahydrodipicolinate synthase	Chlamydia trachomatis serovar L2 (strain 434/Bu / ATCC VR-902B) OX=471472	62	7	0	-0.0970789	-0.0357507	-0.0910351	-0.0233319	-0.113651	0.0228975	-0.0341354	18.9322	19.5269	20.821	17.8431	21.6776	17.5853	18.0462	17.9203
dapB	A0A0H3MC19	4-hydroxy-tetrahydrodipicolinate reductase	Chlamydia trachomatis serovar L2 (strain 434/Bu / ATCC VR-902B) OX=471472	37	5	0	-0.176102	-0.197933	-0.310937	-0.301112	-0.366911	-0.202534	-0.0385207	17.5018	17.1598	16.8008	16.8543	16.8595	16.5767	18.8105	15.8803
dapB	A0A0H3MC19	4-hydroxy-tetrahydrodipicolinate reductase	Chlamydia trachomatis serovar L2 (strain 434/Bu / ATCC VR-902B) OX=471472	37.8	6	0	-0.104573	0.018521	0.028253	0.112867	0.162004	-0.152212	-0.216452	18.923	18.2788	18.2025	18.4739	18.5888	18.3258	17.7503	17.5491
dapB	A0A0H3MC19	4-hydroxy-tetrahydrodipicolinate reductase	Chlamydia trachomatis serovar L2 (strain 434/Bu / ATCC VR-902B) OX=471472	40.4	4	0	0.168946	0.248689	0.0338225	0.205469	0.0119456	0.175714	-0.143055	20.2382	19.7333	19.5955	19.6495	19.2084	18.9037	18.2097	18.3373
dapB	A0A0H3MC19	4-hydroxy-tetrahydrodipicolinate reductase	Chlamydia trachomatis serovar L2 (strain 434/Bu / ATCC VR-902B) OX=471472	44	3	0	0.023624	0.0428466	0.0788022	0.156927	0.0195009	0.0459928	-0.131328	19.4085	18.5805	18.5732	18.9705	18.461	18.3412	17.7264	17.778
dapB	A0A0H3MC19	4-hydroxy-tetrahydrodipicolinate reductase	Chlamydia trachomatis serovar L2 (strain 434/Bu / ATCC VR-902B) OX=471472	46.9	5	0	-0.0836596	-0.0417479	-0.0119695	-0.051548	-0.00907342	0.0182239	-0.0875641	19.7447	19.6157	19.6539	19.6341	19.5852	19.1078	18.9177	19.025
dapB	A0A0H3MC19	4-hydroxy-tetrahydrodipicolinate reductase	Chlamydia trachomatis serovar L2 (strain 434/Bu / ATCC VR-902B) OX=471472	49.8	3	0		0.0829086	0.0461796	0.089016	0.0190578	0.122923	-0.0649139	17.4009		18.4107	17.2066	18.6652	16.9049	16.7216	16.3091
dapF	B0B802	Diaminopimelate epimerase	Chlamydia trachomatis serovar L2 (strain 434/Bu / ATCC VR-902B) OX=471472	37.8	2	0	0.0559515	0.151208	0.115972	0.0768086	-0.0171628	0.108185	0.111491	16.7476	16.2639	16.1598	16.3862	16.3773	15.9712	15.8353	15.7016
dapF	B0B802	Diaminopimelate epimerase	Chlamydia trachomatis serovar L2 (strain 434/Bu / ATCC VR-902B) OX=471472	40.4	2	0	-0.025515	0.22988	0.0508298	0.0255315	-0.239344	-0.19983	-0.597962	17.4146	16.7152	16.7531	16.8429	16.2048	15.8288	15.0105	15.0588
dapL	B0B7W0	LL-diaminopimelate aminotransferase	Chlamydia trachomatis serovar L2 (strain 434/Bu / ATCC VR-902B) OX=471472	37	5	0	-0.0298397	-0.0453622	-0.0265394	-0.0184051	0.0658155	0.107494	0.0275512	18.9769	18.7811	18.4284	18.6138	18.6172	18.4845	20.5956	17.4214
dapL	B0B7W0	LL-diaminopimelate aminotransferase	Chlamydia trachomatis serovar L2 (strain 434/Bu / ATCC VR-902B) OX=471472	37.8	6	0	-0.01322	-0.0335686	-0.106386	-0.0741782	-0.0268514	0.0201854	-0.0986026	20.9519	20.399	20.1793	20.3682	20.4306	20.1658	19.9516	19.6958
dapL	B0B7W0	LL-diaminopimelate aminotransferase	Chlamydia trachomatis serovar L2 (strain 434/Bu / ATCC VR-902B) OX=471472	40.4	6	0	-0.0158266	0.0834695	-0.0540804	0.0774196	-0.0231495	0.161075	-0.0185778	20.0274	19.3378	19.2195	19.3509	18.8696	18.6579	17.9843	18.251
dapL	B0B7W0	LL-diaminopimelate aminotransferase	Chlamydia trachomatis serovar L2 (strain 434/Bu / ATCC VR-902B) OX=471472	44	5	0	-0.0148158	0.0161071	-0.0302096	0.0772744	0.0335788	0.121905	0.0413436	20.1469	19.2805	19.2849	19.6	19.1199	19.0938	18.5408	18.6892
dapL	B0B7W0	LL-diaminopimelate aminotransferase	Chlamydia trachomatis serovar L2 (strain 434/Bu / ATCC VR-902B) OX=471472	46.9	6	0	-0.0539439	0.0612808	0.0116433	-0.0238247	0.0796355	0.0774173	-0.0412795	20.1447	20.0454	20.1569	20.0577	20.013	19.5965	19.3769	19.4713
dapL	B0B7W0	LL-diaminopimelate aminotransferase	Chlamydia trachomatis serovar L2 (strain 434/Bu / ATCC VR-902B) OX=471472	49.8	8	0		0.0531811	0.0348517	0.10782	0.0413768	0.116007	0.115726	19.6363		20.6164	19.4307	20.9195	19.1627	18.9502	18.7252
dapL	B0B7W0	LL-diaminopimelate aminotransferase	Chlamydia trachomatis serovar L2 (strain 434/Bu / ATCC VR-902B) OX=471472	52.9	7	0	-0.156865	-0.152472	-0.213239	-0.0601672	-0.0850727	-0.242569	-0.156378	17.1735	19.2946	19.6408	18.0991	19.802	18.9855	18.0097	17.7687
dapL	B0B7W0	LL-diaminopimelate aminotransferase	Chlamydia trachomatis serovar L2 (strain 434/Bu / ATCC VR-902B) OX=471472	55.5	6	0	-0.214869	-0.291624	-0.227423	-0.196924	-0.132557	-0.0489063	-0.12747	20.3114	18.2167	16.4529	15.9762	18.6454	16.0248	15.6887	15.9817
dcd	B0B9E6	dCTP deaminase	Chlamydia trachomatis serovar L2 (strain 434/Bu / ATCC VR-902B) OX=471472	37	6	0	-0.0680181	0.0269039	0.017322	0.081601	0.0632663	0.191041	0.00623582	20.3608	20.1268	19.8845	20.0415	20.1011	19.8658	22.063	18.784
dcd	B0B9E6	dCTP deaminase	Chlamydia trachomatis serovar L2 (strain 434/Bu / ATCC VR-902B) OX=471472	37.8	3	0	0.00784742	-0.0343918	-0.0384192	-0.0585809	-0.0672281	0.0648642	0.114461	21.0423	20.5104	20.2689	20.5265	20.5366	20.2158	20.0867	19.9992
dcd	B0B9E6	dCTP deaminase	Chlamydia trachomatis serovar L2 (strain 434/Bu / ATCC VR-902B) OX=471472	40.4	4	0	-0.126858	-0.396621	-0.0725597	-0.539688	-0.0928913	-0.587296	-0.137323	22.7593	21.9586	21.4713	22.0642	20.9843	21.32	19.9678	20.8641
dcd	B0B9E6	dCTP deaminase	Chlamydia trachomatis serovar L2 (strain 434/Bu / ATCC VR-902B) OX=471472	44	4	0	0.0240245	0.0100111	-0.0606616	-0.0897587	-0.0179439	-0.000919427	0.0188932	22.0495	21.2219	21.1814	21.4721	20.8554	20.9448	20.3206	20.5693
dcd	B0B9E6	dCTP deaminase	Chlamydia trachomatis serovar L2 (strain 434/Bu / ATCC VR-902B) OX=471472	46.9	5	0	0.0445412	-0.0597002	-0.0604465	-0.125439	-0.0432279	-0.0493793	0.0366628	22.2367	22.2359	22.1279	22.0777	22.0034	21.5656	21.3422	21.6413
dcd	B0B9E6	dCTP deaminase	Chlamydia trachomatis serovar L2 (strain 434/Bu / ATCC VR-902B) OX=471472	49.8	6	0		-0.0546297	-0.146092	0.0316862	-0.142159	-0.221941	-0.000589985	21.8556		22.7278	21.469	23.0626	21.1984	20.8315	20.8281
dcd	B0B9E6	dCTP deaminase	Chlamydia trachomatis serovar L2 (strain 434/Bu / ATCC VR-902B) OX=471472	52.9	4	0	0.144502	0.173755	0.125554	0.149815	0.180808	0.134078	0.129286	19.4153	21.8378	22.2088	20.6797	22.2538	21.4931	20.6281	20.2962
dcd	B0B9E6	dCTP deaminase	Chlamydia trachomatis serovar L2 (strain 434/Bu / ATCC VR-902B) OX=471472	55.5	3	0	-0.138046	-0.235731	-0.155994	-0.0816327	-0.067611	-0.0322374	-0.0597533	22.4587	20.4408	18.656	18.1949	20.9079	18.237	17.8526	18.1967
def	B0B7S2	Peptide deformylase	Chlamydia trachomatis serovar L2 (strain 434/Bu / ATCC VR-902B) OX=471472	37	8	0	-0.0615844	-0.0357298	-0.0596587	-0.041	-0.102889	0.123434	-0.0711641	21.396	21.1684	20.8571	20.9997	21.0137	20.7348	23.0306	19.7418
def	B0B7S2	Peptide deformylase	Chlamydia trachomatis serovar L2 (strain 434/Bu / ATCC VR-902B) OX=471472	37.8	7	0	-0.0119025	-0.0432393	-0.0872437	-0.120531	-0.0703939	-0.0576259	-0.0719217	22.3233	21.7717	21.541	21.7587	21.7557	21.4937	21.2452	21.0939
def	B0B7S2	Peptide deformylase	Chlamydia trachomatis serovar L2 (strain 434/Bu / ATCC VR-902B) OX=471472	40.4	7	0	-0.0684616	-0.028452	-0.0412765	-0.0990541	-0.0121322	-0.0581329	-0.0473429	21.7174	20.9751	20.7976	21.0537	20.3831	20.3589	19.4551	19.9122
def	B0B7S2	Peptide deformylase	Chlamydia trachomatis serovar L2 (strain 434/Bu / ATCC VR-902B) OX=471472	44	8	0	-0.0543847	-0.0551779	-0.0691257	-0.100036	-0.0555862	-0.025352	-0.0676912	22.4099	21.5039	21.4766	21.824	21.2055	21.2675	20.6565	20.8431
def	B0B7S2	Peptide deformylase	Chlamydia trachomatis serovar L2 (strain 434/Bu / ATCC VR-902B) OX=471472	46.9	6	0	0.018359	0.0220088	-0.00619705	-0.018641	0.0269923	0.04967	-0.0329791	21.83	21.803	21.8029	21.7251	21.7034	21.2291	21.0344	21.1649
def	B0B7S2	Peptide deformylase	Chlamydia trachomatis serovar L2 (strain 434/Bu / ATCC VR-902B) OX=471472	49.8	7	0		0.00566005	-0.0721906	-0.0359968	-0.102841	-0.067757	0.016248	21.7064		22.6389	21.3937	22.8457	21.0885	20.8365	20.6958
def	B0B7S2	Peptide deformylase	Chlamydia trachomatis serovar L2 (strain 434/Bu / ATCC VR-902B) OX=471472	52.9	6	0	0.03609	-0.0428641	-0.066667	0.0323377	0.0549916	-0.0282286	0.0645594	17.8357	20.1498	20.4126	18.908	20.5567	19.7878	18.8863	18.6519
def	B0B7S2	Peptide deformylase	Chlamydia trachomatis serovar L2 (strain 434/Bu / ATCC VR-902B) OX=471472	55.5	3	0	-0.360574	-0.483698	-0.549726	-0.143841	-0.358262	-0.333117	-0.294274	20.4197	18.1792	16.3691	15.7622	18.8067	15.9074	15.5128	15.9232
def	B0B7S2	Peptide deformylase	Chlamydia trachomatis serovar L2 (strain 434/Bu / ATCC VR-902B) OX=471472	58.6	2	0	-0.0510818	-0.263354	-0.174829	-0.198824	-0.271832	-0.0376406	0.0263198	17.4003	16.9358	16.6524	16.5738	16.3473	16.7653	15.8658	15.8263
def	B0B7S2	Peptide deformylase	Chlamydia trachomatis serovar L2 (strain 434/Bu / ATCC VR-902B) OX=471472	62	3	0	-0.136772	-0.636635	-0.640509	-0.166341	-0.134585	-0.629474	-1.95861	11.6651	12.2201	12.953	10.0266	14.2675	10.2972	10.1267	8.72873
der	B0B8S9	GTPase Der	Chlamydia trachomatis serovar L2 (strain 434/Bu / ATCC VR-902B) OX=471472	37	6	0	-0.0338775	-0.0031999	0.0263482	-0.219314	0.0324257	-0.210925	-0.0871972	17.0585	16.8587	16.5522	16.7483	16.4979	16.5327	18.3587	15.3883
der	B0B8S9	GTPase Der	Chlamydia trachomatis serovar L2 (strain 434/Bu / ATCC VR-902B) OX=471472	37.8	7	0	-0.163335	0.11661	0.355705	0.399476	0.319447	-0.270615	0.0133164	16.7539	16.0509	16.1316	16.6323	16.7064	16.3142	15.4629	15.6098
der	B0B8S9	GTPase Der	Chlamydia trachomatis serovar L2 (strain 434/Bu / ATCC VR-902B) OX=471472	40.4	6	0	0.10262	0.323302	0.0209101	0.236161	-0.304223	-0.342546	-0.428246	17.8692	17.298	17.3011	17.2676	16.8701	16.2186	15.3224	15.6831
der	B0B8S9	GTPase Der	Chlamydia trachomatis serovar L2 (strain 434/Bu / ATCC VR-902B) OX=471472	44	2	0	0.124619	0.0620139	0.0193569	0.363253	0.244619	-0.0794567	0.133007	15.6626	14.9356	14.8465	15.1652	14.9215	14.8205	13.8551	14.2965
devB	A0A0H3MBV6	6-phosphogluconolactonase	Chlamydia trachomatis serovar L2 (strain 434/Bu / ATCC VR-902B) OX=471472	37	10	0	-0.31214	-0.266291	-0.313654	-0.326964	0.0835657	-0.345277	-0.0588708	19.8716	19.3935	19.1022	19.2214	19.2034	19.3969	21.0375	18.2297
devB	A0A0H3MBV6	6-phosphogluconolactonase	Chlamydia trachomatis serovar L2 (strain 434/Bu / ATCC VR-902B) OX=471472	37.8	8	0	-0.0220151	-0.0738373	-0.0587414	-0.108101	-0.109083	0.0445491	-0.0658636	21.4522	20.8906	20.6394	20.9162	20.8971	20.5839	20.4763	20.2289
devB	A0A0H3MBV6	6-phosphogluconolactonase	Chlamydia trachomatis serovar L2 (strain 434/Bu / ATCC VR-902B) OX=471472	40.4	8	0	-0.0221211	-0.0234971	-0.00508426	-0.019208	0.0103472	-0.00680426	0.00263944	21.9634	21.2675	21.0486	21.3359	20.709	20.6274	19.7524	20.2082
devB	A0A0H3MBV6	6-phosphogluconolactonase	Chlamydia trachomatis serovar L2 (strain 434/Bu / ATCC VR-902B) OX=471472	44	9	0	0.0352148	-0.0455256	0.0101111	-0.0518153	-0.0188006	-0.00414166	0.00234733	22.1843	21.3679	21.2606	21.6777	21.0281	21.0787	20.4521	20.6875
devB	A0A0H3MBV6	6-phosphogluconolactonase	Chlamydia trachomatis serovar L2 (strain 434/Bu / ATCC VR-902B) OX=471472	46.9	8	0	-0.0217286	-0.0326291	-0.0897909	-0.0368331	0.0165412	-0.00559232	0.0209275	20.7941	20.727	20.7123	20.6056	20.6493	20.1827	19.9433	20.1828
devB	A0A0H3MBV6	6-phosphogluconolactonase	Chlamydia trachomatis serovar L2 (strain 434/Bu / ATCC VR-902B) OX=471472	49.8	7	0		0.0617367	-0.0737231	-0.0324926	0.048393	0.11356	-0.0957636	18.1224		19.111	17.8082	19.2653	17.6558	17.4338	16.9998
devB	A0A0H3MBV6	6-phosphogluconolactonase	Chlamydia trachomatis serovar L2 (strain 434/Bu / ATCC VR-902B) OX=471472	52.9	2	0	-0.0174421	-0.116486	0.0437505	0.00132976	-0.0711843	-0.26598	-0.15788	15.7753	18.0359	18.2786	16.958	18.4653	17.6012	16.5881	16.3691
dhnA	A0A0H3MBQ3	Fructose-bisphosphate aldolase	Chlamydia trachomatis serovar L2 (strain 434/Bu / ATCC VR-902B) OX=471472	37	16	0	-0.0123517	-0.0311368	-0.014695	-0.0398115	-0.00524774	0.0213434	-0.0745659	23.0044	22.826	22.4701	22.6531	22.6233	22.4409	24.5369	21.3468
[truncated: 47,913 more rows]

## Sheet: S9B Data
S9B Data. Statistical analysis of two-dimensional thermal proteome profiling data using the TPP2D package. Abundance/stability score was calculated as the square root of the difference of residual sum squares of the null model (RSS0) and the alternative model (RSS1) and reflects how much more variance is explained by a dose-response model compared to a linear model. log2_Fstat is the log2(F-stati…
[truncated: 6,840 more rows]

[truncated: 12 more sheets: S9C Data, S9D Data, S9E Data, S9F Data, S9G Data, S9H Data, S9I Data, S9J Data, S9K Data, S9L Data, S9M Data, S9N Data]
